# Supplementary material for: Transcriptional Signatures of Tau and Amyloid Neuropathology
Source: Cell Rep. 2020 Feb 11;30(6):2040–2054.e5. doi: 10.1016/j.celrep.2020.01.063 (PMC7016505; doi:10.1016/j.celrep.2020.01.063)
Supplement: Table S1. Detailed Information and RNA-Seq Quality Metrics for the rTg4510 and J20 Samples Included in This Study, Related to STAR Methods [file mmc2.xlsx]

## Sheet: rTg4510
Animal ID	Genotype	Age (months)	Sample ID	RIN score	No. raw reads	No. reads after filtering	% > Q30	Mean Q	Unique mapped-STAR (%)	Multiple-mapped-STAR (%)	Mapped-STAR (%)
rTg4510_1	WT	2	K17	9.2	16349176	16060438	94.7	36.6	0.7094	0.0587	0.7681
rTg4510_11	TG	2	K18	8.8	17956391	17325354	94.3	36.6	0.7778	0.0465	0.8243
rTg4510_21	WT	4	K19	8.8	15974219	15650299	95.2	36.7	0.8234	0.0476	0.871
rTg4510_31	TG	4	K20	9.1	16291881	15783725	94.7	36.6	0.8306	0.0495	0.8801
rTg4510_41	WT	6	K21	9	17357048	16862349	94.6	36.7	0.7891	0.0486	0.8377
rTg4510_61	WT	8	K23	9.1	19037364	18608216	95.2	36.7	0.8196	0.0581	0.8777
rTg4510_71	TG	8	K24	9.2	20080185	19671059	94.2	36.5	0.8216	0.0542	0.8758
rTg4510_22	WT	4	L17	8.9	19795246	19352023	94.9	36.7	0.7845	0.0501	0.8346
rTg4510_32	TG	4	L18	8.8	16890513	16192463	94.3	36.5	0.7761	0.0445	0.8206
rTg4510_62	WT	8	L21	9	18111294	17556243	93.9	36.5	0.7802	0.0537	0.8339
rTg4510_72	TG	8	L22	8.7	18459102	17158396	94.6	36.6	0.7765	0.0469	0.8234
rTg4510_2	WT	2	L23	9.2	17878800	17359226	94.6	36.6	0.8052	0.048	0.8532
rTg4510_12	TG	2	L24	9	17607676	17154300	94.4	36.5	0.8229	0.0392	0.8621
rTg4510_43	WT	6	M17	8.8	20101113	19702402	94.6	36.6	0.7523	0.0409	0.7932
rTg4510_53	TG	6	M18	8.4	11833178	11395714	93.1	36.3	0.7617	0.0412	0.8029
rTg4510_63	WT	8	M19	8.6	12210113	11914998	94.8	36.7	0.8184	0.0431	0.8615
rTg4510_73	TG	8	M20	8.7	18698807	18053237	94.4	36.6	0.8398	0.0442	0.884
rTg4510_3	WT	2	M21	9.2	25577053	24858354	94	36.5	0.7987	0.0381	0.8368
rTg4510_13	TG	2	M22	9	19261215	17994998	94.9	36.7	0.7932	0.0438	0.837
rTg4510_23	WT	4	M23	9	18374906	17882580	94.9	36.7	0.8144	0.0567	0.8711
rTg4510_33	TG	4	M24	8.9	19921508	19481399	94.9	36.7	0.8313	0.052	0.8833
rTg4510_15	TG	2	O18	8.9	18765336	18033750	94.9	36.7	0.8132	0.0395	0.8527
rTg4510_25	WT	4	O19	8.8	17920160	17486374	94.7	36.6	0.8131	0.0473	0.8604
rTg4510_35	TG	4	O20	9	18424524	17772511	94.4	36.6	0.8332	0.0443	0.8775
rTg4510_45	WT	6	O21	9	19493003	18924793	93.3	36.4	0.7725	0.0436	0.8161
rTg4510_55	TG	6	O22	9.1	19405058	18089380	94.1	36.5	0.7775	0.0459	0.8234
rTg4510_65	WT	8	O23	9	17662301	17215893	94.6	36.6	0.8164	0.0489	0.8653
rTg4510_75	TG	8	O24	8.8	15550349	15201042	94.6	36.6	0.8326	0.0455	0.8781
rTg4510_26	WT	4	P17	8.7	24910728	24267605	94.6	36.6	0.7767	0.0487	0.8254
rTg4510_36	TG	4	P18	8.8	19159514	18212566	94.1	36.5	0.7911	0.0438	0.8349
rTg4510_46	WT	6	P19	8.9	17731223	17192877	94.8	36.7	0.8309	0.0462	0.8771
rTg4510_56	TG	6	P20	8.5	14169452	13565820	94.3	36.5	0.8328	0.0541	0.8869
rTg4510_66	WT	8	P21	9	17535489	16895508	94.2	36.6	0.7999	0.049	0.8489
rTg4510_6	WT	2	P23	9.2	17855731	17217987	94.6	36.6	0.82	0.0545	0.8745
rTg4510_16	TG	2	P24	9	11094960	10772359	94.5	36.6	0.8229	0.052	0.8749
rTg4510_47	WT	6	Q17	8.7	20233053	19883576	95.6	36.8	0.7913	0.0455	0.8368
rTg4510_57	TG	6	Q18	8.8	18188568	17514065	95	36.7	0.7987	0.041	0.8397
rTg4510_67	WT	8	Q19	8.8	18264641	17902092	95	36.7	0.8232	0.0441	0.8673
rTg4510_77	TG	8	Q20	8.6	18262669	17627938	94.5	36.6	0.8348	0.0457	0.8805
rTg4510_7	WT	2	Q21	9.2	19366723	18803665	93.9	36.5	0.7905	0.0398	0.8303
rTg4510_17	TG	2	Q22	8.9	17697453	16103953	95.1	36.7	0.8043	0.0406	0.8449
rTg4510_27	WT	4	Q23	9	18394970	17986108	93.8	36.4	0.8071	0.0509	0.858
rTg4510_37	TG	4	Q24	9	28294018	27671571	94.8	36.6	0.8441	0.0439	0.888
rTg4510_9	WT	2	S17	9.1	23442782	22959428	95	36.7	0.7976	0.046	0.8436
rTg4510_19	TG	2	S18	8.9	17072054	16358925	94.7	36.6	0.7998	0.0384	0.8382
rTg4510_29	WT	4	S19	9.2	33027971	32200817	95	36.7	0.8451	0.0436	0.8887
rTg4510_39	TG	4	S20	8.9	17733879	17055042	94.6	36.6	0.8441	0.0468	0.8909
rTg4510_49	WT	6	S21	8.8	17344757	16832545	94	36.5	0.7911	0.0466	0.8377
rTg4510_59	TG	6	S22	8.6	16874209	15659317	94.7	36.6	0.7968	0.0445	0.8413
rTg4510_69	WT	8	S23	9.1	17986764	17470260	94.7	36.6	0.827	0.0458	0.8728
rTg4510_79	TG	8	S24	8.6	19524221	19084353	94.9	36.7	0.8367	0.0463	0.883
rTg4510_30	WT	4	T17	8.9	20798280	20312781	94.9	36.7	0.7991	0.0431	0.8422
rTg4510_40	TG	4	T18	9	19391645	18515671	94.7	36.6	0.8092	0.0419	0.8511
rTg4510_50	WT	6	T19	8.9	18274717	17795608	94.8	36.7	0.8296	0.0456	0.8752
rTg4510_60	TG	6	T20	9	19501542	18734560	94.6	36.6	0.8543	0.0433	0.8976
rTg4510_70	WT	8	T21	9	19932009	19312866	94.2	36.6	0.8169	0.0419	0.8588
rTg4510_80	TG	8	T22	8.7	20735464	19202012	95	36.7	0.8164	0.0464	0.8628
rTg4510_10	WT	2	T23	8.9	20823565	20160408	94.6	36.6	0.84	0.048	0.888
rTg4510_20	TG	2	T24	9.3	21410210	20868676	94.9	36.6	0.8498	0.0437	0.8935

## Sheet: J20
Animal ID	Genotype	Age (months)	Sample ID	RIN score	No. raw reads	No. reads after filtering	% > Q30	Mean Q	Unique-mapped-STAR (%)	Multiple-mapped-STAR (%)	Mapped-STAR (%)
J20_1	WT	6	A17	8.5	18973132	18249193	92	35.9	0.7895	0.0739	0.8634
J20_11	TG	6	A18	8.7	13511793	12958965	92.05	35.95	0.7994	0.0798	0.8792
J20_21	WT	8	A19	8.4	20354869	19285162	91.55	35.8	0.8039	0.0871	0.891
J20_31	TG	8	A20	8.6	14935468	14134682	90.95	35.65	0.7918	0.0766	0.8684
J20_41	WT	10	A21	8.8	20698201	19662556	91.7	35.85	0.8194	0.0843	0.9037
J20_51	TG	10	A22	8.9	20637125	19847483	91.7	35.85	0.791	0.081	0.872
J20_61	WT	12	A23	9	20882077	20265904	91.35	35.75	0.8223	0.074	0.8963
J20_71	TG	12	A24	8.8	20090396	19695293	90.4	35.5	0.7819	0.0759	0.8578
J20_22	WT	8	B17	8.3	16360739	15559701	91.45	35.75	0.796	0.0763	0.8723
J20_32	TG	8	B18	8.5	18424722	17472196	90.85	35.65	0.7665	0.0845	0.851
J20_62	WT	12	B21	8.8	25933069	24995311	91.75	35.85	0.8468	0.0606	0.9074
J20_72	TG	12	B22	8.9	19816093	19148486	91.55	35.85	0.8079	0.0683	0.8762
J20_2	WT	6	B23	8.6	23993893	23392525	94.5	36.5	0.8363	0.0812	0.9175
J20_12	TG	6	B24	8.7	24470296	23988995	94.6	36.6	0.797	0.0713	0.8683
J20_43	WT	10	C17	8.7	22226446	21421244	93.9	36.4	0.7879	0.095	0.8829
J20_53	TG	10	C18	8.6	21826364	20969766	94.1	36.4	0.7548	0.0987	0.8535
J20_63	WT	12	C19	8.9	22335039	20342140	85.9	34.7	0.6904	0.0673	0.7577
J20_73	TG	12	C20	8.7	22462737	21424130	94	36.4	0.7572	0.0879	0.8451
J20_3	WT	6	C21	8.8	22550157	21769483	94.3	36.5	0.7988	0.0786	0.8774
J20_13	TG	6	C22	8.3	23040460	22100135	94.6	36.5	0.7873	0.1185	0.9058
J20_23	WT	8	C23	8.7	21388117	20807354	94.6	36.6	0.8052	0.1113	0.9165
J20_64	WT	12	D17	8.5	27445819	26797997	94.7	36.6	0.829	0.0835	0.9125
J20_74	TG	12	D18	8.4	23658991	23156479	94.5	36.5	0.8111	0.0618	0.8729
J20_4	WT	6	D19	8.7	24093417	23351274	94.3	36.5	0.8011	0.0915	0.8926
J20_14	TG	6	D20	8.5	23677785	23048567	94.3	36.5	0.846	0.0789	0.9249
J20_44	WT	10	D23	9	27083171	26366168	93.9	36.4	0.8024	0.0696	0.872
J20_5	WT	6	E17	8.5	24041673	23350781	94.5	36.5	0.7973	0.1116	0.9089
J20_15	TG	6	E18	8.7	23718055	23089369	94.1	36.4	0.8065	0.0829	0.8894
J20_25	WT	8	E19	8.4	16739040	16059527	94.5	36.5	0.7654	0.0951	0.8605
J20_35	TG	8	E20	8	22973095	21927620	93.9	36.4	0.7985	0.0991	0.8976
J20_45	WT	10	E21	8.2	22211896	20913856	94.2	36.5	0.7744	0.1102	0.8846
J20_55	TG	10	E22	8.4	27344533	26580651	94.3	36.5	0.8075	0.082	0.8895
J20_26	WT	8	F17	8.2	22179643	20983981	93.7	36.3	0.763	0.1065	0.8695
J20_36	TG	8	F18	8.8	21391282	20654192	94.3	36.5	0.8266	0.1076	0.9342
J20_46	WT	10	F19	8.6	20472889	18755671	86.7	34.9	0.7108	0.0823	0.7931
J20_56	TG	10	F20	8.8	19671184	18889669	93.9	36.4	0.8031	0.0939	0.897
J20_66	WT	12	F21	9	22605973	21857488	94.1	36.4	0.8003	0.0874	0.8877
J20_76	TG	12	F22	9	23209861	22621108	94.2	36.5	0.8215	0.0779	0.8994
J20_6	WT	6	F23	8.7	19693155	18997389	94.1	36.4	0.84	0.0907	0.9307
J20_16	TG	6	F24	8.1	25639924	24932098	94.5	36.5	0.8184	0.0954	0.9138
J20_47	WT	10	G17	8.7	26217899	25662719	94.4	36.5	0.7916	0.0859	0.8775
J20_57	TG	10	G18	8	25150631	24683491	94.6	36.5	0.7777	0.0872	0.8649
J20_67	WT	12	G19	8.6	26020038	25288811	94	36.4	0.815	0.0873	0.9023
J20_77	TG	12	G20	8.3	23007318	22325392	93.9	36.4	0.7864	0.0675	0.8539
J20_7	WT	6	G21	8.6	21441611	20784676	94.6	36.5	0.8279	0.0901	0.918
J20_17	TG	6	G22	8	23997337	23414708	94.6	36.5	0.8053	0.0823	0.8876
J20_27	WT	8	G23	8.4	22123980	21267342	93.9	36.4	0.8241	0.0832	0.9073
J20_37	TG	8	G24	7.6	22806326	22235357	93	36.2	0.7934	0.0781	0.8715
J20_68	WT	12	H17	8.6	23044714	22548853	94.4	36.5	0.8095	0.0733	0.8828
J20_78	TG	12	H18	8.6	23846287	23270854	94.5	36.5	0.7955	0.0804	0.8759
J20_28	WT	8	H21	8.4	22754687	21959355	92.2	35.95	0.824	0.0857	0.9097
J20_38	TG	8	H22	7.8	22919989	22185434	94.4	36.5	0.7948	0.0798	0.8746
J20_48	WT	10	H23	8.8	22169242	21359117	92.1	35.95	0.842	0.0785	0.9205
J20_58	TG	10	H24	8.9	20577621	19770900	90.2	35.5	0.7805	0.0626	0.8431
J20_39	TG	8	I20	8.5	24096007	23542165	94.4	36.5	0.7777	0.102	0.8797
J20_30	WT	8	J17	8.2	24318414	23523537	94.6	36.5	0.8192	0.0793	0.8985
J20_50	WT	10	J19	8.7	18796506	17484001	87.55	34.85	0.7576	0.0946	0.8522
J20_60	TG	10	J20	8.8	15401804	14709760	91.25	35.75	0.8002	0.0835	0.8837
J20_70	WT	12	J21	8.7	19371634	18601834	91.65	35.85	0.7992	0.0825	0.8817
J20_80	TG	12	J22	8.8	21566161	20871880	92.05	35.9	0.7985	0.0884	0.8869
J20_10	WT	6	J23	9	21635972	21175948	92.25	35.95	0.8475	0.078	0.9255
J20_20	TG	6	J24	8.4	22838114	22211591	92.3	36	0.8106	0.0936	0.9042
