# Supplementary material for: Transcriptional Signatures of Tau and Amyloid Neuropathology
Source: Cell Rep. 2020 Feb 11;30(6):2040–2054.e5. doi: 10.1016/j.celrep.2020.01.063 (PMC7016505; doi:10.1016/j.celrep.2020.01.063)
Supplement: Table S2. Differentially Expressed Genes Associated with rTg4510 and with J20 Genotype (FDR < 0.05), Related to Figure 2 — Results for all transcripts are available to download at www.epigenomicslab.com/ADmice. [file mmc3.xlsx]

## Sheet: rTg4510
Gene	Location	Mean WT (SD)	Mean TG (SD)	FDR_adj_genotype	WaldPvalue_Genotype_TG_vs_WT	Genotype_TG_vs_WT	WaldStatistic_Genotype_TG_vs_WT
Prnp	2F2	12880.08 (1111.78)	30442.10 (6247.90)	4.88e-138	2.59e-142	1.53521	25.3989
Esyt2	12F2	798.79 (66.19)	378.37 (39.71)	1.54e-54	1.63e-58	-0.975799	-16.1276
Mapt	11E1	6990.17 (344.00)	8514.94 (1136.90)	7.08e-25	1.13e-28	0.496148	11.1094
Ptprn2	12F2	9061.32 (1330.54)	4162.67 (752.51)	1.89e-18	4.02e-22	-0.879016	-9.67058
Car4	11C	330.43 (73.10)	651.22 (110.04)	2.41e-13	6.4e-17	1.11033	8.35762
Wdr60	12F2	240.18 (46.28)	118.67 (22.29)	5.11e-08	1.9e-11	-0.983901	-6.7136
Gpr17	18B1	1300.39 (376.22)	1134.63 (173.47)	5.11e-08	1.65e-11	-0.619191	-6.73434
Blnk	19C3	92.21 (18.35)	219.36 (51.17)	2.12e-07	9e-11	0.803684	6.48279
Ncapg2	12F2	72.44 (11.93)	35.16 (8.00)	5.68e-07	2.72e-10	-0.992721	-6.31407
Hspa5	2B	4141.11 (820.98)	3236.41 (352.30)	1.37e-06	7.31e-10	-0.577029	-6.15933
Pdia4	6B2.3	576.08 (114.85)	525.87 (40.56)	3.01e-06	1.92e-09	-0.494754	-6.00442
Tbr1	2C1.3	936.11 (156.62)	1336.61 (198.29)	3.01e-06	1.8e-09	0.663213	6.01527
Lamc2	1G3	179.13 (37.54)	217.34 (62.03)	1.48e-05	1.02e-08	0.711086	5.72748
Wnt7a	6D1	256.60 (43.43)	208.09 (28.40)	3.01e-05	2.24e-08	-0.587565	-5.59265
Smad3	9C	1380.69 (141.14)	1134.53 (98.87)	3.39e-05	2.7e-08	-0.38637	-5.55969
Fgf14	14E5	383.24 (72.34)	242.35 (37.06)	3.91e-05	3.43e-08	-0.624447	-5.51781
Trak2	1C1.3	2561.79 (162.41)	2911.15 (295.53)	3.91e-05	3.53e-08	0.278623	5.51275
Lef1	3G3	118.91 (25.38)	212.71 (30.93)	5.95e-05	5.69e-08	0.704198	5.42821
Ppm1f	16A3	1480.62 (102.65)	1281.01 (73.74)	8.19e-05	8.27e-08	-0.269383	-5.36116
Ttc7b	12E	3334.66 (187.22)	2780.18 (219.84)	0.000143729	1.53e-07	-0.210915	-5.24924
Bmp2	2F2	35.42 (8.57)	58.43 (20.26)	0.000192439	2.15e-07	1.10189	5.18613
Sdf2l1	16A3	82.52 (24.56)	75.93 (18.73)	0.000209449	2.45e-07	-0.874273	-5.16163
Trib2	12A1.1	693.30 (83.32)	544.11 (67.71)	0.000213786	2.61e-07	-0.419065	-5.14946
Dnajb1	8C2	802.80 (121.08)	641.63 (64.97)	0.000393412	5.02e-07	-0.454867	-5.02568
Gpr101	XA6	156.81 (79.03)	37.44 (24.09)	0.000869023	1.2e-06	-1.91174	-4.85557
Zbtb40	4D3	231.25 (37.27)	182.11 (32.24)	0.000869023	1.17e-06	-0.570628	-4.86111
Fus	7F3	2136.97 (139.96)	2295.67 (133.48)	0.00121136	1.74e-06	0.216817	4.78176
Xbp1	11A1	1132.23 (156.03)	1004.71 (84.46)	0.00127474	1.94e-06	-0.359149	-4.75924
Tle1	4C3	394.64 (31.81)	337.48 (29.91)	0.00127474	1.96e-06	-0.311494	-4.75709
Manf	9F1	506.13 (67.77)	438.69 (35.18)	0.00137322	2.19e-06	-0.351162	-4.73517
Gm1337	2E5 Ankrd63	267.38 (67.51)	135.88 (44.33)	0.0014779	2.51e-06	-0.833879	-4.7071
Crhbp	13D1	586.64 (75.61)	419.12 (55.06)	0.0014779	2.49e-06	-0.418503	-4.70861
Dio2	12D3	914.36 (328.21)	770.91 (172.44)	0.0017068	2.99e-06	-0.777958	-4.67134
P4ha1	10B4	776.48 (95.86)	701.10 (63.30)	0.00181108	3.27e-06	-0.325891	-4.65299
Homer2	7D3	1755.52 (239.33)	1260.37 (230.83)	0.00241669	4.57e-06	-0.386275	-4.58372
Tmtc4	14E5	275.81 (29.48)	210.13 (23.80)	0.00241669	4.74e-06	-0.355242	-4.57587
B3gat1	9A4	3513.16 (273.41)	2762.85 (270.66)	0.00241669	4.88e-06	-0.267816	-4.56992
Rhou	8E1	587.10 (50.09)	721.14 (76.05)	0.00241669	4.82e-06	0.317531	4.57242
Mpped1	15E1	5617.36 (424.18)	4307.58 (648.51)	0.002421	5.02e-06	-0.309376	-4.5641
Qrfpr	3B	88.04 (30.74)	28.72 (13.84)	0.00258837	5.5e-06	-1.15112	-4.54472
H1f0	15E1	1036.46 (68.12)	1183.44 (76.25)	0.00375838	8.19e-06	0.234324	4.46024
Mlec	5F	2252.01 (148.75)	2130.39 (76.99)	0.00435307	9.93e-06	-0.148819	-4.4186
Ldlr	9A3	356.80 (79.35)	366.20 (74.93)	0.00435307	9.94e-06	0.55437	4.41837
Traf4	11B5	163.99 (22.53)	143.96 (18.95)	0.00469734	1.1e-05	-0.422458	-4.3969
Cbln2	18E4	175.20 (137.38)	140.57 (24.00)	0.00474684	1.16e-05	-0.952543	-4.38444
Zmym1	4D2.2	243.78 (43.55)	197.13 (28.52)	0.00474684	1.14e-05	-0.479001	-4.38914
Tbata	10B4	57.99 (13.64)	66.38 (22.52)	0.00474684	1.19e-05	0.775662	4.38027
Cacna2d2	9F1	594.58 (60.51)	497.61 (50.81)	0.00519394	1.32e-05	-0.330792	-4.35601
Eltd1	3H3 Adgrl4	234.52 (45.55)	229.93 (56.35)	0.0060683	1.58e-05	-0.516091	-4.31726
Banp	8E1	324.24 (70.32)	266.96 (51.21)	0.00633752	1.68e-05	-0.59845	-4.30319
Prosapip1	2F1 Lzts3	2703.96 (378.40)	2041.04 (222.10)	0.00640822	1.74e-05	-0.368421	-4.29635
Fgf5	5E3	23.00 (7.65)	28.49 (7.18)	0.0068714	1.9e-05	0.889062	4.27652
Insig1	5B1	618.92 (93.19)	644.69 (91.80)	0.0070092	1.97e-05	0.404205	4.26785
Alox12b	11B3	52.14 (16.11)	23.13 (5.32)	0.00719299	2.06e-05	-0.895792	-4.25789
Efcab6	15E2	158.07 (23.42)	102.76 (22.32)	0.00755618	2.21e-05	-0.547171	-4.24275
Fras1	5E3	465.99 (108.06)	325.68 (63.66)	0.00774513	2.35e-05	-0.626681	-4.22917
Chordc1	9A2	534.91 (67.74)	467.84 (45.77)	0.00774513	2.33e-05	-0.318017	-4.23024
Pak6	2E5	1873.26 (215.68)	1425.32 (153.41)	0.00798132	2.46e-05	-0.327895	-4.21849
Ush2a	1H6	31.27 (12.59)	15.64 (4.98)	0.00847637	2.68e-05	-1.21298	-4.19902
Klhl29	12A1.1	569.66 (85.73)	450.01 (60.56)	0.00847637	2.7e-05	-0.402884	-4.19722
Rilpl1	5F	693.56 (152.02)	525.27 (58.10)	0.00907136	3.08e-05	-0.496393	-4.16714
Rps6ka2	17A1	1312.81 (158.97)	1064.77 (137.11)	0.00907136	3.05e-05	-0.325719	-4.16968
Sfpq	4D2.2	1832.01 (122.53)	1554.98 (146.63)	0.00907136	3.08e-05	-0.252839	-4.16777
Gucy2e	11B3	80.06 (13.17)	105.26 (16.63)	0.00907136	3e-05	0.523058	4.17359
Unc13c	9D	1265.00 (312.47)	699.48 (169.49)	0.0091765	3.17e-05	-0.648824	-4.16097
Calr	8C2	5702.52 (566.17)	4819.99 (690.06)	0.0098242	3.44e-05	-0.269801	-4.14187
Dio3	12F1	99.49 (54.95)	32.38 (21.67)	0.0102179	3.64e-05	-1.75927	-4.12939
Zfp386	12F2	146.84 (21.96)	175.22 (21.71)	0.0102994	3.72e-05	0.369545	4.12416
P4ha2	11B1.3	167.23 (30.89)	146.07 (26.43)	0.0103955	3.83e-05	-0.495721	-4.11775
Nkain1	4D2.2	760.80 (47.97)	881.28 (87.26)	0.0103955	3.95e-05	0.250822	4.11048
Bbs9	9A3	208.18 (21.59)	220.28 (34.10)	0.0103955	3.91e-05	0.351861	4.11247
Lgi3	14D2	1034.82 (170.02)	1281.47 (139.89)	0.0103955	3.98e-05	0.397198	4.10884
Tex15	8A3	13.73 (4.26)	24.22 (9.10)	0.010929	4.24e-05	0.994441	4.09407
Hc	2B	20.05 (8.80)	4.92 (2.77)	0.0111167	4.37e-05	-1.55588	-4.08696
Cry1	10C1	231.86 (29.79)	179.70 (39.63)	0.0113377	4.52e-05	-0.436841	-4.07927
Doc2g	19A	33.79 (45.39)	16.77 (7.16)	0.0118173	4.77e-05	-1.94366	-4.06654
Fam84a	12A1.1	610.00 (169.85)	452.12 (63.15)	0.0123909	5.07e-05	-0.536719	-4.05242
Opalin	19C3	99.31 (43.61)	169.18 (45.66)	0.0125492	5.2e-05	0.998997	4.04643
Ninj2	6F1	9.57 (4.99)	14.08 (5.98)	0.0138899	5.83e-05	1.43592	4.01959
9430020K01Rik	18A1	2304.93 (220.80)	1933.06 (224.53)	0.014248	6.06e-05	-0.282811	-4.01062
Npas2	1B	897.64 (69.65)	723.37 (94.08)	0.0144438	6.22e-05	-0.298296	-4.00446
Phlda1	10D1	254.96 (27.10)	200.28 (31.21)	0.0145249	6.33e-05	-0.405573	-4.00024
Fosl2	5B1	854.60 (209.95)	630.79 (118.04)	0.0147023	6.62e-05	-0.573375	-3.98945
Nrsn1	13A3.1	6388.16 (1211.81)	4572.68 (667.08)	0.0147023	6.72e-05	-0.470827	-3.98589
Ddn	15F1	24943.84 (4344.52)	14602.77 (3890.55)	0.0147023	6.54e-05	-0.466237	-3.99242
Gfod1	13A4	2378.10 (433.04)	1997.69 (189.11)	0.0147023	6.8e-05	-0.363452	-3.98332
Capn1	19A	322.33 (40.82)	348.34 (29.44)	0.0147023	6.76e-05	0.287204	3.98448
Sbk1	7F3	1236.18 (147.05)	1073.35 (121.64)	0.0148744	6.95e-05	-0.334123	-3.97784
9930013L23Rik	7D3 Cemip	601.38 (103.01)	425.41 (87.08)	0.0167939	7.94e-05	-0.441154	-3.94617
Sec14l1	11E2	3211.21 (171.50)	2846.38 (174.09)	0.0170579	8.24e-05	-0.152808	-3.93718
Slc29a3	10B4	240.19 (39.33)	394.22 (58.77)	0.0170579	8.25e-05	0.428163	3.9371
Creld2	15E3	200.29 (37.45)	171.53 (18.97)	0.0180497	8.82e-05	-0.413949	-3.92088
Usp21	1H3	693.46 (49.48)	590.29 (52.11)	0.0182967	9.04e-05	-0.236171	-3.915
Tspan2	3F2.2	720.94 (160.45)	956.30 (181.07)	0.0186571	9.32e-05	0.558415	3.90771
4933437F05Rik	12D2 Noxred1	17.37 (7.40)	12.26 (5.02)	0.0190492	9.61e-05	-1.1719	-3.90012
Sec14l3	11A1	162.01 (61.11)	70.33 (22.21)	0.0192324	0.000100106	-1.02605	-3.89034
Dnajc3	14E4	813.08 (92.09)	829.79 (89.02)	0.0192324	9.86e-05	-0.234416	-3.89396
Xk	XA1.1	248.21 (35.64)	277.76 (56.68)	0.0192324	0.000100137	0.398464	3.89026
Adra1d	2F1	243.16 (82.35)	150.82 (36.86)	0.0203288	0.000106925	-0.748013	-3.87431
Tef	15E1	6361.72 (277.90)	5286.93 (586.56)	0.0211141	0.000112178	-0.203268	-3.86262
Ntsr1	2H4	219.07 (40.03)	277.22 (45.37)	0.0218447	0.00011788	0.462875	3.85049
Ly6g6e	17B1	67.54 (20.45)	92.52 (29.01)	0.0218447	0.000118381	0.794375	3.84946
Pvrl4	1H3	71.31 (16.37)	99.32 (17.09)	0.0240529	0.000131625	0.541382	3.8234
Fgf10	13D2.3	98.30 (33.50)	130.50 (41.17)	0.0257822	0.000142458	0.86533	3.80386
Col28a1	6A1	11.32 (6.11)	6.70 (2.45)	0.026296	0.000146694	-1.30918	-3.7966
Susd5	9F3	152.64 (20.83)	102.00 (19.35)	0.0267205	0.000150482	-0.333611	-3.79027
Prr18	17A1	226.54 (64.93)	281.25 (50.01)	0.0277046	0.000157496	0.609554	3.77894
Ccl6	11C	17.65 (5.36)	132.71 (94.56)	0.0277216	0.000159065	1.06588	3.77647
Grb14	2C1.3	353.22 (45.11)	385.65 (39.49)	0.0277917	0.000160945	0.313647	3.77354
Fbxo32	15D1	173.08 (39.52)	238.18 (49.68)	0.0294709	0.0001738	0.539214	3.75434
Padi2	4D3	934.14 (220.76)	1972.05 (862.36)	0.0294709	0.000172997	0.589231	3.7555
C130060K24Rik	6C1	8.44 (4.50)	2.97 (1.70)	0.0302459	0.000184799	-1.79909	-3.73894
Camk1g	1H6	568.29 (100.70)	423.30 (58.33)	0.0302459	0.000180871	-0.37419	-3.74434
Srf	17C	865.29 (93.35)	720.04 (71.85)	0.0302459	0.00018207	-0.274896	-3.74268
Sertad4	1H6	127.23 (19.73)	153.20 (29.15)	0.0302459	0.000184445	0.429879	3.73942
Neu4	1D	185.40 (36.76)	179.31 (25.56)	0.031137	0.000191897	-0.39988	-3.72945
Fry	5G3	2598.66 (213.07)	2688.75 (400.07)	0.0313056	0.0001946	0.255974	3.72593
Stat5b	11D	501.65 (55.86)	450.16 (56.13)	0.0316307	0.000198301	-0.3105	-3.72117
Znrf1	8E1	1943.77 (261.65)	1589.11 (152.47)	0.0321517	0.000203275	-0.318798	-3.71491
6330527O06Rik	2F3 Lamp5	1394.55 (731.84)	751.42 (183.50)	0.0332337	0.000215413	-0.81863	-3.70022
Adrbk2	5F	2567.41 (254.45)	2167.89 (141.37)	0.0332337	0.00021409	-0.241414	-3.70178
Doc2a	7F3	512.22 (59.05)	507.95 (97.99)	0.0332337	0.000211951	0.293015	3.70433
Tmco5	2E5	29.07 (7.56)	20.86 (5.44)	0.0336234	0.000221512	-0.695006	-3.69313
Rem2	14C2	52.48 (15.22)	64.27 (16.49)	0.0336234	0.000220557	0.689301	3.69423
Doc2b	11B5	713.94 (239.40)	340.71 (103.35)	0.0357866	0.000240291	-0.873967	-3.67239
Dpf1	7B1	577.20 (68.32)	466.17 (50.96)	0.0357866	0.000241467	-0.303675	-3.67114
Eif4e2	1C5	802.64 (44.42)	760.44 (39.23)	0.0357866	0.000238152	-0.158075	-3.67468
Adam8	7F4	32.11 (13.72)	25.86 (9.69)	0.0362166	0.000246293	-1.005	-3.66608
Smpdl3b	4D2.3	37.89 (9.83)	31.62 (9.38)	0.0362985	0.000248778	-0.682058	-3.66351
Nhlrc4	17A3.3	1.52 (1.43)	3.53 (1.88)	0.036698	0.000253466	3.14672	3.65873
Spry2	14E2.3	649.58 (56.24)	582.54 (63.82)	0.0381342	0.000265411	-0.268684	-3.64691
Mal	2F1	1272.37 (357.29)	1598.72 (412.03)	0.0382465	0.000268225	0.652713	3.6442
Eif2ak3	6C1	410.05 (39.74)	496.69 (43.70)	0.0383023	0.000270652	0.242516	3.64188
Atp10a	7B5	336.26 (56.91)	315.41 (57.69)	0.0400992	0.000285479	-0.429937	-3.62813
Zfhx2	14C3	792.39 (128.29)	629.05 (82.86)	0.0412562	0.000301261	-0.380178	-3.61421
Hrh1	6E3	300.98 (26.68)	246.11 (36.47)	0.0412562	0.000296181	-0.330714	-3.61862
Traf3	12F1	1314.38 (185.00)	1157.86 (98.66)	0.0412562	0.000302484	-0.264793	-3.61316
Chgb	2F2	5994.06 (906.08)	6342.64 (790.45)	0.0412562	0.000300991	0.349192	3.61445
Sfrp5	19C3	5.73 (3.63)	16.11 (11.62)	0.0416637	0.000307685	1.63533	3.60874
Gatsl2	5G2	1902.10 (212.13)	1624.78 (145.18)	0.0418532	0.000311309	-0.240744	-3.6057
Mpeg1	19A	374.34 (85.29)	1781.20 (965.46)	0.0420437	0.000314959	0.671151	3.60268
Prph	15F1	106.64 (41.64)	127.00 (39.56)	0.0420443	0.000317198	0.823432	3.60083
Grk5	19D3	273.09 (48.42)	217.88 (31.92)	0.0422578	0.000322441	-0.379004	-3.59657
Rhobtb2	14D2	1812.49 (130.51)	1437.17 (182.92)	0.0422578	0.000323298	-0.199627	-3.59588
Irf9	14C3	151.68 (33.42)	165.39 (37.83)	0.0424541	0.000329311	-0.467359	-3.59108
Slc36a1	11B1.3	1325.99 (112.03)	1098.47 (117.02)	0.0424541	0.000328796	-0.227379	-3.59149
Rims2	15B3.1	1711.73 (109.70)	1356.28 (161.11)	0.0445327	0.000347801	-0.212519	-3.57682
Cd84	1H3	20.16 (5.14)	121.07 (68.05)	0.0450509	0.000354242	0.899966	3.57202
Sh2d3c	2B	369.48 (58.67)	419.61 (62.57)	0.0460053	0.000364191	0.369109	3.56476
Kif1b	4E2	14019.12 (789.88)	14136.56 (1441.06)	0.04686	0.000373446	0.172384	3.55817
Stmn4	14D1	2678.76 (217.50)	2983.22 (297.99)	0.0472743	0.000379259	0.217859	3.55411
Bbs1	19A	821.48 (53.61)	705.07 (60.30)	0.0489134	0.000395008	-0.180583	-3.5434
Fig4	10B1	501.39 (48.30)	527.61 (57.98)	0.0497645	0.000404525	0.231606	3.53711
Polr2m	9D	3047.39 (172.23)	2730.86 (172.78)	0.0498828	0.000408137	-0.159863	-3.53477

## Sheet: J20
Gene	Location	Mean WT (SD)	Mean TG (SD)	FDR_adj_genotype	WaldPvalue_Genotype_TG_vs_WT	Genotype_TG_vs_WT	WaldStatistic_Genotype_TG_vs_WT
App	16C3.3	22573.12 (2309.99)	37235.46 (3800.27)	2.37e-13	1.27e-17	0.662294	8.54679
Ccdc80	16B5	79.33 (15.65)	129.59 (20.35)	1.74e-06	1.86e-10	0.814302	6.37257
Abca8a	11E1	262.12 (67.22)	192.50 (59.29)	0.0190777	3.05e-06	-0.805593	-4.66719
Htr1a	13D1	767.68 (159.42)	580.57 (114.68)	0.0344518	7.35e-06	-0.513798	-4.48323
Hspa5	2B	3195.94 (282.80)	2859.78 (256.31)	0.0492725	1.31e-05	-0.284763	-4.3577
