# Supplementary material for: Transcriptional Signatures of Tau and Amyloid Neuropathology
Source: Cell Rep. 2020 Feb 11;30(6):2040–2054.e5. doi: 10.1016/j.celrep.2020.01.063 (PMC7016505; doi:10.1016/j.celrep.2020.01.063)
Supplement: Table S3. Results from Targeted qPCR Assays for Genotype-Associated Expression Differences and for Genes Differentially Expressed with Age in TG Mice Identified Using RNA-Seq, related to Figures 2, 3, 4, and 5 — Each transcript was quantified in the entorhinal cortex and hippocampus. [file mmc4.xlsx]

## Sheet: Genotype
		Entorhinal Cortex				Hippocampus
Model	Gene	Genotype t	Genotype coef	Genotype p	Genotype FDR	Genotype t	Genotype coef	Genotype p	Genotype FDR
Tg4510	Blnk	-10.1472	-1.12422	5.77627e-12	3.32135e-11	-18.1335	-1.22771	6.91395e-24	3.97552e-23
	Car4	-10.8577	-1.04391	9.42846e-13	1.08427e-11	-29.0533	-1.51077	2.13124e-33	4.90185e-32
	Gpr17	1.16191	0.113934	0.25	0.26	-2.18823	-0.129813	0.0332592	0.034771
	Hspa5	6.16038	0.297522	4.74981e-07	9.1038e-07	4.14171	0.222151	0.000129693	0.000186433
J20	Abca8a	-0.397405	-0.0798188	0.69	0.73	2.73554	0.327682	0.00854632	0.0151204
	Ccdc80	-9.21315	-0.795075	6.91903e-11	1.59138e-09	-8.57271	-0.593142	1.87044e-11	7.60487e-11
	Htr1a	3.81701	0.323823	0.000528218	0.00334537	0.496309	0.0296307	0.62	0.68

## Sheet: Genotype x Age
		Entorhinal cortex				Hippocampus
Model	Gene	Interaction F	Interaction coef	Interaction p	Interaction FDR	Interaction F	Interaction coef	Interaction p	Interaction FDR
Tg4501	Apoe	7.11735	-0.942896	0.000854396	0.00218346	21.1172	-0.830523	7.28278e-09	5.58346e-08
	Cd33	6.65958	-1.12732	0.00127427	0.00293082	5.03979	-0.76259	0.00407567	0.00852185
	Cd68	13.5362	-1.84164	7.15547e-06	4.1144e-05	30.8636	-1.42243	2.89614e-11	3.33056e-10
	Clec7a	9.72648	-4.82277	0.000103238	0.000395746	3.74211	-1.43677	0.0170161	0.0326142
	Clu	8.03594	-0.986929	0.000393699	0.00113188	17.5394	-0.748719	7.97568e-08	4.58602e-07
	Cst7	14.5051	-4.92171	3.87033e-06	2.96726e-05	9.04257	-2.50116	7.4694e-05	0.000190885
	Frmd4a	5.68017	-0.573221	0.00309583	0.00647309	2.48262	-0.295393	0.0720809	0.103616
	Gfap	20.3689	-2.90433	1.43978e-07	1.65574e-06	36.9289	-1.7519	1.60343e-12	3.68789e-11
	Itgax	22.409	-4.45035	5.27509e-08	1.21327e-06	12.9401	-2.33867	2.55707e-06	9.80211e-06
	Picalm	3.66786	-0.418807	0.0222934	0.0320468	2.57843	-0.244262	0.0644874	0.0988807
	Pld3	5.57737	0.388695	0.00340721	0.00653048	3.32005	0.231909	0.0274537	0.0451026
	Trem2	11.8722	-1.38674	2.17728e-05	0.000100155	15.9608	-1.00209	2.48304e-07	1.1422e-06
J20	Cst7	11.5949	-1.66715	2.64081e-05	0.000607387	48.1629	-3.29208	1.63642e-14	3.76376e-13
	Itgax	9.11635	-1.24841	0.000165308	0.00190104	13.0869	-2.21159	2.27105e-06	1.30586e-05
