# Supplementary material for: Transcriptional Signatures of Tau and Amyloid Neuropathology
Source: Cell Rep. 2020 Feb 11;30(6):2040–2054.e5. doi: 10.1016/j.celrep.2020.01.063 (PMC7016505; doi:10.1016/j.celrep.2020.01.063)
Supplement: Table S4. Differentially Expressed Genes across Age Groups in rTg4510 and J20 TG Mice (FDR < 0.05), Related to Figures 3, 4, and 5 — Results for all transcripts are available to download at www.epigenomicslab.com/ADmice. Rows highlighted in green denote genes for which an age effect irrespective of genotype is observed. All other genes show are characterized by age changes exacerbated by genotype. [file mmc5.xlsx]

## Sheet: rTg4510
Gene	Location	Mean WT (SD)	Mean TG (SD)	FDR_adj_LRT	LRTPvalue	GenotypeTG.Age_months4	GenotypeTG.Age_months6	GenotypeTG.Age_months8	LRTStatistic
Gfap	11E1	3310.95 (650.39)	22780.75 (15579.34)	1.28e-18	6.7901e-23	2.02395	2.48859	2.74598	106.321
Cd68	11B3	137.37 (21.54)	401.96 (183.33)	2.26e-18	2.40055e-22	1.39585	1.86915	1.85428	103.772
Itgax	7F3	7.00 (3.62)	200.56 (152.92)	6.54e-15	1.04219e-18	4.42063	4.55971	4.42173	86.8456
Clec7a	6F3	3.39 (2.27)	61.44 (43.52)	2.97e-14	6.31706e-18	4.70362	5.12615	5.37371	83.1998
Osmr	15A1	72.19 (19.05)	231.40 (143.94)	4.69e-14	1.24517e-17	1.74408	2.04526	2.34314	81.8264
Mpeg1	19A	374.34 (85.29)	1781.20 (965.46)	6.76e-14	2.41042e-17	1.69749	2.24651	1.77019	80.4892
Prnp	2F2	12880.08 (1111.78)	30442.10 (6247.90)	6.76e-14	2.51558e-17	-0.176294	-0.495939	-0.701289	80.4028
Cxcl16	11B3	22.82 (7.81)	69.39 (36.98)	2.13e-13	9.06413e-17	1.75685	2.53257	2.34085	77.8071
C4b	17B1	342.65 (120.37)	2390.90 (1940.06)	6.27e-13	2.99836e-16	1.71782	2.57678	2.7641	75.3836
C3ar1	6F2	17.51 (6.27)	108.00 (60.43)	7.06e-13	3.75268e-16	2.13477	2.78372	2.45629	74.9289
Plin4	17D	53.43 (18.39)	172.56 (141.04)	7.41e-13	4.32786e-16	0.397717	2.35304	2.6293	74.6399
A2m	6F1	31.21 (15.79)	97.00 (71.27)	1.35e-12	8.60139e-16	1.88637	1.7074	3.20076	73.2479
C1qb	4D3	486.98 (117.90)	1478.91 (807.62)	1.95e-12	1.3447e-15	1.26788	2.14244	1.76434	72.3421
Ctsz	2H4	436.65 (58.37)	1039.18 (436.99)	4.95e-12	3.68464e-15	1.08658	1.4567	1.26699	70.2982
Hrsp12	15B3.1	524.01 (69.90)	924.96 (354.92)	4.99e-12	3.97783e-15	0.285854	0.961496	1.18251	70.143
Man2b1	8C3	573.23 (50.03)	1228.11 (462.14)	5.03e-12	4.27339e-15	1.13788	1.3088	1.10448	69.9976
Stat3	11D	713.92 (57.72)	1053.73 (262.72)	2.97e-11	2.84182e-14	0.478718	0.702256	0.866382	66.1535
Ctsd	7F5	5672.92 (532.30)	11462.09 (4343.62)	2.97e-11	2.84141e-14	0.996833	1.31671	1.12333	66.1538
Clec5a	6B1	23.47 (5.82)	58.57 (23.79)	3.55e-11	3.57919e-14	1.45415	2.09572	1.60148	65.6852
Fcgr3	1H3	178.95 (30.61)	396.49 (159.07)	3.76e-11	4.09742e-14	0.952416	1.55677	1.34511	65.4107
Lag3	6F2	68.25 (19.45)	360.99 (218.51)	3.76e-11	4.19505e-14	1.80363	2.4201	1.79244	65.3629
C3	17D	5.71 (4.09)	69.86 (115.80)	4.02e-11	4.7037e-14	2.23379	3.87004	4.85629	65.1305
Doc2a	7F3	512.22 (59.05)	507.95 (97.99)	7.09e-11	8.66179e-14	-0.229055	-0.234671	-0.860237	63.8907
Plek	11A2	166.85 (22.53)	421.96 (176.37)	1.16e-10	1.48475e-13	0.968863	1.5079	1.2734	62.7961
Csf3r	4D2.2	99.09 (23.36)	315.26 (157.61)	1.23e-10	1.63716e-13	1.26918	1.83337	1.87959	62.5976
Wfs1	5B3	4243.84 (973.83)	3566.85 (1147.61)	1.51e-10	2.09221e-13	-0.0184972	-0.828081	-1.29607	62.0994
Cd52	4D3	16.35 (4.09)	93.57 (52.90)	2.18e-10	3.13242e-13	2.4945	2.47548	1.9329	61.2793
AF251705	11E2	36.01 (10.84)	109.85 (53.85)	2.3e-10	3.4183e-13	1.47858	2.22574	1.92668	61.1018
Tyrobp	7B1	200.22 (44.19)	689.67 (342.21)	2.78e-10	4.2803e-13	1.49591	1.94292	1.4983	60.6448
C1qc	4D3	398.91 (103.43)	1157.10 (667.94)	3.14e-10	5.01191e-13	1.30339	2.16287	1.60467	60.3241
Ctss	3F2.1	944.64 (217.30)	2710.04 (1309.85)	8.23e-10	1.35544e-12	1.03161	1.77059	1.337	58.3013
Hexa	9B	856.16 (62.45)	1288.89 (325.45)	8.76e-10	1.48849e-12	0.522197	0.903946	0.685651	58.1109
Itgb2	10C1	86.10 (16.91)	245.21 (115.86)	1.08e-09	1.89747e-12	1.43332	1.75734	1.44608	57.6171
Lair1	7A1	103.04 (16.26)	193.90 (58.81)	1.3e-09	2.3573e-12	0.739886	1.19156	1.05968	57.1757
Fcer1g	1H3	97.94 (20.54)	214.46 (88.66)	1.31e-09	2.42941e-12	1.05256	1.68015	1.38761	57.1144
Irf8	8E1	75.01 (17.33)	189.85 (86.36)	1.49e-09	2.84457e-12	1.52223	1.80451	1.4535	56.7934
Mapt	11E1	6990.17 (344.00)	8514.94 (1136.90)	1.53e-09	3.00002e-12	-0.161721	-0.327512	-0.447901	56.6851
C1qa	4D3	549.62 (129.57)	1627.59 (970.90)	1.54e-09	3.11865e-12	1.22943	2.17713	1.68758	56.6062
Fam46c	3F2.2	17.44 (5.34)	56.29 (29.93)	1.74e-09	3.59806e-12	1.99864	2.37736	1.93932	56.3152
Emr1	17D Adgre1	109.68 (27.15)	225.21 (96.66)	1.99e-09	4.22952e-12	1.01856	1.6599	1.53226	55.9862
Slc14a1	18E3	245.19 (49.54)	533.84 (195.65)	2.01e-09	4.38148e-12	0.793031	1.12461	1.34442	55.9144
Ccl6	11C	17.65 (5.36)	132.71 (94.56)	2.17e-09	4.84775e-12	2.68917	2.29768	1.30291	55.7085
Cd9	6F3	480.77 (92.82)	1055.93 (374.56)	2.28e-09	5.20288e-12	0.987801	1.17822	1.44624	55.5647
Usp53	3G1	278.44 (28.26)	364.88 (85.91)	2.55e-09	5.95927e-12	0.223515	0.429803	0.799265	55.2884
Aspg	12F1	45.49 (16.11)	200.75 (125.96)	4.56e-09	1.0912e-11	1.78355	1.97368	2.61315	54.0568
Ncf2	1G3	58.87 (10.92)	129.43 (47.73)	5.07e-09	1.23972e-11	1.15785	1.34366	1.42141	53.7969
Itpka	2E5	1845.00 (213.37)	1392.27 (261.35)	5.88e-09	1.46949e-11	-0.0833943	-0.265945	-0.782537	53.4506
Ly9	1H3	3.03 (2.00)	56.36 (45.74)	6.53e-09	1.69948e-11	3.67567	4.05813	4.42177	53.1545
Lyz2	10D2	144.75 (62.86)	563.55 (349.94)	6.53e-09	1.67018e-11	1.50714	2.64717	2.31619	53.1899
Tmem91	7A3	208.78 (31.45)	169.90 (54.76)	8.02e-09	2.13077e-11	-0.273706	-0.391451	-1.26769	52.6937
Lox	18D1	7.83 (6.66)	28.26 (21.65)	8.44e-09	2.28756e-11	1.83929	3.90906	3.49054	52.5491
Pde2a	7E2	10235.75 (716.81)	9308.04 (1511.39)	1.03e-08	2.84692e-11	-0.113559	-0.145397	-0.513221	52.1034
Cd63	10D3	788.49 (146.21)	1259.89 (406.60)	1.09e-08	3.05925e-11	0.693326	1.01133	1.21336	51.9568
Ms4a6c	19A	14.93 (7.02)	35.17 (18.50)	1.6e-08	4.60135e-11	1.4808	2.39114	2.55938	51.1249
Chd5	4E2	6087.03 (323.33)	5249.50 (794.76)	1.91e-08	5.57053e-11	-0.0777221	-0.224285	-0.515449	50.7352
Sat1	XF3	340.98 (44.67)	487.75 (139.08)	2.7e-08	8.04672e-11	0.474248	0.573847	1.04779	49.9854
Cd84	1H3	20.16 (5.14)	121.07 (68.05)	3.04e-08	9.19542e-11	1.77423	2.12907	2.14341	49.7132
Ptprc	1E4	46.62 (11.09)	134.57 (54.52)	4.19e-08	1.29165e-10	1.29357	1.44263	1.49398	49.0201
Bcl2a1b	9E3.1	6.12 (3.49)	35.04 (23.26)	5.04e-08	1.58096e-10	2.30322	3.40919	3.04084	48.6078
Fgr	4D2.3	2.14 (1.96)	23.05 (15.58)	5.27e-08	1.70637e-10	4.95249	3.79965	3.97106	48.452
Tlr7	XF5	41.29 (11.94)	90.56 (40.18)	5.27e-08	1.69507e-10	0.918527	1.55683	1.80359	48.4656
Ddn	15F1	24943.84 (4344.52)	14602.77 (3890.55)	5.42e-08	1.78559e-10	-0.0265725	-0.443476	-1.00319	48.3594
Gusb	5G1.3	227.06 (29.31)	414.20 (127.33)	5.94e-08	1.98681e-10	0.934358	1.05714	0.815076	48.1415
Cd14	18B2	34.91 (12.29)	135.35 (73.89)	7.93e-08	2.69575e-10	1.75359	2.13127	2.08211	47.5187
Capg	6C1	27.48 (7.26)	81.97 (43.53)	8.21e-08	2.83536e-10	1.89923	1.9427	1.84268	47.4157
Hexb	13D1	1476.93 (250.94)	3051.59 (1082.49)	8.44e-08	2.95786e-10	0.827587	1.31187	0.997599	47.3293
Tlr1	5C3.1	5.85 (2.85)	24.73 (14.15)	8.44e-08	3.00348e-10	1.4079	2.89345	2.77777	47.2981
Ly86	13A3.3	99.11 (18.76)	231.81 (86.60)	9.69e-08	3.53894e-10	1.07285	1.4123	1.08881	46.9631
Rcbtb2	14D3	299.68 (20.80)	387.86 (69.76)	9.69e-08	3.55058e-10	0.233085	0.383535	0.629345	46.9564
S100a6	3F1	135.46 (53.92)	220.65 (99.30)	1.08e-07	4.01169e-10	0.959539	1.40231	1.85505	46.7071
Cd86	16B3	29.13 (10.48)	66.02 (28.84)	1.08e-07	4.07481e-10	1.2985	1.96371	1.8233	46.6752
Msr1	8A4	4.65 (3.49)	15.62 (9.46)	1.38e-07	5.27997e-10	2.58624	3.05368	3.38062	46.1461
Npc2	12D1	884.03 (119.60)	1388.43 (412.44)	1.4e-07	5.4871e-10	0.641315	0.98927	0.862077	46.0675
Il4ra	7F3	114.98 (20.56)	159.20 (46.94)	1.4e-07	5.49573e-10	0.855706	1.05188	1.04774	46.0643
Phyhd1	2B	141.81 (29.63)	225.03 (91.31)	1.52e-07	6.07144e-10	0.539683	0.924051	1.4042	45.8608
Ncf4	15E1	16.19 (6.41)	42.74 (23.20)	1.53e-07	6.17584e-10	1.60044	2.33954	2.18118	45.826
Slc11a1	1C3	25.98 (8.91)	126.89 (70.83)	1.6e-07	6.5273e-10	1.82267	2.12733	2.1515	45.7129
Dhcr24	4C7	1666.63 (133.14)	1446.95 (252.89)	1.76e-07	7.29209e-10	-0.24799	-0.314704	-0.686143	45.4866
Ctsc	7D3	112.44 (25.83)	245.69 (78.08)	1.76e-07	7.38017e-10	0.986745	1.27587	1.25808	45.462
Cyba	8E1	70.62 (17.67)	161.82 (80.81)	2.03e-07	8.62567e-10	1.24505	1.87487	1.59805	45.1434
Rasal1	5F	1914.07 (200.67)	1545.44 (308.60)	3.08e-07	1.32431e-09	-0.165	-0.252959	-0.767628	44.2672
Hvcn1	5F	102.24 (15.62)	174.11 (61.31)	3.58e-07	1.56019e-09	0.768879	0.976203	1.11575	43.932
Trem2	17C	146.90 (37.63)	462.29 (255.84)	3.73e-07	1.64629e-09	1.33731	1.90084	1.46085	43.8222
Prdx6	1H2.1	3557.93 (556.93)	4970.91 (1554.46)	4.47e-07	1.99353e-09	0.357192	0.836705	0.974756	43.4309
Fyb	15A1	52.35 (15.16)	109.04 (44.59)	5.03e-07	2.27136e-09	1.24068	1.58028	1.47102	43.164
Jph4	14C3	5674.55 (658.58)	4447.56 (1044.68)	5.13e-07	2.34389e-09	-0.0356412	-0.347599	-0.76269	43.0997
Darc	1H3 Ackr1	452.32 (62.11)	385.05 (102.66)	5.54e-07	2.55973e-09	-0.193984	-0.54622	-0.776335	42.9195
Cd48	1H3	13.91 (5.29)	43.81 (24.26)	5.6e-07	2.63366e-09	1.66245	2.22617	1.95507	42.8613
Tgm1	14C3	2.60 (2.57)	10.86 (10.11)	5.6e-07	2.64784e-09	2.08826	3.85215	5.03974	42.8503
B2m	2E5	764.34 (144.54)	1295.84 (452.54)	5.68e-07	2.71656e-09	0.664791	1.07439	1.08609	42.7979
Lcp1	14D3	199.51 (29.29)	382.10 (98.98)	5.79e-07	2.80028e-09	0.801368	0.940704	0.776959	42.7358
Creg1	1H2.3	401.20 (32.13)	546.17 (118.49)	6.36e-07	3.1078e-09	0.417438	0.695832	0.513234	42.5226
Soat1	1G3	379.14 (52.56)	475.23 (92.86)	6.42e-07	3.17447e-09	0.2752	0.49696	0.780437	42.4792
Fxyd1	7B1	447.42 (94.42)	815.82 (347.11)	6.44e-07	3.24869e-09	0.683276	1.02988	1.383	42.4319
Ucp2	7E2	300.89 (58.20)	624.44 (242.24)	6.44e-07	3.23676e-09	0.942748	1.35533	1.07876	42.4394
Myo1f	17B1	48.46 (11.53)	157.62 (70.51)	6.71e-07	3.42264e-09	1.46204	1.46753	1.61251	42.3252
Ctnna2	6C3	2161.83 (133.64)	1850.77 (250.32)	7.14e-07	3.6803e-09	-0.23228	-0.285089	-0.438408	42.1767
Rassf4	6E3	108.65 (18.14)	205.97 (71.57)	7.45e-07	3.87972e-09	0.690841	1.11042	1.07848	42.0687
Mthfd1l	10A1	268.16 (40.93)	232.17 (45.87)	8e-07	4.25207e-09	-0.613213	-0.20833	-0.831598	41.8811
Strn4	7A2	3387.66 (218.08)	2981.30 (388.23)	8e-07	4.23103e-09	-0.0992094	-0.201606	-0.42024	41.8913
Cntn3	6D3	377.57 (46.49)	358.82 (94.72)	8.65e-07	4.68094e-09	-0.384005	-0.703717	-0.889228	41.6844
Ptpn6	6F2	61.99 (14.42)	147.93 (58.96)	8.65e-07	4.6868e-09	0.840919	1.38522	1.33916	41.6819
Hspb8	5F	152.61 (40.71)	245.74 (100.74)	9.34e-07	5.16222e-09	0.664128	1.03692	1.50983	41.4841
Prkcc	7A1 Prkcg	7024.40 (919.72)	5996.76 (1188.14)	9.34e-07	5.1253e-09	-0.289525	-0.291324	-0.786924	41.4988
Slc37a2	9A4	47.39 (9.91)	105.64 (43.74)	9.7e-07	5.44989e-09	0.922597	1.22528	1.34269	41.3731
Klhl34	XF4	684.82 (63.14)	541.85 (96.78)	9.7e-07	5.46166e-09	-0.0107111	-0.447453	-0.548646	41.3687
Lsp1	7F5	59.26 (11.34)	137.36 (54.92)	1.01e-06	5.74253e-09	0.679365	1.12997	1.28072	41.266
Clic1	17B1	167.46 (33.26)	268.01 (70.72)	1.05e-06	6.04542e-09	0.545706	0.990457	1.0875	41.1608
Hadhb	5B1	953.30 (109.96)	1119.15 (199.43)	1.17e-06	6.76342e-09	0.249432	0.496497	0.675081	40.931
Snx5	2G1	1080.11 (71.55)	1256.63 (155.60)	1.18e-06	6.90566e-09	0.139745	0.326751	0.442338	40.8883
Grn	11D	967.39 (91.91)	1607.85 (492.57)	1.23e-06	7.38235e-09	0.691544	1.001	0.736196	40.7516
S1pr3	13A5	133.76 (22.63)	180.51 (62.84)	1.23e-06	7.43014e-09	0.282243	0.545611	1.14138	40.7384
Shf	2E5	623.56 (69.70)	537.53 (86.10)	1.23e-06	7.45489e-09	-0.06072	-0.286058	-0.635266	40.7316
Pdpn	4E1	212.13 (38.69)	286.31 (72.53)	1.23e-06	7.3879e-09	0.50404	0.864258	0.970273	40.7501
Atf3	1H6	8.27 (3.96)	36.36 (21.32)	1.32e-06	8.05296e-09	2.67379	2.2219	2.48707	40.5736
Msn	XC3	478.96 (83.78)	808.08 (236.71)	1.37e-06	8.42588e-09	0.615554	1.00448	0.946741	40.4809
Ncf1	5G2	107.43 (21.14)	192.88 (73.34)	1.55e-06	9.61058e-09	0.475564	1.16555	1.04397	40.2114
Ctsh	9E3.1	155.29 (39.48)	310.10 (115.99)	1.55e-06	9.71949e-09	0.916715	1.47473	1.25495	40.1883
Cecr6	6F1	933.96 (124.03)	747.88 (184.86)	1.55e-06	9.80826e-09	-0.291551	-0.347575	-0.802371	40.1697
Arhgap30	1H3	72.54 (14.65)	125.12 (38.33)	1.59e-06	1.01232e-08	0.650933	1.10189	1.11317	40.1049
Lamp2	XA3.3	686.35 (76.74)	969.76 (191.41)	1.6e-06	1.02728e-08	0.27194	0.586758	0.705017	40.0749
Thy1	9A5.1	9786.68 (655.88)	9265.42 (1144.00)	1.61e-06	1.04551e-08	-0.177696	-0.199928	-0.459065	40.0388
Tgfbr2	9F3	335.75 (60.95)	507.78 (135.23)	1.72e-06	1.12426e-08	0.725741	0.898241	1.04706	39.89
Tlr2	3E3	19.56 (8.38)	86.10 (59.05)	1.84e-06	1.22445e-08	1.80524	2.49253	2.31305	39.7151
Abca1	4B2	767.40 (113.67)	1206.62 (382.83)	1.84e-06	1.21724e-08	0.520084	0.802377	1.07451	39.7272
Tnfrsf1a	6F3	184.29 (41.96)	321.20 (118.84)	1.87e-06	1.25193e-08	0.847476	1.21554	1.28499	39.6696
Pros1	16C1.3	197.59 (35.64)	335.65 (87.47)	1.89e-06	1.27717e-08	0.774234	0.936929	0.951674	39.6287
Pag1	3A1	467.15 (52.68)	530.51 (69.51)	2.01e-06	1.36684e-08	0.349561	0.556022	0.543435	39.4897
Fcgr2b	1H3	69.20 (25.85)	141.80 (48.90)	2.22e-06	1.52374e-08	0.672449	1.51052	1.34474	39.2669
Hrh3	2H4	1024.72 (155.65)	712.22 (172.82)	2.44e-06	1.68759e-08	0.0711506	0.143144	-0.774462	39.0576
Cnn3	3G1	1137.69 (137.53)	1652.72 (468.61)	2.48e-06	1.72484e-08	0.445856	0.577294	0.866696	39.0128
Il13ra1	XA3.3	85.78 (23.80)	136.50 (34.51)	2.65e-06	1.8568e-08	0.516339	1.00429	1.18111	38.8617
Kcnk6	7B1	45.40 (7.39)	76.81 (26.98)	2.8e-06	1.99468e-08	0.509046	1.18168	1.08774	38.7148
Pcnxl2	8E2	1751.30 (105.23)	1589.47 (212.69)	2.8e-06	1.98699e-08	-0.135471	-0.183864	-0.468608	38.7227
Ctsa	2H3	1333.79 (93.33)	1950.49 (475.46)	2.85e-06	2.04547e-08	0.433497	0.743654	0.598768	38.6633
Hmgcs1	13D2.3	3543.79 (312.19)	3087.22 (452.68)	3.09e-06	2.22981e-08	-0.328168	-0.299399	-0.550606	38.4863
Rin2	2G1	552.80 (66.16)	719.25 (151.79)	3.1e-06	2.25875e-08	0.229778	0.552252	0.710568	38.4599
Hmgcr	13D1	1671.26 (164.42)	1453.26 (248.95)	3.11e-06	2.27672e-08	-0.287243	-0.313415	-0.660392	38.4436
Postn	3C	27.42 (11.65)	48.44 (22.26)	3.14e-06	2.3388e-08	1.70042	2.06601	1.48836	38.3885
Lyn	4A1	140.10 (28.68)	228.26 (67.54)	3.14e-06	2.33212e-08	0.662981	1.11168	0.989607	38.3943
Plce1	19C3	273.02 (60.87)	457.39 (116.13)	3.15e-06	2.36061e-08	0.668649	0.866939	1.1757	38.3694
Cybb	XA1.1	16.26 (8.21)	69.71 (43.97)	3.21e-06	2.42435e-08	1.92247	2.6758	2.6538	38.3148
Lgals3bp	11E2	203.09 (31.96)	383.10 (142.70)	3.26e-06	2.47549e-08	0.849328	1.18121	1.19467	38.272
Ctsb	14D1	7519.50 (740.41)	10626.77 (2288.52)	3.58e-06	2.74076e-08	0.361144	0.668043	0.627513	38.0632
Vim	2A1	581.22 (150.22)	890.32 (376.62)	3.6e-06	2.76988e-08	0.569701	0.954775	1.48081	38.0415
Cmklr1	5F	41.17 (10.23)	76.33 (33.17)	3.77e-06	2.92239e-08	0.840866	1.4199	1.57363	37.9315
Ggta1	2B	61.31 (16.64)	157.48 (83.69)	3.77e-06	2.94445e-08	0.885438	1.47639	1.69944	37.9161
P2ry6	7E2	33.69 (8.61)	68.79 (25.47)	3.81e-06	2.99847e-08	1.33305	1.40975	0.985727	37.8788
Itgb5	16B3	825.87 (142.18)	1300.19 (367.28)	4.06e-06	3.22306e-08	0.778513	1.03775	0.820574	37.7306
BC021891	8E2	65.74 (12.17)	61.88 (15.35)	4.06e-06	3.23341e-08	-0.265257	-0.418445	-1.04156	37.7241
Htr5b	1E2.3	38.77 (16.06)	27.02 (10.50)	4.07e-06	3.26737e-08	-0.830982	-1.17516	-2.0475	37.7026
5430435G22Rik	1E4 Rab7b	30.64 (10.57)	77.37 (35.18)	4.16e-06	3.36066e-08	1.56404	1.6661	1.87259	37.6449
Ncrna00086	XA6 Smim10l2a	459.35 (35.91)	384.79 (71.36)	4.23e-06	3.43659e-08	-0.222096	-0.213589	-0.614079	37.599
Pfkfb3	2A1	352.55 (65.42)	480.54 (104.59)	4.43e-06	3.62612e-08	0.500219	0.546183	0.813156	37.4889
Nfe2l2	2C3	278.67 (52.58)	391.69 (111.12)	4.62e-06	3.80629e-08	0.498782	0.766255	1.06111	37.3893
Tmem176a	6B2.3	273.37 (57.48)	478.56 (150.23)	4.74e-06	3.92702e-08	0.843637	1.18391	0.958325	37.3253
Tmem176b	6B2.3	603.54 (109.37)	953.12 (278.08)	4.99e-06	4.16594e-08	0.669166	1.00629	0.92956	37.2041
Camkv	9F1	9238.59 (743.22)	7434.90 (1037.73)	5.31e-06	4.4571e-08	-0.076006	-0.0843272	-0.491041	37.0654
Parp9	16B3	47.44 (11.30)	74.64 (24.26)	5.42e-06	4.58107e-08	0.820081	1.12841	1.21803	37.0091
Tmem200a	10A4	301.94 (58.30)	228.09 (67.59)	5.58e-06	4.77054e-08	-0.39882	-0.419219	-1.01938	36.9259
Apobec1	6F1	19.80 (6.49)	62.49 (37.88)	5.58e-06	4.77379e-08	1.48569	1.71102	2.28767	36.9245
Prkcd	14B	154.90 (28.15)	222.89 (69.98)	5.67e-06	4.88052e-08	0.587524	0.869831	1.10193	36.8791
Syt5	7A1	2503.81 (228.71)	2163.94 (398.72)	5.77e-06	5.00034e-08	-0.137592	-0.192754	-0.649587	36.8293
Laptm5	4D2.2	526.01 (105.19)	966.44 (334.30)	5.78e-06	5.03243e-08	0.818521	1.29172	0.906037	36.8162
Pld3	7A3	10360.98 (946.08)	8730.03 (1596.59)	5.8e-06	5.08147e-08	-0.0718085	-0.143933	-0.575437	36.7963
Vwa5a	9A5.1	241.72 (35.17)	352.29 (86.46)	6.37e-06	5.62238e-08	0.520475	0.639294	0.850471	36.5886
Irgm1	11B1.2	100.55 (15.60)	172.80 (64.77)	6.61e-06	5.86337e-08	0.650646	0.905753	1.15882	36.5024
Naip2	13D1	16.69 (5.42)	49.93 (23.58)	6.63e-06	5.91404e-08	1.11497	1.83119	1.49734	36.4847
Ifi30	8B3.3	58.66 (12.48)	106.96 (37.21)	6.64e-06	5.96461e-08	0.725429	1.25102	1.13879	36.4673
Syn1	XA1.3	8321.73 (834.43)	7459.05 (1380.91)	6.74e-06	6.08622e-08	-0.215863	-0.229068	-0.660052	36.4258
Sfpi1	2E1 SPI1	40.85 (10.43)	76.86 (29.82)	7.14e-06	6.4826e-08	1.3613	1.46367	1.2055	36.2962
Ldlr	9A3	356.80 (79.35)	366.20 (74.93)	7.41e-06	6.76757e-08	-0.379673	-0.591347	-1.04714	36.2079
Irf5	6A3.3	62.72 (16.03)	110.46 (43.95)	7.69e-06	7.06721e-08	1.11465	1.35422	1.39148	36.1189
Cst7	2G3	0.96 (0.92)	69.67 (64.56)	7.71e-06	7.12883e-08	5.06505	6.21485	6.58622	36.1011
Dnajc3	14E4	813.08 (92.09)	829.79 (89.02)	7.75e-06	7.20133e-08	0.226403	0.34045	0.496526	36.0803
Bcl11a	11A3.2	1250.50 (116.77)	1130.28 (167.22)	7.77e-06	7.26776e-08	-0.280798	-0.285226	-0.576177	36.0614
Dtna	18A2	2063.17 (206.11)	2242.20 (287.29)	7.78e-06	7.32053e-08	0.211006	0.1086	0.508208	36.0466
Ctse	1E4	1.79 (2.56)	102.37 (89.08)	8.27e-06	7.82279e-08	4.93929	5.66519	5.35705	35.9103
Cadm3	1H3	6658.63 (742.04)	6460.38 (1250.48)	8.42e-06	8.00335e-08	-0.194374	-0.31977	-0.611415	35.8634
Unc93b1	19A	174.47 (42.98)	374.27 (154.59)	8.48e-06	8.11348e-08	0.935187	1.38719	1.25017	35.8353
Ppt1	4D2.2	2008.80 (98.60)	2257.05 (240.34)	8.63e-06	8.29767e-08	0.0397653	0.224327	0.308879	35.7892
Lilrb4	10B3 Lilrb4a	5.90 (3.94)	32.01 (24.15)	8.84e-06	8.55041e-08	3.12424	3.14127	3.57599	35.7275
Inhbb	1E2.3	112.13 (20.45)	84.78 (22.71)	8.86e-06	8.61407e-08	-0.315845	-0.571318	-1.05244	35.7123
C030046I01Rik	10C1 R3hdm4	2930.73 (202.44)	2430.87 (335.47)	9.21e-06	9.004e-08	-0.107177	-0.252676	-0.463844	35.6213
Gpr17	18B1	1300.39 (376.22)	1134.63 (173.47)	9.36e-06	9.19548e-08	0.495767	0.48922	0.761624	35.5781
Arpc1b	5G2	166.59 (37.62)	306.21 (119.59)	9.47e-06	9.36068e-08	1.07755	1.23628	1.26698	35.5415
Kif1a	1D	27200.83 (1493.88)	24845.36 (2502.76)	9.67e-06	9.61097e-08	-0.0758938	-0.177117	-0.369225	35.4873
Havcr2	11B1.1	52.04 (12.96)	145.06 (59.96)	9.69e-06	9.73466e-08	1.05757	1.43063	1.2733	35.461
Igtp	11B1.3	32.49 (8.66)	45.18 (17.96)	9.69e-06	9.72755e-08	0.936003	1.03081	1.52517	35.4625
H2-D1	17B1	715.43 (184.93)	1268.99 (572.74)	9.76e-06	9.8936e-08	0.629008	1.02402	1.20234	35.4277
Apbb1	7E3	6725.69 (424.23)	6204.80 (768.71)	9.76e-06	9.90632e-08	-0.111343	-0.18315	-0.436859	35.4251
4632428N05Rik	10B4 Vsir	447.32 (86.87)	690.02 (202.98)	1.05e-05	1.07296e-07	0.414544	0.988658	0.952444	35.261
Anxa3	5E3	120.14 (28.45)	200.59 (62.13)	1.07e-05	1.09852e-07	0.880934	1.17955	1.19782	35.2126
Syp	XA1.1	21305.25 (1850.26)	19324.86 (2980.79)	1.07e-05	1.09626e-07	-0.234506	-0.197163	-0.546442	35.2169
Synpo2	3G1	65.98 (11.81)	88.92 (31.15)	1.14e-05	1.18044e-07	0.468712	0.810222	1.1484	35.0648
Naprt1	15D3 Naprt	90.96 (17.18)	144.84 (55.17)	1.31e-05	1.36425e-07	0.988198	1.08983	1.20743	34.7673
Npl	1G3	71.84 (11.04)	109.75 (30.42)	1.36e-05	1.42006e-07	0.399821	0.971063	0.909291	34.6849
Ldoc1l	15E2	1337.08 (117.39)	1177.23 (187.20)	1.37e-05	1.43912e-07	-0.167282	-0.241506	-0.54444	34.6575
H2-Ob	17B1	15.69 (4.07)	31.09 (14.45)	1.39e-05	1.47234e-07	1.30539	1.76499	1.3803	34.6105
Ddx58	4A5	79.61 (15.04)	104.15 (37.03)	1.39e-05	1.46551e-07	0.482621	0.527852	1.17993	34.6201
Tnfrsf1b	4E1	68.38 (16.39)	119.76 (44.29)	1.47e-05	1.57275e-07	0.52593	1.04508	1.26659	34.4749
Timp1	XA1.3	9.02 (3.96)	25.93 (16.31)	1.48e-05	1.58604e-07	1.50541	1.9352	2.61148	34.4576
Inpp5d	1D	234.79 (49.13)	414.10 (121.40)	1.51e-05	1.6291e-07	0.514848	1.06401	0.959887	34.4025
Dlgap1	17E1.3	7320.67 (395.77)	6460.01 (680.47)	1.55e-05	1.68368e-07	-0.172623	-0.245603	-0.382078	34.3347
Oat	7F3	1529.95 (140.07)	1874.58 (328.09)	1.55e-05	1.68076e-07	0.245413	0.438073	0.572516	34.3383
Vav1	17D	77.09 (16.78)	138.17 (49.18)	1.55e-05	1.69622e-07	0.782935	1.18936	1.11114	34.3194
Pdcd1	1D	1.98 (1.43)	24.33 (16.25)	1.59e-05	1.75357e-07	3.96857	4.01237	2.82405	34.2511
Anks1b	10C2	4430.89 (368.89)	3779.46 (498.10)	1.66e-05	1.83664e-07	-0.160862	-0.119148	-0.434242	34.1558
Sstr3	15E1	351.72 (40.11)	325.67 (63.45)	1.73e-05	1.91732e-07	-0.149247	-0.449492	-0.659134	34.0674
Sgpl1	10B4	567.15 (55.66)	761.62 (162.03)	1.78e-05	1.99724e-07	0.363036	0.569864	0.643799	33.9834
Mbd2	18E2	476.19 (37.64)	535.25 (74.96)	1.78e-05	1.99899e-07	0.0799998	0.151872	0.455984	33.9816
Tln2	9C	2551.87 (119.97)	2185.86 (345.64)	1.79e-05	2.01946e-07	-0.162121	-0.286285	-0.45568	33.9606
Sun2	15E1	633.76 (75.18)	753.59 (141.41)	1.81e-05	2.04886e-07	0.0910415	0.383408	0.592868	33.9309
Olfml3	3F2.2	148.39 (35.96)	249.66 (65.37)	1.99e-05	2.25871e-07	0.700376	1.2265	0.574322	33.7303
Renbp	XA7.3	73.42 (16.49)	126.90 (45.69)	2.13e-05	2.43013e-07	0.897848	0.994414	1.17661	33.5797
Ypel1	16A3	671.48 (105.25)	523.73 (144.65)	2.21e-05	2.54093e-07	-0.333963	-0.430013	-0.769201	33.488
Mapk8ip3	17A3.3	7810.12 (350.19)	7356.34 (756.19)	2.24e-05	2.57937e-07	-0.0459305	-0.232201	-0.318199	33.4571
Lgals3	14C1	9.58 (4.47)	30.62 (20.03)	2.25e-05	2.60379e-07	2.231	2.6344	2.59919	33.4377
Reep2	18B1	1498.80 (110.31)	1360.14 (188.61)	2.39e-05	2.78397e-07	-0.113086	-0.189412	-0.494378	33.3
Tbc1d9b	11B1.3	5603.97 (838.23)	4590.31 (550.77)	2.41e-05	2.81809e-07	-0.0700406	-0.340977	-0.604233	33.2749
Ttc34	4E2	70.02 (10.00)	64.33 (14.17)	2.43e-05	2.85535e-07	-0.485805	-0.691409	-0.911581	33.2479
Lonrf3	XA3.3	275.29 (46.25)	322.51 (77.53)	2.45e-05	2.89515e-07	0.461863	0.61389	0.871211	33.2194
Fam107a	14A1	3965.07 (678.74)	4996.42 (1229.44)	2.46e-05	2.91114e-07	0.327121	0.567039	0.897627	33.208
Slc17a7	7B3	18305.46 (2205.14)	16086.79 (3771.03)	2.52e-05	3.00162e-07	-0.230059	-0.216951	-0.75027	33.145
Ccl4	11C	1.05 (1.41)	22.21 (16.91)	2.53e-05	3.04357e-07	5.43063	4.11097	4.78746	33.1164
Cdkn1a	17A3.3	131.03 (89.04)	165.76 (66.35)	2.53e-05	3.06681e-07	1.11708	1.03623	1.96416	33.1008
Csf1	3F2.3	276.25 (39.97)	471.36 (132.01)	2.53e-05	3.06738e-07	0.62255	0.728051	0.889161	33.1004
Bag3	7F3	123.35 (27.93)	165.17 (52.87)	2.53e-05	3.0288e-07	0.657279	0.683471	1.12598	33.1265
Tmem63b	17B3	1757.62 (94.23)	1630.35 (148.24)	2.66e-05	3.23575e-07	-0.150692	-0.23572	-0.332492	32.9904
Lphn1	8C2 Adgrl1	8388.21 (426.95)	7788.37 (1068.39)	2.69e-05	3.28462e-07	-0.0683071	-0.22609	-0.389203	32.9595
Neurl4	11B3	2036.66 (106.77)	1870.23 (165.45)	2.78e-05	3.41439e-07	-0.0412034	-0.133579	-0.302421	32.8797
Lamc2	1G3	179.13 (37.54)	217.34 (62.03)	2.93e-05	3.63128e-07	-0.320302	-0.762345	-0.913947	32.7529
Rhoj	12C3	34.90 (10.15)	56.57 (20.50)	2.93e-05	3.61463e-07	0.853709	1.07094	1.42737	32.7624
Atp9a	2H3	6767.77 (552.99)	6093.54 (1077.40)	2.93e-05	3.64393e-07	-0.0791309	-0.17409	-0.546535	32.7458
Tgif1	17E1.3	15.98 (4.98)	37.56 (17.47)	3.06e-05	3.85313e-07	1.28939	1.29339	1.83052	32.6308
Xdh	17E2	139.11 (32.95)	191.30 (81.78)	3.06e-05	3.84626e-07	-0.0418263	0.837291	0.9023	32.6345
Cd53	3F2.3	92.53 (18.27)	164.86 (52.43)	3.06e-05	3.84413e-07	0.73253	1.11598	0.986583	32.6356
Phactr1	13A4	8190.78 (610.86)	7046.59 (1028.99)	3.07e-05	3.88775e-07	-0.126775	-0.231356	-0.467168	32.6124
Nckap1l	15F3	275.67 (46.67)	452.19 (127.26)	3.08e-05	3.91623e-07	0.678813	0.914172	0.883279	32.5973
Cd83	13A4	122.17 (19.77)	237.56 (93.77)	3.18e-05	4.05431e-07	0.606434	1.1335	0.945365	32.526
Parp3	9F1	46.35 (11.94)	80.85 (34.30)	3.2e-05	4.09608e-07	0.640503	1.22574	1.29544	32.5048
Fam167a	14D1	18.18 (5.59)	31.52 (13.48)	3.28e-05	4.22351e-07	0.689966	1.11398	1.67808	32.4417
Nrarp	2A3	301.87 (62.62)	262.21 (61.86)	3.31e-05	4.26955e-07	-0.141565	-0.352296	-1.00477	32.4194
Sh3bp2	5B2	46.81 (9.71)	90.97 (28.78)	3.33e-05	4.31885e-07	0.781163	1.08676	0.991818	32.3958
Gfpt2	11B1.2	95.97 (12.74)	125.37 (37.27)	3.43e-05	4.46459e-07	0.480675	0.632164	1.00825	32.3274
Cyth4	15E1	204.69 (31.54)	339.73 (96.18)	3.44e-05	4.49487e-07	0.699464	0.798859	0.863493	32.3135
Pld4	12F1	178.52 (38.39)	360.55 (120.09)	3.56e-05	4.68759e-07	0.719341	1.17907	0.898502	32.227
Fermt3	19A	72.01 (16.56)	127.40 (44.74)	3.56e-05	4.67661e-07	0.752269	1.26794	1.03894	32.2318
Syt16	12C3	1246.71 (126.56)	1070.52 (188.56)	3.78e-05	5.0056e-07	-0.291461	-0.257706	-0.54697	32.0917
Arfgap1	2H4	1421.46 (67.44)	1328.91 (107.02)	3.82e-05	5.07658e-07	-0.0949722	-0.125925	-0.303273	32.0627
Csf1r	18E1	1838.87 (356.74)	3067.80 (878.67)	4.1e-05	5.46833e-07	0.584496	1.04509	0.837388	31.9095
Ppapdc2	19C1 Plpp6	665.67 (62.30)	541.74 (89.60)	4.28e-05	5.72715e-07	-0.258392	-0.368863	-0.563072	31.8142
Ifngr1	10A3	251.10 (33.77)	309.33 (51.93)	4.43e-05	5.95983e-07	0.0814915	0.489133	0.589027	31.7321
Mob1a	6C3	120.11 (16.47)	148.04 (29.72)	4.57e-05	6.17438e-07	0.361577	0.377255	0.811712	31.6592
Fam81a	9D	3048.04 (237.15)	2406.69 (364.62)	4.57e-05	6.21943e-07	-0.121549	-0.125029	-0.438071	31.6443
Tmem158	9F4	247.03 (41.33)	204.42 (64.83)	4.57e-05	6.2223e-07	-0.176433	-0.254286	-1.1096	31.6433
Sema4f	6C3	721.30 (78.55)	656.96 (122.26)	4.81e-05	6.56933e-07	-0.0193021	-0.32654	-0.511205	31.5314
Tgfbr1	4B1	392.17 (80.21)	613.28 (146.87)	4.88e-05	6.69162e-07	0.75228	0.924813	0.879455	31.4934
Mgst1	6G1	114.85 (30.04)	155.47 (40.73)	5.05e-05	6.95302e-07	0.547053	0.777061	1.11183	31.4144
Rnft2	5F	1559.60 (150.04)	1450.16 (223.25)	5.34e-05	7.37812e-07	-0.199157	-0.16412	-0.51602	31.292
Hmox1	8C1	69.15 (13.27)	136.72 (62.03)	5.51e-05	7.64329e-07	1.00931	1.17319	1.19621	31.2192
Gpt2	8C3	886.76 (90.22)	963.84 (127.41)	5.58e-05	7.76109e-07	0.0398511	0.410352	0.407823	31.1877
Pacsin1	17A3.3	6971.92 (459.58)	5811.77 (882.31)	5.87e-05	8.20643e-07	-0.0913148	-0.266392	-0.454313	31.0726
Rusc1	3F1	2672.46 (195.23)	2330.65 (309.06)	6.05e-05	8.48681e-07	-0.148135	-0.163875	-0.457322	31.0033
Fbxo41	6C3	2455.17 (154.02)	2046.48 (272.41)	6.23e-05	8.77422e-07	-0.032514	-0.227163	-0.377477	30.9346
Tubb5	17B1	7340.87 (679.54)	6679.93 (1313.55)	6.48e-05	9.15956e-07	-0.204155	-0.152617	-0.637604	30.846
Prdm1	10B2	10.63 (4.43)	18.24 (9.98)	6.88e-05	9.7657e-07	1.19894	1.70282	2.32053	30.7138
Fndc3b	3A3	252.51 (37.07)	269.02 (29.30)	7.08e-05	1.00822e-06	0.399678	0.315635	0.590147	30.648
Spna2	2B Sptan1	20728.62 (1281.14)	18609.58 (2436.71)	7.22e-05	1.032e-06	-0.177423	-0.284022	-0.391709	30.5999
Capn2	1H5	1277.44 (124.05)	1484.26 (253.71)	7.28e-05	1.04423e-06	0.184233	0.358808	0.549765	30.5756
St14	9A4	8.13 (3.87)	33.91 (19.82)	7.59e-05	1.0927e-06	1.98822	2.34885	1.5881	30.4819
Agap2	10D3	15561.72 (2062.98)	11350.89 (2009.66)	7.68e-05	1.10965e-06	-0.0033408	-0.201555	-0.624778	30.4501
Irf9	14C3	151.68 (33.42)	165.39 (37.83)	7.7e-05	1.11737e-06	0.802202	0.621712	0.925627	30.4359
Psd4	2A3	17.63 (4.64)	31.29 (11.54)	7.81e-05	1.13762e-06	1.03647	1.28456	1.50662	30.3988
Eltd1	3H3 Adgrl4	234.52 (45.55)	229.93 (56.35)	8.09e-05	1.18222e-06	0.395845	0.647331	0.8846	30.3194
Mr1	1G3	108.21 (15.74)	153.42 (47.70)	8.56e-05	1.26049e-06	0.325975	0.639607	0.925478	30.1871
Slc39a3	10C1	1058.94 (61.00)	927.52 (123.61)	8.56e-05	1.25965e-06	-0.047931	-0.177876	-0.402828	30.1885
Gm15800	5F	5461.43 (319.14)	4945.29 (746.65)	8.71e-05	1.28579e-06	-0.0181853	-0.28712	-0.336291	30.1461
Ms4a6b	19A	10.88 (5.14)	18.32 (8.43)	8.92e-05	1.32233e-06	0.966273	2.22925	1.69696	30.0882
Srcin1	11D	5913.21 (502.18)	5131.58 (792.76)	9.33e-05	1.3873e-06	-0.00846042	-0.190871	-0.475165	29.9892
Tubb3	8E1	4817.13 (531.00)	4254.03 (797.08)	9.35e-05	1.39635e-06	-0.168929	-0.137166	-0.660297	29.9758
Cd300a	11E2	24.06 (6.90)	46.33 (18.26)	9.38e-05	1.40499e-06	0.616057	1.47063	1.06623	29.963
Elf1	14D3	103.45 (19.15)	135.14 (32.84)	9.45e-05	1.42024e-06	0.397645	0.553083	0.923102	29.9407
Ss18	18A1	346.49 (45.46)	402.01 (60.70)	9.67e-05	1.45839e-06	0.443677	0.395466	0.613125	29.886
Il21r	7F3	22.54 (6.28)	40.01 (14.37)	9.73e-05	1.47289e-06	1.0205	1.47198	1.26226	29.8656
Ifi35	11D	36.48 (11.11)	51.24 (16.82)	9.75e-05	1.48209e-06	0.25564	0.8751	1.22347	29.8527
Ctnna1	18B1	1069.79 (111.60)	1319.96 (229.44)	0.000104565	1.59441e-06	0.263712	0.446838	0.556927	29.7019
Sorbs1	19C3	2763.26 (333.05)	3422.90 (495.37)	0.000105772	1.61845e-06	0.270232	0.283744	0.607542	29.671
Cd180	13D1	25.69 (7.54)	83.17 (39.49)	0.000107516	1.65431e-06	1.46431	1.72406	0.838693	29.6257
Trim56	5G2	77.53 (17.63)	97.50 (27.02)	0.000107516	1.65955e-06	0.567944	0.533003	1.16759	29.6192
Adcy7	8C3	137.92 (16.77)	215.15 (57.18)	0.000107516	1.66226e-06	0.648205	0.849039	0.735954	29.6158
Shank2	7F5	2904.69 (325.89)	2304.36 (524.62)	0.000107653	1.6701e-06	0.0416936	-0.323271	-0.538548	29.6061
Madd	2E1	3787.09 (227.54)	3539.87 (402.49)	0.000108388	1.68727e-06	-0.129951	-0.240847	-0.329732	29.585
Lrig1	6D2	925.30 (170.08)	1249.82 (287.00)	0.000108567	1.70043e-06	0.387008	0.802726	0.771747	29.5689
Dnase2a	8C3	68.24 (13.48)	125.33 (40.59)	0.000108567	1.70159e-06	0.520154	1.06295	0.891376	29.5675
Tab2	10A1	1021.56 (64.34)	1083.73 (108.99)	0.000109011	1.71434e-06	0.00440799	0.0300437	0.326151	29.5521
Grid1	14B	991.14 (126.27)	914.52 (156.23)	0.000109638	1.73002e-06	-0.232978	-0.382626	-0.657834	29.5333
Ikzf1	11A1	65.29 (13.27)	113.76 (35.37)	0.000114185	1.81997e-06	0.522449	0.914903	1.00864	29.4286
Ccl3	11C	1.52 (2.52)	38.56 (26.71)	0.000114185	1.8154e-06	4.81275	2.87382	3.78222	29.4338
Gjb6	14C3	1041.79 (221.91)	1280.53 (293.45)	0.000114185	1.81623e-06	0.123363	0.551683	0.875686	29.4328
Anxa4	6D1	120.51 (29.82)	183.98 (65.26)	0.000116457	1.86237e-06	0.581675	0.786265	1.18561	29.381
Sqle	15D1	1036.60 (117.68)	970.51 (118.41)	0.000117817	1.89038e-06	-0.278823	-0.223191	-0.569909	29.3501
Hcls1	16B3	85.48 (17.97)	161.05 (57.60)	0.000119426	1.92254e-06	0.980445	1.2206	0.768447	29.3153
Aif1	17B1	128.74 (20.08)	189.69 (53.82)	0.00011952	1.93041e-06	0.462832	0.955162	0.660479	29.3069
Dbx2	15E3	302.12 (34.35)	340.07 (67.08)	0.000123098	1.99474e-06	0.366394	0.397109	0.633021	29.2391
Ddhd1	14C1	760.89 (92.73)	843.87 (129.50)	0.000126879	2.06274e-06	0.24974	0.228653	0.607258	29.1698
Cx3cr1	9F4	1132.74 (193.75)	1696.97 (425.77)	0.000131153	2.1392e-06	0.518191	0.87628	0.763532	29.0946
P4ha3	7E2	67.71 (17.04)	116.98 (30.11)	0.00013179	2.1566e-06	0.702495	0.875444	1.09951	29.0779
Slc15a3	19A	27.66 (8.30)	86.56 (41.42)	0.000138621	2.27574e-06	1.57449	1.58713	1.42502	28.9668
Cxcl5	5E1	2.74 (2.46)	14.03 (14.00)	0.000141022	2.33013e-06	1.00267	3.34216	3.17352	28.9179
Tmem38a	8B3.3	1652.50 (130.13)	1498.20 (210.00)	0.000141022	2.32365e-06	-0.141146	-0.081624	-0.418234	28.9237
Atp7a	XD	148.35 (28.85)	169.05 (29.17)	0.000141343	2.34295e-06	0.440427	0.516435	0.803943	28.9066
Mpp2	11D	3151.02 (279.27)	2675.65 (476.97)	0.000144136	2.39691e-06	-0.180053	-0.274129	-0.538278	28.8595
Rgs14	13B1	911.07 (153.04)	654.61 (170.73)	0.000146021	2.43601e-06	-0.284775	-0.546084	-0.913535	28.8261
Syngr1	15E1	9783.31 (761.08)	9296.96 (1283.10)	0.000149771	2.51448e-06	-0.180729	-0.133858	-0.451456	28.7605
Sdf2l1	16A3	82.52 (24.56)	75.93 (18.73)	0.000149771	2.51207e-06	1.00516	1.20291	0.841328	28.7625
Kctd3	1H6	1117.19 (58.98)	1021.40 (118.79)	0.000158228	2.66487e-06	-0.133232	-0.211333	-0.32073	28.6404
Dock8	19B	123.39 (27.82)	187.75 (46.89)	0.000162171	2.73989e-06	0.595767	1.01528	0.781176	28.583
2310046A06Rik	9D Mlip	311.56 (40.79)	266.52 (54.35)	0.000168883	2.86227e-06	-0.212023	-0.491711	-0.686635	28.4927
0610007N19Rik	15B3.1 Snhg18	31.39 (10.22)	37.45 (11.88)	0.000174251	2.9625e-06	0.544024	0.736903	1.434	28.4215
Thbs1	2E5	72.96 (22.76)	139.30 (113.19)	0.000176704	3.01359e-06	0.133695	1.29077	1.81978	28.3861
Prrc2b	2B	10548.98 (621.46)	9653.15 (1154.00)	0.000179697	3.08374e-06	-0.0792127	-0.246042	-0.375209	28.3385
Ptgr1	4B3	21.62 (7.49)	28.15 (9.53)	0.000179697	3.08029e-06	0.75104	0.960775	1.52045	28.3409
Tbc1d9	8C2	2331.04 (158.97)	2157.99 (292.82)	0.000180521	3.10746e-06	-0.140252	-0.168934	-0.430824	28.3227
C530028O21Rik	6F2 Pianp	2142.42 (140.42)	1951.40 (238.71)	0.000183429	3.16727e-06	-0.0836838	-0.146512	-0.406579	28.2833
Gprin1	13B1	2873.67 (325.82)	2359.94 (438.89)	0.00018457	3.20054e-06	-0.137388	-0.350525	-0.569315	28.2616
Plau	14A3	63.39 (19.27)	119.43 (47.56)	0.00018457	3.20659e-06	1.43621	1.16831	1.36976	28.2577
Adamtsl3	7D3	52.90 (20.96)	91.37 (60.00)	0.000185705	3.23617e-06	0.568513	1.05676	2.06435	28.2387
H2-K1	17B1	270.59 (87.50)	482.50 (234.34)	0.000189198	3.3071e-06	0.700373	1.17318	1.26512	28.1939
Qrfpr	3B	88.04 (30.74)	28.72 (13.84)	0.000190889	3.34679e-06	-0.377049	-0.301444	-1.90698	28.1692
St6gal1	16B1	417.05 (64.33)	511.52 (66.28)	0.000194694	3.42933e-06	0.284457	0.44705	0.634986	28.1188
Faah	4D1	1306.49 (97.22)	1221.71 (159.99)	0.000194694	3.4342e-06	-0.180079	-0.37806	-0.426837	28.1159
Rnase1	14C1	21.22 (8.77)	37.97 (19.92)	0.000199071	3.52198e-06	-0.0950869	0.615898	1.64161	28.0637
Mpped1	15E1	5617.36 (424.18)	4307.58 (648.51)	0.000205179	3.64094e-06	-0.00950315	0.0627748	-0.397034	27.9949
Zer1	2B	3020.04 (160.87)	2777.19 (296.94)	0.000208021	3.70242e-06	-0.039019	-0.110422	-0.338534	27.9603
Mlph	1D	33.25 (8.61)	45.31 (21.33)	0.000210767	3.77369e-06	0.395628	1.19209	1.06262	27.9208
Tmem179	12F1	1787.64 (134.75)	1613.67 (235.85)	0.000210767	3.77339e-06	-0.128012	-0.127348	-0.459056	27.921
Spnb1	12C3 Sptb	3689.16 (351.38)	3140.63 (433.37)	0.000213778	3.83896e-06	-0.0222477	-0.470783	-0.346588	27.8853
Ms4a6d	19A	16.50 (5.24)	34.63 (17.57)	0.000218776	3.94033e-06	1.14282	1.69464	1.76837	27.8314
Dock2	11A4	69.63 (13.73)	142.94 (48.59)	0.000220117	3.98788e-06	0.914242	1.02527	0.975521	27.8066
Frmd4a	2A1	778.41 (72.45)	839.78 (83.83)	0.000220117	3.98344e-06	0.406305	0.191271	0.359375	27.8089
Ptplb	16B3 Hacd2	540.20 (51.39)	663.40 (104.77)	0.000222835	4.04896e-06	0.291478	0.457117	0.529061	27.7751
Ppp1r12b	1E4	817.40 (67.59)	660.43 (113.44)	0.000226395	4.1377e-06	-0.0484357	-0.342167	-0.429075	27.7303
Clu	14D1	14642.04 (2084.38)	21178.53 (5725.23)	0.000226395	4.12963e-06	0.346659	0.639995	0.79364	27.7343
Porcn	XA1.1	714.65 (59.32)	681.76 (80.11)	0.00022739	4.16798e-06	-0.137927	-0.268763	-0.446486	27.7152
Gap43	16B4	4213.87 (547.50)	3620.60 (615.52)	0.000228637	4.20298e-06	-0.222182	-0.0562345	-0.597312	27.6979
Sipa1	19A	172.80 (32.90)	227.32 (60.65)	0.000228741	4.24135e-06	0.50257	0.709891	0.934796	27.679
Nebl	2A3	478.92 (44.67)	564.13 (72.94)	0.000228741	4.23466e-06	0.167909	0.238626	0.481596	27.6823
3110047P20Rik	5C3.1 Nwd2	947.69 (134.60)	675.85 (190.76)	0.000228741	4.23474e-06	-0.360454	-0.508161	-0.786929	27.6823
Ripk1	13A3.3	110.98 (16.87)	137.67 (35.37)	0.000228797	4.26719e-06	0.344556	0.544518	0.829327	27.6665
Lrrc33	16B2 Nrros	103.51 (14.33)	142.73 (43.28)	0.000228797	4.27885e-06	0.414075	0.995636	0.588781	27.6608
Lrguk	6A3.3	9.44 (3.92)	17.39 (7.68)	0.000228797	4.26743e-06	0.123851	1.31604	1.60559	27.6664
Serpine1	5G2	15.65 (4.36)	30.34 (16.84)	0.000229124	4.29714e-06	0.792195	1.59899	1.66999	27.652
Tbata	10B4	57.99 (13.64)	66.38 (22.52)	0.000229183	4.31043e-06	-0.562485	-0.658591	-1.33021	27.6456
Lat2	5G2	31.11 (9.39)	79.61 (35.00)	0.00023057	4.34876e-06	1.41622	1.49324	0.98719	27.6273
Arhgap44	11B3	2181.53 (113.49)	2114.23 (276.83)	0.000230894	4.36714e-06	-0.105252	-0.0815242	-0.398236	27.6185
Pdia4	6B2.3	576.08 (114.85)	525.87 (40.56)	0.000235227	4.46159e-06	0.422605	0.502317	0.551368	27.5743
As3mt	19C3	215.85 (33.65)	268.23 (52.03)	0.000240193	4.5813e-06	0.215063	0.426914	0.71628	27.5194
Dnm1	2B	17301.64 (1404.86)	15970.51 (1828.86)	0.000240193	4.56933e-06	-0.180947	-0.219633	-0.424698	27.5249
Gpr85	6A1	431.41 (57.42)	421.22 (83.54)	0.00024226	4.63359e-06	-0.329189	-0.419053	-0.64663	27.4959
Rgs10	7F3	358.71 (51.12)	508.90 (128.10)	0.000254774	4.88649e-06	0.209704	0.698577	0.590444	27.3859
Gpnmb	6B2.3	24.96 (7.50)	58.11 (43.12)	0.000258493	4.97155e-06	1.20183	1.45766	1.89233	27.3502
Cd33	7B3	63.76 (16.27)	123.25 (45.79)	0.000261954	5.05637e-06	0.533637	0.995318	1.13926	27.3151
Fam189a1	7C	1388.86 (139.07)	1134.82 (201.19)	0.000261954	5.06594e-06	-0.156991	-0.257321	-0.535646	27.3112
Fcrls	3F1	131.37 (35.36)	167.81 (57.37)	0.000269949	5.23491e-06	0.876147	1.29792	0.813046	27.2433
Padi2	4D3	934.14 (220.76)	1972.05 (862.36)	0.00027098	5.2693e-06	0.139313	0.585562	1.03793	27.2297
Ccdc141	2C3	259.83 (45.29)	285.37 (76.05)	0.000273268	5.34115e-06	0.433546	0.453116	0.869758	27.2017
Mitf	6D3	86.28 (11.44)	107.09 (22.85)	0.000273268	5.34282e-06	0.436436	0.541064	0.734489	27.201
Zfp36	7B1	50.67 (13.36)	83.92 (36.77)	0.000281002	5.50897e-06	0.948968	1.25438	1.26981	27.1376
Gpam	19D2	937.37 (144.70)	1194.42 (297.21)	0.00028107	5.52522e-06	0.404929	0.597751	0.794578	27.1315
Smarcd1	15F1	2114.69 (140.11)	1784.47 (198.60)	0.000283168	5.58151e-06	-0.132227	-0.121607	-0.351401	27.1105
Sdc4	2H3	742.57 (118.66)	1013.67 (272.62)	0.000306259	6.05293e-06	0.236515	0.617214	0.754757	26.9425
Adipor2	6F1	828.65 (68.29)	977.02 (140.64)	0.000311903	6.18106e-06	-0.0344708	0.236294	0.342769	26.8991
Slc25a34	4D3	119.60 (30.65)	87.23 (22.48)	0.000315705	6.27317e-06	0.0582561	0.056177	-0.898555	26.8685
Kcnk10	12E	67.95 (11.02)	66.73 (14.59)	0.00031971	6.36974e-06	-0.285223	-0.902725	-0.594873	26.8368
Sgms1	19C1	587.34 (58.22)	630.40 (73.24)	0.000321427	6.42102e-06	0.0254469	0.378851	0.344881	26.8202
Chi3l1	1E4 Chil1	274.79 (45.28)	392.92 (163.33)	0.00032685	6.54672e-06	0.710554	1.09943	0.969655	26.7801
Plcg2	8E1	102.02 (16.14)	158.91 (43.93)	0.000329712	6.62156e-06	0.451937	0.685653	0.871968	26.7565
Abhd4	14C2	1221.68 (201.89)	1735.23 (450.83)	0.000340293	6.86622e-06	0.397797	0.721909	0.826334	26.6813
Slc38a2	15F1	1590.25 (246.71)	1939.40 (499.43)	0.000340293	6.87023e-06	0.0661593	0.333281	0.761138	26.6801
Cst3	2G3	15134.55 (2779.00)	22481.58 (8460.13)	0.000340943	6.91499e-06	0.625652	1.00962	0.818045	26.6666
Cpt2	4C7	93.21 (16.07)	122.37 (25.35)	0.000340943	6.91958e-06	-0.0795862	0.48117	0.617405	26.6653
Fam46a	9E3.1	81.00 (17.84)	92.55 (29.46)	0.000344023	7.00037e-06	0.564126	0.580524	1.11587	26.6412
Trim12c	7E3	60.32 (13.85)	86.43 (30.04)	0.000345193	7.0425e-06	0.231207	0.497135	1.16215	26.6288
Tyro3	2E5	3144.30 (333.91)	2984.95 (477.17)	0.000350672	7.17293e-06	-0.0821684	-0.205924	-0.52845	26.5907
Psd2	18B2	869.60 (109.00)	969.27 (149.14)	0.000355333	7.30094e-06	0.279871	0.319394	0.564027	26.5541
Fam40a	3F2.3 Strip1	1364.28 (59.06)	1293.53 (104.05)	0.000355333	7.30602e-06	-0.117225	-0.177904	-0.28833	26.5526
Ddx21	10B4	387.51 (31.49)	429.85 (52.60)	0.000356224	7.34326e-06	0.118866	0.111888	0.41912	26.5421
Zmynd15	11B3	4.97 (3.21)	10.74 (6.84)	0.000362072	7.48305e-06	2.18477	1.99036	2.89597	26.503
Atp6v0a1	11D	7721.25 (663.28)	7262.28 (976.70)	0.00036314	7.56411e-06	-0.232776	-0.168458	-0.444215	26.4807
Serpina3n	12E	1769.13 (270.81)	3158.16 (1141.33)	0.00036314	7.5262e-06	0.500173	0.807679	0.921956	26.4911
Snap23	2E5	124.55 (22.04)	152.27 (34.58)	0.00036314	7.56311e-06	0.488851	0.554641	0.880657	26.4809
Ankrd13a	5F	531.11 (57.87)	600.99 (104.69)	0.00036314	7.58231e-06	0.229658	0.368028	0.521574	26.4757
Cebpa	7B2	100.88 (22.15)	195.44 (78.91)	0.000369077	7.72587e-06	0.814852	0.992737	1.02881	26.4368
Mt2	8C5	1084.44 (236.14)	1836.48 (766.88)	0.000371372	7.79363e-06	0.447162	1.11111	0.980041	26.4187
Dpp6	5B1	5030.30 (522.89)	4703.01 (747.44)	0.000372314	7.83318e-06	-0.175507	-0.313971	-0.519622	26.4082
Amotl1	9A2	525.95 (73.15)	606.99 (100.33)	0.000372658	7.86022e-06	0.300673	0.368721	0.631113	26.4011
Pnrc2	4D3	459.56 (35.37)	488.55 (56.24)	0.000381657	8.07032e-06	0.103203	0.294631	0.369065	26.3464
Snd1	6A3.3	1195.65 (88.94)	1106.38 (119.78)	0.000382726	8.11326e-06	-0.144395	-0.16044	-0.409925	26.3354
Tfcp2l1	1E2.3	116.34 (57.21)	186.40 (66.52)	0.00038701	8.22464e-06	0.700047	1.18211	1.6348	26.3071
Csf2rb	15E1	28.88 (15.24)	76.87 (38.08)	0.000396897	8.45583e-06	1.24245	1.66782	1.28936	26.2496
Fxyd7	7B1	1087.92 (142.00)	1012.82 (232.36)	0.000404244	8.63383e-06	-0.0847821	-0.218925	-0.680251	26.2064
Ccl9	11C	12.13 (5.63)	42.87 (23.93)	0.000406493	8.70346e-06	1.84289	1.52877	1.23034	26.1898
Car13	3A1	35.08 (14.75)	50.30 (32.21)	0.000408237	8.76249e-06	0.196334	0.920001	1.94252	26.1758
Il6st	13D2.2	1190.28 (158.78)	1475.37 (206.50)	0.000411888	8.86275e-06	0.184202	0.307386	0.587808	26.1522
Ip6k3	17A3.3	20.82 (6.10)	47.59 (26.55)	0.000422976	9.1238e-06	0.895418	1.57761	1.52731	26.092
Tubb2a	13A3.3	8433.39 (1055.84)	7389.57 (1313.81)	0.000427746	9.24942e-06	-0.226597	-0.221953	-0.630118	26.0636
Ssfa2	2C3	826.01 (124.54)	1014.97 (230.52)	0.000428709	9.29302e-06	0.283208	0.393146	0.701004	26.0538
Ccdc87	19A	57.41 (10.26)	54.21 (13.48)	0.00043286	9.42899e-06	-0.27897	-0.0942535	-0.920372	26.0237
Mfsd7a	5F	16.25 (4.24)	26.52 (12.13)	0.00043286	9.42612e-06	0.263961	0.777208	1.34908	26.0243
Dlgap4	2H1	4072.50 (317.43)	3534.56 (588.57)	0.000439133	9.58897e-06	0.0142359	-0.159305	-0.475393	25.9888
Gnpda1	18B3	239.37 (20.85)	264.86 (36.81)	0.000444958	9.73982e-06	0.103481	0.455538	0.374465	25.9564
Snapin	3F1	514.20 (49.49)	603.64 (98.06)	0.000447388	9.81678e-06	0.0756667	0.283236	0.445054	25.9401
Bai2	4D2.2 Adgrb2	5660.25 (556.41)	4877.02 (698.09)	0.000456483	1.00406e-05	0.0639977	-0.130482	-0.449991	25.8933
Add3	19D2	2003.13 (177.06)	2500.29 (399.27)	0.00046051	1.01536e-05	0.174087	0.243559	0.488147	25.8701
Aqp4	18A1	2205.15 (416.99)	3233.56 (752.51)	0.000461595	1.02021e-05	0.551865	0.709056	0.821972	25.8602
Ppfia3	7B3	2919.80 (298.41)	2629.38 (388.48)	0.000466859	1.03432e-05	-0.00102894	-0.174446	-0.487187	25.8317
Ptafr	4D2.3	14.67 (4.90)	30.20 (12.73)	0.000470092	1.04398e-05	0.889018	1.55734	1.44209	25.8125
Asah1	8A4	597.51 (46.74)	684.81 (103.21)	0.000480324	1.06926e-05	0.192254	0.383356	0.420736	25.7628
Tmem151a	19A	2509.87 (242.41)	2268.15 (404.52)	0.000484882	1.08198e-05	-0.0627063	-0.210791	-0.568178	25.7383
Gdpd3	7F3	235.47 (43.79)	339.76 (105.96)	0.000495403	1.10809e-05	0.171957	0.647064	0.807487	25.6888
Kremen1	11A1	278.10 (32.59)	332.71 (52.89)	0.000499022	1.11884e-05	0.236443	0.372637	0.589959	25.6688
Ngb	12D2	152.16 (39.62)	86.39 (42.14)	0.000503992	1.13266e-05	-0.3408	-1.09597	-1.27753	25.6433
Itga5	15F3	49.93 (13.50)	80.70 (26.08)	0.000508852	1.14989e-05	0.882441	0.847051	1.2189	25.612
Acadm	3H3	551.39 (55.28)	600.89 (76.72)	0.000508852	1.14924e-05	0.0797723	0.249401	0.451287	25.6131
2900026A02Rik	5F	1066.39 (79.80)	968.12 (105.66)	0.000508852	1.15169e-05	-0.185726	-0.254799	-0.394351	25.6087
Itpkb	1H4	379.77 (63.70)	510.92 (107.34)	0.000523671	1.18801e-05	0.530484	0.503595	0.761167	25.5443
Uchl1	5C3.1	8327.18 (759.80)	8061.08 (1365.76)	0.000543544	1.23598e-05	-0.149613	-0.0693283	-0.534851	25.4621
Fabp7	10B4	592.17 (212.36)	747.85 (194.74)	0.000552331	1.26183e-05	0.96659	0.160802	0.686942	25.4191
Ston1	17E4	94.56 (25.62)	120.87 (36.07)	0.000552331	1.25989e-05	0.0593159	0.64165	1.0174	25.4223
Odz4	7E1 Tenm4	1904.75 (227.37)	1790.21 (332.20)	0.000553992	1.26857e-05	-0.106914	-0.411608	-0.566181	25.4081
Tns3	11A1	1276.30 (196.40)	1479.79 (240.20)	0.000555283	1.27448e-05	0.417847	0.516963	0.642076	25.3984
Serpinf2	11B5	4.07 (3.54)	33.77 (29.81)	0.000558228	1.28765e-05	2.42825	3.40129	3.04966	25.3771
Hpcal1	12A1.2	1835.25 (340.99)	1559.44 (415.25)	0.000558228	1.29013e-05	-0.188325	-0.314549	-0.846265	25.3731
Farp1	14E5	1340.36 (119.39)	1378.45 (155.70)	0.000558228	1.28724e-05	0.227152	0.307144	0.424615	25.3777
Larp6	9B	383.59 (36.14)	376.39 (38.70)	0.000579555	1.3425e-05	-0.217587	-0.271555	-0.457778	25.2905
Mafb	2H2	197.18 (37.18)	253.06 (88.61)	0.000580287	1.34728e-05	0.507102	0.972162	0.783101	25.2831
Prrx2	2B	12.37 (5.33)	23.55 (12.72)	0.000595565	1.38592e-05	0.799409	1.39068	1.98289	25.2244
Gpr160	3A3	12.21 (3.92)	18.25 (7.02)	0.000610628	1.42456e-05	0.857346	1.39687	1.61198	25.1673
Tspan11	6F3	45.67 (18.61)	54.32 (27.80)	0.000610628	1.42746e-05	-0.0501902	0.625141	1.55621	25.1631
Fam155a	8A1.1	1103.85 (117.09)	1044.39 (122.52)	0.000617622	1.44709e-05	-0.240835	-0.200147	-0.472616	25.1347
Atp6v1g2	17B1	7129.18 (475.08)	6521.46 (643.32)	0.000623032	1.46308e-05	-0.154591	-0.122208	-0.346377	25.1119
Sobp	10B2	1623.26 (125.95)	1524.80 (231.24)	0.000637249	1.49985e-05	-0.130403	-0.256342	-0.444617	25.0603
Igdcc4	9C	1080.49 (147.82)	1224.32 (215.97)	0.000656834	1.54943e-05	0.383656	0.472874	0.565654	24.9928
Kifc2	15D3	9765.11 (1553.68)	6901.38 (1314.03)	0.000658451	1.55675e-05	0.020041	-0.341839	-0.643908	24.983
Scn3b	9A5.1	2448.65 (473.81)	2153.80 (540.20)	0.000660468	1.56502e-05	-0.36724	-0.508504	-0.838466	24.972
Igf1	10C1	103.28 (27.27)	142.17 (29.26)	0.000663693	1.57619e-05	0.279125	0.591664	0.920599	24.9572
Syk	13A5	75.49 (20.00)	109.03 (26.44)	0.000704982	1.67799e-05	0.555144	1.0351	0.897932	24.8272
Slc43a3	2D	5.57 (3.62)	17.18 (12.82)	0.000706084	1.68437e-05	0.160183	1.49449	2.39522	24.8193
Pm20d1	1E4	84.28 (20.47)	118.59 (36.12)	0.000708833	1.70222e-05	0.359875	0.787308	1.00206	24.7974
Crim1	17E2	1629.08 (251.93)	1256.82 (261.54)	0.000708833	1.70071e-05	-0.0530865	-0.186977	-0.675709	24.7992
Grm2	9F1	1167.26 (265.95)	901.06 (241.09)	0.000708833	1.6965e-05	0.0832386	-0.416285	-0.798169	24.8044
Mfap3l	8B3.1	1067.91 (186.67)	1366.68 (305.76)	0.000716323	1.72401e-05	0.407754	0.580806	0.721913	24.771
Plcd4	1C3	248.60 (43.04)	326.14 (75.29)	0.000718811	1.73764e-05	0.231459	0.441316	0.780834	24.7546
Klhl6	16A3	27.59 (7.38)	63.10 (23.38)	0.000718811	1.73501e-05	0.990226	1.28962	1.15149	24.7578
Dbi	1E2.3	1490.83 (247.13)	2118.51 (488.23)	0.000720382	1.74583e-05	0.389785	0.606934	0.74451	24.7448
Sez6	11B5	3491.44 (487.36)	3026.73 (551.34)	0.000720382	1.75292e-05	-0.162292	-0.144169	-0.660728	24.7364
L1cam	XA7.3	3170.21 (395.51)	2792.68 (550.21)	0.000720382	1.7502e-05	-0.17077	-0.305212	-0.565564	24.7396
Mtmr11	3F2.1	112.64 (22.81)	159.01 (45.92)	0.000726357	1.77518e-05	0.531443	0.540874	0.97735	24.7102
Ywhag	5G2	16210.42 (1298.91)	15374.89 (2305.95)	0.000726357	1.77447e-05	-0.123142	-0.123413	-0.463315	24.711
Tcp11l2	10C1	330.57 (31.19)	393.08 (38.05)	0.000730393	1.78892e-05	-0.0532754	0.241881	0.324309	24.6942
Rims1	1A5	3041.28 (381.14)	2155.84 (410.37)	0.000733501	1.80043e-05	-0.293882	-0.319619	-0.64067	24.6808
Gpr65	12E	1.31 (1.33)	12.88 (9.98)	0.000739247	1.82632e-05	3.23202	3.11213	4.31496	24.6512
Matn2	15B3.1	402.91 (75.31)	336.83 (66.16)	0.000739247	1.82295e-05	-0.406672	-0.354263	-0.775274	24.655
Atp6v0e	17A3.3	211.66 (29.90)	247.14 (45.70)	0.000739247	1.82625e-05	0.398263	0.50485	0.69461	24.6513
Spock2	10B4	10753.73 (1024.47)	10779.58 (1559.16)	0.000772729	1.91314e-05	-0.222623	-0.263278	-0.471359	24.5546
Bcl3	7A3	3.82 (2.92)	17.29 (14.56)	0.00077867	1.93199e-05	3.42711	2.24067	2.15027	24.5343
Rasgrp3	17E2	228.38 (39.78)	305.85 (79.78)	0.000786491	1.95557e-05	0.60665	0.806812	0.735621	24.5091
Rangap1	15E1	3772.16 (289.07)	3557.69 (464.93)	0.000786769	1.96044e-05	-0.107875	-0.0674916	-0.397528	24.5039
Dcstamp	15B3.1	1.86 (1.54)	14.34 (11.98)	0.000790215	1.97323e-05	4.28985	4.14133	3.76531	24.4904
Ctsl	13B3	1453.80 (130.75)	1882.07 (292.69)	0.000817934	2.04679e-05	0.142462	0.44589	0.403497	24.4143
Arhgap33	7B1	4483.58 (768.33)	3240.33 (811.21)	0.000825274	2.06954e-05	-0.0434219	-0.117847	-0.741873	24.3913
Tgfbi	13B1	64.76 (20.16)	100.41 (39.45)	0.000826023	2.07581e-05	0.252526	0.628479	1.36239	24.385
Sh3pxd2b	11A4	401.41 (62.78)	452.31 (81.78)	0.000828333	2.08602e-05	0.48729	0.591113	0.639728	24.3748
Gns	10D2	1460.11 (95.84)	1848.98 (265.01)	0.000841965	2.12482e-05	0.105786	0.345898	0.327418	24.3365
Skap2	6B3	148.86 (17.33)	218.41 (46.43)	0.00084466	2.13611e-05	0.196814	0.366947	0.581708	24.3255
Mta3	17E4	936.13 (57.64)	889.50 (73.21)	0.000857005	2.18099e-05	0.0468351	-0.156459	-0.236465	24.2822
Fdps	3F1	805.04 (82.36)	735.76 (91.11)	0.000857005	2.17526e-05	-0.145724	-0.110768	-0.489109	24.2877
Myadm	7A1	1012.25 (110.51)	898.12 (160.88)	0.000857005	2.1781e-05	-0.206717	-0.309411	-0.480376	24.285
Lrrc7	3H4	1103.07 (102.60)	928.87 (215.64)	0.00088767	2.26374e-05	-0.0961705	-0.448165	-0.477644	24.2048
Ccl12	11C	4.83 (3.07)	12.93 (11.33)	0.000887914	2.26908e-05	1.92456	3.20294	1.27099	24.1999
Kif3c	12A1.1	3400.67 (258.83)	3100.34 (407.31)	0.000889867	2.2788e-05	-0.162743	-0.194045	-0.376601	24.191
B4galt1	4A5	84.92 (17.50)	126.38 (30.04)	0.000921529	2.36478e-05	0.466869	0.743029	0.881314	24.114
Ctnnd2	15B2	3674.56 (233.04)	3303.55 (447.44)	0.000923068	2.37363e-05	-0.0957416	-0.130029	-0.39288	24.1062
Ptgs1	2B	203.01 (41.10)	258.68 (49.74)	0.00092511	2.3838e-05	0.451746	0.843546	0.422535	24.0973
Zfp697	3F2.2	199.08 (30.12)	171.48 (40.93)	0.000931873	2.40618e-05	-0.292482	-0.34758	-0.732402	24.0779
Hck	2H1	31.90 (7.19)	64.41 (24.93)	0.000948805	2.45493e-05	0.536569	1.07934	1.03312	24.0362
D4Ertd22e	4D3 Szrd1	428.15 (50.81)	540.15 (121.70)	0.000957935	2.48365e-05	0.392992	0.581514	0.58345	24.012
Neurl3	1B	7.82 (2.75)	22.53 (11.73)	0.000962236	2.49991e-05	1.61778	1.95883	1.71682	23.9984
Slc6a7	18E1	1495.29 (211.26)	1314.69 (206.92)	0.000996944	2.59538e-05	-0.231957	-0.208101	-0.652122	23.9204
Slc15a4	5G1.2	279.45 (27.35)	297.35 (40.37)	0.000997775	2.60815e-05	0.21939	0.376555	0.46104	23.9102
Lgi4	7B1	673.77 (116.38)	1088.21 (351.06)	0.000997775	2.60471e-05	0.540728	0.68958	0.855373	23.913
5730409E04Rik	4D2.2	1241.97 (90.07)	1155.89 (94.03)	0.000998399	2.61508e-05	-0.256169	-0.209619	-0.317001	23.9047
Ldha	7B3	4762.96 (573.83)	4355.18 (719.63)	0.00100427	2.63578e-05	-0.183633	-0.130852	-0.531824	23.8883
Lin7b	7B3	437.67 (63.11)	335.14 (56.13)	0.00100608	2.64589e-05	-0.00690639	-0.161242	-0.606042	23.8803
Sepp1	15A1	3780.31 (579.65)	4659.20 (736.49)	0.00102567	2.70286e-05	0.255404	0.54694	0.586102	23.836
Pon3	6A1	36.57 (8.84)	61.32 (24.00)	0.00102836	2.71542e-05	0.763717	1.22004	1.09243	23.8264
Bmpr1b	3H1	365.29 (63.25)	480.28 (118.38)	0.00103202	2.7396e-05	0.450796	0.598702	0.773496	23.8079
Hnrnpf	6F1	396.16 (36.17)	442.43 (51.65)	0.00103202	2.74153e-05	0.162955	0.386105	0.408041	23.8065
Tpm4	8B3.3	333.39 (46.91)	401.95 (82.86)	0.00103202	2.73582e-05	0.392216	0.47161	0.658777	23.8108
Akap5	12C3	1301.58 (168.19)	1057.64 (269.70)	0.00103551	2.75629e-05	-0.248009	-0.542152	-0.609743	23.7953
Zdhhc22	12D2	228.93 (43.38)	187.01 (57.32)	0.00104071	2.77566e-05	-0.387963	-0.659214	-0.915649	23.7807
Cyb561	11E1	1298.40 (147.83)	1114.00 (183.25)	0.00104906	2.81672e-05	-0.238865	-0.199032	-0.53641	23.7501
Ddx24	12E	3063.86 (245.88)	2900.57 (258.87)	0.00104906	2.81259e-05	-0.187072	-0.212782	-0.360226	23.7532
Pcca	14E5	422.76 (31.45)	435.98 (46.97)	0.00104906	2.8052e-05	-0.00420345	0.0935547	0.341639	23.7587
Rimbp2	5G1.3	1652.82 (176.82)	1317.27 (278.99)	0.00104906	2.82023e-05	-0.135054	-0.449473	-0.531074	23.7476
Rasal3	17B1	29.20 (9.96)	71.81 (34.83)	0.00105001	2.82837e-05	1.11208	1.49257	1.45274	23.7416
Plxdc2	2A2	538.42 (54.70)	673.70 (85.99)	0.00105263	2.85038e-05	0.31594	0.49598	0.260204	23.7254
Plin2	4C4	110.31 (20.12)	150.89 (41.29)	0.00105263	2.8447e-05	0.590055	0.662756	0.890226	23.7296
Lhfpl4	6E3	1922.98 (142.86)	1748.36 (200.98)	0.00105263	2.85219e-05	-0.20435	-0.237513	-0.373681	23.7241
Chd3	11B3	12738.27 (1593.07)	11063.39 (2077.32)	0.00105545	2.86546e-05	-0.0521264	-0.288896	-0.550121	23.7144
Gpi1	7B1	9056.49 (521.93)	8436.39 (777.12)	0.00106351	2.89299e-05	-0.109967	-0.141081	-0.325197	23.6945
Atp11a	8A1.1	799.34 (109.00)	874.34 (141.83)	0.00106392	2.89975e-05	0.217539	0.0960031	0.537126	23.6897
Trim9	12C2	4004.98 (279.02)	3701.74 (482.32)	0.00108616	2.96615e-05	0.0183846	-0.155701	-0.277254	23.6426
Rhoc	3F2.2	164.12 (34.08)	228.37 (54.66)	0.00109212	2.98823e-05	0.709517	0.750405	0.871365	23.6271
Rtn1	12C3	15024.08 (1925.03)	14117.54 (2352.77)	0.00109382	3.00449e-05	-0.243156	-0.201206	-0.55659	23.6158
P2ry14	3D	34.86 (9.14)	37.99 (10.29)	0.00109382	3.00124e-05	0.188169	0.508793	1.08827	23.6181
Zfp410	12D1	284.75 (20.71)	290.84 (31.47)	0.0010966	3.0197e-05	0.16165	0.0802831	0.381529	23.6053
Srebf2	15E1	3111.94 (260.94)	2911.60 (448.62)	0.0010966	3.02378e-05	-0.0126956	-0.102412	-0.473733	23.6025
Nmnat2	1G3	2320.55 (209.75)	2154.71 (338.20)	0.00109758	3.03554e-05	-0.27335	-0.315897	-0.443406	23.5944
Alg14	3G1	109.34 (14.81)	124.82 (20.18)	0.00109758	3.03814e-05	-0.161574	0.479529	0.129828	23.5927
Siglec5	7B3 Siglece/Siglecf	6.76 (3.65)	49.05 (31.09)	0.0011042	3.06232e-05	2.4443	1.93074	1.37626	23.5762
Zfp316	5G2	407.16 (41.75)	381.04 (32.73)	0.00111304	3.09275e-05	-0.0272624	-0.291643	-0.331385	23.5556
Itpripl2	7F1	90.88 (21.88)	135.80 (32.50)	0.00111882	3.11476e-05	0.750213	0.562216	0.934104	23.5408
Tmem40	6E3	24.50 (7.72)	28.05 (11.54)	0.00111917	3.1217e-05	0.476712	0.754321	-0.742198	23.5362
Mapk8ip2	15E3	4019.61 (332.40)	3495.42 (531.34)	0.00113116	3.16115e-05	-0.0908907	-0.170163	-0.490181	23.51
Gem	4A1	35.55 (11.49)	54.14 (21.00)	0.00113668	3.1826e-05	0.920211	0.461821	1.1409	23.4959
Ifit1	19C1	23.48 (6.85)	37.45 (18.54)	0.00114077	3.20012e-05	0.746372	0.739576	1.58356	23.4845
Gal3st3	19A	695.06 (76.19)	624.77 (135.03)	0.0011717	3.29311e-05	-0.045124	-0.276005	-0.624237	23.4249
Plcb2	2E5	49.75 (14.07)	83.01 (27.94)	0.00117746	3.31556e-05	0.702714	1.2247	1.04977	23.4107
Stmn2	3A1	6195.51 (597.34)	6062.09 (786.34)	0.00117837	3.32439e-05	-0.234341	-0.154066	-0.409867	23.4052
2010002N04Rik	18D3 Smim3	86.21 (15.63)	123.36 (30.56)	0.00119974	3.39476e-05	0.198408	0.681726	0.794905	23.3616
Add1	5B2	5877.68 (314.76)	5933.91 (585.46)	0.00119974	3.39743e-05	-0.0604381	-0.147782	-0.263432	23.3599
Trp53inp1	4A1	137.55 (19.47)	167.84 (42.55)	0.00120139	3.40847e-05	0.218143	0.267856	0.791274	23.3532
AW555464	12F1 Cep170b	5015.56 (469.80)	4516.11 (777.22)	0.00120707	3.43099e-05	0.0767482	-0.0997996	-0.462037	23.3395
Insig1	5B1	618.92 (93.19)	644.69 (91.80)	0.00124428	3.54339e-05	-0.362287	-0.337413	-0.644792	23.2723
Pdgfd	9A1	53.73 (13.83)	76.92 (26.32)	0.00125724	3.58698e-05	0.256336	0.727232	1.11355	23.2469
Slc39a14	14D2	463.45 (39.93)	544.61 (75.12)	0.00131785	3.77067e-05	0.248599	0.242971	0.4488	23.1429
Pla2g7	17B3	1899.66 (308.05)	2688.52 (679.37)	0.00131785	3.77389e-05	0.228305	0.410848	0.709951	23.1411
Rapgefl1	11D	2918.10 (228.52)	2658.38 (271.95)	0.00133021	3.81635e-05	-0.0473507	-0.181289	-0.349587	23.1178
Nisch	14B	6975.59 (467.87)	6163.06 (806.00)	0.00134235	3.85917e-05	0.0152329	-0.0959736	-0.352315	23.0945
Eid2	7A3	391.68 (35.00)	372.50 (44.48)	0.00134235	3.86545e-05	-0.162259	-0.100503	-0.44166	23.0911
Dhrs1	14C3	863.66 (55.11)	1034.25 (140.63)	0.00136253	3.93078e-05	0.111984	0.256817	0.397975	23.0562
Crtap	9F3	89.79 (16.84)	114.12 (30.04)	0.00137663	3.97878e-05	0.347753	0.347186	0.862303	23.0309
S100a1	3F1	906.93 (153.78)	1218.34 (326.12)	0.00138349	4.00597e-05	0.460264	0.751393	0.74471	23.0167
Apoe	7A3	23260.72 (4135.25)	31588.63 (11317.08)	0.00140215	4.06745e-05	0.548093	0.892092	0.858446	22.985
H2-Q4	17B1	54.24 (21.10)	89.89 (49.71)	0.00140668	4.09257e-05	0.758768	1.15746	1.44532	22.9722
Gimap3	6B2.3	1.49 (1.40)	2.27 (2.21)	0.00140668	4.09554e-05	1.94107	4.3158	3.63647	22.9707
Gpr34	XA1.1	122.79 (25.71)	173.61 (42.71)	0.00141438	4.12547e-05	0.411532	0.872029	0.801755	22.9555
Tbxas1	6B1	40.55 (8.58)	89.32 (32.79)	0.00143326	4.18815e-05	0.942503	1.23785	0.943765	22.9241
Il6ra	3F1	84.51 (16.42)	119.34 (32.24)	0.00145237	4.25171e-05	0.351378	0.652801	0.844393	22.8927
Btk	XE3	20.63 (5.25)	45.32 (17.18)	0.00145456	4.26586e-05	0.743116	1.10856	1.26523	22.8858
Svop	5F	2983.27 (346.93)	2559.12 (482.39)	0.00145846	4.2861e-05	-0.123647	-0.0696429	-0.555792	22.8759
Cmtm3	8D3	137.27 (23.23)	183.70 (41.34)	0.00145846	4.29278e-05	0.372461	0.578243	0.77924	22.8727
Vezf1	11C	482.04 (37.10)	527.30 (58.49)	0.00146287	4.31353e-05	0.0467159	0.064423	0.336422	22.8626
Plaur	7A3	4.71 (3.22)	15.69 (9.23)	0.00146943	4.34068e-05	2.75943	2.13201	1.92543	22.8495
Rapgef4	2C3	8441.89 (1439.27)	7560.25 (1433.82)	0.00149357	4.42787e-05	-0.132503	-0.476725	-0.694691	22.8081
S100a4	3F1	18.55 (6.13)	28.40 (16.91)	0.00149357	4.42335e-05	0.466969	1.26272	1.56642	22.8102
Ttc7b	12E	3334.66 (187.22)	2780.18 (219.84)	0.00150712	4.4811e-05	-0.0415085	0.0389183	-0.216831	22.7832
Rnase4	14C1	312.39 (52.74)	415.74 (88.42)	0.00150712	4.49206e-05	0.468131	0.782429	0.582916	22.7781
Dpysl3	18B3	480.09 (76.94)	458.25 (110.48)	0.00150712	4.48559e-05	-0.0618886	-0.349446	-0.563274	22.7811
Igsf10	3D	66.83 (13.14)	89.92 (21.46)	0.00152378	4.54979e-05	0.235554	0.469151	0.902187	22.7515
Adam17	12A1.3	280.69 (32.24)	326.74 (41.53)	0.00153078	4.57885e-05	0.391958	0.440461	0.477663	22.7382
Tmem106a	11D	16.15 (5.86)	28.26 (13.55)	0.00153148	4.59779e-05	0.959071	1.52181	1.6928	22.7296
Ankrd34a	3F2.1	787.87 (86.54)	669.10 (123.28)	0.00153148	4.59885e-05	-0.0336231	-0.233141	-0.550168	22.7291
Man1c1	4D3	629.19 (75.76)	641.49 (83.24)	0.00153148	4.61126e-05	0.315288	0.436851	0.497878	22.7235
Ftl1	7B3	3782.18 (501.76)	4714.62 (1321.87)	0.00153148	4.61349e-05	0.395633	0.634462	0.643775	22.7225
Lhx2	2B	963.41 (99.59)	808.93 (119.94)	0.00153456	4.63846e-05	0.10545	-0.243979	-0.379213	22.7112
Creb3l2	6B1	123.12 (26.07)	144.62 (28.12)	0.00153456	4.63906e-05	0.556479	0.431616	0.796597	22.711
Shisa7	7A1	2184.89 (216.19)	1976.94 (338.48)	0.0015447	4.67791e-05	-0.00172166	-0.289004	-0.410859	22.6936
Map3k6	4D2.3	29.77 (8.92)	42.16 (16.53)	0.00156554	4.74936e-05	0.497339	1.04384	1.24693	22.662
Adra2c	5B2	219.12 (27.76)	186.90 (31.25)	0.00158232	4.80866e-05	0.0106105	-0.256139	-0.535022	22.6361
Nxn	11B5	262.34 (51.14)	290.83 (59.25)	0.0015861	4.82859e-05	-0.00617438	0.45623	0.666507	22.6275
Rgs9	11E1	152.16 (26.59)	176.16 (29.59)	0.00159819	4.87751e-05	0.50079	0.475228	0.654152	22.6065
Pbxip1	3F1	1142.81 (181.67)	1552.51 (366.57)	0.00159819	4.88236e-05	0.458705	0.625188	0.743563	22.6044
Aldh1l2	10C1	81.42 (14.91)	119.16 (37.23)	0.00160611	4.91541e-05	0.429871	0.565036	0.965274	22.5903
Fgf13	XA6	1747.53 (213.02)	1391.17 (253.63)	0.00160611	4.92365e-05	-0.0910238	-0.272306	-0.513985	22.5868
Lrrc4	6A3.3	1398.60 (118.99)	1253.88 (157.39)	0.00161219	4.95083e-05	-0.132193	-0.368629	-0.362229	22.5754
Kcns1	2H3	92.47 (23.34)	69.02 (20.73)	0.00161584	4.97063e-05	-0.0507456	-0.887642	-0.751664	22.567
Gpr162	6F2	2288.28 (126.49)	2286.78 (239.92)	0.00161961	5.003e-05	0.00887887	-0.0897633	-0.305483	22.5535
Dmwd	7A3	1549.33 (114.09)	1399.16 (198.44)	0.00161961	4.99311e-05	-0.0424768	-0.0576472	-0.423948	22.5576
Homer2	7D3	1755.52 (239.33)	1260.37 (230.83)	0.00161961	5.00803e-05	0.066209	-0.117361	-0.452794	22.5514
Mvp	7F3	103.29 (20.48)	157.59 (51.77)	0.00162083	5.02044e-05	0.608066	0.89812	0.78453	22.5462
Adcy5	16B3	2376.86 (234.12)	2038.85 (306.49)	0.00163063	5.05945e-05	0.0690968	-0.0534573	-0.372053	22.5301
Phactr3	2H4	2385.45 (276.63)	1944.83 (239.77)	0.00163429	5.07948e-05	-0.117719	-0.198484	-0.482977	22.5219
Pcdhb8	18B3	86.41 (14.13)	68.05 (16.93)	0.00168774	5.25456e-05	-0.299401	-0.492954	-0.905796	22.4512
Fmo5	3F2.2	55.20 (10.40)	74.00 (20.65)	0.0017021	5.30832e-05	0.111177	0.438185	0.851607	22.43
Cyp4v3	8B1.1	148.90 (27.27)	202.87 (51.38)	0.00170473	5.3256e-05	0.232654	0.590827	0.789629	22.4232
Fcgr1	3F2.1	62.13 (12.65)	97.32 (30.49)	0.00171977	5.3817e-05	0.70378	0.977567	0.914816	22.4013
Axl	7A3	1049.05 (188.60)	1457.94 (394.92)	0.00172254	5.39953e-05	0.634632	0.799534	0.721125	22.3944
Bap1	14B	2393.37 (114.48)	2173.32 (181.40)	0.00172477	5.41569e-05	0.0113559	-0.109323	-0.228265	22.3882
Kif5a	10D3	49550.70 (8533.82)	37904.16 (6808.03)	0.001732	5.44759e-05	-0.201126	-0.465025	-0.720088	22.3759
Tecpr2	12F1	1695.57 (110.75)	1553.74 (169.59)	0.00173527	5.46708e-05	-0.140989	-0.231734	-0.300916	22.3685
Tec	5C3.2	38.04 (12.34)	57.01 (18.02)	0.0017505	5.52436e-05	0.956931	0.888042	1.26008	22.3468
Acsl3	1C4	2264.90 (239.81)	2611.88 (336.49)	0.0017579	5.55706e-05	0.00656358	0.144962	0.405484	22.3344
Mtus2	5G3	680.23 (57.53)	615.93 (77.14)	0.00176334	5.58646e-05	-0.0364212	-0.316094	-0.3457	22.3234
Trim30a	7E3	23.88 (7.24)	41.39 (17.97)	0.00176334	5.593e-05	1.13358	1.06045	1.4477	22.321
BC026585	1H1	137.37 (26.82)	194.82 (72.25)	0.00181888	5.78849e-05	0.371394	0.916718	0.888066	22.2493
Prrt2	7F3	2324.77 (277.48)	2054.34 (303.76)	0.00181888	5.78499e-05	-0.129865	-0.380318	-0.462933	22.2506
2310030G06Rik	9A5.3	34.34 (9.07)	31.95 (8.24)	0.00181973	5.80086e-05	-0.66288	-0.829133	-1.15156	22.2449
Ppp2r2b	18B3	1941.61 (185.40)	1818.36 (232.76)	0.00184298	5.88477e-05	-0.193609	-0.0840418	-0.389915	22.2149
Tlr4	4C1	21.81 (7.99)	32.56 (12.76)	0.00184422	5.89854e-05	0.811692	0.887604	1.54436	22.21
Tubb6	18E1	52.47 (11.17)	69.53 (17.48)	0.00188633	6.07329e-05	0.930599	0.786542	0.745141	22.1491
Antxr1	6D1	275.51 (54.15)	356.53 (72.64)	0.00188633	6.0452e-05	0.249416	0.445899	0.784033	22.1588
Cotl1	8E1	617.82 (86.24)	837.93 (230.00)	0.00188633	6.06193e-05	0.740552	0.722141	0.457828	22.153
Elf4	XA5	24.02 (9.04)	45.58 (16.81)	0.00188633	6.06729e-05	1.05111	1.19238	1.34596	22.1512
Sergef	7B3	329.86 (30.53)	298.53 (35.59)	0.0019135	6.1811e-05	-0.0697503	-0.0327457	-0.411176	22.1124
Sms	XF4	1365.52 (123.75)	1261.38 (164.25)	0.0019135	6.17172e-05	-0.292805	-0.336872	-0.445007	22.1156
St8sia2	7D1	56.97 (18.05)	60.00 (11.30)	0.00191844	6.20726e-05	0.604073	0.70233	1.02842	22.1036
BC068157	8A1.1 Prr36	1080.37 (138.16)	859.68 (164.64)	0.00192216	6.22949e-05	-0.125454	-0.279361	-0.589775	22.0961
Sowahc	10B4	136.71 (18.38)	186.52 (37.37)	0.0019408	6.30021e-05	0.61756	0.567046	0.594892	22.0726
Palm3	8C2	43.40 (11.17)	33.26 (12.06)	0.00194227	6.31532e-05	-0.173976	-0.965714	-1.13297	22.0676
Sez6l2	7F3	4974.27 (465.29)	4797.56 (752.56)	0.00196583	6.40238e-05	-0.135015	-0.247882	-0.487237	22.039
Gna14	19A	7.46 (3.15)	9.68 (6.18)	0.00196626	6.41423e-05	0.183794	1.58586	1.65134	22.0351
Gna13	11E1	1060.17 (168.84)	1268.85 (236.20)	0.00197977	6.47932e-05	0.264035	0.439892	0.633104	22.0141
Prkch	12C3	62.44 (12.63)	78.52 (17.67)	0.00197977	6.47865e-05	0.415584	0.77058	0.763927	22.0143
Kcnc4	3F2.3	1433.19 (142.34)	1306.45 (166.71)	0.00198184	6.49663e-05	0.0268135	-0.259826	-0.353727	22.0085
Abcc4	14E4	223.83 (43.89)	269.86 (60.96)	0.00202878	6.66129e-05	0.413517	0.742093	0.715176	21.9562
Pik3cg	12A3	68.46 (13.01)	116.73 (31.60)	0.00203253	6.68438e-05	0.500637	0.912674	0.722926	21.949
Pdlim5	3H1	494.28 (79.68)	572.36 (108.04)	0.00204144	6.72454e-05	0.219692	0.348672	0.665157	21.9365
Unc13a	8B3.3	4626.54 (506.40)	4226.45 (672.87)	0.0020425	6.73888e-05	-0.104559	-0.308209	-0.494685	21.9321
Lamp1	8A1.1	4625.64 (387.89)	5766.49 (870.69)	0.00205017	6.77506e-05	0.158265	0.400762	0.38979	21.9209
Ccdc109b	3G3	46.61 (9.79)	50.75 (11.45)	0.0020618	6.82447e-05	-0.253944	-0.180186	-0.928205	21.9057
Retsat	6C1	234.11 (40.42)	309.00 (70.04)	0.00207175	6.86841e-05	0.209833	0.543008	0.693616	21.8923
Rap1gap2	11B5	6434.84 (600.35)	5114.41 (996.42)	0.00207405	6.88705e-05	-0.0577506	-0.23333	-0.432911	21.8867
Rab31	17E1.1	985.48 (135.13)	1134.62 (171.93)	0.00210439	6.999e-05	0.293652	0.537314	0.494464	21.853
Cdsn	17B1	22.57 (6.52)	18.31 (7.39)	0.00213976	7.12903e-05	-0.828698	-0.828843	-1.45424	21.8146
Loxl3	6C3	75.86 (15.79)	92.00 (20.12)	0.00213976	7.13934e-05	0.524784	0.815384	0.6738	21.8116
Cops7b	1C5	321.40 (29.82)	289.39 (29.06)	0.0021452	7.16892e-05	-0.0201012	-0.112879	-0.355186	21.8029
BC018242	9A3 Plppr2	2224.03 (241.55)	1983.08 (408.38)	0.00215683	7.21923e-05	-0.0605799	-0.135127	-0.606854	21.7883
Tlr13	XD	47.55 (12.66)	87.13 (29.45)	0.00219791	7.36841e-05	0.436431	1.0415	0.986199	21.7456
Bex2	XF1	2266.21 (195.35)	2004.78 (218.27)	0.00222572	7.47345e-05	-0.219974	-0.183698	-0.406196	21.716
Plcb3	19A	381.81 (69.22)	470.65 (102.78)	0.00222736	7.4908e-05	0.493126	0.512229	0.750951	21.7112
Abca9	11E1	268.25 (61.80)	354.99 (79.79)	0.002257	7.60247e-05	0.362137	0.757938	0.833823	21.6803
Hk2	6C3	62.73 (14.55)	115.04 (34.08)	0.002288	7.71904e-05	0.678869	0.883636	0.828333	21.6485
Camk2b	11A1	9825.99 (1003.14)	9137.78 (1128.19)	0.00229713	7.76207e-05	-0.133738	-0.304857	-0.451516	21.6369
Lpar6	14D3	38.05 (9.93)	51.74 (18.04)	0.00229805	7.77737e-05	0.0367771	0.763228	0.908843	21.6328
Gnl1	17B1	3722.31 (316.84)	3239.65 (357.84)	0.00231774	7.85631e-05	-0.0584361	-0.0899403	-0.384301	21.6117
Slc39a1	3F1	502.46 (57.25)	612.92 (93.58)	0.00235186	7.98446e-05	0.256613	0.513302	0.450552	21.5779
Hmha1	10C1	97.45 (28.37)	176.16 (74.43)	0.00235952	8.02304e-05	0.478109	1.07547	1.08789	21.5678
Ephx1	1H4	359.64 (63.28)	438.57 (114.28)	0.0023689	8.06751e-05	0.0630288	0.466635	0.661644	21.5563
D430019H16Rik	12E	3799.14 (625.53)	3200.32 (778.60)	0.00237968	8.14216e-05	-0.0206475	-0.275589	-0.614252	21.5371
Rhobtb2	14D2	1812.49 (130.51)	1437.17 (182.92)	0.00237968	8.13839e-05	-0.109233	-0.134712	-0.356824	21.538
Crispld2	8E1	68.20 (18.98)	109.61 (40.21)	0.00237968	8.12072e-05	0.325366	0.449834	1.20311	21.5426
Otub1	19A	2522.69 (161.51)	2279.00 (272.53)	0.00239354	8.2148e-05	-0.17894	-0.161347	-0.379578	21.5185
Col9a3	2H4	104.13 (26.62)	164.75 (59.40)	0.00239354	8.215e-05	0.767958	0.865561	1.14425	21.5184
Tead1	7F1	335.43 (62.56)	371.49 (62.78)	0.00240069	8.25231e-05	0.38624	0.294796	0.646114	21.509
Atg9a	1C4	2042.76 (162.23)	1881.43 (255.10)	0.00241442	8.31248e-05	-0.0119684	-0.131512	-0.353663	21.4938
Basp1	15B1	3991.69 (581.02)	3729.12 (447.78)	0.00241442	8.33666e-05	-0.10893	-0.0583728	-0.495179	21.4877
Ttll1	15E1	624.87 (55.15)	573.75 (66.26)	0.00241442	8.33797e-05	-0.164139	-0.0980775	-0.396616	21.4874
Fads3	19A	605.50 (45.37)	560.02 (56.27)	0.00242429	8.38875e-05	-0.118897	-0.128589	-0.333803	21.4747
Rrbp1	2G1	937.00 (107.56)	1154.58 (194.60)	0.00242429	8.39783e-05	0.313183	0.445891	0.518214	21.4725
Adk	14A3	783.40 (82.39)	947.06 (125.61)	0.00243025	8.43137e-05	0.0553305	0.368239	0.362106	21.4641
Gal3st4	5G2	66.08 (11.65)	98.17 (26.03)	0.00243165	8.44914e-05	0.709914	0.86383	0.720577	21.4597
Efemp1	11A3.3	235.76 (63.60)	331.87 (151.25)	0.00244026	8.50498e-05	0.181413	0.739783	1.23014	21.446
Col16a1	4D2.2	204.94 (65.90)	398.88 (183.39)	0.00244026	8.49517e-05	1.06437	1.08417	1.33832	21.4484
Tmem97	11B5	199.82 (21.96)	169.21 (23.90)	0.00246833	8.62419e-05	-0.213396	-0.263142	-0.531975	21.4169
Tubb4a	17D	9108.08 (960.96)	8979.98 (1545.67)	0.00246833	8.64606e-05	-0.283658	-0.188565	-0.554586	21.4116
Lrrc8a	2B	603.94 (55.26)	695.03 (93.97)	0.00246833	8.65528e-05	0.264911	0.409154	0.333825	21.4094
Phkb	8C3	682.79 (70.60)	754.57 (84.85)	0.00246833	8.64137e-05	0.112708	0.283527	0.410103	21.4127
Slc2a5	4E2	38.93 (13.57)	29.48 (10.07)	0.00251271	8.82427e-05	-0.702487	-0.658472	-1.46654	21.369
Picalm	7D3	1620.08 (112.57)	1772.91 (127.87)	0.00251321	8.83935e-05	-0.00286929	0.136986	0.256187	21.3654
Gabpa	16C3.3	289.58 (26.56)	307.02 (34.49)	0.00251791	8.88264e-05	0.0497002	0.253414	0.388493	21.3552
Myo18b	5F	51.63 (12.37)	31.50 (10.50)	0.00251791	8.87597e-05	0.0605229	-0.476923	-0.967618	21.3568
A830007P12Rik	2A3 Tor4a	49.87 (14.35)	68.93 (19.13)	0.00252123	8.90776e-05	0.654185	0.813284	1.15588	21.3493
Smpdl3b	4D2.3	37.89 (9.83)	31.62 (9.38)	0.00255	9.02542e-05	0.0280916	0.898075	0.786626	21.3219
Tpp1	7E3	1205.07 (100.58)	1402.89 (174.37)	0.00255	9.03651e-05	0.164795	0.370629	0.364251	21.3193
Naglu	11D	114.34 (13.65)	180.81 (58.53)	0.0025709	9.13788e-05	0.409287	0.897491	0.659134	21.296
Syn2	6E3	10326.35 (1038.93)	9237.87 (1390.75)	0.0025709	9.13373e-05	-0.205513	-0.237841	-0.469824	21.2969
Parp12	6B1	98.86 (16.21)	130.24 (40.35)	0.00257559	9.16824e-05	0.392762	0.300577	0.831684	21.289
Begain	12F1	1538.64 (228.66)	1234.25 (211.88)	0.00260125	9.27339e-05	0.180674	-0.10912	-0.457592	21.2652
Aplp1	7B1	17110.96 (1512.52)	15557.55 (2587.15)	0.0026135	9.33096e-05	-0.0782161	-0.144125	-0.480585	21.2523
Trp53	11B3	245.08 (20.08)	295.25 (46.57)	0.00266523	9.52981e-05	0.224432	0.356282	0.450031	21.2082
Lgmn	12E	1911.27 (161.76)	2599.75 (499.94)	0.0026952	9.66562e-05	0.275363	0.539097	0.388892	21.1786
Kcnj11	7B3	452.80 (55.77)	400.30 (64.15)	0.0026952	9.65442e-05	-0.0442056	-0.395468	-0.465086	21.181
Marcksl1	4D2.2	1722.01 (283.88)	1241.94 (380.67)	0.00270535	9.71639e-05	-0.293206	-0.358565	-0.831839	21.1677
Ticam1	17D	87.24 (20.79)	116.66 (23.18)	0.00271048	9.7492e-05	0.627631	0.669047	0.791823	21.1606
Cbx6	15E1	6786.95 (821.36)	5413.89 (889.42)	0.00273193	9.84086e-05	-0.0435597	-0.197514	-0.420246	21.1411
Fli1	9A4	53.52 (11.98)	67.63 (22.33)	0.00274215	9.89225e-05	0.642457	0.874012	1.05926	21.1302
Lap3	5B3	808.91 (98.07)	1053.58 (197.54)	0.00275064	9.93751e-05	0.365941	0.447932	0.578839	21.1206
Fblim1	4D3	12.95 (5.91)	34.44 (15.74)	0.00275139	9.95483e-05	0.830487	1.53395	1.60413	21.117
Git1	11B5	6556.79 (988.87)	5423.59 (1145.86)	0.0027719	0.000100438	0.250962	-0.167829	-0.458059	21.0984
Cd151	7F5	416.01 (52.13)	516.03 (91.73)	0.00278803	0.000101289	0.183937	0.492108	0.527654	21.0807
Usp2	9A5.1	922.69 (83.15)	889.37 (92.96)	0.00278803	0.000101318	-0.24926	-0.084023	-0.35808	21.0801
Kcnn2	18B3	398.35 (48.04)	412.24 (67.55)	0.00279267	0.000101635	-0.0430452	0.317036	0.400219	21.0736
Fmo2	1H2.1	43.00 (16.28)	37.24 (19.07)	0.0028246	0.000103098	-0.55666	0.738089	0.651109	21.0437
Impdh1	6A3.3	862.42 (67.74)	763.19 (79.19)	0.0028246	0.000103075	-0.101165	-0.178131	-0.364365	21.0442
Manba	3G3	133.73 (17.68)	164.82 (35.59)	0.00285011	0.00010418	0.262474	0.550198	0.548009	21.0219
Flnc	6A3.3	47.64 (18.64)	82.18 (35.96)	0.00287481	0.000105236	0.480449	0.968668	1.54734	21.0008
Fam129a	1G1	50.80 (12.97)	66.39 (17.97)	0.00287517	0.000105401	0.143595	0.719227	0.895034	20.9975
Stxbp1	2B	13929.22 (1419.97)	12427.47 (1933.01)	0.00290879	0.000106788	-0.20713	-0.264132	-0.469955	20.9702
Nsdhl	XA7.3	454.73 (44.67)	429.46 (47.15)	0.00305792	0.000112426	-0.171657	-0.0446816	-0.390322	20.8626
Aga	8B1.3	45.70 (13.40)	56.15 (14.76)	0.00306573	0.000112876	0.350653	0.826707	1.05664	20.8542
Itga7	10D3	157.31 (36.16)	235.30 (68.94)	0.00306921	0.000113167	0.664122	0.443717	0.965571	20.8488
S100b	10C1	1912.95 (291.60)	2373.88 (555.73)	0.00307269	0.000113622	0.343332	0.587616	0.561723	20.8404
Cntnap1	11D	4458.16 (499.75)	4042.47 (583.34)	0.00307269	0.000113475	-0.102182	-0.323113	-0.453371	20.8431
Ch25h	19C1	10.41 (3.90)	27.00 (16.02)	0.00308553	0.000114261	1.83151	1.83566	1.23551	20.8287
Acat2	17A1	490.41 (42.84)	462.63 (35.75)	0.00308808	0.000114519	-0.268976	-0.110924	-0.329378	20.824
Fam125b	2B Mvb12b	2435.32 (171.68)	2231.09 (215.05)	0.003174	0.000117874	0.00229672	-0.0761303	-0.30496	20.7636
Dlgap2	8A1.1	901.85 (123.25)	758.47 (137.80)	0.00320569	0.000119221	-0.110192	-0.349245	-0.519377	20.7398
Rab15	12C3	4296.56 (327.38)	3995.91 (564.62)	0.00324916	0.000121216	-0.0756572	-0.163449	-0.372571	20.7051
Lztr1	16A3	2472.84 (117.80)	2195.90 (180.37)	0.00324916	0.000121183	-0.0657166	-0.047459	-0.253815	20.7057
Lpl	8B3.3	379.65 (65.51)	506.07 (136.82)	0.00324916	0.000121356	0.780474	0.480793	0.583556	20.7027
Plcxd2	16B5	1895.34 (325.41)	1519.04 (461.99)	0.00324996	0.000121559	-0.205237	-0.39952	-0.809783	20.6992
Rnf208	2A3	1270.82 (118.74)	1136.47 (190.58)	0.00325181	0.0001218	-0.0371971	-0.203844	-0.488982	20.695
Txlnb	10A3	16.30 (4.96)	30.18 (16.45)	0.00328698	0.000123363	0.268445	0.772558	1.40132	20.6683
Blnk	19C3	92.21 (18.35)	219.36 (51.17)	0.00328698	0.000123467	0.405951	0.68018	0.698714	20.6666
Celsr2	3F3	4129.63 (421.42)	3888.77 (624.93)	0.00335079	0.000126042	-0.0581357	-0.170501	-0.482895	20.6234
Ptprk	10A4	1165.40 (164.92)	918.99 (222.29)	0.00339311	0.000127956	-0.166813	-0.498145	-0.535997	20.5918
1110002B05Rik	12C1 Sptssa	181.93 (23.46)	196.63 (31.02)	0.00339311	0.000127994	0.134545	0.415561	0.503137	20.5912
Fam124a	14D1	432.51 (53.57)	422.02 (74.09)	0.00340139	0.000128504	-0.0795614	-0.278063	-0.490439	20.5829
Il34	8E1	804.43 (89.13)	781.41 (124.92)	0.00340139	0.000128668	-0.0885456	-0.0780771	-0.454867	20.5802
1700084C01Rik	1H2.3 Ccdc190	270.19 (44.65)	387.82 (92.33)	0.00341589	0.00012958	0.51796	0.395636	0.739925	20.5654
Fam111a	19A	36.74 (7.90)	58.00 (13.99)	0.00341589	0.000129451	0.481655	0.971022	0.703628	20.5675
Tifab	13B1	37.53 (8.91)	79.81 (29.47)	0.00342477	0.000130098	0.790743	1.19839	0.936492	20.5571
Ube2o	11E2	2293.99 (168.32)	2111.28 (229.79)	0.00343456	0.000130653	-0.0805063	-0.179781	-0.334111	20.5482
Gbp2	3H1	63.52 (18.74)	112.20 (60.35)	0.00344355	0.000131178	0.631771	1.10137	1.39095	20.5398
Sult1a1	7F3	164.86 (51.90)	207.05 (84.39)	0.00344735	0.000131505	0.30174	0.994735	1.248	20.5346
S100a13	3F1	231.02 (46.82)	307.75 (76.61)	0.00345817	0.000132102	0.472502	0.751812	0.827187	20.5251
Kcnq2	2H4	2168.59 (155.71)	1927.09 (257.62)	0.00347109	0.00013278	0.093099	-0.159506	-0.284395	20.5144
Grik5	7A3	3291.93 (303.79)	3008.35 (411.93)	0.00348114	0.000133349	-0.0139543	-0.0128168	-0.407065	20.5054
Spred3	7B1	743.49 (61.04)	621.51 (96.20)	0.00349404	0.000134029	-0.0351418	-0.213983	-0.435116	20.4948
Ssh2	11B5	693.42 (60.20)	755.56 (51.20)	0.00351015	0.000134833	0.103865	0.133551	0.321178	20.4822
Capza1	3F2.2	205.98 (22.59)	217.82 (17.27)	0.00354183	0.000136427	0.238109	0.29114	0.428119	20.4577
Crmp1	5B3	3067.57 (326.76)	2796.12 (399.98)	0.00354183	0.000136376	-0.252102	-0.176495	-0.467712	20.4584
Diap1	18B3 Diaph1	968.46 (100.46)	758.49 (108.97)	0.00354284	0.000136654	-0.240425	-0.27163	-0.431204	20.4542
Drosha	15A1	1603.68 (90.84)	1437.23 (139.92)	0.00355501	0.000137312	-0.134909	-0.16557	-0.288577	20.4441
Apcdd1	18E1	492.81 (105.74)	588.00 (77.22)	0.00367765	0.000142245	0.254979	0.611401	0.604884	20.3702
Rac3	11E2	325.83 (34.75)	275.70 (38.42)	0.00377427	0.000146367	-0.311091	-0.206811	-0.53069	20.3104
Hif3a	7A2	127.17 (33.64)	148.44 (53.13)	0.00377427	0.000146383	0.029641	0.824075	0.842375	20.3102
Gbp1	3H1 Gbp2b	18.77 (6.74)	35.22 (19.71)	0.00380532	0.000147789	1.05972	1.41095	1.62503	20.2901
Cyp46a1	12F1	2829.68 (230.76)	2506.68 (318.02)	0.00384427	0.000149711	-0.0598358	-0.0781452	-0.375978	20.2631
Actl6a	3A3	124.40 (18.35)	135.65 (22.88)	0.00384427	0.000149611	0.275477	0.0490095	0.597612	20.2645
Ctxn1	8A1.1	5346.86 (554.07)	4202.08 (649.38)	0.00387035	0.000150932	-0.0906477	-0.080623	-0.440601	20.2461
Prrc2a	17B1	7843.70 (731.00)	7012.41 (844.20)	0.00388055	0.000151536	0.0665925	-0.153666	-0.345445	20.2377
Runx1	16C4	12.67 (5.88)	26.95 (14.09)	0.0038837	0.000151865	0.877552	1.80894	1.69409	20.2332
Nlgn2	11B3	3569.19 (208.54)	3331.46 (392.91)	0.00395831	0.000155413	-0.0989151	-0.160239	-0.348069	20.1848
Ccl2	11C	2.02 (1.88)	8.51 (25.79)	0.00395831	0.00015527	1.81497	5.0122	0.650003	20.1867
Eml2	7A3	2357.12 (275.21)	2113.45 (209.98)	0.00395831	0.000155179	-0.158529	-0.232091	-0.420575	20.1879
BC013712	4D2.3 Themis2	17.49 (6.03)	34.56 (11.46)	0.00398321	0.000156603	1.04694	1.36411	0.946641	20.1688
Iqsec2	XF3	2836.10 (400.06)	2419.58 (424.67)	0.00401779	0.000158176	-0.0193893	-0.265349	-0.495649	20.1479
Ccdc90a	13A4 Mcur1	333.93 (54.57)	412.59 (77.50)	0.00402044	0.000158494	0.342374	0.427932	0.646151	20.1437
Slco2b1	7E1	352.29 (66.33)	465.77 (92.03)	0.00403048	0.000159103	0.391655	0.671526	0.64694	20.1356
Irgq	7A3	2103.21 (165.34)	1817.66 (269.81)	0.00404774	0.00016	-0.029555	-0.168416	-0.352431	20.1239
Clip3	7B1	8160.69 (512.86)	7936.19 (1000.49)	0.00405251	0.000160404	-0.165846	-0.199274	-0.375078	20.1186
Cdkl1	12C2	174.77 (15.82)	165.16 (32.50)	0.00408484	0.000161901	-0.299183	-0.536033	-0.538307	20.0991
R3hcc1	14D2	302.24 (23.35)	284.94 (23.01)	0.00417133	0.000165772	-0.114913	-0.0880064	-0.34399	20.0496
Palld	8B3.1	49.02 (10.97)	51.24 (11.13)	0.00417133	0.000165684	0.600812	0.232389	0.84123	20.0507
Gpr88	3G1	359.67 (73.49)	310.54 (113.94)	0.00418443	0.000166737	-0.345121	-0.632281	-0.992834	20.0374
Hspb6	7B1	47.76 (10.08)	82.26 (30.62)	0.00418443	0.000166555	0.637339	0.926757	1.02489	20.0397
Ctla2b	13B2	7.71 (3.00)	13.81 (6.30)	0.00422379	0.000169123	1.11993	1.66003	1.73299	20.0077
Myo10	15B1	825.59 (130.28)	922.67 (174.90)	0.00422379	0.000168998	0.320575	0.341496	0.649759	20.0092
Rpe65	3H4	29.17 (13.27)	15.64 (9.57)	0.00422379	0.000168954	-0.791125	-0.26799	-1.93837	20.0098
Trim3	7E3	1597.73 (109.19)	1459.84 (149.49)	0.00422379	0.000169203	-0.0747482	-0.153077	-0.339209	20.0067
Kalrn	16B3	7560.54 (647.69)	6232.96 (1003.41)	0.0042522	0.000170567	-0.175207	-0.363542	-0.473139	19.9898
2810459M11Rik	1C5	260.61 (40.32)	356.64 (103.93)	0.00432264	0.000173685	0.370193	0.434008	0.750262	19.9519
Arsk	13C1	114.44 (13.56)	131.76 (21.83)	0.00432264	0.000173852	0.291231	0.14348	0.56767	19.9499
Atcay	10C1	3538.04 (243.24)	3172.87 (344.49)	0.00433875	0.00017473	-0.103169	-0.216118	-0.330066	19.9393
Smpd3	8D3	1302.95 (121.63)	1144.86 (161.97)	0.00436008	0.000175821	-0.14299	-0.155143	-0.455947	19.9263
Tifa	3G2	109.39 (22.35)	145.15 (42.35)	0.00438999	0.00017726	0.317483	0.375324	0.826574	19.9092
Stx1b	7F3	3437.91 (240.72)	3089.61 (402.70)	0.004398	0.000177817	-0.0769065	-0.1623	-0.36393	19.9026
Cnr2	4D3	6.22 (2.93)	21.24 (12.01)	0.00444053	0.000179773	1.27894	2.33942	1.68893	19.8797
Scn8a	15F1	5050.47 (411.34)	4778.20 (691.99)	0.0044467	0.000180487	-0.149186	-0.345324	-0.361655	19.8714
Pik3c2a	7F1	358.57 (39.60)	415.16 (57.60)	0.0044467	0.000180495	0.0848043	0.236568	0.455426	19.8713
Mapre3	5B1	2289.87 (134.40)	2088.09 (277.41)	0.00466749	0.000189705	-0.0842309	-0.112043	-0.376585	19.7669
Mdk	2E1	172.17 (30.26)	205.39 (58.86)	0.00466848	0.000189994	0.229263	0.726155	0.667181	19.7637
Pard6b	2H3	62.54 (10.24)	60.21 (12.31)	0.00478976	0.000195184	0.145773	-0.080457	-0.600857	19.7072
Cdc42bpb	12F1	3061.36 (216.75)	2844.41 (297.41)	0.00478994	0.0001957	0.0184457	-0.182741	-0.287971	19.7017
Zfp428	7A3	189.87 (32.05)	166.89 (32.37)	0.00478994	0.000195625	0.156501	0.00368077	-0.539251	19.7025
Pnma1	12D1	75.30 (12.20)	66.10 (17.50)	0.00479886	0.000196319	-0.204089	-0.248629	-0.823097	19.6951
Gng4	13A1	1085.50 (121.25)	1081.62 (171.69)	0.00488059	0.000199922	-0.170486	-0.282761	-0.492064	19.6569
Cybrd1	2C2	106.90 (31.25)	172.24 (41.37)	0.00489872	0.000200925	0.691214	1.03638	0.790533	19.6464
N28178	4A5 Phf24	2982.54 (324.76)	2634.95 (434.49)	0.00491558	0.000201878	-0.170871	-0.281657	-0.487005	19.6365
Myh1	11B3	25.63 (9.47)	37.00 (21.51)	0.00496674	0.000204447	-0.285624	0.859546	1.32087	19.61
Grm7	6E3	805.21 (99.81)	690.79 (119.78)	0.00496674	0.000204507	-0.152266	-0.274437	-0.490143	19.6094
Serpinb9	13A3.2	116.89 (17.42)	148.77 (39.11)	0.00497784	0.000205502	-0.049286	0.291607	0.660298	19.5992
Tbc1d22b	17A3.3	775.75 (33.11)	697.79 (79.83)	0.00497784	0.000205437	0.0562308	-0.075462	-0.229084	19.5999
Tcf25	8E1	9624.05 (449.85)	9126.69 (636.34)	0.00497784	0.000205757	-0.0887982	-0.0751006	-0.226104	19.5966
Shank3	15E3	3555.93 (652.08)	2687.97 (562.93)	0.00500167	0.000207008	0.106608	-0.317708	-0.602505	19.5839
Cdk18	1E4	771.39 (78.32)	791.42 (113.16)	0.00502526	0.000208251	0.000749099	-0.215825	-0.387411	19.5713
Nfkb1	3G3	246.47 (30.01)	297.62 (60.45)	0.00506748	0.00021027	0.199426	0.349719	0.572598	19.5511
Tmem86a	7B3	230.45 (30.16)	314.28 (68.16)	0.00508681	0.000211343	0.233699	0.656007	0.438903	19.5404
Apobec3	15E1	27.42 (7.06)	47.97 (18.89)	0.00509166	0.000211814	0.520644	0.916515	1.1362	19.5357
Trpc6	9A1	138.69 (37.54)	90.73 (20.42)	0.0051084	0.000212782	0.092084	-0.257268	-0.819044	19.5262
Chpt1	10C1	328.04 (50.49)	381.62 (68.61)	0.00514369	0.000214935	0.183901	0.485757	0.527048	19.5051
Cdk9	2B	837.44 (43.44)	783.57 (64.04)	0.00514369	0.000215072	-0.0286281	-0.130706	-0.256671	19.5037
Icam1	9A3	49.59 (18.04)	97.29 (67.62)	0.00514369	0.00021503	0.776919	1.64888	1.0974	19.5041
Acap3	4E2	2194.12 (194.78)	2033.06 (250.84)	0.00517673	0.000216728	0.105168	-0.00106622	-0.304078	19.4876
Mfsd1	3E1	399.81 (37.51)	487.97 (54.30)	0.0051986	0.00021792	0.144606	0.363513	0.35356	19.4761
BC006779	2H4 Helz2	92.10 (25.31)	96.59 (27.06)	0.00520808	0.000218594	0.432685	0.460834	1.07784	19.4696
Kcna4	2E3	329.82 (59.49)	312.03 (53.93)	0.00524516	0.000220429	-0.401119	-0.569001	-0.611747	19.4521
Net1	13A1	440.47 (61.98)	501.33 (84.33)	0.00525735	0.00022178	0.0565989	0.364815	0.514475	19.4393
Gm13293	2A1	9.96 (4.16)	23.49 (15.77)	0.00525735	0.000221539	0.770515	0.80481	1.99825	19.4416
Gatm	2E5	953.25 (151.53)	1392.73 (345.08)	0.00525735	0.000221647	0.350771	0.576072	0.629574	19.4405
Usp5	6F2	3342.02 (271.84)	3161.70 (340.74)	0.00526364	0.000222348	-0.150346	-0.102585	-0.358093	19.4339
Slc25a22	7F5	4438.14 (464.81)	3624.53 (596.42)	0.00526364	0.000222604	-0.118998	-0.0342736	-0.452439	19.4315
Ly6g6e	17B1	67.54 (20.45)	92.52 (29.01)	0.00529711	0.000224301	-0.1018	-0.298654	-1.16682	19.4156
Col8a2	4D2.2	34.02 (16.58)	57.46 (44.79)	0.00530815	0.000225051	-0.0361417	0.890338	2.01956	19.4086
Icam5	9A3	2231.25 (382.14)	1891.46 (406.60)	0.00534013	0.00022669	-0.0548155	-0.294756	-0.699127	19.3933
Rnh1	7F5	459.53 (33.11)	574.91 (75.44)	0.00538562	0.000228907	0.296613	0.316916	0.360401	19.3729
Mtfr1	3A2	115.60 (14.01)	133.45 (24.16)	0.00552953	0.000235318	0.16296	0.277559	0.535744	19.3149
Sema6b	17D	1394.49 (119.94)	1269.93 (237.41)	0.00553383	0.000236074	-0.0543818	-0.0830683	-0.496224	19.3082
Unc13c	9D	1265.00 (312.47)	699.48 (169.49)	0.00553383	0.000236089	0.165753	-0.538928	-0.643504	19.3081
Irak4	15E3	25.68 (7.00)	41.98 (13.91)	0.00553849	0.000236582	0.861934	0.685458	1.16514	19.3037
Atp2b4	1E4	6835.91 (1388.83)	6227.77 (1871.96)	0.00554157	0.000237082	-0.302234	-0.391133	-0.765586	19.2993
E2f1	2H1	199.43 (28.39)	177.99 (44.99)	0.00554157	0.000237597	-0.199535	-0.0886861	-0.695268	19.2947
Hgf	5A3	122.65 (34.93)	125.27 (26.59)	0.00554157	0.000237381	0.453323	0.846252	0.845512	19.2966
Celf4	18A2	7040.95 (716.37)	5836.42 (815.94)	0.00554374	0.000237984	0.0693225	-0.0618546	-0.387671	19.2913
Mtmr10	7C	317.85 (37.36)	373.25 (54.18)	0.00563569	0.000242231	0.178995	0.333473	0.478042	19.2542
Fbxo34	14C1	841.48 (106.54)	784.92 (123.61)	0.00567555	0.000244246	-0.204642	-0.382434	-0.486482	19.2368
Mpped2	2E3	353.90 (51.76)	308.88 (59.91)	0.00574305	0.000247456	-0.344668	-0.457398	-0.59151	19.2094
Eif2ak2	17E3	123.78 (18.93)	178.04 (42.69)	0.005764	0.000248665	0.455021	0.423925	0.719394	19.1991
Rab32	10A1	17.36 (5.10)	33.04 (12.33)	0.00576431	0.000248985	0.739415	1.04719	1.33339	19.1964
Tef	15E1	6361.72 (277.90)	5286.93 (586.56)	0.00576975	0.000249777	-0.0334187	0.0269997	-0.267193	19.1898
Pacs1	19A	1747.73 (149.84)	1593.87 (199.93)	0.00576975	0.000249832	-0.145831	-0.169728	-0.370294	19.1893
Eefsec	6D1	262.79 (25.22)	242.70 (22.72)	0.00580772	0.000251785	-0.251076	-0.321144	-0.397332	19.1729
Wwc2	8B1.1	729.53 (39.91)	705.50 (75.17)	0.00587618	0.000255065	-0.152191	-0.00330441	-0.262845	19.1458
Rbm43	2C1.1	277.95 (37.27)	276.68 (28.40)	0.00597748	0.00025978	-0.328524	-0.145113	-0.473357	19.1073
Hpgds	6C1	69.90 (17.86)	108.80 (32.37)	0.0059876	0.000260538	0.538898	0.876873	0.911127	19.1012
Pik3ap1	19C3	45.35 (13.73)	70.19 (22.65)	0.00601544	0.000262069	0.65517	1.17593	0.947071	19.0889
Epb4.9	14D2 Dmtn	4845.45 (372.99)	4401.52 (499.58)	0.00604779	0.0002638	-0.0432835	-0.150704	-0.324607	19.0751
Pfkl	10C1	2586.60 (256.66)	2336.80 (311.26)	0.00607357	0.000265247	0.001388	-0.0415364	-0.411048	19.0636
Mt1	8C5	2088.14 (429.13)	3051.74 (1194.25)	0.00611074	0.000267195	0.325053	0.920413	0.725173	19.0482
Stt3a	9A4	417.97 (47.69)	457.18 (36.34)	0.00613619	0.000268634	0.0291879	0.245051	0.331982	19.0369
Bmp2k	5E3	270.33 (31.95)	343.01 (64.39)	0.00614406	0.000269606	0.235956	0.407621	0.537637	19.0293
Aacs	5G1.1	785.45 (76.30)	721.68 (97.22)	0.00614406	0.000269631	-0.110151	-0.109644	-0.458361	19.0291
Siglech	7B5	223.81 (40.91)	337.64 (75.64)	0.00614814	0.000270137	0.194741	0.657537	0.540974	19.0252
Ak3	19C1	1284.44 (95.55)	1360.29 (125.23)	0.00621203	0.000273274	0.13559	0.287616	0.299073	19.001
Wipi2	5G2	1838.78 (83.73)	1758.39 (123.21)	0.00625494	0.000275494	-0.129214	-0.131579	-0.215389	18.984
Spint2	7B1	342.17 (41.58)	314.19 (64.24)	0.00628877	0.000277318	-0.152361	-0.316464	-0.604348	18.9701
Jakmip1	5B3	873.72 (80.33)	828.00 (100.06)	0.00633258	0.000279586	-0.148881	-0.233276	-0.428305	18.953
Hist1h1c	13A3.1	105.35 (24.06)	179.42 (41.00)	0.00633273	0.000279929	0.37901	0.649103	0.876633	18.9504
Ydjc	16A3	171.66 (26.41)	154.24 (34.44)	0.00640575	0.000283498	-0.0508523	0.0615253	-0.641156	18.9238
Smoc1	12D1	244.39 (80.05)	335.27 (93.84)	0.00641706	0.000284339	0.415986	0.430292	1.09084	18.9176
Ikbip	10C2	138.79 (17.69)	155.15 (23.81)	0.00646321	0.000286727	0.284258	0.328086	0.566814	18.9
Atl1	12C2	1443.82 (206.24)	1344.00 (210.74)	0.00649954	0.000288684	-0.312437	-0.326033	-0.533147	18.8857
Susd5	9F3	152.64 (20.83)	102.00 (19.35)	0.00651376	0.000289662	-0.38886	-0.162754	-0.50752	18.8786
Plat	8A2	562.11 (82.83)	688.84 (97.58)	0.00651437	0.000290035	0.390088	0.166903	0.503745	18.8759
Ntn3	17A3.3	169.61 (23.03)	165.83 (28.02)	0.00654955	0.000291949	0.211446	0.148163	-0.364332	18.8621
Slc2a4	11B3	70.02 (18.60)	113.54 (50.48)	0.00654999	0.000292317	0.0872257	0.95637	0.909468	18.8594
Kif1b	4E2	14019.12 (789.88)	14136.56 (1441.06)	0.00655026	0.000292677	-0.173745	-0.245035	-0.272991	18.8569
Gpr12	5G3	219.77 (32.84)	197.95 (40.16)	0.00661085	0.000295735	-0.211646	-0.496043	-0.592395	18.835
Barhl2	5E5	1.35 (2.79)	2.07 (2.47)	0.00662923	0.00029691	-2.38975	1.15303	-5.08122	18.8267
Fgfrl1	5F	249.37 (50.45)	340.59 (96.48)	0.00664052	0.000297768	0.802184	0.603534	0.587496	18.8206
Fndc3a	14D2	734.24 (65.06)	763.07 (79.01)	0.0066901	0.000300347	0.149036	0.107717	0.377369	18.8025
St3gal2	8E1	1966.47 (154.82)	1774.45 (215.51)	0.00672262	0.000302164	0.0590533	-0.0186564	-0.289531	18.7898
Mnt	11B5	616.05 (61.75)	597.00 (65.93)	0.00676817	0.000304931	0.00843015	-0.106377	-0.369254	18.7707
Tgfb1	7A3	66.11 (18.32)	99.91 (35.46)	0.00676817	0.00030492	0.836658	1.21802	0.78314	18.7707
Pcyt1b	XC3	856.04 (64.28)	832.63 (104.96)	0.00677056	0.000305398	-0.136005	-0.311067	-0.304162	18.7674
Inppl1	7E2	588.78 (92.66)	678.40 (129.32)	0.00679465	0.000306846	0.388208	0.412806	0.630145	18.7575
Ptprn2	12F2	9061.32 (1330.54)	4162.67 (752.51)	0.00681496	0.000308336	-0.264172	-0.264931	-0.558235	18.7473
Phyhip	14D2	6699.95 (864.91)	5743.16 (952.56)	0.00681496	0.000308487	-0.0941218	-0.185666	-0.504129	18.7463
Atp1b3	9E3.3	1187.56 (134.90)	1396.28 (192.18)	0.00684035	0.00031	0.1094	0.318683	0.438795	18.736
Acot7	4E2	4030.26 (384.28)	3661.61 (484.37)	0.00685398	0.000310982	-0.126948	-0.137127	-0.44784	18.7294
Chaf1a	17D	65.46 (8.77)	64.26 (12.45)	0.00691414	0.000314079	-0.133893	-0.539145	-0.589156	18.7085
Gsk3a	7A3	2086.95 (141.75)	1907.91 (215.86)	0.00691888	0.000314662	-0.0617082	-0.10045	-0.314681	18.7046
Map3k1	13D2.2	144.65 (21.40)	156.69 (26.74)	0.00695634	0.000317025	0.354093	0.233774	0.602597	18.6889
Pknox2	9A4	998.65 (96.63)	763.78 (139.19)	0.00695634	0.000317105	-0.180051	-0.404579	-0.426324	18.6884
Baiap2	11E2	3149.08 (424.17)	2551.23 (456.07)	0.00696775	0.000317995	-0.0463643	-0.237245	-0.501315	18.6825
Tor3a	1G3	141.49 (22.49)	196.96 (49.99)	0.00698789	0.000319285	0.321711	0.596109	0.712322	18.674
2610524H06Rik	5F	111.18 (18.75)	112.93 (20.12)	0.00707979	0.00032386	-0.393179	-0.394766	-0.655311	18.6441
Ltbr	6F3	127.92 (27.70)	171.64 (44.41)	0.00709406	0.00032489	0.384983	0.73003	0.821925	18.6374
Susd4	1H5	1403.85 (127.05)	1267.50 (125.05)	0.00711321	0.000326703	-0.118373	-0.185854	-0.368267	18.6257
Sncb	13B1	6288.70 (658.95)	5581.53 (966.98)	0.00711321	0.000326969	-0.0806792	-0.111968	-0.473162	18.624
Arfip1	3F1	185.25 (23.44)	198.26 (26.84)	0.00711321	0.00032682	0.13718	0.345698	0.486805	18.625
Gabbr2	4B1	3642.59 (403.05)	3302.74 (549.89)	0.00711321	0.000327279	-0.124437	-0.24417	-0.472414	18.622
Srgn	10B4	78.26 (15.91)	120.42 (31.42)	0.00713675	0.000328741	0.520098	0.856913	0.696786	18.6126
Cst6	19A	63.17 (18.63)	52.02 (14.82)	0.00716747	0.000330537	-0.233487	-0.5906	-1.07223	18.6012
Ncald	15B3.1	9145.42 (1111.95)	8731.35 (1437.82)	0.00718085	0.000331535	-0.290332	-0.171629	-0.51469	18.5948
Fmnl3	15F1	274.42 (39.27)	342.07 (70.34)	0.00719081	0.000332761	0.253744	0.423039	0.575728	18.5871
Oasl2	5F	28.81 (6.52)	54.07 (30.20)	0.00719081	0.000333141	0.770297	0.650187	1.45215	18.5847
Was	XA1.1	22.52 (6.19)	44.12 (14.70)	0.00719081	0.000332454	0.57951	1.24742	0.684027	18.589
Necap2	4D3	396.14 (59.94)	496.46 (118.71)	0.00728598	0.000337938	0.526934	0.651228	0.590583	18.5546
Etv1	12A3	968.91 (223.99)	795.97 (174.51)	0.00729921	0.000338939	-0.528699	-0.310174	-0.808286	18.5484
F11r	1H3	127.44 (22.80)	165.10 (30.54)	0.00731563	0.00034009	0.379422	0.603429	0.646755	18.5413
Fas	19C1	16.94 (5.05)	33.00 (16.93)	0.00737332	0.000343191	0.293825	0.806975	1.33556	18.5222
Mxi1	19D2	1020.37 (103.32)	1040.20 (137.20)	0.00737332	0.000343555	0.0904276	0.354572	0.311785	18.5199
Sele	1H2.2	1.47 (4.68)	1.45 (3.80)	0.00737341	0.000345518	-2.05937	2.61498	-5.11527	18.508
Rprml	11E1	261.37 (64.42)	217.64 (77.00)	0.00737341	0.000344689	0.279786	0.0597561	-0.856483	18.513
Grin1	2A3	3423.68 (337.62)	2921.18 (448.75)	0.00737341	0.000345255	-0.0251933	-0.134203	-0.444135	18.5096
Lhfp	3C	248.93 (49.51)	292.96 (42.96)	0.00737341	0.000345435	0.227004	0.469656	0.620858	18.5085
Scrg1	8B2	567.12 (96.81)	815.85 (194.00)	0.00737341	0.000344865	0.353598	0.616986	0.625936	18.5119
Slc25a17	15E1	348.28 (31.82)	340.99 (28.86)	0.00739468	0.000346908	-0.0574719	0.303419	0.103384	18.4995
Tmem150c	5E4	689.33 (94.53)	619.14 (86.77)	0.00740062	0.000347973	-0.151719	-0.379803	-0.510489	18.4931
Lyrm5	6G3	155.93 (22.57)	173.18 (28.38)	0.00740062	0.000347633	0.188698	0.486625	0.477811	18.4951
Slc7a7	14C2	31.16 (10.19)	51.25 (18.65)	0.00742306	0.00034979	0.614862	1.23472	1.15736	18.4821
Arhgdib	6G1	165.38 (19.22)	218.55 (50.08)	0.00742306	0.000349817	0.307729	0.57158	0.604944	18.482
Gfra4	2F1	302.75 (21.63)	271.72 (34.12)	0.00749035	0.000353386	-0.0185358	0.0169357	-0.350906	18.4606
Cacng3	7F2	1421.40 (229.39)	1075.83 (223.50)	0.00762977	0.000360369	-0.196971	-0.32937	-0.591666	18.4195
Sbf1	15E3	3301.30 (221.91)	3052.50 (324.77)	0.00768211	0.000363249	0.0379636	-0.123002	-0.26935	18.4027
2310028H24Rik	4A5 Fam219a	1886.55 (87.32)	1840.06 (146.34)	0.0076941	0.000364225	-0.122292	-0.098788	-0.245064	18.3971
Ap2m1	16A3	5977.50 (541.51)	5560.76 (594.08)	0.00772704	0.000366552	-0.134725	-0.0963509	-0.346198	18.3837
B4galnt3	6F1	9.00 (3.86)	7.07 (2.95)	0.00772704	0.000367016	0.484904	-1.27258	-0.824099	18.381
Cebpg	7B2	395.09 (26.34)	447.48 (62.60)	0.00772704	0.000366746	0.172471	0.301612	0.401739	18.3826
2610301G19Rik	14D2 Ccar2	1464.32 (88.05)	1356.70 (96.88)	0.00774372	0.000368631	-0.0935012	-0.158658	-0.262514	18.3718
Tcf7l2	19D2	58.80 (14.05)	66.46 (16.36)	0.00774372	0.000368334	0.155509	0.268929	0.862189	18.3735
Flcn	11B1.3	621.67 (53.79)	651.06 (76.77)	0.00776782	0.000370191	0.292008	0.232134	0.345505	18.3629
Gbp6	5E5	13.07 (5.60)	24.06 (15.58)	0.00780961	0.000372597	1.16426	1.59648	1.91274	18.3493
Zfp609	9C	811.14 (72.15)	821.51 (96.73)	0.00782249	0.000373628	-0.0111913	-0.372893	-0.0680111	18.3434
Fry	5G3	2598.66 (213.07)	2688.75 (400.07)	0.00783424	0.000374605	-0.196445	-0.346326	-0.375943	18.338
Clec4a3	6F2	8.96 (3.75)	19.66 (8.68)	0.00784593	0.000375581	0.264832	1.25802	1.39263	18.3325
Itga6	2C2	331.53 (54.63)	429.50 (92.31)	0.00787938	0.000377741	0.441576	0.480459	0.65417	18.3204
Xlr	XA5	7.34 (2.41)	16.55 (8.11)	0.00787938	0.000378019	1.39489	1.50726	1.66116	18.3189
Gpr84	15F3	9.09 (3.46)	26.30 (20.31)	0.00796161	0.000382387	1.66162	2.00316	1.31034	18.2947
Nfkb2	19C3	45.11 (11.26)	61.75 (24.43)	0.00798948	0.00038415	0.539548	1.00874	1.12742	18.285
Msrb3	10D2	76.97 (16.84)	85.38 (21.09)	0.0080464	0.000387315	0.309327	-0.0741354	0.759591	18.2677
Asf1b	8C2	7.34 (2.83)	10.46 (5.60)	0.00809679	0.00039017	1.74425	1.83334	0.925984	18.2523
Rorc	3F2.1	19.19 (7.39)	25.25 (11.47)	0.00814665	0.000393006	-0.0701287	0.445309	1.15574	18.2371
Hal	10C2	2.76 (2.15)	4.06 (4.26)	0.00815008	0.000394471	2.67718	2.8812	3.94438	18.2292
Lbh	17E1.3	838.93 (90.89)	890.44 (127.74)	0.00815008	0.000394389	0.130733	0.267184	0.451393	18.2297
4930555I21Rik	4D3 Stpg1	112.37 (38.41)	66.16 (34.88)	0.00815008	0.000394344	-0.0935868	-0.487658	-1.53935	18.2299
Rab13	3F1	75.64 (12.62)	102.12 (24.59)	0.00825498	0.000399986	0.418134	0.227632	0.707893	18.2
1700025G04Rik	1G2	2118.18 (152.47)	1851.99 (238.70)	0.00837757	0.000406371	-0.0557017	-0.0871338	-0.31239	18.1667
Suclg2	6D2	482.98 (73.00)	587.08 (112.88)	0.00838597	0.000407224	0.206654	0.479998	0.583228	18.1623
Galntl2	14B Galnt15	19.85 (7.44)	37.79 (17.61)	0.00840114	0.000408407	0.953993	1.31602	1.24587	18.1561
Slc45a1	4E2	726.98 (69.02)	699.96 (87.75)	0.00842913	0.000410216	-0.200466	-0.15544	-0.403107	18.1468
Cxcl10	5E2	2.28 (1.97)	18.11 (28.77)	0.0084305	0.000410731	3.13167	4.19776	3.22888	18.1442
Prph	15F1	106.64 (41.64)	127.00 (39.56)	0.00843231	0.000411267	-0.232999	-1.02778	-1.14711	18.1415
Zfp295	16C4 Zbtb21	257.59 (29.40)	265.89 (29.97)	0.00846014	0.000413597	0.242271	-0.212007	0.137941	18.1296
Neurl1a	19C3	3455.51 (586.37)	2777.12 (660.50)	0.00846014	0.000414188	0.0677488	-0.0918188	-0.594549	18.1266
Bmp3	5E3	170.33 (40.09)	178.01 (58.44)	0.00846014	0.000413359	-0.330753	-0.255923	-0.885645	18.1308
Ache	5G2	689.81 (88.11)	686.90 (91.68)	0.00846014	0.000414422	-0.0137693	-0.11852	-0.452635	18.1254
Nat1	8B3.2	21.65 (5.30)	25.63 (9.29)	0.0084663	0.000415174	0.086625	0.340736	1.04006	18.1216
Aspn	13A5	14.84 (4.83)	14.42 (6.16)	0.00847231	0.000415918	0.301376	0.584493	1.38543	18.1178
Ncoa3	2H3	586.35 (61.32)	604.45 (82.40)	0.00855805	0.000420582	0.179846	0.13603	0.453637	18.0943
Casp8	1C1.3	47.67 (9.56)	72.78 (17.61)	0.00858223	0.000422488	0.517385	0.761874	0.790423	18.0848
Agpat1	17B1	1594.59 (90.31)	1527.70 (184.75)	0.00858223	0.000422682	0.038676	0.0408389	-0.27135	18.0838
Mgat5b	11E2	1311.86 (158.67)	1031.91 (193.74)	0.00862597	0.000425295	0.0560169	-0.226598	-0.384378	18.0709
Gbp11	5E5	13.17 (5.68)	18.70 (7.51)	0.00873507	0.000431138	-0.211917	-0.585744	1.02576	18.0421
Slc20a1	2F1	1880.22 (196.56)	2031.24 (292.77)	0.00875146	0.000432412	0.267164	0.202066	0.442954	18.0359
Diras1	10C1	1818.78 (149.54)	1515.58 (169.15)	0.00881419	0.00043598	-0.0494942	-0.0428629	-0.340889	18.0186
Vcl	14A3	754.29 (125.20)	827.08 (137.58)	0.00884574	0.000438081	0.2327	0.33502	0.604835	18.0085
Pdxp	15E1	2501.80 (147.71)	2203.00 (342.22)	0.00884574	0.00043848	-0.0471145	-0.0363709	-0.370828	18.0066
Fes	7D2	62.48 (15.52)	111.74 (45.12)	0.00891218	0.000442247	0.64002	0.879556	1.03577	17.9886
Itih3	14B	704.07 (143.13)	1076.22 (319.12)	0.00897756	0.000446173	0.431039	0.638997	0.747851	17.9699
Nova2	7A3	1762.48 (137.90)	1636.58 (401.67)	0.00897756	0.000446445	-0.235628	-0.387272	-0.532723	17.9687
Cd81	7F5	3224.62 (334.27)	4134.77 (645.74)	0.00905705	0.00045088	0.211775	0.397068	0.431774	17.9478
Rab33a	XA5	219.04 (25.94)	224.45 (35.02)	0.00906071	0.000451543	-0.229112	-0.131481	-0.50569	17.9447
Hivep2	10A2	4848.22 (420.05)	4310.04 (707.62)	0.00908372	0.000453172	-0.106081	-0.260993	-0.379685	17.9372
Vdac1	11B1.3	5764.61 (473.52)	5396.26 (451.43)	0.00912605	0.000455809	-0.210724	-0.104541	-0.293629	17.9249
Trim46	3F1	1141.51 (106.59)	971.15 (139.33)	0.00912605	0.000456254	0.136235	-0.123109	-0.297569	17.9229
Igfbp5	1C3	3760.19 (455.44)	4730.46 (851.97)	0.00912674	0.000456774	0.138631	0.321169	0.512123	17.9205
Alox5ap	5G3	64.25 (14.66)	73.14 (14.03)	0.00915255	0.000458551	-0.343909	0.47224	0.0994713	17.9123
Ankrd52	10D3	1102.50 (91.13)	1029.68 (116.46)	0.00921349	0.000462812	0.0759408	-0.22497	-0.172758	17.8928
Slc12a5	2H3	8242.31 (700.94)	7385.76 (920.40)	0.00921349	0.000464052	-0.0629683	-0.151964	-0.345906	17.8872
F3	3G1	538.37 (80.46)	658.88 (152.97)	0.00921349	0.000463465	0.199588	0.355472	0.619541	17.8899
Dbc1	14D2 Ccar2	2434.69 (282.39)	2108.68 (348.92)	0.00921349	0.000463925	-0.230585	-0.400186	-0.480617	17.8878
Ocel1	8B3.3	136.47 (22.68)	124.34 (25.32)	0.00921349	0.000462166	-0.105268	0.00360008	-0.635799	17.8958
Pspc1	14C3	545.20 (48.39)	523.36 (55.51)	0.00923237	0.000465493	-0.306012	-0.254551	-0.355386	17.8807
Icosl	10C1	93.05 (21.21)	156.68 (60.64)	0.00936244	0.000473289	0.381526	0.590236	0.974997	17.8457
Rapgef3	15F1	633.00 (109.46)	742.68 (177.54)	0.00936244	0.000472947	0.367182	0.531039	0.610048	17.8472
Sparcl1	5E5	38628.68 (4431.80)	43545.84 (6368.40)	0.00936244	0.000473544	0.106841	0.276342	0.404505	17.8445
Srgap3	6E3	6112.70 (336.48)	5747.83 (633.96)	0.00938567	0.000475217	0.0046453	-0.225899	-0.177006	17.8371
Smyd2	1H6	1068.92 (70.39)	943.33 (70.36)	0.00941265	0.000477936	-0.258176	-0.0830622	-0.216605	17.8251
Ppp1r9b	11D	14766.56 (2118.98)	12492.29 (1998.00)	0.00941265	0.000477858	0.0437622	-0.138096	-0.476601	17.8254
Cald1	6B1	424.33 (67.41)	485.60 (103.25)	0.00941265	0.000478084	0.0829235	0.318475	0.608471	17.8244
Mavs	2F1	147.51 (25.24)	180.21 (35.95)	0.00942639	0.000479783	0.420941	0.435539	0.675702	17.817
Bcl9	3F2.1	809.86 (58.17)	760.53 (87.56)	0.00942639	0.000479446	0.0125152	-0.221426	-0.268167	17.8184
Wnk1	6F1	3280.15 (286.15)	3625.74 (349.73)	0.00946449	0.000482446	0.133331	0.085893	0.333055	17.8053
Ebf3	7F3	14.61 (5.86)	21.77 (8.20)	0.00946449	0.000482879	1.20605	1.35111	1.21405	17.8034
Il10ra	9A5.2	96.98 (18.36)	146.88 (42.19)	0.00946449	0.000483231	0.54289	0.668537	0.780571	17.8019
Celf5	10C1	2908.38 (326.69)	2574.91 (378.89)	0.00949402	0.000485243	-0.022226	-0.238468	-0.434188	17.7931
Nr1h3	2E1	40.95 (9.48)	56.48 (18.22)	0.00950676	0.000486399	0.55157	0.520418	1.04411	17.7881
Vamp8	6C1	127.71 (29.55)	171.65 (42.83)	0.00960939	0.000492161	0.341468	0.73057	0.774465	17.7633
Ptchd2	4E2	609.03 (93.18)	697.82 (111.24)	0.00962571	0.000493508	0.408734	0.0702203	0.510885	17.7575
Bcr	10C1	2610.28 (174.94)	2306.01 (267.68)	0.0096662	0.000496098	0.0141938	-0.052477	-0.286893	17.7465
8430408G22Rik	6E3	21.39 (13.55)	17.10 (7.93)	0.00968001	0.000497321	1.39234	0.722963	-0.387686	17.7413
Arl5c	11D	26.88 (6.88)	37.73 (11.75)	0.00970534	0.000499138	0.429831	0.828681	1.07093	17.7336
Ptges	2B	84.02 (21.00)	122.06 (49.90)	0.00974434	0.000501661	0.561117	0.861345	1.06955	17.723
Thbs2	17A2	149.91 (48.28)	211.56 (74.00)	0.00976718	0.000503356	0.149925	0.629636	1.15956	17.7159
Nfam1	15E1	51.24 (13.98)	79.30 (22.23)	0.00977966	0.000505372	0.811698	0.885477	0.827787	17.7075
Mtap1a	2E5 Map1a	24487.63 (2033.71)	21559.19 (3400.67)	0.00977966	0.000505481	-0.106363	-0.262488	-0.407802	17.707
Atp6v0a2	5F	470.57 (35.08)	495.40 (45.37)	0.00977966	0.000505558	0.237185	0.283391	0.307129	17.7067
Slc7a4	16A3	984.81 (88.11)	981.15 (145.94)	0.0097931	0.000506773	-0.00386683	-0.0687738	-0.384723	17.7016
Pde5a	3G1	192.16 (24.33)	208.68 (32.16)	0.00984395	0.000509927	0.187693	0.316944	0.514205	17.6886
Paox	7F4	47.02 (7.31)	56.50 (11.97)	0.00997264	0.000517124	-0.302802	0.433964	0.21538	17.659
Snap47	11B1.3	5589.39 (531.06)	5070.89 (613.99)	0.00998119	0.000518097	-0.188331	-0.106709	-0.383062	17.6551
Dhps	8C3	391.28 (30.51)	380.32 (32.19)	0.010022	0.000520748	-0.15748	-0.000720042	-0.287022	17.6443
Gpr183	14E5	27.43 (6.95)	54.90 (20.48)	0.0100329	0.000521849	0.698507	0.950682	1.19551	17.6399
Dusp27	1H2.3	9.88 (7.88)	18.01 (8.62)	0.0102197	0.000532107	1.08194	1.97304	1.6175	17.5988
Kcnmb4	10D2	369.31 (51.64)	350.81 (73.14)	0.0102375	0.000534048	-0.0920543	0.130778	-0.524775	17.5911
Tnpo2	8C3	3130.35 (167.01)	2849.74 (324.93)	0.0102375	0.000534121	-0.116866	-0.136949	-0.295781	17.5909
Man1a	10B3	458.62 (81.00)	439.25 (61.18)	0.0102699	0.000536902	-0.362592	-0.135474	-0.578626	17.5799
Slc22a4	11B1.3	94.57 (14.91)	142.75 (46.10)	0.0102699	0.000536698	0.379766	0.557937	0.821136	17.5807
Hk1	10B4	7227.15 (541.75)	6791.84 (885.73)	0.0103162	0.00053987	-0.118569	-0.0778371	-0.38285	17.5683
Rnf220	4D1	1937.90 (120.43)	1808.46 (151.28)	0.0103216	0.000540702	-0.0787722	-0.092271	-0.280689	17.565
Med16	10C1	860.01 (85.54)	749.27 (122.07)	0.0103222	0.000541284	0.107846	-0.0665374	-0.38183	17.5628
Lin52	12D1	367.84 (27.78)	368.67 (45.74)	0.0103246	0.000541958	-0.0442912	0.259545	0.238951	17.5602
Prkcb	7F2	15082.28 (1850.51)	14551.81 (2549.86)	0.010337	0.000543157	-0.232463	-0.0872721	-0.514434	17.5555
Mllt11	3F2.1	3996.58 (377.66)	3871.27 (440.32)	0.0103438	0.000544066	-0.202513	-0.136548	-0.359854	17.552
Sos2	12C2	584.68 (50.41)	589.15 (49.32)	0.0103685	0.000545914	0.0672893	0.202268	0.314254	17.5448
Vash1	12D2	802.62 (47.71)	780.71 (80.16)	0.0103958	0.000548456	-0.0722275	-0.255647	-0.268802	17.535
Bsn	9F1	7406.82 (736.59)	6543.79 (1260.53)	0.0103958	0.00054825	-0.0616334	-0.24297	-0.454742	17.5358
Vps25	11D	666.99 (42.97)	691.76 (51.69)	0.0104762	0.000553252	-0.143369	-0.0108326	-0.242916	17.5167
Vasp	7A3	176.55 (26.67)	215.03 (40.23)	0.0104837	0.000554209	0.47522	0.467215	0.502585	17.513
Sept2	1D	696.17 (79.10)	797.61 (97.55)	0.0105082	0.00055701	0.153837	0.254612	0.444359	17.5024
Rcsd1	1H2.3	95.24 (20.01)	123.60 (33.57)	0.0105082	0.000557175	0.188978	0.564458	0.76267	17.5018
Dync1i1	6A1	2188.11 (302.83)	2080.83 (273.71)	0.0105082	0.000556733	-0.246652	-0.195762	-0.521174	17.5034
Tnfrsf12a	17A3.3	29.25 (9.96)	39.90 (20.95)	0.0105215	0.000558439	0.840253	0.844957	1.44033	17.497
Dbt	3G1	365.24 (32.26)	380.58 (43.73)	0.0105729	0.000561729	0.12997	0.279631	0.364977	17.4846
Ampd3	7E3	444.76 (51.67)	506.52 (77.76)	0.0105803	0.000562687	0.185224	0.318137	0.499509	17.481
E2f6	12A1.1	380.59 (29.65)	365.52 (35.33)	0.0106135	0.000565013	0.055183	0.111541	0.327044	17.4723
Rnf130	11B1.3	537.60 (42.26)	631.27 (63.51)	0.0106951	0.000569929	0.0283891	0.221323	0.303275	17.454
Rnf157	11E2	5693.46 (345.11)	5268.62 (558.32)	0.0107359	0.000572673	-0.018581	-0.0866537	-0.275306	17.4439
Chrm1	19A	2548.69 (288.45)	2282.51 (376.55)	0.0107751	0.000575707	-0.169755	-0.257308	-0.488531	17.4328
Asb10	5A3	3.32 (2.09)	10.76 (7.74)	0.0107751	0.000576478	2.01179	2.91706	2.36521	17.4299
Limd1	9F4	227.82 (40.02)	266.35 (39.51)	0.0107751	0.000576255	0.309047	0.542925	0.544612	17.4308
Nell2	15E3	8736.62 (1412.30)	8124.21 (1530.81)	0.0107752	0.000577058	-0.262342	-0.362687	-0.608199	17.4278
Kirrel2	7B1	183.30 (35.19)	116.79 (28.91)	0.010809	0.00058002	-0.383093	-0.235604	-0.799385	17.417
Acadsb	7F3	900.09 (48.61)	941.70 (73.13)	0.010809	0.000579594	0.05211	0.115208	0.23763	17.4186
Large	8B3.3	2436.91 (359.82)	2385.59 (417.56)	0.0110853	0.000595431	-0.210455	-0.15624	-0.507766	17.3617
Rassf10	7F1	16.68 (5.88)	16.32 (6.28)	0.0111407	0.000599002	1.12798	-0.00523718	0.815705	17.3491
Akt3	1H4	2470.55 (236.49)	2211.36 (376.54)	0.0111422	0.000599675	-0.213741	-0.328155	-0.397125	17.3467
Zfp3	11B3	163.41 (17.33)	160.48 (19.12)	0.0111532	0.000601288	-0.268299	-0.25676	-0.466152	17.3411
Entpd1	19C3	211.15 (37.21)	281.98 (47.42)	0.0111532	0.000601449	0.362012	0.5889	0.542412	17.3405
Bach1	16C3.3	216.35 (22.55)	251.66 (31.26)	0.0111554	0.000602162	0.245307	0.276648	0.432457	17.338
Prrx1	1H2.1	131.02 (23.69)	139.02 (29.17)	0.0111617	0.000603097	0.176566	0.377829	0.7053	17.3347
Ptx3	3E1	1.94 (1.29)	9.68 (9.27)	0.0112156	0.000607198	0.432107	2.235	2.89815	17.3204
Zfp46	4D3	556.43 (59.19)	487.97 (65.38)	0.0112156	0.000606624	-0.100754	-0.296775	-0.419728	17.3224
Gcnt1	19B	57.51 (15.90)	90.46 (33.10)	0.0112443	0.000609946	0.500315	0.812906	0.908549	17.3109
1700030J22Rik	8E1	136.59 (16.61)	120.63 (18.18)	0.0112443	0.000609789	-0.127732	-0.0625749	-0.491271	17.3114
Camta2	11B3	4291.31 (622.24)	3792.24 (607.14)	0.0112635	0.000612187	0.0202965	-0.21792	-0.456061	17.3032
Ptpn5	7B3	2309.08 (215.02)	1966.44 (201.65)	0.0112635	0.000612065	-0.0999563	-0.175158	-0.363428	17.3036
Smox	2F1	577.72 (87.26)	598.99 (115.68)	0.0112892	0.000614518	0.443242	0.523541	0.588474	17.2951
Fgf5	5E3	23.00 (7.65)	28.49 (7.18)	0.0112892	0.000615914	-0.338335	-1.15717	-0.767858	17.2904
Fam19a1	6D3	450.68 (147.14)	294.79 (105.05)	0.0112892	0.000615982	-0.586573	-0.607329	-1.09121	17.2901
Il2rg	XD	11.59 (5.76)	19.09 (9.52)	0.0112892	0.000615786	1.41417	1.30423	1.5744	17.2908
Pif1	9C	31.11 (13.87)	21.18 (13.26)	0.0113034	0.000617355	-0.627274	-0.93817	-2.02607	17.2854
Faim2	15F1	8817.41 (899.53)	8175.58 (1333.55)	0.0114218	0.000624429	-0.175289	-0.200052	-0.465028	17.2614
Etv4	11D	140.68 (31.44)	119.07 (22.42)	0.0114524	0.000627318	0.518007	-0.0706519	-0.2225	17.2516
Tcf12	9D	640.24 (61.35)	683.26 (79.53)	0.0114524	0.000627298	0.147033	0.162093	0.37675	17.2517
Tm7sf2	19A	244.51 (28.06)	221.67 (38.88)	0.0114566	0.000628161	-0.127485	-0.143574	-0.514006	17.2488
Ank3	10B5.3	3053.08 (210.02)	3020.87 (414.45)	0.0114684	0.000629415	-0.0699465	-0.330195	-0.265953	17.2446
Ptprr	10D2	315.51 (59.21)	272.83 (56.03)	0.0114971	0.000632215	-0.357303	-0.224731	-0.683359	17.2352
Eda2r	XC3	2.86 (1.79)	5.87 (6.15)	0.0114971	0.000632039	-0.0445556	0.244523	2.45461	17.2358
Cry1	10C1	231.86 (29.79)	179.70 (39.63)	0.0115124	0.000634228	-0.149018	0.45662	0.0166467	17.2285
Tln1	4A5	829.31 (159.75)	1044.74 (227.04)	0.0115124	0.000634275	0.483469	0.54355	0.69439	17.2284
Reep6	10C1	165.97 (20.52)	150.93 (28.77)	0.0115541	0.000637187	-0.137391	-0.148355	-0.584939	17.2187
Fam73a	3H3	1643.04 (149.82)	1540.43 (172.87)	0.0115706	0.000638715	-0.229251	-0.253441	-0.377737	17.2137
Tuba4a	1C4	5851.56 (826.60)	5660.02 (986.89)	0.0115974	0.000640806	-0.182655	-0.254371	-0.552307	17.2068
Uap1l1	2A3	195.56 (21.42)	246.00 (56.75)	0.011646	0.000644113	0.159996	0.301063	0.52926	17.1959
Mertk	2F1	743.25 (131.05)	801.74 (135.73)	0.0116743	0.000646296	0.235483	0.597697	0.493634	17.1888
Parp14	16B3	56.91 (14.18)	87.79 (30.99)	0.011716	0.000649227	0.283191	0.582023	1.043	17.1792
Rasgef1a	6F1	4506.98 (501.92)	3705.60 (603.78)	0.0117312	0.000650695	-0.159611	-0.172574	-0.434038	17.1744
Gsdmd	15D3	29.99 (9.16)	50.63 (23.36)	0.0117685	0.000653388	-0.151184	0.641243	0.946805	17.1657
Ceacam1	7A3	50.59 (11.08)	61.25 (11.39)	0.0118366	0.000657799	0.726643	0.296729	0.584697	17.1515
Baz1a	12C1	36.75 (10.82)	41.25 (14.01)	0.0118407	0.000658654	0.736812	0.921704	1.10823	17.1488
Apbb1ip	2A3	69.26 (14.17)	114.40 (26.84)	0.0118734	0.000661106	0.578685	0.854674	0.502327	17.1409
Samsn1	16C3.1	26.34 (6.91)	53.45 (20.84)	0.011907	0.000664434	0.69578	1.24136	0.829552	17.1303
Prkd3	17E3	320.33 (56.80)	389.96 (71.44)	0.011907	0.000664238	0.357955	0.420984	0.635622	17.131
Pdzd4	XA7.3	2309.77 (191.85)	1870.48 (204.34)	0.011907	0.000664875	-0.0732077	-0.134842	-0.331461	17.1289
Cd74	18E1	181.45 (110.74)	433.16 (265.44)	0.0119168	0.000667322	1.56153	2.08081	1.13639	17.1212
Ptms	6F2	5895.30 (454.60)	5438.77 (573.41)	0.0119168	0.00066653	-0.0810709	-0.0879647	-0.338204	17.1237
Sash3	XA5	36.62 (7.65)	61.51 (17.66)	0.0119168	0.000666949	0.64508	0.770689	0.883536	17.1224
Tjp1	7C	1647.01 (182.66)	1727.07 (200.08)	0.0119183	0.00066804	0.122694	0.138674	0.401567	17.1189
Abi3	11D	62.53 (15.23)	112.23 (39.32)	0.0120233	0.000674565	0.710235	1.04177	0.699368	17.0984
Yap1	9A1	480.69 (58.94)	449.39 (47.06)	0.0120508	0.000676743	0.0697168	0.197969	0.403257	17.0916
Pdp2	8D3	96.93 (17.13)	106.47 (16.45)	0.0120514	0.000677417	-0.0179621	-0.606369	-0.218922	17.0895
Slc16a9	10B5.3	49.62 (17.20)	57.69 (17.49)	0.012065	0.000679275	0.328339	0.502067	1.14876	17.0837
Cxcl14	13B1	1176.07 (177.79)	1292.77 (236.95)	0.012065	0.000679569	0.302103	0.494565	0.51988	17.0828
Adcy8	15D1	801.26 (127.53)	686.46 (115.73)	0.012065	0.000680108	-0.169252	-0.446464	-0.577097	17.0811
Fam131a	16B1	4922.16 (750.86)	4033.42 (669.56)	0.0120864	0.000681957	-0.249319	-0.256747	-0.610826	17.0754
B430306N03Rik	17C	5.59 (2.87)	13.80 (8.23)	0.0121233	0.000684681	0.654577	2.07588	1.44893	17.067
Tmeff1	4B1	986.45 (109.97)	904.20 (143.52)	0.0121989	0.000689597	-0.202323	-0.170704	-0.430135	17.0519
Ddit3	10D3	318.37 (32.24)	339.18 (52.55)	0.0122965	0.00069577	0.168943	0.401477	0.405884	17.033
Aldh1a1	19B	290.76 (81.49)	423.56 (129.36)	0.0123265	0.000698124	0.000401115	0.320722	0.963015	17.0259
Sel1l3	5C1	758.86 (77.34)	798.38 (95.49)	0.0124323	0.000704776	0.118566	0.332804	0.382343	17.0059
6430548M08Rik	8E1	6062.27 (360.28)	5690.16 (510.69)	0.012438	0.000705758	-0.0257872	0.0322544	-0.225779	17.0029
Erap1	13C1	152.33 (22.20)	194.55 (34.08)	0.0124533	0.000707288	0.330562	0.546326	0.55541	16.9984
Prkce	17E4	6680.79 (785.21)	6510.24 (977.80)	0.0124795	0.000709437	-0.214765	-0.268546	-0.481981	16.992
Fam171a2	11D	817.03 (107.43)	741.99 (152.78)	0.0125128	0.000711999	0.0793792	-0.0524323	-0.519646	16.9844
Atoh8	6C1	23.86 (7.90)	34.04 (11.34)	0.0125202	0.000713086	0.596472	0.256731	1.13819	16.9811
Steap4	5A1	3.02 (3.15)	10.67 (14.16)	0.0125235	0.000713935	1.47628	3.06324	3.04357	16.9786
Ogdhl	14B	1619.26 (158.95)	1865.87 (314.46)	0.0125244	0.000714685	0.0734912	0.34196	0.30119	16.9764
Itga4	2C3	350.77 (76.62)	222.63 (67.32)	0.0125244	0.000715317	-0.511059	-0.734542	-0.920955	16.9745
Sema3c	5A3	456.26 (71.58)	465.14 (73.44)	0.0125287	0.000716302	-0.142703	0.351939	0.339385	16.9716
Arap1	7E2	262.51 (40.62)	342.37 (78.74)	0.0125287	0.000716894	0.408402	0.516993	0.636921	16.9699
Mtap6	7E1 Map6	1646.57 (142.01)	1478.71 (181.00)	0.0125839	0.00072072	-0.0357336	-0.1501	-0.359386	16.9586
Pggt1b	18C	111.84 (14.01)	118.81 (15.12)	0.0126728	0.000726487	0.175077	0.173082	0.514105	16.9418
Traf2	2A3	141.92 (18.05)	144.65 (23.52)	0.012728	0.000730329	0.313597	0.216793	0.548384	16.9307
Dhdds	4D3	989.78 (82.81)	925.74 (76.85)	0.0127609	0.000732892	-0.175134	-0.142446	-0.315705	16.9233
Pabpc1	15B3.1	1993.51 (191.29)	2099.86 (168.08)	0.0127913	0.000735317	0.121978	0.335208	0.221757	16.9163
Scarb2	5E2	1315.28 (121.34)	1493.21 (147.99)	0.0128218	0.000737752	0.109385	0.294733	0.315084	16.9093
Sparc	11B1.3	4404.97 (796.87)	6106.08 (1071.95)	0.0129999	0.000748693	0.450605	0.625183	0.499663	16.8782
Dock1	7F3	591.30 (97.88)	663.11 (117.19)	0.0130053	0.000749695	0.204516	0.292529	0.590253	16.8754
Prkg2	5E3	347.98 (63.59)	260.67 (70.77)	0.0130477	0.00075283	-0.36463	-0.331173	-0.702757	16.8666
Sprn	7F4	2777.40 (378.81)	2396.79 (388.55)	0.0131585	0.000759924	-0.247846	-0.231411	-0.501478	16.8468
Mrps6	16C4	207.44 (20.26)	231.38 (43.53)	0.0132108	0.000763646	0.00341371	0.244208	0.406001	16.8364
Epn1	7A1	5080.68 (545.53)	4362.85 (677.31)	0.0132249	0.000765165	0.0870087	-0.0466994	-0.391922	16.8322
Gp9	6D1	4.85 (2.70)	2.87 (2.70)	0.0132375	0.000766593	0.275317	-2.79736	-1.82227	16.8283
Asap3	4D3	59.89 (13.49)	84.21 (27.99)	0.0132396	0.000768122	0.610447	0.59284	0.983219	16.8241
Slc4a1ap	5B1	435.76 (45.99)	403.19 (42.13)	0.0132396	0.000767504	-0.244721	-0.228333	-0.38518	16.8258
Tor1aip1	1G3	542.81 (68.28)	625.06 (93.73)	0.0132412	0.000768921	0.133495	0.204656	0.461056	16.8219
Ap1b1	11A1	3176.89 (177.36)	3028.78 (214.17)	0.013242	0.000769669	-0.0847045	-0.135079	-0.223926	16.8198
Syt1	10D1	23080.96 (2746.15)	20712.14 (2857.87)	0.0135403	0.000787727	-0.280623	-0.258744	-0.455274	16.7708
Nod1	6B3	83.03 (18.17)	110.09 (37.70)	0.0136729	0.000796825	0.39256	0.41101	0.93153	16.7466
Bbs9	9A3	208.18 (21.59)	220.28 (34.10)	0.0136729	0.000796896	-0.453776	-0.290445	-0.387519	16.7464
Cln5	14E2.3	120.65 (17.54)	149.89 (31.05)	0.0137451	0.000801835	0.201103	0.446034	0.585089	16.7333
Rhoh	5C3.1	13.44 (4.86)	23.52 (10.61)	0.013751	0.000802909	0.641332	1.52082	1.11167	16.7305
Tuba1c	15F1	903.37 (101.87)	879.02 (173.79)	0.013893	0.000811941	-0.0972557	-0.0706861	-0.514919	16.7069
Dos	10C1 Cbarp	3864.49 (399.02)	3257.30 (578.38)	0.0139439	0.000815651	0.00667243	-0.0870916	-0.476067	16.6972
Cxcr4	1E3	31.42 (7.68)	42.68 (12.00)	0.014055	0.000822897	0.177745	0.471852	0.949741	16.6785
Rab6b	9F1	15014.65 (1078.38)	13466.92 (1676.13)	0.0140696	0.000824503	-0.168662	-0.142473	-0.327164	16.6744
Clybl	14E5	325.29 (26.38)	332.52 (40.35)	0.0140714	0.000825352	-0.0149555	0.175673	0.298125	16.6722
Atg2a	19A	847.82 (80.70)	772.96 (86.82)	0.0140847	0.000826882	0.0239449	-0.204536	-0.329542	16.6683
Cecr2	6F1	110.58 (30.39)	103.15 (23.46)	0.0141441	0.000831874	0.295803	-0.67589	-0.00351975	16.6556
Dkkl1	7B3	170.55 (57.13)	106.61 (46.18)	0.0141441	0.000831182	-0.288194	-0.420861	-1.24787	16.6573
Tmub2	11D	829.52 (42.21)	809.70 (64.51)	0.014212	0.000836622	-0.0389573	-0.0871471	-0.238999	16.6436
Fam167b	4D2.2	9.21 (4.01)	13.32 (6.29)	0.014219	0.00083821	0.941711	1.67691	1.44124	16.6395
Bcl7a	5F	1289.12 (113.67)	1229.04 (132.67)	0.014219	0.000838543	-0.114132	-0.200584	-0.342623	16.6387
BC048546	6F3	358.98 (53.99)	336.28 (68.48)	0.0142233	0.000839554	-0.176598	-0.337917	-0.612244	16.6362
Gm9866	12A2	308.76 (37.96)	289.23 (46.74)	0.0142395	0.000841269	-0.159451	-0.231315	-0.518621	16.6318
Galm	17E3	47.71 (8.61)	70.71 (15.96)	0.0143758	0.000850084	0.146023	0.700082	0.513997	16.6098
Oscp1	4D2.2	452.75 (41.65)	424.10 (40.71)	0.014392	0.000851805	-0.283782	-0.183734	-0.340858	16.6055
Rnd3	2C1.1	171.70 (26.72)	183.68 (35.15)	0.0144347	0.000855869	0.0658832	0.258314	0.557022	16.5955
Arhgef26	3E1	639.25 (95.28)	759.45 (131.18)	0.0144347	0.000855704	0.284232	0.423021	0.515204	16.5959
Ttc9b	7A3	1077.43 (162.34)	888.86 (201.09)	0.0144581	0.000858021	0.0487831	-0.0162534	-0.555192	16.5902
Zhx2	15D1	263.43 (29.91)	278.50 (47.58)	0.0144606	0.000858937	0.208675	0.174639	0.511265	16.5879
Ikbkap	4B3	1179.01 (97.66)	1137.94 (129.12)	0.0145675	0.000866837	-0.193843	-0.237361	-0.352591	16.5685
4931428F04Rik	8D3	297.68 (20.32)	256.81 (29.16)	0.0145675	0.000866479	-0.0854395	-0.0493837	-0.339212	16.5694
Pnpo	11D	793.79 (72.25)	762.93 (92.63)	0.0147444	0.000879715	-0.24666	-0.0834934	-0.351932	16.5374
Ccl22	8C5	5.07 (3.75)	7.53 (4.21)	0.0147444	0.000878624	0.619963	1.85462	2.02088	16.54
Chst2	9E3.3	1580.70 (193.34)	1712.90 (284.35)	0.0147444	0.000879308	0.305277	0.527248	0.291476	16.5383
Cflar	1C1.3	255.58 (35.70)	328.53 (48.05)	0.014849	0.000886742	0.283789	0.33334	0.521626	16.5205
Pion	5A3 Gsap	108.34 (20.88)	141.00 (42.67)	0.0149611	0.000894235	0.478509	0.537977	0.823761	16.5027
Cxcl11	5E2	1.61 (3.30)	3.58 (6.47)	0.0149622	0.000895092	4.66674	4.36981	3.58883	16.5007
Med22	2A3	480.86 (28.34)	525.84 (53.75)	0.015016	0.000899907	0.14934	0.318118	0.184272	16.4894
Rad23a	8C2	570.85 (37.68)	556.13 (40.95)	0.015016	0.000899302	-0.0125643	-0.0289202	-0.241395	16.4908
Hist1h2bc	13A3.1	134.99 (27.14)	194.58 (51.66)	0.0150973	0.000905583	0.517297	0.557901	0.670177	16.4761
Scn2b	9A5.2	2971.81 (302.04)	2763.71 (398.58)	0.0153274	0.000920195	-0.269839	-0.257106	-0.413058	16.4422
Enoph1	5E4	535.77 (42.90)	533.79 (64.84)	0.0153693	0.000923529	-0.0745317	-0.0259115	-0.344977	16.4346
Nde1	16A1	257.02 (44.63)	302.40 (66.20)	0.015508	0.00093269	0.283126	0.397899	0.682212	16.4137
Trpc5	XF2	228.80 (42.79)	222.15 (54.77)	0.0155503	0.000936056	-0.00182288	-0.468914	-0.600796	16.4061
Kirrel	3F1	125.27 (28.08)	134.85 (34.83)	0.0155855	0.000939002	0.16504	0.297509	0.839381	16.3994
Sgk1	10A3	487.14 (77.24)	663.81 (188.84)	0.0156789	0.000945467	0.19739	0.637931	0.667337	16.3849
Dct	14E4	7.32 (11.55)	7.05 (3.18)	0.0157231	0.000948968	2.47552	2.07837	2.62448	16.3771
Cd276	9B	128.02 (14.50)	128.85 (18.27)	0.015809	0.00095499	0.113596	-0.259403	-0.328745	16.3637
Tuba1a	15F1	10175.00 (1330.11)	9803.02 (2055.95)	0.0158633	0.000959115	-0.198663	-0.114549	-0.53935	16.3546
Aox1	1C1.3	120.43 (24.37)	163.07 (51.67)	0.0159122	0.000963169	0.340197	0.499728	0.794744	16.3456
Bcl2a1d	9E3.1	4.35 (3.12)	11.45 (6.39)	0.0159122	0.000963758	1.90678	2.2819	1.31313	16.3444
Pcdh19	XE3	1027.07 (217.10)	764.83 (195.94)	0.0159721	0.000968238	-0.353116	-0.438664	-0.755618	16.3345
Slc5a3	16C4	463.72 (88.87)	493.22 (65.25)	0.016153	0.000980059	0.416073	0.187438	0.533257	16.3089
Trp53bp2	1H5	494.01 (51.97)	612.01 (105.80)	0.0161588	0.000981807	0.00657712	0.164995	0.387943	16.3051
Ubtf	11D	1781.62 (142.14)	1863.66 (212.45)	0.0161588	0.00098299	0.135544	0.206	0.351691	16.3025
Dbp	7B3	507.74 (84.89)	498.50 (120.52)	0.0161588	0.000982477	-0.2892	0.228518	-0.32921	16.3037
Abcg2	6B3	296.55 (34.89)	312.52 (50.70)	0.0161803	0.000985154	-0.0484222	0.232873	0.420277	16.2979
Slc36a2	11B1.3	11.18 (7.70)	18.48 (6.25)	0.0161828	0.000986171	1.15203	1.24395	1.76154	16.2957
Glyr1	16A1	3253.71 (184.81)	3127.43 (204.85)	0.0162641	0.000991989	-0.13303	-0.110457	-0.226759	16.2833
Anks1	17A3.3	537.18 (72.57)	573.01 (108.31)	0.0164406	0.00100363	0.167657	0.388516	0.485616	16.2586
Pld1	3A3	173.81 (33.01)	189.25 (35.32)	0.0164846	0.00100719	0.183058	0.365345	0.652573	16.2511
Atxn7l3	11D	4468.02 (468.37)	3717.69 (498.23)	0.0165116	0.00100971	0.0358837	-0.0872053	-0.32934	16.2458
Snx6	12C1	443.19 (32.53)	465.72 (41.45)	0.0165251	0.00101318	0.0237457	0.272726	0.222374	16.2385
Ntng2	2B	282.32 (51.50)	246.05 (39.20)	0.0165251	0.00101259	0.246156	-0.238238	-0.365648	16.2398
Eef1a2	2H4	12653.95 (1019.84)	11819.74 (1570.74)	0.0165251	0.00101302	-0.0985711	-0.095439	-0.381084	16.2389
1500015O10Rik	1C1.1	15.47 (8.76)	29.70 (19.58)	0.0166261	0.00102192	0.102428	1.20474	1.74696	16.2203
Aldh3b1	19A	52.09 (12.38)	79.90 (24.07)	0.0166261	0.00102071	0.438987	0.890612	0.806136	16.2229
Kcnk4	19A	110.42 (29.59)	89.02 (23.87)	0.0166261	0.00102201	0.0180727	-0.3543	-0.848983	16.2201
Gnb5	9D	1427.16 (136.51)	1258.72 (145.48)	0.0167408	0.00102996	-0.224166	-0.125232	-0.368559	16.2038
Tax1bp3	11B4	62.29 (10.79)	74.53 (17.24)	0.0167515	0.0010315	0.37394	0.517556	0.761095	16.2006
Katnb1	8C5	664.91 (49.08)	643.37 (61.04)	0.0167561	0.00103268	-0.0132164	-0.111083	-0.301639	16.1982
Ppp1r7	1D	1293.38 (113.96)	1188.74 (136.37)	0.0167893	0.00103651	-0.253625	-0.172049	-0.34053	16.1903
Nampt	12A3	674.97 (62.08)	730.05 (65.42)	0.0167893	0.00103567	-0.0638015	0.194408	0.230488	16.192
9430021M05Rik	2H2	174.48 (22.46)	137.52 (30.40)	0.0167997	0.00103804	-0.246385	-0.407967	-0.55315	16.1872
Prkar2b	12A3	820.54 (98.75)	761.86 (112.51)	0.0168047	0.00103925	-0.23041	-0.156258	-0.43565	16.1848
Copg	6D1 Copg	4682.45 (323.18)	4431.76 (346.03)	0.0168069	0.00104093	-0.134797	-0.136814	-0.274258	16.1813
Elovl5	9E1	1173.59 (171.63)	1426.98 (224.86)	0.0168069	0.00104117	0.282275	0.376995	0.531003	16.1808
Bphl	13A3.3	281.83 (14.71)	297.55 (34.47)	0.0169546	0.00105122	0.0390374	0.205836	0.289	16.1605
Pqlc3	12A1.1	34.17 (6.30)	44.57 (14.44)	0.0170549	0.00105925	0.132749	0.420168	0.941922	16.1444
Sult4a1	15E2	6682.81 (509.34)	6034.63 (820.20)	0.0170549	0.0010586	-0.123664	-0.0564436	-0.366024	16.1457
Gbp7	3H1	76.88 (14.58)	100.37 (28.11)	0.0171129	0.00106376	0.504517	0.437767	0.819095	16.1354
Car11	7B3	1554.21 (146.45)	1415.49 (197.05)	0.0171677	0.00106808	0.0180753	-0.0493976	-0.375955	16.1268
Zfp238	1H4 Zbtb18	3311.83 (433.09)	3341.63 (548.74)	0.0172531	0.00107431	-0.198452	-0.324637	-0.513654	16.1145
Dpp9	17D	927.31 (86.32)	824.47 (117.32)	0.0172659	0.00107608	0.100796	-0.159444	-0.219592	16.111
1700066J24Rik	4A5 Fam219aos	776.45 (42.87)	731.37 (66.37)	0.0172659	0.00107694	-0.16652	-0.171916	-0.289633	16.1093
Gbp5	3H1	42.78 (11.16)	57.74 (41.62)	0.0172668	0.00107791	0.265898	1.1987	1.13583	16.1074
Slc22a3	17A1	40.92 (12.17)	30.76 (12.03)	0.0172673	0.00107948	-0.451357	-0.57473	-1.15376	16.1043
Clspn	4D2.2	34.57 (10.01)	26.53 (9.46)	0.0172673	0.00107978	-0.348924	-0.307204	-1.29577	16.1037
Nnt	13D2.3	447.30 (43.90)	499.95 (50.93)	0.0173669	0.00108693	0.19375	0.286181	0.332939	16.0898
Pex6	17C	824.79 (83.41)	761.11 (103.95)	0.0173819	0.00108879	0.193105	0.062928	-0.260389	16.0861
Radil	5G2	184.55 (30.09)	165.79 (30.38)	0.0177175	0.00111076	0.261879	0.139899	-0.365572	16.0438
Cstb	10C1	201.65 (23.18)	237.20 (38.23)	0.0177247	0.00111309	0.244844	0.311349	0.50359	16.0394
Fbxl16	17A3.3	14134.73 (2222.70)	11190.85 (1946.14)	0.0177247	0.00111305	0.0201575	-0.0912601	-0.492865	16.0395
Lims1	10B4	372.04 (39.31)	425.72 (51.78)	0.017747	0.00111543	0.153446	0.163627	0.415152	16.0349
Idh2	7D2	694.80 (89.76)	732.72 (122.02)	0.0178429	0.00112241	0.0714044	0.309984	0.433892	16.0217
Il10rb	16C3.3	159.51 (31.09)	212.33 (48.68)	0.0178714	0.00112515	0.316412	0.511916	0.74428	16.0166
Hist1h4i	13A3.1	7.17 (2.92)	14.45 (7.58)	0.017876	0.00112639	1.15812	1.82143	1.53888	16.0142
Chga	12E	1926.54 (178.81)	1969.18 (434.79)	0.0179025	0.00112901	-0.0441872	-0.140979	-0.52378	16.0093
Plxnb2	15E3	1132.79 (144.54)	1340.83 (197.09)	0.0179235	0.0011318	0.356303	0.384128	0.434423	16.0041
Usp20	2B	1420.14 (94.60)	1282.97 (129.18)	0.0179235	0.00113319	-0.103162	-0.139353	-0.320788	16.0015
Scamp2	9B	304.09 (43.36)	372.30 (67.58)	0.0179235	0.001133	0.359193	0.482901	0.491288	16.0018
Frmpd1	4B1	182.89 (34.89)	210.50 (37.81)	0.0179397	0.00113517	0.539799	0.264178	0.593978	15.9978
Gm4532	7F3	5.48 (2.26)	5.06 (3.02)	0.0179477	0.00113663	0.583589	-0.890475	1.29748	15.9951
B4galt6	18A2	2233.59 (263.48)	2103.88 (320.09)	0.0179521	0.00113872	-0.30258	-0.309674	-0.428325	15.9912
Usp18	6F1	10.19 (3.57)	16.45 (9.05)	0.0179521	0.00113882	0.374255	0.969651	1.58193	15.991
Cbx8	11E2	95.68 (16.04)	85.20 (16.45)	0.0180174	0.00114392	-0.148999	-0.573865	-0.515714	15.9815
Tmem80	7F5	239.76 (27.20)	237.49 (31.20)	0.0180404	0.00114633	-0.0335759	0.103947	0.376686	15.9771
Atp6v0e2	6B2.3	6131.59 (499.43)	5696.97 (728.16)	0.0181117	0.00115183	-0.171206	-0.149729	-0.358869	15.9669
Nkx3-1	14D2	18.73 (7.35)	15.99 (7.18)	0.0181856	0.00115749	-0.83695	-0.430765	-1.49704	15.9565
BC002230	12E Nrde2	262.84 (30.87)	254.15 (31.55)	0.0182233	0.00116086	-0.244242	-0.204258	-0.433376	15.9504
Evi2b	11B5	6.78 (2.36)	17.27 (8.09)	0.0182623	0.00116432	1.40329	1.03203	1.62208	15.9441
Smap2	4D2.2	2500.42 (229.05)	2424.40 (284.78)	0.0184723	0.00117967	-0.12455	-0.14269	-0.325497	15.9163
Lpcat2	8C5	138.18 (27.19)	203.54 (50.90)	0.0184723	0.00117912	0.426211	0.762208	0.608169	15.9173
Cpt1a	19A	580.28 (95.49)	656.00 (99.47)	0.0186149	0.00119273	0.25632	0.523532	0.471464	15.893
Gbp3	3H1	48.31 (9.05)	70.71 (26.94)	0.0186149	0.00119124	0.23219	0.62329	0.946754	15.8956
Ugdh	5C3.1	355.58 (34.81)	375.49 (42.69)	0.0186149	0.00119216	0.138526	0.265685	0.373362	15.894
Caly	7F4	2208.63 (261.09)	2008.41 (341.65)	0.0186149	0.00119238	-0.04547	-0.133449	-0.48557	15.8936
Dio2	12D3	914.36 (328.21)	770.91 (172.44)	0.0186834	0.00119811	0.531397	0.706354	0.892224	15.8835
Tmpo	10C2	305.78 (32.50)	330.32 (46.27)	0.0187801	0.00120598	-0.0301636	-0.0152472	0.321779	15.8696
Itgb1	8E2	988.82 (129.31)	1099.50 (111.34)	0.0187801	0.00120631	0.188815	0.330045	0.393411	15.869
Mxra8	4E2	123.08 (34.05)	186.97 (55.08)	0.0187883	0.00120783	0.327507	0.736931	0.963882	15.8663
Cnrip1	11A2	1023.38 (104.55)	1003.06 (110.59)	0.0188086	0.00121013	-0.231125	-0.128967	-0.375043	15.8623
Egfr	11A2	296.75 (50.55)	317.07 (45.36)	0.0188814	0.00121582	0.235648	0.346614	0.543844	15.8523
4930444P10Rik	1A3	3.66 (2.41)	3.90 (2.29)	0.0188815	0.00121683	1.69596	1.5564	-0.422782	15.8506
Sfrp4	13A2	16.19 (5.01)	22.44 (12.62)	0.0189775	0.00122403	0.640717	0.153182	1.3962	15.8381
Prkaca	8C2	3082.78 (284.60)	2856.09 (282.19)	0.019047	0.00122953	-0.199048	-0.131013	-0.343837	15.8286
Acadl	1C3	570.95 (90.52)	613.91 (86.15)	0.0192209	0.00124344	0.12738	0.419368	0.442396	15.8047
Irgm2	11B1.3	34.48 (9.35)	42.95 (14.99)	0.0192209	0.00124381	0.305141	0.710837	0.984538	15.8041
Mospd2	XF5	106.74 (16.31)	131.35 (21.65)	0.0192209	0.00124226	0.286958	0.314101	0.596792	15.8068
Syngr3	17A3.3	2954.73 (280.38)	2757.29 (350.99)	0.0192267	0.00124521	-0.0581587	-0.0546972	-0.371154	15.8017
Wdr67	15D1 Tbc1d31	78.91 (15.18)	85.89 (20.91)	0.0192501	0.00124971	0.408785	0.276188	0.73579	15.7941
Herc6	6B3	83.55 (19.91)	105.42 (28.53)	0.0192501	0.00124979	0.32998	0.569965	0.797595	15.7939
Lrrn1	6E1	1033.90 (155.90)	793.61 (129.01)	0.0192501	0.00124842	-0.288792	-0.508392	-0.494621	15.7963
Tmem221	8B3.3	1.28 (1.37)	2.30 (2.22)	0.019312	0.00125484	2.20075	4.06798	4.06043	15.7854
Pttg1ip	10C1	857.28 (119.03)	997.51 (164.79)	0.0193878	0.00126079	0.231308	0.428463	0.483717	15.7754
Mtap1b	13D1 Map1b	14412.13 (1683.18)	13284.27 (2436.17)	0.019423	0.00126412	-0.265148	-0.380029	-0.47765	15.7698
Fth1	19A	16186.33 (2493.46)	18135.94 (3871.47)	0.0196294	0.00127859	0.104585	0.383201	0.528056	15.7456
Paqr5	9B	63.58 (13.39)	70.18 (22.13)	0.0197923	0.00129025	-0.0419234	0.671465	0.687644	15.7264
Pnpla7	2A3	307.86 (56.34)	410.48 (89.41)	0.0199652	0.00130259	0.173203	0.441439	0.631636	15.7062
Ifitm3	7F5	120.15 (35.60)	185.19 (67.15)	0.0199707	0.00130401	0.416172	0.786453	1.06537	15.7039
Sarm1	11B5	527.24 (28.41)	465.69 (47.03)	0.0199908	0.00130707	-0.057809	-0.183029	-0.265329	15.6989
Uba7	9F1	32.93 (11.84)	49.18 (22.09)	0.0199908	0.00130744	1.07549	1.01	1.2116	15.6983
Eci2	13A3.3	491.16 (50.63)	540.45 (57.44)	0.0200285	0.00131135	0.0719831	0.357609	0.250019	15.692
Lyve1	7E3	32.01 (16.90)	37.67 (22.95)	0.0200285	0.00131204	0.700589	0.492707	1.84191	15.6909
Chpf2	5A3	601.50 (76.02)	617.24 (97.56)	0.0201426	0.00132058	-0.0402685	-0.113144	-0.473371	15.6771
Zfp142	1C3	644.51 (39.98)	628.97 (43.63)	0.0201571	0.001323	0.0177635	-0.205988	-0.138166	15.6733
Stom	2B	268.21 (54.69)	328.67 (77.00)	0.0201571	0.00132367	0.287099	0.541217	0.709843	15.6722
Zfp365	10B5.1	11842.92 (2008.48)	8976.51 (2025.98)	0.0203345	0.00133641	-0.0868131	-0.252795	-0.583524	15.6519
Xk	XA1.1	248.21 (35.64)	277.76 (56.68)	0.0203734	0.00134004	-0.198776	-0.317213	-0.565389	15.6461
Itih2	2A1	98.05 (66.78)	126.01 (85.35)	0.0204618	0.00134695	0.519908	0.609996	1.94639	15.6352
Eftud2	11E1	1576.28 (123.83)	1586.65 (141.10)	0.0205111	0.00135128	-0.16124	-0.158404	-0.298589	15.6284
Rfk	19B	716.28 (71.92)	779.15 (83.25)	0.0205593	0.00135555	-0.00557341	0.0914138	0.337198	15.6217
Isg15	4E2	18.08 (7.27)	24.49 (13.17)	0.0205723	0.0013575	1.42564	0.640521	1.33415	15.6187
Atp11c	XA6	96.75 (17.58)	113.56 (31.42)	0.0206591	0.00136432	0.466463	0.126647	0.718024	15.608
Kcne4	1C4	24.22 (8.36)	28.83 (12.73)	0.0208275	0.00137655	0.464326	0.781953	1.33438	15.5891
Bean1	8D3	248.69 (42.10)	220.60 (45.35)	0.0208877	0.00138164	0.0510214	-0.392221	-0.497202	15.5813
Fxyd5	7B1	207.38 (58.23)	255.59 (92.35)	0.0208985	0.00138346	0.503643	0.53526	1.09692	15.5785
Adck3	1H4	633.34 (61.14)	622.91 (59.18)	0.0209167	0.00138597	-0.207781	-0.101819	-0.33919	15.5746
Eif4h	5G2	4552.69 (269.22)	4226.65 (460.70)	0.0209167	0.00138689	-0.124713	-0.0770082	-0.289646	15.5732
Tprkb	6C3	873.37 (74.85)	932.94 (98.17)	0.0209569	0.00139067	0.00859463	0.0878203	0.303861	15.5674
Lgals9	11B5	102.00 (19.03)	163.04 (37.52)	0.0210827	0.00140014	0.581714	0.617531	0.678435	15.553
Ap3d1	10C1	3097.01 (167.69)	2980.02 (240.20)	0.0211122	0.00140434	-0.13448	-0.116368	-0.240181	15.5467
Derl2	11B4	266.88 (31.11)	275.77 (29.13)	0.0211122	0.00140432	0.310055	0.228979	0.413995	15.5467
Hpse	5E4	15.81 (5.86)	20.70 (8.43)	0.0211516	0.00140918	-0.227208	0.57075	1.01568	15.5394
Capn5	7E1	970.42 (80.84)	972.09 (143.33)	0.0211516	0.00140921	-0.0872286	-0.0470576	-0.383589	15.5393
Fbxw7	3F1	2623.83 (291.39)	2051.66 (321.37)	0.0212256	0.00141562	-0.226199	-0.277154	-0.433479	15.5297
Tpi1	6F2	10259.70 (823.19)	9457.05 (1055.72)	0.0212256	0.00141752	-0.112274	-0.101766	-0.333324	15.5269
Pde3b	7F1	154.33 (17.79)	185.97 (25.94)	0.0212256	0.00141732	0.10121	0.385356	0.39559	15.5272
Gm88	17C Lrrc73	371.11 (32.78)	307.38 (44.57)	0.0212658	0.00142134	-0.106043	-0.111433	-0.435871	15.5212
Kank1	19B	360.41 (58.64)	374.93 (59.23)	0.0212802	0.00142343	0.379081	0.177411	0.563376	15.518
Necab2	8E1	1711.31 (298.55)	1346.64 (222.14)	0.0213669	0.00143036	0.0302553	-0.317265	-0.579039	15.5077
Vnn1	10A4	7.70 (5.22)	10.03 (7.79)	0.0213997	0.00143509	-0.189329	1.13024	2.15485	15.5007
Fzr1	10C1	1032.11 (74.75)	946.48 (103.01)	0.0213997	0.00143403	-0.0122354	-0.115283	-0.300723	15.5023
Fam107b	2A1	181.20 (29.87)	206.80 (39.26)	0.0213997	0.00143597	0.413748	0.303202	0.602479	15.4994
Mmp19	10D3	13.37 (5.01)	22.95 (11.46)	0.0214683	0.00144171	1.00833	1.28813	1.46054	15.491
Adamts1	16C3.3	193.63 (37.80)	262.60 (69.43)	0.0215103	0.00144568	0.521027	0.363377	0.611558	15.4851
Mpzl1	1H2.3	330.99 (50.62)	341.17 (35.62)	0.0215427	0.0014499	0.231701	0.15923	0.452794	15.4789
Dpp3	19A	551.27 (37.02)	522.29 (51.51)	0.0215427	0.00145014	-0.127862	0.0287095	-0.255488	15.4786
Exd1	2E5	46.74 (8.00)	47.81 (11.45)	0.0216837	0.00146109	-0.232912	-0.0657731	0.502168	15.4626
Car5b	XF5	91.34 (17.98)	125.24 (28.02)	0.0216837	0.00146194	0.410361	0.452979	0.683302	15.4614
6530402F18Rik	2B	230.95 (33.62)	203.93 (36.15)	0.021815	0.00147195	0.182311	-0.317411	-0.251759	15.4469
Cxcl13	5E3	0.24 (0.60)	7.74 (7.93)	0.0218345	0.00147443	5.93416	5.44124	5.198	15.4433
Gba	3F1	423.84 (34.43)	458.70 (59.56)	0.0219214	0.00148146	0.297037	0.351195	0.305622	15.4332
Slc47a1	11B2	49.95 (30.43)	77.37 (58.32)	0.0221438	0.00149766	0.377833	0.845613	2.28394	15.4102
Hadha	5B1	1007.84 (76.44)	1093.23 (93.13)	0.0222106	0.00150336	0.138999	0.220791	0.284662	15.4021
Cxcr7	1D Ackr3	148.41 (31.25)	156.95 (24.79)	0.0223048	0.00151211	0.211755	0.377027	0.600449	15.3898
Dusp10	1H5	78.33 (11.41)	87.98 (19.12)	0.0223048	0.00151096	-0.0703435	0.238881	0.511387	15.3914
Dse	10B1	95.93 (19.21)	115.14 (26.71)	0.0223614	0.00151832	0.315644	0.355412	0.790853	15.3811
Klhl1	14E2.1	24.31 (9.68)	22.72 (8.66)	0.0223614	0.0015183	-0.750592	0.673565	0.128291	15.3811
Col12a1	9E1	123.14 (45.38)	144.28 (67.24)	0.0223693	0.00152005	0.155599	0.1876	1.17313	15.3787
Slc4a3	1C4	2230.82 (299.22)	1930.84 (231.06)	0.0223797	0.00152194	0.1228	-0.0898599	-0.333707	15.376
Dlgap3	4D2.2	3720.91 (781.94)	2887.15 (687.02)	0.0225681	0.00153672	0.0987292	-0.118422	-0.64805	15.3555
Agpat9	5E4	67.41 (21.42)	60.78 (13.26)	0.0225681	0.00153769	0.142131	-0.788766	-0.380305	15.3542
Htra1	7F3	1852.90 (342.33)	1905.10 (261.42)	0.0225681	0.00153835	0.384941	0.509394	0.490881	15.3533
Rbfox3	11E2	2619.58 (263.60)	2415.75 (274.60)	0.0227032	0.00154877	-0.0973482	-0.213654	-0.380884	15.3389
Rtn3	19A	16217.77 (1866.22)	15489.89 (1879.99)	0.0227631	0.00155467	-0.246799	-0.193205	-0.385508	15.3309
Gpd1l	9F3	2267.42 (192.07)	2103.23 (261.12)	0.0227631	0.00155528	-0.111344	-0.0352589	-0.290068	15.33
Lrfn5	12C1	714.13 (113.93)	619.45 (121.50)	0.0228723	0.00156395	-0.189049	-0.230947	-0.528224	15.3182
Gpr137	19A	1134.03 (89.10)	987.82 (123.68)	0.0230099	0.00157458	0.0669353	-0.0540161	-0.293461	15.3038
4931429I11Rik	9A5.1	8.78 (5.45)	10.36 (4.60)	0.0230121	0.00157596	-0.254723	-1.82871	-1.41621	15.302
Kcnj2	11E2	162.67 (46.16)	206.23 (49.08)	0.023027	0.00157977	0.46886	0.613455	0.8958	15.2968
Prss12	3G1	329.12 (53.55)	362.21 (70.92)	0.023027	0.00158064	-0.213996	-0.0230391	-0.585185	15.2957
Pex14	4E2	656.04 (51.67)	621.23 (77.81)	0.023027	0.00157965	-0.0170594	-0.00799347	-0.319285	15.297
Sp100	1C5	37.43 (9.54)	48.26 (16.94)	0.0230367	0.00158498	0.320012	0.13985	1.00737	15.2898
Mvk	5F	335.30 (44.11)	301.24 (41.65)	0.0230367	0.00158394	0.000713662	-0.0304006	-0.429337	15.2912
Xkrx	XE3	24.56 (8.98)	18.54 (5.27)	0.0230367	0.00158298	-0.491798	-0.615368	-1.32087	15.2925
Ppp1r3b	8A4	32.62 (12.38)	44.65 (16.10)	0.023052	0.00158726	0.22512	0.899915	1.1104	15.2868
Coil	11C	235.49 (21.72)	217.64 (20.40)	0.0230832	0.00159063	-0.171239	-0.281971	-0.355226	15.2823
Tmem154	3F1	6.64 (2.82)	13.97 (7.25)	0.02309	0.00159233	0.817528	1.59534	1.62017	15.28
Nfil3	13B1	111.71 (21.15)	117.81 (29.11)	0.0231058	0.00159464	0.455586	-0.0925576	0.586158	15.2769
Tnfaip2	12F1	39.48 (8.60)	62.22 (33.20)	0.0231641	0.00160236	0.435796	0.941316	0.988663	15.2667
Pomgnt1	4D1	1128.24 (63.80)	1104.10 (68.83)	0.0231641	0.00160147	-0.0647303	-0.0386606	-0.210589	15.2679
Tmem123	9A1	189.28 (35.02)	236.11 (40.60)	0.0231641	0.00160188	0.440415	0.455795	0.606212	15.2673
Tcn2	11A1	361.28 (81.42)	513.70 (105.57)	0.0231736	0.00160425	0.484638	0.67335	0.69792	15.2642
Stmn3	2H4	5076.24 (530.59)	4662.63 (734.01)	0.0232546	0.0016111	-0.0282091	-0.070735	-0.420731	15.2551
Ccdc19	1H3 Cfap45	45.47 (11.29)	40.50 (9.04)	0.0232915	0.00161489	0.0354303	0.128122	-0.71816	15.2501
Pycard	7F3	31.95 (8.66)	62.75 (24.81)	0.0233779	0.00162336	0.869208	1.06084	0.920043	15.239
Rrad	8D3	18.35 (6.65)	18.70 (8.65)	0.0233779	0.00162334	1.291	1.04699	1.34474	15.2391
Cd101	3F2.2	1.67 (1.35)	4.31 (2.75)	0.0233862	0.00162518	1.67763	3.5361	1.73216	15.2367
Lrrtm1	6C3	967.49 (148.21)	758.21 (131.04)	0.0234806	0.00163299	-0.252337	-0.263899	-0.590144	15.2265
Ggh	4A3	132.32 (20.14)	147.86 (18.54)	0.0235457	0.00163877	0.161492	0.478512	0.38749	15.219
Myt1l	12A2	3368.91 (389.30)	3179.94 (511.71)	0.0235628	0.00164121	-0.164206	-0.258102	-0.447058	15.2158
Crlf3	11B5	138.74 (17.82)	152.34 (27.45)	0.0236035	0.00164537	0.0981832	0.098222	0.470255	15.2104
Krt77	15F2	175.55 (37.32)	109.93 (30.30)	0.0236035	0.00164655	-0.0995537	-0.547206	-0.693606	15.2089
H2-T23	17B1	74.80 (22.17)	106.66 (38.87)	0.0236364	0.0016501	0.315766	0.67649	1.06497	15.2043
Acadvl	11B3	697.08 (75.61)	785.48 (100.60)	0.0237089	0.00165642	0.201199	0.290907	0.401674	15.1962
Fgd5	6D1	135.93 (25.33)	136.26 (29.70)	0.0237528	0.00166075	0.216655	0.194438	0.647921	15.1907
D19Wsu162e	19C3 Wbp1l	614.27 (41.51)	645.70 (57.81)	0.0237653	0.00166331	0.188991	0.246528	0.254999	15.1874
Fjx1	2E2	797.69 (120.61)	685.68 (119.00)	0.0237653	0.00166415	-0.0471787	-0.196386	-0.534484	15.1863
Slfn5	11C	104.55 (18.98)	116.43 (28.91)	0.0240957	0.00168857	0.0119455	0.294107	0.622514	15.1554
B4galt2	4D2.1	1100.56 (195.07)	939.81 (152.90)	0.0241121	0.001691	0.0145517	0.033896	-0.450897	15.1523
Imp4	1B	258.19 (20.54)	278.32 (30.88)	0.0241149	0.00169248	0.154243	0.349373	0.269487	15.1505
Eif2c4	4D2.2 Ago4	196.01 (24.03)	189.63 (30.86)	0.0241347	0.00169515	0.271866	-0.0699674	0.411205	15.1471
Pmp22	11B3	297.97 (51.17)	430.25 (103.55)	0.0241531	0.00169772	0.278265	0.408895	0.653316	15.1439
Slitrk3	3E3	817.02 (113.11)	742.78 (139.66)	0.0241571	0.00169929	-0.243363	-0.402095	-0.497848	15.1419
Sypl	12A3	366.52 (27.63)	416.55 (40.62)	0.0242125	0.00170762	0.0310787	0.121651	0.292122	15.1315
1110020G09Rik	15A1 Nadk2	542.73 (80.50)	609.89 (107.18)	0.0242125	0.0017063	0.134392	0.309166	0.509472	15.1332
Hmgn1	16C4	444.02 (47.27)	445.75 (50.02)	0.0242125	0.00170833	0.188447	0.304299	0.346861	15.1307
Chrm4	2E1	484.35 (90.56)	430.72 (69.31)	0.0242125	0.00170452	0.14052	-0.311447	-0.413745	15.1354
Lrch3	16B3	385.24 (64.78)	388.13 (52.25)	0.0242973	0.00171609	0.284482	0.240507	0.546569	15.121
Peg10	6A1	249.58 (101.23)	342.79 (101.95)	0.0242973	0.0017169	0.614213	0.665937	1.16401	15.12
Pipox	11B5	19.59 (5.93)	31.16 (12.86)	0.0243317	0.00172062	0.401682	1.00279	0.996334	15.1154
Ext1	15C	578.80 (46.16)	594.07 (64.12)	0.0244221	0.00172831	-0.200931	-0.0949687	-0.31861	15.1059
Lats1	10A1	590.16 (56.63)	607.69 (51.49)	0.0244634	0.00173253	0.0346934	0.0526411	0.286227	15.1008
Rab3a	8B3.3	7516.26 (727.79)	6824.10 (895.31)	0.0246998	0.00175059	-0.166638	-0.109757	-0.396097	15.0787
5033411D12Rik	13A2 Sugct	32.95 (7.66)	42.63 (11.89)	0.0247667	0.00175734	0.323991	0.667598	0.816915	15.0705
Tmem119	5F	442.07 (92.66)	517.39 (125.80)	0.0247667	0.00175796	0.142156	0.744557	0.360997	15.0698
Tmem8b	4A5	1593.35 (150.14)	1410.99 (190.69)	0.024796	0.00176136	-0.0924178	-0.0699347	-0.361166	15.0657
Naalad2	9A2	19.53 (6.93)	40.11 (17.22)	0.0248038	0.00176323	0.39221	0.783645	1.15255	15.0634
Scd4	19C3	13.82 (5.29)	15.99 (7.07)	0.0248669	0.00176904	0.869546	0.459305	1.47576	15.0565
Tagln2	1H3	156.57 (30.73)	209.97 (58.05)	0.0249004	0.00177274	0.415584	0.649874	0.757238	15.052
Igsf8	1H3	2114.13 (235.53)	2097.00 (351.01)	0.0249415	0.001777	0.0164921	-0.0119823	-0.412228	15.0469
Lmo7	14E2.3	1165.13 (212.07)	1199.17 (263.77)	0.0251103	0.00179153	-0.273505	-0.487481	-0.62883	15.0296
Arf5	6A3.3	1198.49 (138.33)	1048.30 (175.11)	0.0251103	0.00179169	-0.00526297	-0.00842268	-0.441441	15.0294
Tmco4	4D3	51.54 (11.51)	71.65 (24.07)	0.0252693	0.00180572	0.437116	0.856738	0.847957	15.0128
Scamp5	9B	7034.77 (583.40)	6826.02 (775.06)	0.0252693	0.0018054	-0.14998	-0.057145	-0.316089	15.0132
Cpt1c	7B3	1471.70 (117.64)	1314.91 (128.15)	0.0253536	0.00181309	-0.10689	-0.139683	-0.331328	15.0042
Ntsr2	12A1.1	1751.25 (312.30)	2360.53 (554.90)	0.0254114	0.00181952	0.396544	0.569248	0.597763	14.9966
Dbndd2	2H3	1145.02 (100.49)	1321.10 (195.97)	0.0254114	0.00181992	0.102921	0.305776	0.32802	14.9962
Laptm4a	12A1.1	2609.12 (329.19)	2913.98 (377.19)	0.0254371	0.00182446	0.149616	0.368525	0.406371	14.9909
Shisa3	5C3.1	8.57 (9.51)	8.18 (5.70)	0.0254371	0.00182433	-0.145657	1.24515	2.40228	14.991
Dpy19l3	7B2	1178.80 (106.66)	1025.07 (138.40)	0.0254477	0.00182658	-0.0198652	-0.215678	-0.285381	14.9884
C330005M16Rik	7B1 Acp7	29.79 (11.07)	31.12 (14.81)	0.0254984	0.00183292	-0.178235	-0.806067	-1.49494	14.981
Lmtk3	7B3	2294.50 (401.72)	2037.60 (339.12)	0.0254984	0.00183271	0.12412	-0.134027	-0.477147	14.9813
Gldn	9A5.3	10.82 (3.26)	30.73 (18.98)	0.0255648	0.00183906	0.0851641	0.689533	1.40431	14.9739
Prelid1	13B1	1151.26 (94.61)	1067.57 (106.63)	0.0255713	0.00184089	-0.0344472	-0.0188401	-0.295361	14.9718
Naip5	13D1	7.69 (3.48)	23.99 (13.39)	0.0256482	0.00184883	1.11616	1.70339	1.62682	14.9627
Pi4ka	16A3	5266.93 (343.06)	5010.70 (425.72)	0.0256482	0.00184914	-0.0921846	-0.129194	-0.25145	14.9623
Rtp4	16B1	18.77 (5.47)	25.82 (6.94)	0.0257255	0.00185745	0.442092	0.865693	0.968324	14.9528
Macrod2	2F3	371.08 (53.65)	331.53 (52.14)	0.0257255	0.00185645	-0.357569	-0.387922	-0.418557	14.9539
Hsd3b7	7F3	119.72 (20.85)	147.99 (38.76)	0.0259753	0.00187687	0.53786	0.471927	0.674814	14.9307
Actl6b	5G2	992.21 (96.68)	916.34 (88.24)	0.0259964	0.00187977	-0.0932585	-0.114827	-0.348558	14.9274
Morn4	19C3	1224.01 (83.35)	1101.95 (130.44)	0.0259973	0.00188122	-0.0501851	0.0819163	-0.246304	14.9257
Epb4.1l2	10A4 Epb41l2	1460.24 (214.74)	1654.66 (172.29)	0.0261568	0.00189415	0.25474	0.350654	0.451536	14.9112
Cpe	8B3.1	41135.94 (4310.55)	47570.82 (6644.51)	0.0262335	0.0019011	0.0808849	0.371014	0.309198	14.9034
Slc16a3	11E2	89.40 (23.28)	86.98 (26.03)	0.0262617	0.00190454	0.0446521	-0.301178	-0.869502	14.8995
Itih5	2A1	856.30 (165.41)	977.77 (186.16)	0.0262645	0.00190614	0.164676	0.356746	0.626433	14.8978
Btbd7	12E	241.56 (26.51)	260.68 (35.78)	0.0264075	0.00191879	0.0649724	-0.130613	0.290972	14.8837
Cln3	7F3	184.44 (22.89)	221.70 (37.31)	0.0264075	0.00191932	0.360991	0.362494	0.438155	14.8831
Aarsd1	11D	740.73 (52.36)	679.55 (75.41)	0.0265293	0.00192958	-0.168449	-0.0501605	-0.302953	14.8718
Mvd	8E1	257.79 (32.10)	247.30 (38.55)	0.0265393	0.00193172	-0.152862	-0.117452	-0.498483	14.8694
2900052N01Rik	9A5.3	2298.67 (438.41)	2016.72 (294.41)	0.0265961	0.00193727	0.0927034	0.120869	-0.452191	14.8633
Neu4	1D	185.40 (36.76)	179.31 (25.56)	0.0266557	0.00194303	0.412439	0.470715	0.5298	14.857
Zbtb7b	3F1	158.26 (36.87)	191.97 (47.09)	0.0267158	0.00195167	0.408116	0.467608	0.791929	14.8476
Cyp51	5A1	883.72 (78.56)	729.86 (94.98)	0.0267158	0.00194945	-0.206099	-0.172249	-0.386368	14.85
March8	6E3	822.18 (62.73)	873.01 (72.55)	0.0267158	0.00195029	0.177819	0.118598	0.273422	14.8491
Gng5	3H2	169.25 (32.47)	207.73 (49.44)	0.0267517	0.00195571	0.393593	0.647238	0.648186	14.8432
Scn11a	9F3	2.64 (2.74)	1.22 (1.61)	0.0267846	0.00195954	-3.42028	-4.20974	-2.41103	14.839
Eri3	4D1	1818.52 (103.45)	1684.83 (187.19)	0.0268117	0.00196437	-0.0964569	-0.0940544	-0.289805	14.8338
Prss23	7D3	92.75 (37.72)	154.10 (49.05)	0.0268117	0.00196381	0.731709	0.616067	0.991977	14.8344
Edem2	2H1	299.60 (33.88)	384.80 (61.53)	0.0269643	0.00197698	0.130241	0.448349	0.12249	14.8201
Cd97	8C2 Adgre5	200.66 (38.49)	211.20 (45.14)	0.0270364	0.00198371	0.0358359	0.00904575	0.576513	14.8129
Actr3b	5B1	1216.26 (139.55)	1132.16 (153.82)	0.0271326	0.0019922	-0.220712	-0.178087	-0.412286	14.8038
Snap91	9E3.1	5316.87 (575.24)	5066.34 (711.87)	0.0272376	0.00200136	-0.134635	-0.111846	-0.404282	14.7941
Car14	3F2.1	89.30 (30.18)	133.65 (48.48)	0.0272422	0.00200314	0.0890725	0.358137	1.0887	14.7922
Tnnc1	14B	58.13 (91.88)	32.88 (13.27)	0.0272946	0.00200845	-1.13389	-0.789566	-1.29709	14.7866
Nipal3	4D3	2046.73 (277.37)	1996.93 (296.20)	0.0273026	0.00201049	-0.256518	-0.234656	-0.482252	14.7844
Tppp	13C1	9348.89 (686.65)	8109.97 (883.38)	0.0274458	0.00202249	-0.168996	-0.121448	-0.31635	14.7717
E130114P18Rik	4C6	71.01 (16.55)	78.38 (15.10)	0.0274924	0.00202739	0.397689	0.312342	0.752006	14.7666
Gas7	11B3	7520.57 (719.95)	6571.55 (953.08)	0.0275588	0.00203521	-0.222097	-0.206764	-0.370267	14.7584
Birc7	2H4	2.67 (2.24)	5.09 (3.95)	0.0275588	0.00203472	0.585085	0.394413	2.35814	14.7589
Srd5a1	13C1	79.06 (11.45)	78.54 (16.34)	0.0276436	0.00204294	-0.276466	-0.680088	-0.387539	14.7503
Fbxo31	8E1	2012.28 (185.08)	1787.37 (234.23)	0.0277516	0.0020524	0.0441877	-0.0665891	-0.317097	14.7405
Dnaic2	11E2	18.48 (4.26)	27.01 (9.77)	0.0277627	0.00205617	-0.0387555	0.771367	0.7408	14.7366
Slc8a2	7A2	3219.83 (603.51)	3012.01 (663.21)	0.0277627	0.00205497	-0.185498	-0.224032	-0.648738	14.7378
Slc1a4	11A3.1	1216.89 (120.41)	1418.63 (199.27)	0.0278404	0.0020634	0.30826	0.425238	0.218431	14.7291
4933401P06Rik	5B3 Ppp2r2cos	2.03 (1.60)	4.02 (10.72)	0.0278604	0.00206636	-1.65728	-4.5229	-3.72466	14.7261
Cend1	7F5	4092.87 (367.24)	3670.38 (375.27)	0.027884	0.00206959	-0.128174	-0.16318	-0.346489	14.7227
Creld1	6E3	874.88 (78.31)	764.04 (90.15)	0.0278913	0.00207162	0.0803662	-0.0204179	-0.266797	14.7207
Apc2	10C1	2296.91 (273.38)	2045.47 (259.86)	0.0279709	0.00207902	0.0781893	-0.0958002	-0.354336	14.7131
Notch2	3F2.2	564.16 (119.80)	689.57 (150.29)	0.0279723	0.00208061	0.327411	0.203921	0.695983	14.7114
Cog2	8E2	354.54 (20.11)	373.75 (32.09)	0.0280058	0.00208459	0.175512	-0.0503661	0.176837	14.7074
Fam86	16A1 Eef2kmt	62.17 (10.73)	69.44 (17.34)	0.0280963	0.00209282	0.136094	0.0982006	0.659344	14.699
Gp49a	10B3 Lilr4b	0.88 (0.92)	4.12 (3.60)	0.0281002	0.00209609	3.25382	4.03358	3.41405	14.6957
D3Bwg0562e	3G1 Plppr4	3554.60 (629.34)	3447.17 (687.56)	0.0281002	0.00209558	-0.252178	-0.352023	-0.593832	14.6962
Rab21	10D2	534.52 (42.54)	553.35 (46.43)	0.0281988	0.00210495	0.0966	0.248652	0.271033	14.6867
Gsta2	9E1	7.53 (9.10)	8.19 (6.37)	0.0283196	0.00211547	-1.91582	-3.61912	-2.16582	14.6761
B3gat1	9A4	3513.16 (273.41)	2762.85 (270.66)	0.0284275	0.00212504	0.00478796	-0.0874951	-0.271287	14.6665
Sorcs3	19D1	725.12 (81.78)	669.66 (125.37)	0.0284425	0.00212767	-0.0453139	-0.224555	-0.472025	14.6638
Lsm14a	7B1	801.23 (42.39)	821.72 (46.69)	0.028484	0.00213229	-3.62e-05	0.147861	0.162034	14.6592
Ighmbp2	19A	173.29 (24.21)	164.99 (22.43)	0.0285709	0.00214035	0.0561957	-0.238365	-0.408267	14.6512
Slc6a17	3F2.3	9646.83 (865.54)	8667.07 (1110.86)	0.0285709	0.00214183	-0.178318	-0.0865575	-0.361225	14.6497
Fhdc1	3F1	69.18 (13.94)	66.15 (12.21)	0.02863	0.00214778	0.13314	-0.553058	-0.0707242	14.6438
Dbndd1	8E1	298.10 (23.17)	263.27 (28.13)	0.0286729	0.00215252	-0.0391672	0.009019	-0.295221	14.6391
Serpine2	1C4	2802.92 (394.92)	3088.67 (485.92)	0.0288905	0.00217039	0.19425	0.48704	0.363949	14.6215
Pln	10B3	15.69 (8.84)	18.99 (9.80)	0.0289008	0.0021727	0.145897	1.03597	1.37169	14.6192
Kif5c	2C1.1	14345.29 (963.06)	13318.70 (1207.71)	0.0289055	0.0021746	-0.177726	-0.121975	-0.276231	14.6174
Sft2d2	1H2.2	840.00 (163.60)	872.03 (152.41)	0.0289069	0.00217623	0.215205	0.514528	0.573654	14.6158
Gm13446	2B	81.06 (12.16)	70.84 (16.72)	0.028937	0.00218004	-0.239697	-0.106675	-0.686933	14.6121
Ppp2r1b	9A5.3	316.01 (31.38)	310.08 (35.06)	0.0290835	0.00219262	0.123242	0.124418	0.375107	14.5998
Cyp4f14	17B1	119.83 (20.92)	152.34 (44.08)	0.0292417	0.0022061	0.326555	0.796054	0.559545	14.5868
Tsc22d4	5G2	817.74 (147.55)	1031.19 (302.83)	0.0292692	0.00220973	0.39655	0.677919	0.650577	14.5833
Bnip2	9D	322.76 (37.82)	348.08 (56.90)	0.0292706	0.00221139	0.202566	0.293833	0.477502	14.5817
Vcam1	3G1	624.07 (118.09)	657.00 (125.21)	0.0293203	0.0022167	0.166677	0.610628	0.453152	14.5766
Tnfaip8l2	3F2.1	29.69 (8.79)	51.52 (19.19)	0.0293571	0.00222104	0.542029	1.10689	0.781459	14.5724
Patl1	19A	384.34 (26.39)	396.36 (37.53)	0.0294249	0.0022293	0.0635887	0.0615276	0.260964	14.5645
Cbln4	2H3	628.12 (191.61)	554.53 (176.10)	0.0294249	0.00222923	0.0165339	-0.369959	-1.0122	14.5646
Trrap	5G2	2566.33 (161.49)	2309.59 (264.41)	0.0294962	0.00223627	0.0208085	-0.227031	-0.145729	14.5579
Klc2	19A	2911.23 (318.50)	2620.83 (262.59)	0.029526	0.00224009	-0.0331431	-0.22864	-0.329466	14.5542
Xirp1	9F4	1.99 (1.73)	4.56 (3.45)	0.0297283	0.00225703	2.39556	0.902058	2.67818	14.5382
Crem	18A1	135.51 (21.43)	143.59 (18.68)	0.0297638	0.0022613	0.30083	0.269469	0.529791	14.5341
Add2	6C3	1841.54 (186.48)	1574.85 (253.89)	0.0298034	0.0022659	-0.0998904	-0.282095	-0.391217	14.5298
Amn	12F1	76.72 (27.83)	65.11 (17.84)	0.029929	0.00227703	0.151248	-0.454797	-0.815877	14.5194
Phactr4	4D2.3	243.77 (44.38)	270.03 (41.31)	0.0299589	0.0022809	0.304241	0.184817	0.53845	14.5158
Ahnak	19A	735.27 (192.05)	848.21 (264.39)	0.0299939	0.00228516	0.179453	0.368972	0.929516	14.5118
Lpxn	19A	17.85 (5.09)	32.92 (12.93)	0.0300531	0.00229246	1.14202	1.05174	0.99465	14.505
Csmd1	8A1.3	1415.04 (139.15)	1257.08 (211.04)	0.0300531	0.00229286	0.0194152	-0.322725	-0.278087	14.5046
Lhfpl2	13C3	385.53 (77.67)	467.96 (71.19)	0.0302657	0.00231391	0.561208	0.314975	0.504854	14.4852
Ccdc50	16B2	711.76 (61.47)	752.00 (93.59)	0.0302657	0.00231301	0.0372045	0.00715298	0.317798	14.486
Gng3	19A	2774.60 (282.91)	2579.16 (406.13)	0.0302657	0.00231349	-0.189482	-0.11442	-0.40113	14.4855
Dis3l2	1C5	388.57 (36.17)	392.66 (42.28)	0.0303734	0.00232376	-0.125866	-0.171722	-0.362903	14.4761
Crtc1	8B3.3	3029.94 (408.35)	2653.52 (374.75)	0.0305113	0.00233592	0.135881	-0.148703	-0.310266	14.465
Mcat	15E1	221.46 (20.67)	219.48 (28.15)	0.0305119	0.0023392	-0.176333	-0.0261535	-0.368145	14.462
Rnf165	18E3	1371.04 (162.44)	1112.41 (208.70)	0.0305119	0.00233921	-0.0287259	-0.138659	-0.36291	14.462
Ywhaz	15B3.1	10413.35 (1177.99)	9465.64 (1093.71)	0.0305757	0.00234573	-0.218265	-0.173841	-0.358062	14.4561
Rem2	14C2	52.48 (15.22)	64.27 (16.49)	0.0307364	0.00235969	-0.145588	-0.752536	-0.814938	14.4434
Erbb2ip	13D1	838.18 (152.12)	1124.59 (263.43)	0.030927	0.00237596	0.230679	0.402625	0.643058	14.4288
1810033B17Rik	8A1.1 Mcemp1	2.60 (1.70)	2.79 (2.03)	0.0309319	0.00237799	2.46008	1.94458	2.79962	14.427
Crebl2	6G1	471.61 (33.74)	453.48 (49.27)	0.0309656	0.00238222	0.0719209	0.121344	0.294698	14.4232
Dpy19l4	4A1	183.58 (27.52)	216.12 (34.49)	0.0309873	0.00238554	0.286445	0.267113	0.562768	14.4202
Gbgt1	2A3	15.58 (8.41)	23.34 (8.81)	0.0310445	0.00239159	0.583114	0.395594	1.57745	14.4148
Matk	10C1	1541.42 (246.05)	1256.12 (189.00)	0.0312321	0.00240843	0.0499883	-0.11	-0.466416	14.3999
Cpne3	4A3	214.68 (42.60)	262.77 (53.32)	0.0312321	0.00240975	0.346626	0.456501	0.649448	14.3987
C130026L21Rik	5F	69.36 (13.78)	50.70 (15.56)	0.0312321	0.00241268	0.0388442	-0.0659432	-0.673192	14.3961
C2cd2l	9A5.2	2938.71 (389.82)	2547.41 (407.02)	0.0312321	0.00241107	-0.172992	-0.213554	-0.489715	14.3975
1700029G01Rik	4D2.2 Sh3d21	18.17 (5.40)	25.00 (8.78)	0.0312705	0.00241731	0.17129	0.836596	0.933715	14.392
Bmpr1a	14B	851.22 (101.15)	980.37 (115.83)	0.0313989	0.0024289	0.128145	0.271401	0.404245	14.3818
Prickle3	XA1.1	11.74 (4.17)	16.50 (7.14)	0.0315335	0.00244099	0.50648	0.942683	1.34666	14.3713
Xaf1	11B4	94.04 (22.93)	147.32 (45.67)	0.0315635	0.00244499	0.254021	0.250734	0.818234	14.3678
Ndrg4	8D1	23136.23 (1953.41)	22560.22 (2084.13)	0.0318057	0.00246544	-0.133438	-0.157845	-0.306606	14.35
Wipf1	2C3	157.77 (27.91)	216.04 (54.13)	0.0318867	0.00247511	0.327318	0.599657	0.599057	14.3417
Acer2	4C4	126.89 (42.60)	125.50 (59.33)	0.0318867	0.00247342	0.463447	1.15704	0.739894	14.3431
Rsu1	2A1	327.40 (32.39)	374.63 (40.14)	0.0318901	0.00247865	0.0639311	0.301164	0.305211	14.3386
Fnta	8A2	632.76 (33.09)	652.06 (54.77)	0.0318901	0.00247876	0.133209	0.131019	0.25292	14.3385
Ccdc53	10C1	200.63 (19.59)	214.38 (25.05)	0.0319746	0.0024913	0.105212	0.355106	0.277239	14.3278
Akr1e1	13A1	306.11 (28.83)	310.71 (16.33)	0.0319746	0.00248816	-0.0238446	0.261199	0.0139224	14.3305
Lgals8	13A1	334.88 (41.02)	400.47 (68.95)	0.0319746	0.00249212	0.11204	0.00767958	0.417325	14.3271
Hapln3	7D2	33.04 (7.64)	24.46 (7.86)	0.0319746	0.00248993	0.0430304	-0.046685	-0.866422	14.3289
Bcl2l11	2F1	96.45 (18.83)	124.60 (24.78)	0.0321451	0.00250712	0.136478	0.55474	0.581948	14.3143
Plk5	10C1	106.09 (39.74)	110.81 (44.91)	0.0323379	0.00252388	0.0168489	-0.971951	-0.838041	14.3001
Slc27a4	2B	1532.31 (79.36)	1418.28 (153.22)	0.0323414	0.00252759	-0.0321511	-0.0465146	-0.255519	14.297
Snph	2G3	5780.02 (553.96)	4953.46 (553.08)	0.0323414	0.00252681	0.0598367	-0.121327	-0.275052	14.2976
L1td1	4C6	2.41 (2.37)	2.71 (2.96)	0.0323474	0.00252978	1.72066	2.76512	3.85969	14.2951
Psmc3	2E1	2124.15 (131.05)	2096.11 (152.48)	0.0323956	0.00253527	-0.152063	-0.0361427	-0.220443	14.2905
Rab3c	13D2.1	10690.53 (1926.66)	8376.26 (1524.85)	0.0324877	0.0025442	-0.3659	-0.154608	-0.56238	14.283
Cbx4	11E2	495.81 (73.05)	484.67 (64.93)	0.0324995	0.00254718	-0.0466883	-0.192458	-0.447783	14.2805
Scg3	9D	4641.47 (273.21)	5038.90 (528.84)	0.0324995	0.00254858	0.109949	0.224647	0.230901	14.2793
Frrs1	3G1	11.86 (3.61)	21.81 (9.34)	0.0324997	0.00255031	0.832765	0.529002	1.28221	14.2779
Rbp4	19C2	265.02 (31.33)	244.30 (55.24)	0.0328517	0.00257969	0.112205	0.600017	0.268253	14.2535
Iqgap1	7D3	543.12 (81.04)	589.20 (102.47)	0.0329596	0.00259052	0.290555	0.188663	0.553989	14.2445
G6pdx	XA7.3	470.78 (43.04)	564.58 (80.04)	0.0329596	0.00259166	0.111187	0.279675	0.337848	14.2436
Fhod1	8D3	78.75 (22.75)	98.59 (31.94)	0.0330637	0.0026016	0.739156	0.783321	0.945497	14.2354
Slc7a5	8E1	1040.84 (112.93)	1160.69 (146.39)	0.0332308	0.00261652	0.129047	0.360929	0.278606	14.2232
Tinagl1	4D2.2	108.01 (26.66)	119.34 (29.54)	0.0332757	0.00262181	0.245642	0.451572	0.795306	14.2189
Nol6	4A5	2077.77 (199.47)	1940.22 (278.31)	0.0333873	0.00263238	-0.0909384	-0.111177	-0.391595	14.2103
BC067068	10D1 Mettl25	59.09 (7.56)	66.26 (13.16)	0.0334025	0.00263536	-0.313068	0.0622919	0.287068	14.2079
Hpcal4	4D2.2	25956.03 (3803.26)	23158.68 (4650.69)	0.0334294	0.00263926	0.00499803	0.0566966	-0.390705	14.2048
Sigmar1	4A5	414.47 (37.47)	413.74 (34.85)	0.033559	0.00265194	0.0133218	0.0642567	-0.239962	14.1946
Pom121	5G2	991.17 (89.83)	925.41 (126.03)	0.033559	0.00265305	-0.0074882	-0.145526	-0.328437	14.1937
Pgcp	15B3.1 Cpq	170.05 (35.56)	198.18 (47.13)	0.0337456	0.0026696	0.323168	0.655964	0.702601	14.1804
Gmpr	13A5	628.20 (61.73)	580.03 (68.18)	0.0339084	0.00268428	-0.0604358	-0.0816717	-0.36173	14.1687
Trpm6	19B	20.86 (7.25)	27.11 (12.28)	0.0339703	0.00269099	0.69231	0.73717	1.43756	14.1634
Slc22a17	14C2	6912.02 (651.43)	6318.68 (914.57)	0.0340044	0.00269549	-0.0294606	-0.0509404	-0.380106	14.1598
Cbs	17B1	458.83 (81.04)	496.70 (84.64)	0.0340088	0.00269765	0.439287	0.12882	0.52523	14.1581
Coro7	16A1	836.68 (56.68)	783.87 (74.23)	0.0340761	0.0027048	-0.165288	-0.163598	-0.294157	14.1525
Hdac9	12A3	637.67 (81.15)	598.41 (118.22)	0.0340823	0.0027071	-0.216331	-0.364935	-0.4918	14.1507
Flot2	11B5	1670.41 (145.01)	1510.45 (168.84)	0.0340857	0.00271597	-0.0984962	-0.0519794	-0.322197	14.1437
Ptgr2	12D1	551.87 (83.51)	607.38 (102.44)	0.0340857	0.0027193	0.0177409	0.365071	0.40184	14.1411
Wars	12F1	1494.11 (91.43)	1412.57 (138.78)	0.0340857	0.0027148	-0.0348575	0.0237625	-0.238924	14.1446
Zcchc24	14A3	1643.01 (243.08)	1823.14 (233.91)	0.0340857	0.00271467	0.259082	0.358025	0.453926	14.1447
Ctso	3E3	459.12 (75.38)	552.23 (103.83)	0.0340857	0.00271572	0.192408	0.439989	0.544296	14.1439
Vwa1	4E2	364.02 (74.81)	411.37 (84.06)	0.0340857	0.00271852	0.499487	0.481091	0.637761	14.1417
Kctd13	7F3	1955.86 (123.43)	1640.97 (212.68)	0.0340857	0.00272004	-0.0243327	0.00946913	-0.282469	14.1405
Dscr3	16C4	449.03 (35.01)	502.77 (59.86)	0.0341006	0.00272305	0.183879	0.190921	0.302858	14.1381
Lrrc51	7E2	69.23 (11.17)	75.44 (11.08)	0.0341339	0.00272752	0.109174	0.422435	0.498896	14.1346
Htr1a	13D1	525.33 (106.98)	334.61 (69.65)	0.034219	0.00273772	-0.339129	-0.421901	-0.75696	14.1267
Pcnp	16C1.1	626.77 (44.49)	629.55 (64.21)	0.034219	0.00273796	-0.0717447	0.152873	0.202959	14.1265
Elk3	10C2	137.67 (32.09)	175.10 (31.87)	0.0343483	0.00275341	0.500657	0.584716	0.690563	14.1145
Pcdhb7	18B3	175.64 (25.74)	167.81 (27.19)	0.0343483	0.00275377	-0.00973054	-0.262284	-0.467626	14.1142
Arntl	7F1	391.88 (62.32)	387.19 (58.30)	0.0343483	0.00275342	0.123209	-0.294687	0.203965	14.1145
Nos1	5F	847.23 (169.91)	755.35 (189.83)	0.0343501	0.00275574	-0.0705051	-0.338908	-0.669897	14.1127
Cnksr2	XF4	2594.13 (376.15)	2279.07 (453.64)	0.0344259	0.00276366	-0.297897	-0.359443	-0.53285	14.1065
Fgl2	5A3	39.12 (16.50)	56.03 (23.87)	0.0344711	0.00276912	0.54391	0.930689	1.24463	14.1023
Suv420h1	19A	672.73 (34.78)	691.63 (55.56)	0.0347369	0.00279232	0.0147961	-0.18666	0.0580427	14.0845
Sfxn3	19C3	1615.69 (139.89)	1585.52 (157.61)	0.0347843	0.00279797	-0.153124	-0.247147	-0.308221	14.0802
Ndp	XA1.2	147.82 (24.87)	156.62 (29.56)	0.0347922	0.00280045	0.158116	0.547028	0.452909	14.0783
Jmjd4	11B1.3	696.97 (36.15)	620.38 (66.63)	0.0348784	0.00280925	-0.153653	-0.133435	-0.265786	14.0716
Nfatc3	8D3	194.40 (22.74)	232.73 (36.10)	0.0349043	0.00281319	0.135172	0.196334	0.45619	14.0686
Capn1	19A	322.33 (40.82)	348.34 (29.44)	0.0351655	0.0028361	-0.0921041	-0.337533	-0.281184	14.0513
Lmo1	7E3	123.17 (28.89)	104.89 (25.75)	0.0352138	0.00284188	0.155806	-0.156184	-0.679462	14.047
Fuca1	4D3	433.62 (42.80)	506.19 (93.43)	0.0353746	0.00285673	0.281668	0.459175	0.399393	14.0359
Akna	4C1	120.81 (26.69)	181.74 (49.39)	0.0353952	0.00286027	0.479037	0.461293	0.766389	14.0332
Tnpo1	13D1	554.07 (72.35)	599.37 (74.36)	0.0354813	0.00287036	0.247422	0.288727	0.4316	14.0257
Tecr	8C2	4380.18 (390.39)	4053.41 (408.55)	0.0354813	0.00287101	-0.144408	-0.189626	-0.3108	14.0252
Hcrtr1	4D2.2	40.39 (13.84)	33.97 (10.71)	0.0354822	0.00287296	-0.144843	-0.427942	-1.11129	14.0238
Cyth2	7B3	995.53 (76.27)	923.25 (91.88)	0.0355105	0.00287714	-0.153171	-0.136778	-0.31121	14.0207
Parp4	14C3	114.20 (18.51)	142.79 (36.96)	0.035594	0.00288579	0.0820927	0.285915	0.576749	14.0143
Syne2	12C3	412.52 (50.92)	465.46 (80.94)	0.0356031	0.00288843	0.220792	0.0743432	0.494593	14.0123
Trpm2	10C1	617.31 (72.48)	564.16 (70.79)	0.0356219	0.00289185	-0.117033	-0.163726	-0.426474	14.0098
Stk10	11A4	119.33 (21.73)	148.05 (28.39)	0.0356255	0.0028955	0.551209	0.348776	0.42082	14.0071
Lzts1	8B3.3	496.53 (66.49)	395.00 (92.82)	0.0356255	0.00289592	-0.118431	-0.26195	-0.534037	14.0068
Cdk14	5A1	4548.21 (407.76)	4117.10 (570.23)	0.0356395	0.00289895	-0.187774	-0.207159	-0.370828	14.0046
Plekha2	8A2	153.39 (45.47)	189.41 (60.47)	0.0356797	0.00290412	0.66852	0.0673421	0.80225	14.0008
Rp2h	XA1.3 Rp2	137.76 (21.83)	161.51 (21.97)	0.0358117	0.00291677	0.372636	0.444603	0.448496	13.9915
Dact3	7A2	1927.18 (250.37)	1520.92 (231.56)	0.035904	0.00292619	0.0939386	-0.0387424	-0.379165	13.9846
Tspo	15E1	52.31 (16.89)	80.93 (32.53)	0.036025	0.00293836	0.745203	0.870316	1.11454	13.9757
Apba1	19B	4743.39 (450.93)	4235.86 (466.28)	0.036025	0.00293988	-0.0973473	-0.2773	-0.312357	13.9746
N6amt2	14C3	291.38 (28.53)	266.66 (35.38)	0.0360315	0.00294424	-0.147733	-0.0684746	-0.390547	13.9715
1700048M11Rik	16C4	4.10 (2.88)	5.28 (3.09)	0.0360315	0.00294283	2.34242	0.538389	0.8227	13.9725
Fam165b	16C4 Smim11	108.83 (16.33)	112.97 (17.23)	0.0360682	0.00294915	0.325945	0.162594	0.502833	13.9679
Tcirg1	19A	162.58 (41.27)	234.93 (90.43)	0.0361541	0.0029581	0.437148	0.734716	0.868788	13.9614
Lcn2	2B	6.49 (29.05)	17.65 (25.97)	0.0361555	0.00296013	4.11687	5.51733	1.8041	13.96
Nln	13D1	470.31 (30.63)	520.81 (54.54)	0.0362607	0.0029726	0.0258839	0.220874	0.25247	13.951
Pde1b	15F3	2395.72 (181.11)	2252.56 (226.97)	0.0362607	0.00297137	-0.0876005	-0.181781	-0.288199	13.9519
Serp1	3D	406.98 (44.08)	456.26 (45.30)	0.0362694	0.00297524	0.101963	0.278628	0.340341	13.9491
Ctla2a	13B2	52.28 (11.65)	67.58 (22.82)	0.0362696	0.00297718	0.391566	0.665249	0.85848	13.9477
Slamf8	1H3	5.95 (3.02)	19.98 (10.30)	0.0363036	0.00298383	1.80345	1.24519	1.40711	13.943
Il1b	2F1	4.79 (2.15)	14.96 (12.37)	0.0363036	0.00298342	1.64493	2.29997	1.67263	13.9433
Lrrc1	9D	133.52 (21.81)	140.10 (23.91)	0.0364448	0.00299738	0.144056	0.192755	0.544362	13.9333
Cdk1	10B5.3	4.10 (2.42)	6.39 (4.18)	0.0364464	0.00299944	2.29966	1.8627	1.27862	13.9318
Atp10a	7B5	336.26 (56.91)	315.41 (57.69)	0.0364818	0.00300429	0.304157	0.501249	0.574232	13.9284
1700071M16Rik	17B3	14.58 (4.15)	17.62 (7.15)	0.0364832	0.00300635	0.819688	-0.215344	0.834254	13.9269
Atat1	17B1	759.26 (51.56)	679.00 (69.06)	0.0365454	0.00301341	-0.0437178	-0.142066	-0.277532	13.9219
Slc41a1	1E4	1202.27 (127.26)	1417.38 (184.78)	0.0365739	0.00301771	0.135749	0.196284	0.399056	13.9189
Mast1	8C3	1739.31 (210.89)	1590.23 (184.19)	0.0367072	0.00303065	-0.0208559	-0.226615	-0.367097	13.9097
Abhd3	18A1	1245.12 (181.39)	1437.40 (281.67)	0.036756	0.00303664	0.16208	0.507611	0.359088	13.9055
Ednrb	14E2.3	829.98 (151.85)	940.57 (167.68)	0.0368016	0.00304236	0.138758	0.502357	0.485333	13.9015
Tmem47	XB	952.90 (157.78)	1161.54 (195.13)	0.0369188	0.00305401	0.288697	0.281122	0.52513	13.8933
Mycn	12A1.1	79.77 (14.57)	72.74 (15.99)	0.0370157	0.00306399	-0.0307197	-0.301236	-0.593253	13.8864
App	16C3.3	22133.51 (2173.10)	21767.69 (2388.67)	0.0370385	0.00306785	-0.154508	-0.152438	-0.345376	13.8837
Ntrk2	13B1	10095.86 (1300.05)	11440.98 (1672.05)	0.0370638	0.00307339	0.224952	0.409673	0.394618	13.8798
Glis3	19C1	54.18 (15.64)	59.45 (17.02)	0.0370638	0.00307388	0.692231	0.389871	0.859222	13.8795
Fdft1	14D1	1468.00 (132.69)	1329.29 (149.52)	0.0372592	0.00309341	-0.192861	-0.132287	-0.370392	13.866
Tsku	7E1	34.11 (10.62)	51.02 (14.98)	0.0372592	0.00309405	0.252771	0.790777	0.933714	13.8655
Slc4a11	2F1	12.22 (4.92)	11.34 (5.03)	0.0372773	0.00309753	0.796663	1.37205	1.34411	13.8631
Kcnip1	11A4	286.16 (23.54)	282.57 (35.29)	0.0372976	0.00310462	-0.128771	0.236416	0.0878775	13.8582
Col22a1	15D3	45.58 (11.80)	44.96 (10.68)	0.0372976	0.00310516	-0.0181528	0.137611	-0.681844	13.8579
Ppp2r1a	17A3.2	8400.15 (789.46)	7743.41 (1054.76)	0.0372976	0.00310492	-0.177355	-0.148585	-0.375128	13.858
Ostf1	19B	168.36 (20.98)	207.57 (39.08)	0.0374233	0.00311762	0.306742	0.24367	0.508982	13.8493
Kcnk2	1H6	633.93 (59.46)	561.87 (90.75)	0.0374504	0.00312231	-0.152866	-0.180815	-0.310154	13.8461
Cacna2d1	5A2	2486.96 (514.95)	2278.69 (585.23)	0.0374504	0.00312385	-0.39064	-0.465792	-0.631539	13.845
Trim25	11C	128.29 (25.07)	161.91 (35.38)	0.0374774	0.00312809	0.254468	0.290893	0.698183	13.8421
2310008H04Rik	16A2 Spidr	49.01 (10.23)	67.04 (17.37)	0.0375612	0.00313709	0.174071	0.571042	0.678208	13.836
Gngt2	11D	17.51 (5.92)	34.18 (16.25)	0.03759	0.00314348	0.923487	1.32118	1.2116	13.8317
Slc7a11	3C	1508.80 (336.62)	1659.14 (269.77)	0.03759	0.00314251	0.175461	0.26107	0.577109	13.8323
Rnf145	11B1.1	1343.28 (128.77)	1258.11 (138.01)	0.0376989	0.0031546	-0.161796	-0.120299	-0.321056	13.8241
Dusp26	8A3	1072.36 (97.81)	953.62 (111.93)	0.0377182	0.00315821	-0.0162996	-0.025505	-0.302896	13.8217
Slc7a2	8A4	577.04 (108.16)	665.82 (120.23)	0.0377431	0.0031623	0.290772	0.425858	0.572894	13.8189
Kcnn1	8B3.3	262.98 (33.69)	247.39 (34.11)	0.0380698	0.0031917	0.0203459	-0.14222	-0.389676	13.7991
Nhlh1	1H3	5.70 (3.94)	5.62 (3.73)	0.038224	0.00320738	0.981973	-0.886745	-1.30831	13.7887
Zfp385b	2C3	373.51 (44.51)	354.67 (48.34)	0.038224	0.00320869	-0.192258	-0.244254	-0.4503	13.7878
Cnih2	19A	2595.01 (376.23)	2194.46 (438.30)	0.0383494	0.00322126	0.07237	0.0893351	-0.455036	13.7795
Coro1b	19A	784.95 (65.40)	876.63 (116.28)	0.0383513	0.00322345	0.175739	0.330633	0.265338	13.778
Pex11a	7D2	63.87 (11.97)	68.15 (11.55)	0.0383561	0.00322589	0.30038	0.413391	0.647846	13.7764
1110018G07Rik	12D1 Arel1	2120.74 (203.58)	2027.84 (256.73)	0.0383951	0.00323121	-0.193497	-0.202116	-0.337587	13.7729
Vav2	2A3	150.57 (21.20)	163.81 (33.49)	0.0384252	0.00323578	0.0908125	0.283121	0.541691	13.7698
Cbln2	18E4	175.20 (137.38)	140.57 (24.00)	0.0384354	0.00324277	0.757347	0.853637	1.07581	13.7652
Gnpda2	5C3.1	183.86 (18.07)	199.27 (27.68)	0.0384354	0.00323887	-0.100514	0.144786	0.304275	13.7678
Nipa1	7B5	304.40 (32.34)	304.80 (32.17)	0.0384354	0.00324195	-0.289216	-0.171657	-0.349579	13.7658
Nprl3	11A4	404.41 (26.32)	378.49 (27.12)	0.038553	0.00325474	-0.159631	-0.0866201	-0.252026	13.7574
Stat6	10D3	223.47 (39.48)	294.49 (59.34)	0.0385602	0.0032574	0.116243	0.384488	0.579081	13.7556
Spnb3	19A Sptbn2	20240.45 (2876.65)	16766.37 (2830.09)	0.0387332	0.00327407	0.0329625	-0.115577	-0.429888	13.7447
Irs1	1C5	280.45 (44.31)	263.51 (49.70)	0.0387882	0.00328183	0.0484263	-0.433928	0.142418	13.7397
Ppp1r17	6B3	6.13 (7.08)	8.27 (9.73)	0.0387882	0.00328284	-1.5689	1.91346	-0.408161	13.739
Fam129b	2B	471.32 (69.29)	549.56 (106.11)	0.0388421	0.00328946	0.364488	0.489516	0.503381	13.7347
Gps1	11E2	1533.13 (79.29)	1475.79 (81.24)	0.0389004	0.00329853	-0.0356117	0.0037279	-0.171715	13.7288
Scara3	14D1	597.60 (125.71)	803.74 (171.98)	0.0389004	0.0032969	-0.0195211	0.0974209	0.589201	13.7299
Eno2	6F2	14377.69 (1250.38)	13510.24 (1642.85)	0.0390229	0.00331099	-0.116005	-0.0974467	-0.333964	13.7207
Slc26a7	4A1	22.83 (12.94)	35.91 (28.49)	0.0390428	0.00331476	-0.200227	1.17375	2.04761	13.7183
Cd300lf	11E2	10.66 (4.79)	28.62 (13.99)	0.0391371	0.00332485	1.08176	0.608015	1.39925	13.7118
Sall1	8C3	412.06 (65.71)	504.07 (86.85)	0.0392365	0.00333537	0.34484	0.456877	0.462128	13.7051
Atp13a4	16B2	369.87 (71.41)	422.16 (84.82)	0.0394165	0.00335277	0.444923	0.327986	0.651669	13.6939
P2ry1	3E1	43.20 (12.02)	56.68 (17.54)	0.0395095	0.00336278	-0.253664	0.526568	0.569973	13.6876
Aim2	1H3	23.00 (7.20)	40.69 (13.84)	0.0395413	0.00337346	0.895183	0.839372	1.01526	13.6808
Nsg2	11A4	10236.25 (1299.44)	9170.48 (1233.19)	0.0395413	0.00336759	-0.251505	-0.174292	-0.410278	13.6845
Pde4d	13D2.1	1126.00 (128.55)	986.67 (168.58)	0.0395413	0.00337388	-0.292204	-0.248931	-0.41537	13.6805
Cyp2d22	15E1	615.66 (97.88)	744.88 (177.71)	0.0395413	0.00337311	0.267744	0.316983	0.572506	13.681
Paqr8	1A4	2432.61 (378.92)	2633.17 (424.27)	0.0396836	0.00338814	0.266945	0.454851	0.432475	13.6715
Cyp1b1	17E3	64.87 (32.29)	90.05 (41.84)	0.0397609	0.00339897	0.574308	1.19426	1.34499	13.6647
Phc3	3A3	954.14 (74.18)	988.43 (97.13)	0.0397609	0.00339804	0.0954533	0.0438896	0.288822	13.6653
Pnkd	1C3	2874.36 (286.72)	2355.18 (214.50)	0.0397651	0.00340144	-0.0673836	-0.210168	-0.300076	13.6632
I830012O16Rik	19C1 Ifit3b	48.46 (13.29)	71.26 (30.89)	0.0397666	0.00340472	-0.10393	0.566697	0.64563	13.6611
4930471M23Rik	5B1 Slc35f6	443.18 (31.71)	493.63 (42.46)	0.0397666	0.00340579	0.0825532	0.280688	0.155382	13.6604
Olfm2	9A3	1332.58 (238.78)	1302.81 (269.19)	0.0398245	0.00341286	-0.0158618	-0.127342	-0.505698	13.656
Rhbdf1	11A4	199.19 (46.19)	196.30 (52.56)	0.0398467	0.00341688	0.798418	0.569546	0.591704	13.6535
Cfh	1F	588.24 (187.74)	772.55 (219.73)	0.0399851	0.00343494	0.425908	0.867218	0.910635	13.6422
Psmb8	17B1	46.51 (14.03)	87.07 (38.42)	0.0399851	0.00343512	0.771553	0.816931	1.01426	13.6421
Aff1	5E5	254.94 (38.89)	328.98 (65.65)	0.0399851	0.00343267	0.190165	0.27331	0.536216	13.6436
B4galnt4	7F5	1154.40 (115.97)	1005.24 (129.18)	0.0400012	0.00343863	0.00232886	-0.112157	-0.361582	13.6399
Fam54b	4D3 Mtfr1l	741.44 (46.84)	783.24 (74.28)	0.0400944	0.00344878	0.00979885	0.182762	0.199362	13.6336
Mtap2	1C3 Map2	14369.52 (1700.42)	12525.02 (1792.82)	0.0402312	0.00346695	-0.0575029	-0.197355	-0.362064	13.6224
Idua	5F	169.09 (30.94)	195.28 (35.77)	0.0402312	0.00346675	0.532016	0.381644	0.522815	13.6225
Mboat7	7A1	1356.35 (116.01)	1196.39 (171.35)	0.0402312	0.003464	-0.00326235	-0.0192717	-0.315662	13.6242
Foxg1	12B3	672.09 (84.14)	636.00 (72.75)	0.0402409	0.00346993	-0.0479729	-0.268808	-0.360341	13.6205
Arhgap32	9A4	5854.66 (1053.56)	5447.41 (1385.83)	0.0404679	0.00349165	-0.245092	-0.26151	-0.612741	13.6072
Ogfod1	8C5	2258.37 (170.94)	2133.47 (253.59)	0.0404944	0.00349609	-0.022228	-0.126615	-0.250884	13.6045
Tctn1	5F	84.54 (17.78)	94.63 (16.16)	0.0406226	0.00350977	0.38211	-0.200117	0.183701	13.5961
Rhof	5F	754.07 (75.32)	683.89 (88.66)	0.0406226	0.00351147	-0.106879	-0.197748	-0.359969	13.5951
Camk2d	3G1	2606.89 (455.31)	2461.25 (463.48)	0.040663	0.00351713	-0.314361	-0.391609	-0.542068	13.5916
Pcdhb20	18B3	172.48 (20.97)	143.82 (26.45)	0.0407331	0.00352538	-0.212128	-0.404251	-0.51104	13.5866
Orm2	4B3	2.60 (1.87)	4.12 (3.65)	0.0407331	0.00352752	2.55426	2.18902	3.20223	13.5853
Ptprn	1C4	6910.83 (629.85)	6731.78 (817.92)	0.0408048	0.0035359	-0.0190706	-0.0276257	-0.319861	13.5803
Smarcd2	11E1	183.19 (21.94)	210.09 (40.62)	0.040808	0.00354451	0.195218	0.394254	0.461782	13.5751
Prkcz	4E2	3790.55 (251.54)	3290.84 (331.74)	0.040808	0.00354174	-0.066712	-0.0830843	-0.260051	13.5767
Shank1	7B3	5054.33 (864.23)	4133.79 (1479.45)	0.040808	0.00354484	-0.00710266	-0.360467	-0.668162	13.5749
Aen	7D2	235.57 (25.64)	263.70 (41.97)	0.040808	0.00353839	0.0776836	0.388731	0.295497	13.5788
Gja1	10B4	3651.90 (696.31)	4145.83 (632.94)	0.0408683	0.00355225	0.179277	0.368603	0.543022	13.5704
Fam113b	15F1 Pced1b	54.06 (10.28)	50.80 (11.25)	0.0408792	0.00355755	-0.347208	-0.719931	-0.572042	13.5672
Serpinh1	7E1	261.77 (84.77)	251.68 (51.23)	0.0408792	0.00355669	0.630516	0.66117	0.806252	13.5677
Ifi27l1	12E Ifi27	286.42 (32.37)	371.13 (84.02)	0.0409509	0.00356608	0.145787	0.431674	0.421673	13.5621
Usp54	14A3	1084.72 (160.19)	1183.02 (180.46)	0.0409509	0.00356814	0.0339074	0.205554	0.419927	13.5609
Bcl2l1	2H1	1545.00 (95.44)	1448.45 (146.39)	0.0410861	0.0035821	-0.0452733	0.0581283	-0.223572	13.5525
Mfsd4	1E4	691.83 (55.91)	692.92 (97.23)	0.0411467	0.00358957	-0.227523	-0.276174	-0.338227	13.5481
Fcgr4	1H3	1.32 (1.31)	10.60 (7.58)	0.041235	0.00360061	2.53698	2.92422	2.88051	13.5415
Nup153	13A5	632.03 (60.15)	649.27 (56.64)	0.041235	0.0036047	0.154546	0.0568088	0.310199	13.5391
Lmo2	2E2	159.39 (20.07)	187.52 (38.17)	0.041235	0.0036028	0.0946211	0.256952	0.480711	13.5402
Kctd15	7B2	130.28 (22.36)	141.69 (23.41)	0.041235	0.00360823	0.428969	0.194237	0.523377	13.537
Fgf15	7F5	7.75 (3.12)	5.67 (3.13)	0.041235	0.00360769	-0.366746	-0.0924801	-1.89434	13.5373
Ppp2r5a	1H6	717.54 (52.95)	715.99 (49.39)	0.0412885	0.00361511	0.0601194	0.164393	0.240941	13.5329
Bhlha9	11B5	19.85 (6.21)	15.91 (5.18)	0.0413099	0.00361917	0.436401	0.0301864	-0.734036	13.5305
Ids	XA7.2	9623.11 (1098.36)	8504.33 (1380.14)	0.0413812	0.00362761	-0.11611	-0.100485	-0.394546	13.5255
Fgfr1	8A2	1233.89 (143.50)	1433.49 (243.40)	0.0414013	0.00363157	0.359806	0.246394	0.410354	13.5232
Dcaf12l1	XA4	606.82 (94.08)	512.95 (106.12)	0.0414229	0.00363567	-0.253218	-0.202608	-0.540456	13.5208
Fam18b	11B3 Tvp23b	360.33 (29.86)	368.75 (41.42)	0.0414635	0.00364151	0.0830092	0.237592	0.312693	13.5173
Bscl2	19A	1160.70 (77.73)	1154.14 (113.14)	0.0414635	0.00364585	-0.0674365	-0.0760685	-0.262903	13.5148
Golga7b	19C3	2072.91 (259.32)	1810.64 (312.21)	0.0414635	0.00364444	0.00608951	-0.102132	-0.388567	13.5156
4930523C07Rik	1H1	23.33 (8.97)	25.38 (7.55)	0.0417452	0.00367727	0.54968	0.88382	1.04093	13.4964
Csrnp2	15F1	435.48 (40.67)	395.51 (46.64)	0.0417452	0.0036745	0.0401545	-0.215029	-0.271321	13.498
Cpxm1	2F1	123.45 (22.43)	140.14 (24.94)	0.0417452	0.00367592	-0.00858887	0.493669	0.413743	13.4972
Maz	7F3	2082.04 (222.14)	1722.25 (218.32)	0.0417464	0.00367959	0.0163507	-0.140418	-0.328577	13.4951
Chrna6	8A2	3.22 (3.04)	1.61 (2.03)	0.0417801	0.00368478	-3.74828	-3.47259	-2.64368	13.4921
Snx18	13D2.2	337.91 (27.59)	380.20 (46.98)	0.0418034	0.00368906	0.284281	0.252902	0.337395	13.4896
Ifit3	19C1	89.09 (25.84)	129.38 (56.25)	0.0418611	0.00369637	0.518526	1.01808	1.04875	13.4853
Heatr5a	12C1	270.03 (45.34)	320.31 (47.28)	0.0419597	0.00370731	0.331111	0.383764	0.532033	13.479
Arhgap18	10A4	144.95 (24.55)	164.48 (38.76)	0.0420455	0.00372091	0.378095	0.465304	0.645424	13.4712
Wasf1	10B1	2758.84 (498.93)	2351.26 (449.26)	0.0420455	0.0037198	-0.293869	-0.366376	-0.591607	13.4718
Fkbp8	8B3.3	3784.37 (334.89)	3492.76 (580.32)	0.0420455	0.00372159	0.066949	0.0669821	-0.337511	13.4708
Coq4	2B	277.80 (22.44)	257.69 (29.02)	0.042267	0.00374344	0.0717183	0.20306	-0.159147	13.4583
Gm4371	15F1	3.01 (2.93)	3.42 (2.29)	0.0423162	0.00375133	-1.3858	-3.4138	-0.641246	13.4538
Mgp	6G1	323.32 (125.57)	391.72 (191.27)	0.0423162	0.0037523	-0.16037	0.647919	1.22685	13.4532
Sowaha	11B1.3	1076.86 (189.19)	789.81 (167.30)	0.0425098	0.00377586	-0.0889164	-0.431472	-0.54163	13.4398
Cd38	5B3	44.33 (12.44)	56.07 (12.59)	0.0425098	0.00377624	-0.00351437	0.47117	0.731701	13.4396
Ptov1	7B3	1688.82 (145.07)	1586.69 (224.00)	0.0425098	0.00377183	0.0608903	0.0326179	-0.308203	13.4421
Cry2	2E1	2328.88 (134.78)	1991.73 (176.04)	0.0425965	0.00378621	-0.0385973	-0.0740893	-0.237359	13.434
Mast2	4D1	2492.37 (218.37)	2237.90 (256.69)	0.0426042	0.00378915	0.127822	-0.130885	-0.153549	13.4323
Tom1l1	11D	332.64 (47.47)	376.45 (54.20)	0.0428147	0.00381015	0.216631	0.320551	0.474768	13.4205
Palm	10C1	3759.76 (538.42)	2983.51 (427.30)	0.0430075	0.00383603	0.103027	-0.0820041	-0.381007	13.406
Slc7a8	14C2	1480.14 (169.99)	1410.00 (209.44)	0.0430075	0.00383645	-0.192016	-0.113445	-0.409637	13.4058
Zc3hav1	6B1	56.94 (15.24)	81.58 (28.72)	0.0430075	0.0038355	0.481707	0.689125	0.855336	13.4063
Kdm3a	6C1	521.68 (38.06)	522.90 (74.19)	0.0430075	0.00383084	0.163487	0.155337	0.381018	13.4089
2900097C17Rik	2H1	10341.24 (1021.10)	10047.49 (1103.14)	0.0430951	0.00384655	-0.228354	-0.104569	-0.310763	13.4001
D430041D05Rik	2E2	3146.67 (419.34)	2793.65 (457.87)	0.0431761	0.00385607	-0.193519	-0.303488	-0.453904	13.3948
Gnb2	5G2	3218.17 (255.18)	3163.16 (418.50)	0.0431804	0.00385875	-0.00583308	-0.0020606	-0.324663	13.3934
Plekhf1	7B3	41.44 (13.14)	57.14 (22.36)	0.0433154	0.00387312	0.172836	1.00862	0.705641	13.3854
Neurl1b	17A3.3	877.56 (118.30)	655.69 (109.49)	0.0433184	0.00387604	-0.172813	-0.191244	-0.477709	13.3838
Trip10	17D	105.79 (22.70)	113.43 (30.17)	0.0433184	0.00387799	0.212411	0.123753	0.674687	13.3827
Naga	15E1	247.21 (27.38)	288.97 (41.10)	0.0434218	0.00388955	0.243133	0.286486	0.432325	13.3763
Rcan2	17B3	2035.40 (228.13)	2210.06 (343.49)	0.0434395	0.00389345	-0.090211	0.211748	0.307139	13.3742
Myo6	9E1	1803.56 (289.82)	2254.76 (395.33)	0.0441809	0.00396225	0.321167	0.380476	0.515898	13.3367
C2cd4c	10C1	366.33 (63.57)	269.80 (71.70)	0.0442179	0.00396791	0.0941462	-0.321105	-0.501207	13.3337
Sfxn5	6C3	2519.99 (284.94)	2911.12 (469.81)	0.0444039	0.00398696	0.185105	0.310716	0.410315	13.3234
Cdh8	8D1	711.35 (156.38)	553.76 (139.53)	0.0445274	0.00400042	-0.435295	-0.439065	-0.749865	13.3162
B3gnt1	11A3.2 B3gnt2	1118.06 (99.52)	1087.26 (136.24)	0.0445321	0.0040032	-0.126503	-0.082403	-0.343471	13.3147
Extl1	4D3	1233.80 (156.58)	1093.96 (165.51)	0.0446595	0.00401874	0.0248659	-0.178351	-0.331778	13.3064
Siae	9A4	250.22 (32.38)	297.42 (38.71)	0.0446595	0.00401941	0.153695	0.310402	0.438004	13.306
H2-Ke2	17B1 Pfdn6	558.74 (40.47)	540.47 (60.06)	0.0448106	0.00403538	-0.213142	-0.175446	-0.329072	13.2976
Kcnc3	7B3	1012.91 (179.62)	962.65 (122.46)	0.0449179	0.00404743	-0.0456301	-0.48406	-0.170077	13.2912
Fam100a	16A1 Ubald1	966.93 (110.69)	910.77 (147.33)	0.045063	0.0040629	0.0373331	-0.111631	-0.405743	13.283
Sult2b1	7B3	140.21 (23.09)	152.80 (25.78)	0.0452726	0.0040842	-0.0988894	-0.212769	-0.533128	13.2718
Klc1	12F1	9050.26 (628.74)	8773.73 (665.79)	0.0453246	0.00409444	-0.125346	-0.0624885	-0.249802	13.2664
Exoc6b	6C3	1621.34 (135.57)	1564.54 (146.75)	0.0453246	0.00409612	-0.113588	-0.190118	-0.285699	13.2656
Anxa2	9C	272.25 (80.54)	316.26 (106.35)	0.0453246	0.0040956	0.235834	0.54426	1.02098	13.2658
Timm50	7A3	323.27 (29.61)	313.02 (40.98)	0.0453361	0.00409957	0.258276	0.104853	-0.119325	13.2638
Zmat2	18B2	2765.40 (242.14)	2529.77 (279.51)	0.0454563	0.00411285	-0.204996	-0.143529	-0.307525	13.2568
Chrnb2	3F1	979.46 (125.00)	874.49 (101.79)	0.0454994	0.00411917	-0.228449	-0.234914	-0.429532	13.2536
Epha3	16C1.3	161.22 (31.98)	164.14 (40.12)	0.0457085	0.00414053	-0.310904	-0.605927	-0.630193	13.2425
Slc44a2	9A3	645.08 (58.08)	734.60 (76.58)	0.0458585	0.00415655	0.166445	0.254167	0.303481	13.2342
Pars2	4C7	125.55 (18.00)	124.03 (16.40)	0.046085	0.00417953	-0.353588	-0.387839	-0.471498	13.2224
Gabra3	XA7.3	2427.78 (377.48)	1939.99 (359.31)	0.0462426	0.00419628	-0.108	0.00311453	-0.38941	13.2138
Snx7	3G1	169.49 (28.23)	164.83 (23.65)	0.0462814	0.00420225	-0.395744	-0.249753	-0.506546	13.2108
Tubg2	11D	612.51 (50.42)	532.60 (67.82)	0.0463955	0.0042161	-0.140438	-0.196688	-0.339293	13.2037
Iqcc	4D2.2	223.89 (19.32)	224.04 (19.80)	0.0463955	0.00421755	-0.189574	0.000352399	-0.273096	13.203
Dlg4	11B3	12554.33 (1758.20)	10758.43 (1794.78)	0.046455	0.00422543	-0.0734374	-0.103319	-0.439517	13.199
Crtac1	19C3	1291.45 (218.22)	1213.93 (206.89)	0.0464779	0.00422998	-0.0363791	-0.259366	-0.527861	13.1967
Sesn2	4D2.3	154.80 (20.68)	164.33 (39.05)	0.0465805	0.00424179	0.053348	0.223285	0.49255	13.1907
Coq3	4A3	213.00 (26.18)	205.31 (23.58)	0.046679	0.00425324	-0.345234	-0.266085	-0.412746	13.185
Znrf2	6B3	163.42 (15.79)	184.68 (22.98)	0.0469412	0.00427962	0.18932	0.189337	0.400467	13.1717
Dusp8	7F5	2485.30 (201.76)	2317.67 (266.15)	0.0469615	0.00428397	-0.0391245	-0.171303	-0.299512	13.1695
Grm1	10A1	688.27 (113.97)	653.77 (119.00)	0.0470167	0.00429151	-0.338785	-0.29074	-0.586007	13.1658
Chchd4	6D1	442.06 (47.63)	429.71 (48.17)	0.0471146	0.00430295	-0.162807	0.0376487	-0.299377	13.1601
Pim2	XA1.1	623.13 (62.70)	541.87 (73.31)	0.0471509	0.00430876	-0.057563	-0.0691926	-0.340459	13.1572
Bai3	1A5 Adgrb3	1628.37 (181.37)	1561.52 (207.01)	0.047209	0.0043176	-0.253381	-0.155418	-0.383794	13.1528
Il3ra	14A1	18.48 (6.75)	24.47 (11.73)	0.047209	0.00432159	1.26198	1.2404	1.14817	13.1508
Pigk	3H3	994.30 (66.19)	941.37 (76.61)	0.047209	0.00431986	-0.108917	-0.126423	-0.264567	13.1517
Slc38a7	8D1	524.08 (33.01)	503.03 (34.55)	0.0472618	0.00432894	0.0214555	-0.145479	-0.185237	13.1472
Pcdhb5	18B3	130.14 (17.31)	123.88 (18.74)	0.0473621	0.00434165	-0.173622	-0.395411	-0.464781	13.1409
Golim4	3E3	522.52 (70.61)	568.74 (77.65)	0.0473621	0.00434317	0.0674798	0.210996	0.411284	13.1401
Nomo1	7B3	2303.66 (208.64)	2191.62 (333.22)	0.0474917	0.00435757	-0.0507976	-0.0463997	-0.342156	13.133
Sla	15D2	194.86 (42.65)	178.76 (34.99)	0.0475437	0.00436486	-0.0554244	0.629207	0.0859116	13.1294
Prpf38b	3F3	504.51 (65.04)	492.36 (76.97)	0.0475865	0.00437132	0.313504	0.111558	0.443233	13.1263
Cacnb1	11D	1239.64 (140.36)	1095.42 (161.19)	0.0477589	0.00439072	0.080467	-0.126192	-0.336988	13.1168
Itfg2	6F3	184.06 (21.24)	183.63 (24.31)	0.0477589	0.00439224	0.282825	0.0952478	0.328329	13.1161
Chmp5	4A5	873.83 (50.03)	878.12 (49.76)	0.0478037	0.0043989	-0.0441187	0.0886476	0.148162	13.1128
A130077B15Rik	10D2	2.70 (1.96)	12.57 (8.37)	0.0481345	0.00443705	0.755429	2.07235	1.97875	13.0943
Tmc6	11E2	92.95 (24.98)	81.01 (18.28)	0.0481345	0.00443865	0.46728	-0.19995	-0.315033	13.0935
Afap1l2	19D2	179.99 (32.59)	178.95 (27.95)	0.0481345	0.00443956	0.422155	0.311877	0.546034	13.0931
Gbp10	5E5	4.29 (2.64)	6.67 (5.30)	0.0481345	0.00443292	1.34083	1.46991	2.57761	13.0963
Tmcc2	1E4	3554.21 (504.05)	3083.06 (491.98)	0.0482032	0.00444846	0.0910698	-0.140258	-0.397519	13.0888
Tbc1d7	13A4	188.43 (19.42)	172.79 (22.08)	0.0482355	0.00445401	-0.21524	-0.159578	-0.402851	13.0861
Stat1	1C1.1	338.68 (25.03)	395.18 (47.53)	0.048496	0.00448299	0.121125	0.211747	0.310029	13.0722
Twf1	15E3	675.58 (40.23)	749.33 (54.29)	0.048496	0.00448321	0.0146681	0.127016	0.191755	13.0721
Zfp618	4B3	39.56 (10.70)	36.76 (10.65)	0.0485297	0.00448891	-0.377889	-0.558448	-0.956158	13.0694
Pitpnm1	A19	3159.21 (366.82)	2715.77 (358.16)	0.0485808	0.00449621	0.0517113	-0.0666435	-0.351911	13.0659
Ccdc90b	7E1	154.02 (16.00)	161.68 (26.30)	0.0485995	0.00450052	0.123676	0.29422	0.410663	13.0639
Liph	16B1	4.97 (2.78)	11.59 (5.97)	0.048651	0.00450789	-0.173245	1.48436	1.0228	13.0604
Tap1	17B1	54.12 (9.62)	75.95 (24.65)	0.0488075	0.00452498	0.328007	0.641214	0.762435	13.0522
Mfn2	4E2	3123.88 (191.51)	2975.43 (285.49)	0.048942	0.00454005	-0.102886	-0.101756	-0.258446	13.0451
Tbc1d4	14E2.3	108.02 (19.64)	117.49 (27.19)	0.0489509	0.00454868	0.237187	0.497094	0.661924	13.041
Cdc37l1	19C1	635.29 (55.17)	650.45 (73.17)	0.0489509	0.00454597	0.00772328	-0.0525777	0.254628	13.0423
Fibcd1	2B	829.87 (321.52)	391.85 (187.01)	0.0489509	0.00454666	-0.195013	-0.305301	-1.38892	13.042
Zfp575	7A3	90.85 (12.94)	81.13 (19.25)	0.048956	0.00455175	0.297915	0.171003	-0.336513	13.0396
A330070K13Rik	5G1.3	8.26 (3.40)	10.16 (5.16)	0.0490856	0.00456641	-1.36982	0.106686	-0.295594	13.0327
Tesk1	4A5	1274.10 (124.80)	1147.89 (167.18)	0.0491215	0.00457496	0.0876122	-0.039418	-0.322224	13.0287
Hdac1	4D2.2	284.11 (26.06)	309.25 (40.79)	0.0491215	0.00457383	0.111403	0.152611	0.379411	13.0292
Arhgap42	9A1	150.15 (19.27)	163.64 (28.18)	0.0493468	0.00459857	-0.016325	0.219996	0.423882	13.0177
B4galnt1	10D3	1389.07 (118.38)	1326.48 (139.91)	0.0493702	0.00460337	0.0738135	0.00245433	-0.238155	13.0154
Bank1	3G3	19.07 (5.92)	13.30 (6.04)	0.0494571	0.00461936	-0.763189	-1.1782	-0.987673	13.008
Mapk10	5E5	5080.55 (437.66)	4746.23 (460.39)	0.0494571	0.00461911	-0.241121	-0.17204	-0.291579	13.0081
1700017B05Rik	9B	162.14 (23.14)	224.02 (53.31)	0.0494571	0.00461714	0.36402	0.351955	0.57478	13.009
Sv2a	3F2.1	7593.71 (850.81)	7366.80 (933.91)	0.0494581	0.00462275	-0.220845	-0.110287	-0.383465	13.0064
Hhatl	9F4	136.28 (45.78)	174.85 (56.22)	0.0494581	0.00462471	0.0978034	0.601444	0.873391	13.0055
Foxp4	17C	729.88 (94.94)	648.31 (90.27)	0.0497031	0.00465026	0.0554066	-0.0389272	-0.37939	12.9937
Dhrs3	4E1	232.97 (31.21)	287.93 (60.77)	0.0498021	0.00466217	0.301803	0.365105	0.557815	12.9882

## Sheet: J20
Gene	Location	FDR_adj_LRT	LRTPvalue	GenotypeTG.Age_months8	GenotypeTG.Age_months10	GenotypeTG.Age_months12	LRTStatistic
Cst7	2G3	0.000721438	3.8489e-08	-0.0315309	2.92225	2.42055	37.3665
Wdfy1	1C4	0.0177977	1.89903e-06	0.0457207	-0.149059	0.645034	29.3407
Grxcr2	18B3	0.0217464	4.38296e-06	6.65271	2.88547	1.35626	27.6111
Itgax	7F3	0.0217464	4.64072e-06	-0.251204	1.72963	1.44226	27.4928
Ifitm1	7F5	0.0291365	7.77221e-06	0.369114	0.467636	1.54825	26.4244
