# Supplementary material for: Transcriptional Signatures of Tau and Amyloid Neuropathology
Source: Cell Rep. 2020 Feb 11;30(6):2040–2054.e5. doi: 10.1016/j.celrep.2020.01.063 (PMC7016505; doi:10.1016/j.celrep.2020.01.063)
Supplement: Table S5. Differentially Expressed Genes Associated with Tau or Amyloid Pathology Measured by Immunohistochemistry in Entorhinal Cortex and Hippocampus Samples from rTg5410 and J20 Mice (FDR < 0.05), Related to Figure 4 — Results for all transcripts are available to download at www.epigenomicslab.com/ADmice. [file mmc6.xlsx]

## Sheet: rTg4510 entorhinal cortex
	FDR_adj_pathology	WaldPvalue_ECX	ECX	WaldStatistic_ECX
C4b	1.23e-60	6.54e-65	0.23107	17.0133
Gfap	1.32e-60	1.41e-64	0.223291	16.9683
Itgax	6.89e-54	1.1e-57	0.414606	16.0093
Slc14a1	4.25e-49	9.05e-53	0.0911697	15.289
Cd68	5.66e-47	1.51e-50	0.12673	14.9522
Mpeg1	8.91e-46	2.85e-49	0.181242	14.7553
Cd84	1.64e-45	6.1e-49	0.201413	14.7037
Osmr	1.76e-44	7.49e-48	0.139548	14.533
Cst7	3.47e-44	1.66e-47	0.51699	14.4783
Ctse	4.62e-44	2.46e-47	0.51821	14.4514
Plek	1.15e-43	7.34e-47	0.1066	14.3758
Serpina3n	1.15e-43	7.11e-47	0.0730293	14.378
C3ar1	2.02e-42	1.51e-45	0.199846	14.1651
Lag3	2.02e-42	1.42e-45	0.198059	14.1692
Ctss	5.02e-42	4.01e-45	0.127537	14.0961
C1qb	8.2e-42	6.98e-45	0.137478	14.0569
Ly9	1.31e-41	1.25e-44	0.34476	14.0157
Ctsz	1.31e-41	1.25e-44	0.104361	14.0155
Cd14	3.07e-41	3.1e-44	0.157787	13.951
Lsp1	4.72e-41	5.02e-44	0.0988768	13.9166
Rassf4	5.62e-40	6.28e-43	0.0775986	13.7348
Stat3	6.93e-40	8.11e-43	0.0497543	13.7163
Hrsp12	8.6e-40	1.05e-42	0.0722746	13.6973
Slc37a2	1.43e-39	1.83e-42	0.0953749	13.6571
Ctsd	1.06e-38	1.41e-41	0.0856471	13.5075
Tyrobp	2.55e-38	3.53e-41	0.145243	13.4399
Aspg	4.84e-38	6.96e-41	0.170291	13.3895
Man2b1	1.09e-37	1.63e-40	0.0904629	13.3261
Csf3r	1.94e-37	3e-40	0.135931	13.2805
C1qa	2.03e-37	3.24e-40	0.135157	13.2748
Ggta1	2.1e-37	3.46e-40	0.111642	13.2699
Itgb2	2.99e-37	5.09e-40	0.122469	13.241
AF251705	4.28e-37	7.53e-40	0.132936	13.2115
Hexb	1.59e-36	2.88e-39	0.0865725	13.1102
Trem2	2.51e-36	4.68e-39	0.140237	13.0732
Cd83	4.55e-36	8.72e-39	0.0796576	13.0259
Ucp2	6.51e-36	1.28e-38	0.0892057	12.9964
Slc11a1	1.06e-35	2.14e-38	0.184911	12.9572
Naip2	1.24e-35	2.58e-38	0.125147	12.9429
Cxcl16	1.28e-35	2.72e-38	0.131666	12.9388
Cd9	1.28e-35	2.79e-38	0.0905292	12.9368
St14	1.53e-35	3.42e-38	0.17064	12.9212
Ptpn6	4.79e-35	1.1e-37	0.101124	12.8313
Havcr2	5.23e-35	1.25e-37	0.118163	12.8209
Csf1	5.23e-35	1.25e-37	0.0633567	12.8211
Emr1	7.19e-35	1.78e-37	0.0921424	12.7938
Gusb	7.19e-35	1.8e-37	0.0717986	12.7927
C1qc	7.96e-35	2.03e-37	0.133272	12.7832
C3	1.05e-34	2.73e-37	0.293914	12.7603
Cnn3	1.17e-34	3.12e-37	0.0505604	12.7499
Tlr2	1.5e-34	4.07e-37	0.174565	12.7292
Irf8	1.95e-34	5.41e-37	0.113554	12.707
Lyz2	5.86e-34	1.65e-36	0.163911	12.6193
Cd22	1.02e-33	2.94e-36	0.403813	12.5739
Fxyd1	1.77e-33	5.2e-36	0.0793284	12.5287
Ctsc	1.94e-33	5.79e-36	0.088912	12.5201
Hvcn1	2.17e-33	6.59e-36	0.0682734	12.5099
Btk	2.55e-33	7.88e-36	0.0900393	12.4957
Clec7a	2.63e-33	8.28e-36	0.343577	12.4918
Ctsa	3.81e-33	1.22e-35	0.0483572	12.4611
Fcgr3	5.62e-33	1.85e-35	0.0950767	12.4275
Fcer1g	5.62e-33	1.84e-35	0.0956762	12.4283
Msn	6.88e-33	2.31e-35	0.0651688	12.41
Bcl2a1b	7.83e-33	2.67e-35	0.19124	12.3984
Tmem176b	8.5e-33	2.94e-35	0.0594989	12.3905
Myo1f	9.21e-33	3.24e-35	0.13186	12.3829
Fam46c	1.92e-32	6.9e-35	0.141659	12.3219
Cd52	1.92e-32	6.94e-35	0.199881	12.3215
Sgpl1	2.61e-32	9.58e-35	0.0397756	12.2955
Csf2rb	2.8e-32	1.04e-34	0.122429	12.2886
Lair1	2.83e-32	1.07e-34	0.0734397	12.2866
Cd48	2.95e-32	1.13e-34	0.136389	12.282
Cd63	3.53e-32	1.37e-34	0.0623516	12.2665
Gldn	3.64e-32	1.43e-34	0.11819	12.2629
Abca1	9.58e-32	3.83e-34	0.0588037	12.183
Ncf1	1.01e-31	4.1e-34	0.0767747	12.1775
Gns	1.15e-31	4.71e-34	0.0295126	12.1661
Capg	1.25e-31	5.2e-34	0.130221	12.158
Ly86	1.54e-31	6.47e-34	0.0981492	12.1402
Hexa	2.83e-31	1.21e-33	0.0510992	12.0892
Blnk	6.69e-31	2.88e-33	0.0871934	12.0172
Lcp1	1.4e-30	6.1e-33	0.0716969	11.9552
Tlr7	1.76e-30	7.78e-33	0.0944289	11.935
Grn	2.54e-30	1.13e-32	0.0625727	11.9035
Apobec1	2.95e-30	1.33e-32	0.137771	11.8901
Ctsb	3.55e-30	1.63e-32	0.0428466	11.8734
Nckap1l	4.04e-30	1.87e-32	0.0620094	11.8617
Skap2	4.9e-30	2.3e-32	0.0455352	11.8445
Ikzf1	5.15e-30	2.44e-32	0.0672809	11.8395
Add3	6.36e-30	3.05e-32	0.0298388	11.8208
Pld4	8.77e-30	4.25e-32	0.0833751	11.7929
Tmem176a	1.39e-29	6.79e-32	0.0695767	11.7534
Clec5a	1.55e-29	7.66e-32	0.103705	11.7431
Csf2rb2	1.62e-29	8.12e-32	0.109155	11.7382
Niacr1	1.64e-29	8.28e-32	0.279307	11.7365
Slc22a4	1.75e-29	8.96e-32	0.0562237	11.7299
Npc2	2.02e-29	1.04e-31	0.0581672	11.7169
Hmox1	2.19e-29	1.14e-31	0.0866575	11.7091
Arl11	3.67e-29	1.93e-31	0.19773	11.6645
Hck	4.11e-29	2.19e-31	0.083931	11.654
Ddn	4.51e-29	2.43e-31	-0.0635914	-11.6452
Unc93b1	4.63e-29	2.51e-31	0.0932458	11.6422
Padi2	5.23e-29	2.87e-31	0.0886331	11.631
Ncf2	5.64e-29	3.13e-31	0.0912044	11.6236
Clu	5.89e-29	3.3e-31	0.0492295	11.6191
Cebpa	1.04e-28	5.9e-31	0.0825951	11.5693
Sh3bp2	1.39e-28	7.92e-31	0.0742684	11.5439
Lamp2	1.56e-28	8.96e-31	0.0406888	11.5333
Lyn	3.13e-28	1.82e-30	0.0622027	11.4723
Dbi	4.05e-28	2.37e-30	0.0457475	11.4492
Dock2	4.26e-28	2.52e-30	0.0827154	11.4441
Ptprc	4.36e-28	2.6e-30	0.117247	11.4414
Itih3	4.4e-28	2.65e-30	0.057768	11.4397
Cd53	8.02e-28	4.87e-30	0.0692432	11.3867
Laptm5	9.79e-28	6e-30	0.0748153	11.3686
Fyb	1.08e-27	6.65e-30	0.0916025	11.3595
Rcbtb2	2.31e-27	1.44e-29	0.0330093	11.292
Pros1	2.46e-27	1.55e-29	0.0611905	11.2855
Cyba	2.67e-27	1.69e-29	0.103061	11.2778
Creg1	9.48e-27	6.06e-29	0.0404764	11.1649
Tlr1	9.76e-27	6.29e-29	0.158235	11.1616
Ccl3	1.07e-26	6.98e-29	0.368893	11.1523
Npl	1.37e-26	9e-29	0.0540906	11.1297
B2m	1.58e-26	1.04e-28	0.0676698	11.1163
Ctsh	2.04e-26	1.36e-28	0.0846754	11.0927
Lgals3bp	2.92e-26	1.96e-28	0.075852	11.0601
A2m	3.04e-26	2.05e-28	0.132864	11.0558
Adcy7	3.44e-26	2.34e-28	0.0533431	11.044
Ncf4	3.47e-26	2.38e-28	0.119474	11.0424
Gpnmb	4.46e-26	3.09e-28	0.116398	11.0193
Ccl6	6.79e-26	4.74e-28	0.226013	10.9806
Cyth4	7.29e-26	5.13e-28	0.0611923	10.9735
Pdcd1	7.6e-26	5.45e-28	0.282912	10.9679
Atf3	7.6e-26	5.46e-28	0.163103	10.9678
Lilrb4	7.6e-26	5.4e-28	0.203812	10.9688
Icosl	7.6e-26	5.54e-28	0.0702831	10.9665
Plcg2	7.6e-26	5.55e-28	0.0552886	10.9663
3110047P20Rik	7.66e-26	5.63e-28	-0.0518743	-10.965
Lgi4	8.11e-26	6.01e-28	0.0622964	10.9592
Csf1r	1.01e-25	7.52e-28	0.0629151	10.9388
Mt2	1.24e-25	9.31e-28	0.0711562	10.9194
Tnfrsf1a	1.24e-25	9.41e-28	0.0716567	10.9184
Gpr65	1.41e-25	1.07e-27	0.246904	10.9066
Prdx6	2.68e-25	2.05e-27	0.0501089	10.8474
Irgm1	3.12e-25	2.41e-27	0.0669874	10.8326
Ptplb	3.13e-25	2.43e-27	0.0284354	10.8318
Slc15a3	4.47e-25	3.5e-27	0.125219	10.7985
Inpp5d	5.37e-25	4.23e-27	0.0681357	10.781
Vwa5a	5.81e-25	4.61e-27	0.0477538	10.7731
Hk2	5.88e-25	4.7e-27	0.0705697	10.7714
Rnh1	8.67e-25	6.97e-27	0.0276369	10.735
Rims1	1.03e-24	8.32e-27	-0.0422722	-10.7187
Dnase2a	1.14e-24	9.33e-27	0.0719485	10.7081
Was	1.34e-24	1.1e-26	0.0780898	10.6931
Ppapdc2	1.61e-24	1.33e-26	-0.0312002	-10.6754
Cd33	1.87e-24	1.55e-26	0.0782159	10.6609
Oat	2.32e-24	1.94e-26	0.0290069	10.64
Cd86	2.4e-24	2.02e-26	0.0983271	10.6363
Cyfip1	3.17e-24	2.69e-26	0.0208005	10.6097
Vav1	3.3e-24	2.81e-26	0.0743588	10.6055
Serpinf2	3.38e-24	2.9e-26	0.239415	10.6026
Ctnna2	3.83e-24	3.3e-26	-0.0235357	-10.5905
Rims2	4.86e-24	4.22e-26	-0.0274194	-10.5674
H2-D1	5.16e-24	4.51e-26	0.0790059	10.5612
Sdc4	5.86e-24	5.15e-26	0.0441574	10.5488
Gm885	6.1e-24	5.39e-26	0.168758	10.5444
Ptprn2	6.23e-24	5.54e-26	-0.0730874	-10.5419
Soat1	6.27e-24	5.61e-26	0.0333235	10.5407
Pla2g7	6.56e-24	5.9e-26	0.0445423	10.5359
Ifi30	8.3e-24	7.52e-26	0.0716624	10.5131
Cmklr1	9.68e-24	8.82e-26	0.0798849	10.498
Pacsin1	1.06e-23	9.73e-26	-0.0259579	-10.4887
Scrg1	1.06e-23	9.71e-26	0.0473495	10.489
Renbp	1.4e-23	1.29e-25	0.0714691	10.4619
Hspb6	3.31e-23	3.09e-25	0.0689341	10.3791
Fbxo41	4.77e-23	4.47e-25	-0.0241007	-10.3437
Kcnk6	4.87e-23	4.59e-25	0.0635998	10.3411
Cybb	5.78e-23	5.48e-25	0.167915	10.3241
Fbxw7	7.63e-23	7.27e-25	-0.0328859	-10.297
Ccl4	1.1e-22	1.05e-24	0.336097	10.2613
Arhgap30	1.23e-22	1.18e-24	0.0656643	10.2499
Tlr13	1.27e-22	1.23e-24	0.0722508	10.2465
Ctsl	1.37e-22	1.34e-24	0.0310311	10.2381
Icam1	1.45e-22	1.42e-24	0.0918109	10.2326
Siglec5	1.5e-22	1.48e-24	0.221997	10.2287
Fgr	1.66e-22	1.65e-24	0.27668	10.2181
Lgmn	1.69e-22	1.68e-24	0.0371086	10.2159
Mr1	1.78e-22	1.78e-24	0.0499834	10.2102
Naprt1	1.89e-22	1.91e-24	0.0666697	10.2036
Tnfrsf1b	1.89e-22	1.9e-24	0.0710651	10.204
Neurl3	2.15e-22	2.18e-24	0.120206	10.1906
P2ry6	2.7e-22	2.76e-24	0.0841677	10.1679
Rgs10	3.24e-22	3.33e-24	0.0456609	10.1496
Ppp1r12b	3.48e-22	3.59e-24	-0.0302117	-10.1421
Fcgr1	3.69e-22	3.83e-24	0.0594039	10.1359
Tgfbr2	3.76e-22	3.93e-24	0.0525033	10.1334
Rasal3	3.8e-22	3.99e-24	0.108741	10.1319
Timp1	3.92e-22	4.13e-24	0.125104	10.1285
5430435G22Rik	4.74e-22	5.02e-24	0.104378	10.1093
Usp53	4.87e-22	5.19e-24	0.0365441	10.1062
Tlr9	4.9e-22	5.24e-24	0.0939107	10.1052
Plin4	5.21e-22	5.61e-24	0.149335	10.0985
Cd81	7.09e-22	7.67e-24	0.0306528	10.0678
Lat2	7.14e-22	7.75e-24	0.105523	10.0667
Fcgr2b	1.14e-21	1.24e-23	0.0828585	10.0201
Naglu	1.16e-21	1.27e-23	0.0563595	10.0177
H2-K1	1.27e-21	1.41e-23	0.0819403	10.0079
Plce1	1.27e-21	1.41e-23	0.0601071	10.0078
Cx3cr1	1.33e-21	1.48e-23	0.0511972	10.0029
Cd300lb	1.37e-21	1.53e-23	0.314162	9.99951
Dhrs1	1.41e-21	1.58e-23	0.0236967	9.99627
Lgals3	1.42e-21	1.6e-23	0.146931	9.99491
Aldh1l2	1.43e-21	1.63e-23	0.0516897	9.9936
Snx5	1.44e-21	1.64e-23	0.020714	9.99282
Nfam1	1.48e-21	1.7e-23	0.0583786	9.98928
Cd180	1.56e-21	1.8e-23	0.126872	9.98374
Itgb5	1.89e-21	2.18e-23	0.0574309	9.96431
Rin2	1.92e-21	2.23e-23	0.0365335	9.96226
Bcl3	1.94e-21	2.26e-23	0.17707	9.96071
Cd300lf	2.16e-21	2.53e-23	0.109245	9.94982
Fam81a	2.41e-21	2.83e-23	-0.0298879	-9.93846
Susd5	3.11e-21	3.67e-23	-0.0462027	-9.91247
Capn3	3.25e-21	3.86e-23	0.0681918	9.90749
Cd37	3.68e-21	4.39e-23	0.0773281	9.89476
Smarcd1	3.86e-21	4.63e-23	-0.0215665	-9.88939
2810459M11Rik	4.03e-21	4.85e-23	0.0461828	9.88474
Irf5	4.27e-21	5.16e-23	0.0755948	9.87857
Cbx6	6.07e-21	7.37e-23	-0.0300111	-9.84274
Tifab	6.12e-21	7.46e-23	0.0839662	9.84142
Tbxas1	7.07e-21	8.66e-23	0.0871782	9.82648
Retsat	7.46e-21	9.18e-23	0.0392312	9.82059
Tgfbr1	7.48e-21	9.24e-23	0.0531629	9.81992
Ip6k3	7.79e-21	9.67e-23	0.0986094	9.81538
Lap3	8.28e-21	1.03e-22	0.0344586	9.80885
Hcls1	9.44e-21	1.18e-22	0.0754873	9.79516
Cxcl13	1.31e-20	1.64e-22	0.360803	9.76192
Abhd4	1.33e-20	1.67e-22	0.0460739	9.75982
A130077B15Rik	1.51e-20	1.91e-22	0.159845	9.74654
Itpka	1.91e-20	2.43e-22	-0.0347251	-9.7221
Parp3	2e-20	2.55e-22	0.0744747	9.71693
Gpr183	2.13e-20	2.74e-22	0.0798388	9.70978
Dock8	2.2e-20	2.84e-22	0.0531269	9.70613
Ppt1	2.24e-20	2.9e-22	0.0168373	9.70408
Slc43a3	2.44e-20	3.17e-22	0.129269	9.69489
Agap2	2.51e-20	3.28e-22	-0.036586	-9.69147
H2-Ob	2.81e-20	3.68e-22	0.0853254	9.67977
Arpc1b	3.34e-20	4.4e-22	0.07603	9.66136
Klhl6	3.46e-20	4.58e-22	0.0913486	9.65734
Car5b	3.88e-20	5.14e-22	0.041818	9.64534
Mfsd1	4.08e-20	5.43e-22	0.0241975	9.63983
P4ha3	4.5e-20	6.01e-22	0.0599371	9.62936
Il21r	4.87e-20	6.53e-22	0.0721888	9.62083
Sparc	5.83e-20	7.85e-22	0.0392353	9.60182
Pdpn	6.95e-20	9.41e-22	0.0434231	9.58322
Rac2	7.31e-20	9.92e-22	0.0806586	9.57769
C030046I01Rik	7.38e-20	1.01e-21	-0.0241699	-9.57633
Gm1337	7.69e-20	1.05e-21	-0.0764013	-9.57161
Gpr114	8.25e-20	1.13e-21	0.182449	9.56401
P2rx7	9.58e-20	1.32e-21	0.0437919	9.54811
Lamp1	1.03e-19	1.42e-21	0.0272564	9.54049
Abi3	1.05e-19	1.47e-21	0.0705324	9.53735
Aif1	1.05e-19	1.47e-21	0.0505518	9.53708
Sat1	1.07e-19	1.5e-21	0.0465249	9.5352
Itgad	1.14e-19	1.6e-21	0.218649	9.52815
Ptafr	1.17e-19	1.65e-21	0.0844788	9.52522
Cxcl5	1.21e-19	1.71e-21	0.18193	9.52139
Jph4	1.45e-19	2.07e-21	-0.0366911	-9.50154
Glycam1	1.48e-19	2.11e-21	0.216879	9.49954
Fermt3	1.9e-19	2.73e-21	0.0700412	9.47269
Pknox2	1.9e-19	2.73e-21	-0.0336459	-9.47273
Tln2	1.98e-19	2.85e-21	-0.0241161	-9.46805
Cd300a	1.99e-19	2.88e-21	0.0789803	9.46717
Tnfaip8l2	2.04e-19	2.97e-21	0.0705277	9.46387
Gdpd3	2.43e-19	3.54e-21	0.0514101	9.44546
Mvp	2.48e-19	3.64e-21	0.0577045	9.44254
Slamf9	2.74e-19	4.04e-21	0.119473	9.43168
Rhoj	2.74e-19	4.04e-21	0.0631074	9.43167
Ms4a6d	2.75e-19	4.07e-21	0.0949354	9.43078
Naalad2	3.01e-19	4.47e-21	0.0856483	9.4209
Samsn1	3.32e-19	4.95e-21	0.0811084	9.41016
Eif2ak2	3.5e-19	5.23e-21	0.045015	9.40445
Cecr6	3.94e-19	5.92e-21	-0.0385542	-9.39147
Anxa4	5.43e-19	8.18e-21	0.0595679	9.35732
Cd274	6.19e-19	9.36e-21	0.0664312	9.34303
Rhobtb2	6.95e-19	1.05e-20	-0.026273	-9.33044
G6pdx	7.27e-19	1.11e-20	0.0247254	9.32532
Homer2	7.33e-19	1.12e-20	-0.0357322	-9.32398
Abcb1b	7.53e-19	1.15e-20	0.0572639	9.3208
St8sia6	7.54e-19	1.16e-20	0.0817039	9.32024
Gatm	8.17e-19	1.26e-20	0.046925	9.31139
Phyhd1	8.9e-19	1.38e-20	0.0628397	9.30192
Psmb8	9.3e-19	1.45e-20	0.081335	9.29692
Abcc3	1.04e-18	1.62e-20	0.0714042	9.28467
Lgals9	1.1e-18	1.72e-20	0.0524542	9.2787
Fblim1	1.12e-18	1.76e-20	0.105104	9.27623
Itpkb	1.12e-18	1.76e-20	0.0389853	9.27569
Serpine1	1.23e-18	1.95e-20	0.0861569	9.26487
Itga7	1.44e-18	2.3e-20	0.0516105	9.24742
Pon3	1.44e-18	2.29e-20	0.0680906	9.24767
Itga5	1.59e-18	2.55e-20	0.0611063	9.23646
Cnr2	1.72e-18	2.75e-20	0.127048	9.22829
Lrig1	1.74e-18	2.79e-20	0.0421995	9.22663
Tgif1	1.82e-18	2.94e-20	0.0964273	9.22119
Naip5	2.09e-18	3.39e-20	0.123182	9.20589
4632428N05Rik	2.12e-18	3.45e-20	0.0549373	9.204
Ptx3	2.43e-18	3.96e-20	0.170879	9.18924
Elf4	2.68e-18	4.38e-20	0.0766698	9.17819
Axl	2.71e-18	4.45e-20	0.0462686	9.17662
A730036I17Rik	2.89e-18	4.75e-20	0.0621462	9.16951
Man2b2	3.02e-18	4.99e-20	0.034408	9.16423
Gngt2	3.21e-18	5.32e-20	0.0872787	9.15741
Lcn2	3.3e-18	5.48e-20	0.290453	9.15414
Shank2	3.44e-18	5.73e-20	-0.0345794	-9.14933
Clic1	3.62e-18	6.06e-20	0.0554372	9.14326
Cxcl10	3.62e-18	6.08e-20	0.226298	9.14295
Sorbs1	3.82e-18	6.43e-20	0.0283573	9.13681
Fas	3.91e-18	6.61e-20	0.0826094	9.1339
Apobr	4.02e-18	6.81e-20	0.0780252	9.13056
Pbxip1	4.24e-18	7.2e-20	0.041338	9.12456
Gpr84	4.66e-18	7.94e-20	0.123205	9.11396
Pik3cg	4.72e-18	8.07e-20	0.0586946	9.11222
Aqp4	5.16e-18	8.85e-20	0.0446485	9.10225
Arhgap9	5.42e-18	9.31e-20	0.100108	9.09667
Ctxn1	5.66e-18	9.76e-20	-0.0294168	-9.09157
Fes	5.79e-18	1e-19	0.0725447	9.0888
Edem1	5.8e-18	1.01e-19	0.0296775	9.0882
Sfpi1	5.84e-18	1.02e-19	0.0769411	9.08718
Trp53	5.99e-18	1.05e-19	0.0256242	9.08408
Dcstamp	6.15e-18	1.08e-19	0.242426	9.0809
Cacng3	6.31e-18	1.11e-19	-0.0387966	-9.07768
Pmp22	6.33e-18	1.12e-19	0.0448965	9.07704
Rap1gap2	6.77e-18	1.2e-19	-0.0302122	-9.06937
Mgst1	6.9e-18	1.22e-19	0.0442908	9.06695
S1pr3	7.35e-18	1.31e-19	0.0460415	9.05972
Srgn	7.41e-18	1.32e-19	0.0523109	9.05861
Rnf165	8.35e-18	1.49e-19	-0.029117	-9.04522
Bmpr1b	8.57e-18	1.54e-19	0.0386039	9.04198
Prkcd	8.78e-18	1.58e-19	0.0515246	9.03912
Rab32	9.08e-18	1.64e-19	0.0731267	9.03503
Strn4	9.19e-18	1.66e-19	-0.0196096	-9.03346
1700017B05Rik	9.38e-18	1.7e-19	0.0421842	9.03082
Dlgap1	9.86e-18	1.8e-19	-0.0179856	-9.0251
Aldh3b1	9.97e-18	1.82e-19	0.0561689	9.0235
Ch25h	1.1e-17	2.02e-19	0.110752	9.01241
Chd5	1.14e-17	2.09e-19	-0.0221676	-9.00825
B3gat1	1.2e-17	2.21e-19	-0.0239718	-9.00223
S100a1	1.33e-17	2.45e-19	0.0426345	8.991
Igfbp5	1.47e-17	2.73e-19	0.0310791	8.97909
2010002N04Rik	1.63e-17	3.02e-19	0.0453372	8.96798
Gpam	2.2e-17	4.11e-19	0.0365955	8.93409
Pfkfb3	2.41e-17	4.51e-19	0.0394828	8.92367
Rimbp2	2.45e-17	4.6e-19	-0.0332018	-8.92148
Mt1	2.72e-17	5.11e-19	0.0559329	8.90977
Itga6	2.91e-17	5.49e-19	0.0356202	8.90188
Nfe2l2	3.03e-17	5.73e-19	0.0467986	8.89714
Siglech	3.03e-17	5.74e-19	0.0479807	8.89693
Fcgr4	3.3e-17	6.27e-19	0.213975	8.88718
Qrfpr	3.3e-17	6.29e-19	-0.129835	-8.88679
Il4ra	3.32e-17	6.36e-19	0.0465986	8.88565
Mmp12	3.36e-17	6.45e-19	0.231582	8.88402
Hmha1	3.47e-17	6.69e-19	0.0754962	8.87992
Sash3	3.47e-17	6.68e-19	0.0591017	8.88004
Il1rn	4.11e-17	7.95e-19	0.338146	8.86072
Neurl1b	4.14e-17	8.03e-19	-0.0335691	-8.85958
Ypel1	4.99e-17	9.71e-19	-0.0429236	-8.83845
Cst3	5.38e-17	1.05e-18	0.0569001	8.82981
Galntl2	5.59e-17	1.09e-18	0.0830367	8.82525
Pycard	5.59e-17	1.1e-18	0.0784647	8.82483
B430306N03Rik	5.7e-17	1.12e-18	0.113017	8.82252
Il1b	5.86e-17	1.16e-18	0.133999	8.81896
Cyp4v3	5.88e-17	1.16e-18	0.0436248	8.81842
S100a6	6.21e-17	1.23e-18	0.0711116	8.81196
Ctnna1	6.31e-17	1.25e-18	0.0289606	8.80988
Casp8	8.22e-17	1.64e-18	0.0492222	8.77983
Igsf6	8.63e-17	1.72e-18	0.0926746	8.77401
Serpina3m	8.66e-17	1.73e-18	0.0704438	8.77338
1700084C01Rik	8.99e-17	1.8e-18	0.0437385	8.76889
Zfp36	9.66e-17	1.94e-18	0.0691707	8.76049
Tor3a	1.12e-16	2.27e-18	0.04301	8.74322
Klhl34	1.23e-16	2.48e-18	-0.0304535	-8.7329
Endou	1.25e-16	2.54e-18	0.0726733	8.73027
Slc2a4	1.26e-16	2.57e-18	0.069762	8.72913
Il1rl2	1.32e-16	2.68e-18	0.108995	8.72415
Cttnbp2nl	1.35e-16	2.76e-18	0.0252298	8.72074
Slc16a10	1.46e-16	2.99e-18	0.0499894	8.7119
Mcm3	1.63e-16	3.36e-18	0.0510856	8.69863
Itpripl2	1.72e-16	3.54e-18	0.0492721	8.6927
Olfml3	2.12e-16	4.39e-18	0.059687	8.66826
Gbp2	2.22e-16	4.59e-18	0.0776558	8.66307
Unc13c	2.24e-16	4.65e-18	-0.0621575	-8.6617
Cln5	2.29e-16	4.76e-18	0.0326833	8.659
Bcl2l2	2.57e-16	5.36e-18	-0.0162681	-8.64548
Il13ra1	2.57e-16	5.38e-18	0.0547447	8.64498
D4Ertd22e	2.99e-16	6.28e-18	0.0347555	8.6274
Pnpla7	3.14e-16	6.6e-18	0.0396934	8.62171
Evi2b	3.18e-16	6.7e-18	0.0959093	8.61989
Il10ra	3.18e-16	6.72e-18	0.0510531	8.6196
Anks1b	3.2e-16	6.79e-18	-0.0225499	-8.61847
Esyt2	3.27e-16	6.96e-18	-0.0606837	-8.61561
Gbp1	3.27e-16	6.95e-18	0.081926	8.6157
Ntsr2	3.34e-16	7.12e-18	0.0402505	8.6129
Mfap3l	3.41e-16	7.3e-18	0.0357317	8.61016
Lypd1	3.53e-16	7.58e-18	-0.0610861	-8.60581
Asah1	4.07e-16	8.76e-18	0.0224685	8.58917
Slc29a3	4.28e-16	9.24e-18	0.0472773	8.58307
Il6ra	4.29e-16	9.27e-18	0.0451133	8.58261
Adcy5	4.61e-16	1e-17	-0.0221539	-8.57392
Fam189a1	4.63e-16	1.01e-17	-0.0292709	-8.57334
Camkv	4.99e-16	1.09e-17	-0.0244064	-8.56436
Phactr3	5.15e-16	1.12e-17	-0.0248564	-8.56043
Slc44a2	5.21e-16	1.14e-17	0.0191635	8.55893
Plau	5.28e-16	1.16e-17	0.0779314	8.55702
Cmtm3	5.31e-16	1.17e-17	0.0396093	8.55611
Chi3l1	5.38e-16	1.19e-17	0.0571342	8.55436
Ms4a6c	5.52e-16	1.22e-17	0.104211	8.55102
Plxnd1	6.55e-16	1.45e-17	-0.0353212	-8.53094
Tnfaip2	6.95e-16	1.54e-17	0.066179	8.52386
Arhgap33	7.13e-16	1.59e-17	-0.0415152	-8.52068
Tpp1	7.16e-16	1.6e-17	0.0210562	8.51978
Hspb8	7.21e-16	1.61e-17	0.0639439	8.51878
Edem2	7.65e-16	1.71e-17	0.0302392	8.51165
Phactr1	7.94e-16	1.78e-17	-0.0221471	-8.50705
Mpped1	8.12e-16	1.83e-17	-0.0280254	-8.50411
Gal3st4	8.24e-16	1.86e-17	0.0488045	8.50225
Slc39a14	8.56e-16	1.94e-17	0.0219529	8.49748
Trim30a	8.68e-16	1.97e-17	0.0731504	8.49561
Adamts8	9.18e-16	2.09e-17	-0.0459275	-8.48877
Baiap2	9.9e-16	2.26e-17	-0.0297372	-8.47953
Pdzd4	9.9e-16	2.26e-17	-0.0226558	-8.47961
BC026585	1e-15	2.29e-17	0.053405	8.47785
Tppp	1.11e-15	2.55e-17	-0.0194467	-8.46555
Vim	1.32e-15	3.04e-17	0.0614372	8.44517
Pak6	1.34e-15	3.09e-17	-0.0277601	-8.44306
Tmem200a	1.38e-15	3.2e-17	-0.0474729	-8.43909
Fgf13	1.39e-15	3.22e-17	-0.0307829	-8.43828
Lpcat2	1.49e-15	3.45e-17	0.0480415	8.43016
Zfp365	1.54e-15	3.58e-17	-0.0389165	-8.42588
Fam19a1	1.54e-15	3.6e-17	-0.0671916	-8.42531
Tgm1	1.65e-15	3.87e-17	0.163051	8.41667
Slc39a1	1.65e-15	3.87e-17	0.0262777	8.41687
Hist1h1c	1.67e-15	3.92e-17	0.0554903	8.41518
Syngr2	1.75e-15	4.12e-17	0.0469148	8.40956
Rbfox2	1.89e-15	4.47e-17	-0.0147074	-8.39994
Slamf8	1.98e-15	4.67e-17	0.122485	8.39461
Cybrd1	2.16e-15	5.14e-17	0.0552956	8.38355
Prkcz	2.16e-15	5.13e-17	-0.0180745	-8.3836
Akap5	2.41e-15	5.74e-17	-0.0369019	-8.37054
Hadhb	2.43e-15	5.79e-17	0.0257079	8.3694
Slco2b1	2.66e-15	6.35e-17	0.037227	8.35846
Plcd4	2.73e-15	6.54e-17	0.0380235	8.35506
Trp53bp2	2.9e-15	6.97e-17	0.028152	8.34748
Apbb1ip	3.51e-15	8.44e-17	0.0531411	8.32487
Nek9	3.56e-15	8.58e-17	0.0202949	8.323
Hmgcs1	3.59e-15	8.68e-17	-0.0219916	-8.32156
Kifc2	3.79e-15	9.18e-17	-0.0391216	-8.31493
Prkg2	3.8e-15	9.24e-17	-0.0442249	-8.31419
Bmp2k	3.85e-15	9.37e-17	0.0299373	8.31249
Tnfsf8	3.9e-15	9.52e-17	0.231074	8.31069
Rab3il1	4.03e-15	9.85e-17	0.034844	8.30664
Msl1	4.28e-15	1.05e-16	-0.0180155	-8.29909
Manba	4.7e-15	1.15e-16	0.0324255	8.28773
Gna13	5e-15	1.23e-16	0.0274306	8.28016
B4galt1	5.05e-15	1.25e-16	0.0458641	8.2787
Col16a1	5.31e-15	1.31e-16	0.0835982	8.27244
Snapin	5.33e-15	1.32e-16	0.0245076	8.27184
Gcnt1	5.4e-15	1.34e-16	0.0608022	8.27005
Parp6	5.85e-15	1.46e-16	-0.0167977	-8.26008
Fam107a	6.23e-15	1.55e-16	0.0371174	8.25233
Tagln2	6.27e-15	1.57e-16	0.0427498	8.25143
Plin2	6.34e-15	1.59e-16	0.0430398	8.24988
Diap1	6.47e-15	1.62e-16	-0.0275275	-8.24708
Frrs1	6.56e-15	1.65e-16	0.0725983	8.24519
Ifi27l1	7.02e-15	1.77e-16	0.035026	8.23676
Gm13293	7.07e-15	1.78e-16	0.102746	8.23579
E230029C05Rik	7.21e-15	1.82e-16	0.0728517	8.23317
Anxa3	7.43e-15	1.88e-16	0.0606904	8.22936
H2-DMb1	7.88e-15	2e-16	0.0768798	8.22206
Ttc7b	8.08e-15	2.06e-16	-0.0181966	-8.21869
Drosha	8.34e-15	2.13e-16	-0.0155878	-8.21473
Aim2	8.77e-15	2.24e-16	0.067298	8.20844
Uap1l1	8.94e-15	2.29e-16	0.0330521	8.20582
Pm20d1	9.06e-15	2.33e-16	0.0488214	8.20396
Msr1	1.08e-14	2.77e-16	0.134746	8.1829
Entpd1	1.1e-14	2.84e-16	0.0347689	8.18006
X99384	1.16e-14	3e-16	0.032947	8.17334
Dnalc1	1.16e-14	3.01e-16	-0.0225272	-8.17297
Cacna2d4	1.24e-14	3.22e-16	0.0571407	8.16473
Dkkl1	1.26e-14	3.28e-16	-0.0721205	-8.16243
Plaur	1.31e-14	3.41e-16	0.13565	8.15783
Rgs1	1.39e-14	3.62e-16	0.190538	8.1507
Mmp19	1.48e-14	3.87e-16	0.0768671	8.14242
Asb10	1.93e-14	5.05e-16	0.139273	8.11029
Cflar	2.31e-14	6.06e-16	0.0292936	8.0881
Atxn7l3	2.35e-14	6.18e-16	-0.0233706	-8.08581
Fam111a	2.39e-14	6.3e-16	0.0507354	8.08342
Ccdc90a	2.55e-14	6.75e-16	0.0304175	8.07503
Nlrc5	2.65e-14	7.01e-16	0.10794	8.07026
Lrrc33	2.68e-14	7.1e-16	0.0427053	8.06884
Myrip	2.85e-14	7.57e-16	-0.021274	-8.06097
Kalrn	3e-14	7.99e-16	-0.0261158	-8.05438
Adk	3.06e-14	8.17e-16	0.0237583	8.05163
Rgs14	3.16e-14	8.46e-16	-0.0431945	-8.04738
Iqgap3	3.4e-14	9.1e-16	0.0930599	8.03843
Cntnap5a	3.41e-14	9.16e-16	-0.0540836	-8.0376
Icmt	3.47e-14	9.33e-16	-0.0112533	-8.03537
Psd4	3.54e-14	9.55e-16	0.067139	8.03254
Tcn2	3.71e-14	1e-15	0.0426893	8.02647
Parp12	3.71e-14	1e-15	0.0423646	8.02664
Nek6	3.77e-14	1.02e-15	0.0220021	8.02424
Lox	3.8e-14	1.03e-15	0.149489	8.02302
Scamp2	3.82e-14	1.04e-15	0.030072	8.02224
Xaf1	3.98e-14	1.08e-15	0.0534231	8.01696
Gp49a	4.3e-14	1.17e-15	0.162053	8.0072
Aff1	4.48e-14	1.23e-15	0.0329735	8.0019
Tmem86a	4.66e-14	1.28e-15	0.0368033	7.99662
Ngb	5.12e-14	1.41e-15	-0.0735295	-7.98469
Clec4a3	5.12e-14	1.41e-15	0.0843058	7.98492
Agtrap	5.55e-14	1.53e-15	0.0358178	7.97443
Syt16	5.8e-14	1.6e-15	-0.0261123	-7.96869
Treml2	5.87e-14	1.63e-15	0.100839	7.96695
Rasgrp3	5.92e-14	1.64e-15	0.0405547	7.96572
Qpct	6e-14	1.67e-15	0.0334989	7.9638
Tmem106a	6.41e-14	1.79e-15	0.0758884	7.95536
Akna	6.44e-14	1.8e-15	0.0496053	7.95456
As3mt	6.45e-14	1.8e-15	0.0313148	7.95412
Efemp2	6.76e-14	1.89e-15	0.0417157	7.94811
Lrrc7	7.27e-14	2.04e-15	-0.0318901	-7.93881
Pdlim4	7.37e-14	2.07e-15	0.0607454	7.93698
9930013L23Rik	7.78e-14	2.19e-15	-0.0412169	-7.93006
Apoe	8.08e-14	2.28e-15	0.0493133	7.92512
9430020K01Rik	8.31e-14	2.35e-15	-0.0217348	-7.92129
Glt8d2	8.38e-14	2.37e-15	-0.0523662	-7.92011
Atp1b2	8.57e-14	2.43e-15	0.0254349	7.91707
Efcab6	8.59e-14	2.44e-15	-0.0456637	-7.91653
Pag1	8.88e-14	2.53e-15	0.0206786	7.91214
Myo6	8.88e-14	2.53e-15	0.0298261	7.91199
Bbs1	9.4e-14	2.69e-15	-0.0170457	-7.90465
Ifngr1	9.66e-14	2.78e-15	0.0278977	7.90049
Parp9	9.66e-14	2.78e-15	0.0558692	7.90056
Chn1	9.66e-14	2.78e-15	-0.0271438	-7.90051
Klrb1b	1.19e-13	3.42e-15	0.217343	7.87446
Lzts1	1.2e-13	3.48e-15	-0.0348626	-7.87249
Marcksl1	1.24e-13	3.59e-15	-0.0445415	-7.86836
Mgat5b	1.25e-13	3.63e-15	-0.0302726	-7.86699
Sepp1	1.27e-13	3.69e-15	0.028588	7.86487
Gprin1	1.32e-13	3.85e-15	-0.0282716	-7.8597
Myo7a	1.36e-13	3.96e-15	0.0539085	7.85623
Ticam2	1.37e-13	4.01e-15	0.0998729	7.85455
Darc	1.4e-13	4.08e-15	-0.0348216	-7.85233
Ablim2	1.4e-13	4.09e-15	-0.0246963	-7.85206
9430021M05Rik	1.43e-13	4.19e-15	-0.0354122	-7.84901
Nat15	1.43e-13	4.21e-15	-0.0132841	-7.84862
Scg3	1.44e-13	4.24e-15	0.0146135	7.84752
Hpgds	1.5e-13	4.41e-15	0.0520519	7.84258
Frmd8	1.54e-13	4.54e-15	0.0409323	7.83904
Runx1	1.54e-13	4.56e-15	0.0923091	7.83857
Fmnl3	1.58e-13	4.69e-15	0.0323679	7.83484
Stat1	1.64e-13	4.87e-15	0.0197739	7.83033
Cd82	1.67e-13	4.98e-15	0.0372579	7.82737
Apobec3	1.74e-13	5.2e-15	0.0633162	7.82205
Dbc1	1.75e-13	5.24e-15	-0.0254698	-7.82108
1700025G04Rik	1.77e-13	5.3e-15	-0.01926	-7.8196
Slamf6	1.77e-13	5.29e-15	0.149557	7.8197
Krt77	1.77e-13	5.32e-15	-0.0524001	-7.81907
Ifnar2	1.77e-13	5.33e-15	0.024204	7.8188
Plcb2	1.81e-13	5.44e-15	0.0616772	7.81624
Nav3	1.87e-13	5.65e-15	-0.0269773	-7.81162
Inhbb	1.93e-13	5.82e-15	-0.0432529	-7.80768
Spna2	1.99e-13	6.02e-15	-0.0183247	-7.80345
Adamts1	2e-13	6.08e-15	0.0403213	7.80237
Arhgdib	2.05e-13	6.23e-15	0.0358891	7.79927
Dlgap2	2.11e-13	6.43e-15	-0.0285111	-7.79529
Phkb	2.61e-13	7.97e-15	0.0169237	7.76806
Jmjd4	2.73e-13	8.34e-15	-0.0165904	-7.76234
Golm1	2.73e-13	8.37e-15	0.0415113	7.76191
Gpr34	2.77e-13	8.5e-15	0.042948	7.75989
Tgm3	2.81e-13	8.64e-15	-0.0898021	-7.75788
Rrbp1	2.81e-13	8.66e-15	0.0272642	7.75754
Capn2	2.88e-13	8.88e-15	0.0239812	7.7543
Rhoh	2.88e-13	8.9e-15	0.0757912	7.75409
Slc39a3	2.97e-13	9.18e-15	-0.0187595	-7.75018
Tmem173	3.06e-13	9.48e-15	0.0383	7.74602
Sowahc	3.06e-13	9.51e-15	0.0362823	7.74567
Gm88	3.36e-13	1.04e-14	-0.0231696	-7.73383
Xlr	3.39e-13	1.05e-14	0.0866749	7.7325
Ticam1	3.55e-13	1.11e-14	0.0380803	7.72634
Sidt1	3.59e-13	1.12e-14	-0.02555	-7.72471
Apoc1	3.6e-13	1.13e-14	0.0720844	7.72405
Maz	3.79e-13	1.19e-14	-0.0214079	-7.71728
Elovl5	3.89e-13	1.22e-14	0.0264521	7.71386
Hist1h2bc	4.01e-13	1.26e-14	0.0453737	7.70949
Mpp2	4.33e-13	1.36e-14	-0.024189	-7.69964
Rpl22	4.49e-13	1.42e-14	0.0199381	7.69483
6330527O06Rik	4.76e-13	1.51e-14	-0.0703552	-7.68706
Pld3	5.14e-13	1.63e-14	-0.0251051	-7.67691
Col9a3	5.24e-13	1.66e-14	0.0585881	7.67431
Bag3	5.29e-13	1.68e-14	0.045158	7.67285
Slc25a45	5.33e-13	1.7e-14	0.0473043	7.67167
Mfsd7a	5.52e-13	1.76e-14	0.0656075	7.66709
Slc25a18	5.92e-13	1.89e-14	0.0319599	7.65776
Adipor2	6.12e-13	1.96e-14	0.0213111	7.65331
BC013712	6.35e-13	2.04e-14	0.0727011	7.6483
Rasal1	6.52e-13	2.09e-14	-0.0283913	-7.64484
Arhgef26	6.54e-13	2.1e-14	0.0258656	7.64408
Dpp10	6.65e-13	2.14e-14	-0.0353351	-7.64185
Nnt	6.76e-13	2.18e-14	0.0161591	7.6394
N28178	6.77e-13	2.19e-14	-0.0236563	-7.63898
Mtmr10	6.86e-13	2.22e-14	0.0231967	7.6371
Nebl	7.17e-13	2.33e-14	0.0207998	7.63116
Npas2	7.19e-13	2.34e-14	-0.0229459	-7.63064
Txlnb	7.33e-13	2.38e-14	0.0767766	7.62802
Gfpt2	7.49e-13	2.44e-14	0.0389322	7.62502
Atcay	8.07e-13	2.63e-14	-0.016051	-7.61515
Car10	8.12e-13	2.66e-14	-0.0356397	-7.61388
Erbb2ip	8.12e-13	2.66e-14	0.0368628	7.61407
Lilrb3	8.13e-13	2.67e-14	0.0921455	7.61355
Shc3	8.19e-13	2.69e-14	-0.0308845	-7.61244
Myo1g	8.4e-13	2.77e-14	0.103634	7.60883
Irgq	8.67e-13	2.86e-14	-0.0208814	-7.60462
A630001G21Rik	9.35e-13	3.09e-14	0.106597	7.59466
Cckbr	9.38e-13	3.1e-14	-0.043425	-7.594
Thrb	9.53e-13	3.16e-14	-0.0268329	-7.59175
Cd72	9.73e-13	3.23e-14	0.138279	7.58878
Cyp2d22	9.97e-13	3.31e-14	0.032707	7.58544
Mtmr11	9.97e-13	3.32e-14	0.0447514	7.58527
F11r	9.98e-13	3.33e-14	0.0332926	7.58492
Galm	1.05e-12	3.52e-14	0.042134	7.57772
Hmgcr	1.09e-12	3.63e-14	-0.0247011	-7.57346
Bmf	1.12e-12	3.75e-14	0.0572705	7.56954
Irak4	1.16e-12	3.9e-14	0.0578509	7.56414
Srcin1	1.19e-12	3.98e-14	-0.0209829	-7.56158
Kctd3	1.25e-12	4.22e-14	-0.0160332	-7.55411
Cat	1.26e-12	4.23e-14	0.0187738	7.55364
Armcx2	1.27e-12	4.29e-14	-0.0166937	-7.55191
Gas7	1.28e-12	4.32e-14	-0.021944	-7.55096
Prdx1	1.28e-12	4.33e-14	0.0229363	7.55056
Cd200r4	1.45e-12	4.91e-14	0.262145	7.53428
Pcnxl2	1.6e-12	5.44e-14	-0.0179895	-7.52095
Spred3	1.64e-12	5.57e-14	-0.0228308	-7.51789
Rhoc	1.68e-12	5.72e-14	0.0423102	7.51428
Itga4	1.75e-12	5.98e-14	-0.0549118	-7.50843
Bcl2a1a	1.78e-12	6.08e-14	0.153204	7.50643
Dio3	1.8e-12	6.15e-14	-0.132705	-7.5048
Arhgap25	1.91e-12	6.54e-14	0.0433727	7.49674
Slc36a1	1.91e-12	6.57e-14	-0.0207483	-7.49625
Dok1	1.93e-12	6.62e-14	0.0707938	7.4951
Gabra3	1.95e-12	6.73e-14	-0.0317741	-7.49297
Gltp	2.01e-12	6.93e-14	0.0364704	7.48913
Trim37	2.02e-12	6.98e-14	-0.0249363	-7.4882
Gbp3	2.07e-12	7.17e-14	0.0512804	7.48478
S100a13	2.09e-12	7.26e-14	0.0386748	7.48308
Necap2	2.12e-12	7.35e-14	0.0352492	7.48153
Kcnk2	2.13e-12	7.39e-14	-0.0228424	-7.48075
Sowaha	2.14e-12	7.47e-14	-0.0376935	-7.47942
Gadl1	2.18e-12	7.59e-14	0.0877209	7.4772
Slfn8	2.26e-12	7.9e-14	0.0736804	7.472
Cpe	2.28e-12	7.99e-14	0.0203871	7.47042
Arap1	2.4e-12	8.42e-14	0.0362054	7.46357
Gpr35	2.43e-12	8.54e-14	0.0952283	7.46166
H2-Q4	2.55e-12	8.95e-14	0.0766826	7.45555
Akr1b10	2.61e-12	9.2e-14	0.023898	7.45189
Bap1	2.68e-12	9.45e-14	-0.0126361	-7.44842
Impdh1	2.73e-12	9.63e-14	-0.0166893	-7.44593
Ssfa2	2.88e-12	1.02e-13	0.0320479	7.43863
Synpo2	2.88e-12	1.02e-13	0.0466796	7.43852
Gatsl2	2.93e-12	1.04e-13	-0.0166638	-7.43578
Cyb5r3	3e-12	1.06e-13	0.0223236	7.43273
Sp110	3e-12	1.07e-13	0.070281	7.43248
Socs3	3.12e-12	1.11e-13	0.0620968	7.42705
Ptprk	3.19e-12	1.14e-13	-0.0352765	-7.42365
Sarm1	3.2e-12	1.15e-13	-0.0155459	-7.42299
Wipf1	3.46e-12	1.24e-13	0.0397167	7.41265
Prrg3	3.46e-12	1.24e-13	-0.0224347	-7.41235
Tep1	3.5e-12	1.26e-13	0.0383208	7.41055
Cln3	3.6e-12	1.29e-13	0.0264681	7.40695
Ncrna00086	3.6e-12	1.3e-13	-0.0253334	-7.40644
Kcnh3	3.62e-12	1.31e-13	-0.0421282	-7.40557
Steap4	3.64e-12	1.31e-13	0.165624	7.40488
Lpxn	4.11e-12	1.49e-13	0.0695825	7.38834
Dap	4.39e-12	1.59e-13	0.0330032	7.3793
Tmem151b	4.39e-12	1.59e-13	-0.0254622	-7.37943
Trf	4.66e-12	1.69e-13	0.0581622	7.3711
Fgf14	4.72e-12	1.72e-13	-0.0432982	-7.36926
D7Ertd443e	4.88e-12	1.78e-13	0.0604617	7.36452
Tnfsf13b	5.32e-12	1.94e-13	0.0729591	7.35286
Sun2	5.42e-12	1.98e-13	0.0268272	7.35012
Scarb2	5.43e-12	1.99e-13	0.0162886	7.34964
Hivep2	5.54e-12	2.03e-13	-0.0223153	-7.34674
Cotl1	5.58e-12	2.05e-13	0.0398152	7.34572
Lpcat3	5.77e-12	2.12e-13	0.0216242	7.34093
Kif5a	5.9e-12	2.17e-13	-0.0339896	-7.33775
Ptgs1	6.07e-12	2.24e-13	0.0336406	7.33377
Decr1	6.21e-12	2.29e-13	0.0245568	7.33052
Pik3ap1	6.38e-12	2.36e-13	0.0564235	7.32668
P2rx4	6.45e-12	2.39e-13	0.0330116	7.32515
Gem	6.64e-12	2.46e-13	0.056211	7.32093
Ddr1	6.78e-12	2.52e-13	0.0306938	7.31793
Rnase4	6.98e-12	2.6e-13	0.0366368	7.31388
Slc24a6	7e-12	2.61e-13	0.04144	7.31338
Kcne1l	7.07e-12	2.64e-13	0.0484362	7.31177
Rasgef1a	7.18e-12	2.68e-13	-0.0253252	-7.30953
Sema3a	7.27e-12	2.72e-13	-0.0529149	-7.30763
Nlk	7.3e-12	2.73e-13	-0.0258932	-7.307
Cd74	7.37e-12	2.76e-13	0.111482	7.30547
Adam17	7.38e-12	2.77e-13	0.0212894	7.30514
Fam82a2	7.42e-12	2.79e-13	-0.0173392	-7.30425
Lrrtm1	8.01e-12	3.01e-13	-0.0297125	-7.29375
Pnpla8	8.03e-12	3.03e-13	-0.016101	-7.29312
Gm4902	8.07e-12	3.05e-13	0.113741	7.29234
Gsg1l	8.14e-12	3.08e-13	-0.0295871	-7.2909
Plxnb2	8.31e-12	3.15e-13	0.0243873	7.28795
Pmaip1	9.4e-12	3.57e-13	0.0581999	7.27113
Plcxd2	9.45e-12	3.59e-13	-0.0427572	-7.2702
S100b	1.01e-11	3.83e-13	0.0339334	7.26131
Tns4	1.04e-11	3.97e-13	0.126353	7.25673
R3hdm2	1.05e-11	4.01e-13	-0.0202111	-7.25528
Aox1	1.08e-11	4.11e-13	0.0441838	7.25205
Chsy3	1.08e-11	4.13e-13	-0.0279292	-7.25126
Camk1g	1.17e-11	4.46e-13	-0.0308927	-7.2407
Sprn	1.17e-11	4.5e-13	-0.0252165	-7.23966
Phlpp2	1.19e-11	4.56e-13	-0.0159786	-7.23769
Lphn1	1.2e-11	4.61e-13	-0.0164253	-7.23635
Ttf2	1.23e-11	4.73e-13	0.0477174	7.23276
Tspo	1.24e-11	4.77e-13	0.0620252	7.23173
Pde3b	1.27e-11	4.91e-13	0.0235617	7.22785
Gria3	1.29e-11	4.99e-13	-0.0250662	-7.22568
Sbno2	1.29e-11	5e-13	0.0429053	7.22527
Slc7a7	1.31e-11	5.1e-13	0.063369	7.22268
Cd151	1.33e-11	5.15e-13	0.0278629	7.22139
Prosapip1	1.37e-11	5.33e-13	-0.0270117	-7.21665
Kirrel2	1.39e-11	5.41e-13	-0.0459657	-7.21457
Vamp8	1.44e-11	5.63e-13	0.0411463	7.20923
Psd3	1.51e-11	5.9e-13	-0.0225189	-7.20281
Shank3	1.51e-11	5.92e-13	-0.0351528	-7.20238
Elf1	1.56e-11	6.12e-13	0.0354097	7.19782
Dok6	1.63e-11	6.4e-13	-0.0301165	-7.19166
Dcaf6	1.64e-11	6.43e-13	-0.0205327	-7.19104
Fam132a	1.65e-11	6.48e-13	-0.0399755	-7.19003
Gstm1	1.66e-11	6.51e-13	0.0282246	7.18927
Kcnb1	1.75e-11	6.88e-13	-0.0200954	-7.18174
C1ra	1.81e-11	7.16e-13	0.0706938	7.17638
Tifa	1.82e-11	7.19e-13	0.0405844	7.1757
Ftl1	1.88e-11	7.44e-13	0.0358254	7.17104
Cds1	1.89e-11	7.49e-13	-0.0229799	-7.17024
Il10rb	1.9e-11	7.52e-13	0.0378634	7.16957
Crim1	1.9e-11	7.54e-13	-0.0331538	-7.16932
2310008H04Rik	1.94e-11	7.71e-13	0.0411779	7.16614
Dcxr	1.96e-11	7.8e-13	0.0427457	7.16469
Tmem91	1.96e-11	7.81e-13	-0.0425769	-7.16442
Gm5086	2.12e-11	8.46e-13	0.0588622	7.1535
Bhlhe41	2.14e-11	8.57e-13	0.0311073	7.1517
Pcp4	2.19e-11	8.77e-13	-0.0304244	-7.1486
Tex11	2.2e-11	8.82e-13	0.109485	7.14779
LOC433374	2.24e-11	9.01e-13	0.09299	7.14484
Arl5c	2.33e-11	9.35e-13	0.0459589	7.13977
S100a4	2.36e-11	9.48e-13	0.0725708	7.13781
Pcsk6	2.4e-11	9.66e-13	0.036046	7.1352
Dhcr24	2.51e-11	1.01e-12	-0.0227675	-7.12894
Lgals1	2.51e-11	1.02e-12	0.0372705	7.1284
Sipa1	2.54e-11	1.03e-12	0.0393151	7.1268
Tgfb1	2.55e-11	1.04e-12	0.0560167	7.12574
Ostf1	2.56e-11	1.04e-12	0.0282265	7.12548
Rab6b	2.65e-11	1.08e-12	-0.017246	-7.12053
Celf4	2.67e-11	1.09e-12	-0.0219333	-7.11878
Tox3	2.67e-11	1.09e-12	-0.040892	-7.11889
Ppp2r2c	2.69e-11	1.1e-12	-0.0203379	-7.11752
Dbndd2	2.7e-11	1.1e-12	0.0202333	7.11723
Lxn	2.71e-11	1.11e-12	0.0292133	7.11609
Serhl	2.78e-11	1.14e-12	0.0351408	7.11255
Cpt2	2.8e-11	1.15e-12	0.0338057	7.11167
Stx1a	2.82e-11	1.16e-12	-0.038506	-7.11016
Ltbr	2.83e-11	1.16e-12	0.0412663	7.10955
Zc3h7b	2.98e-11	1.22e-12	-0.01957	-7.10253
Dlgap4	3.22e-11	1.33e-12	-0.0208479	-7.09134
1300002K09Rik	3.31e-11	1.37e-12	0.217862	7.08744
Slc39a10	3.32e-11	1.37e-12	-0.0329333	-7.08694
Cyp46a1	3.35e-11	1.39e-12	-0.0180263	-7.08532
Tcirg1	3.36e-11	1.39e-12	0.0548862	7.08489
Jazf1	3.4e-11	1.41e-12	-0.0264616	-7.08313
Lrrc8a	3.48e-11	1.45e-12	0.0200931	7.07955
Sall1	3.51e-11	1.46e-12	0.0283791	7.07823
Efnb2	3.54e-11	1.47e-12	-0.0357532	-7.07697
Rab13	3.54e-11	1.48e-12	0.0360521	7.07669
BC026590	3.66e-11	1.53e-12	-0.0187044	-7.07178
Grm7	3.78e-11	1.58e-12	-0.0259087	-7.06723
Ndst3	3.87e-11	1.62e-12	-0.0402058	-7.0638
Prkch	3.89e-11	1.63e-12	0.0342269	7.06298
Slc25a22	3.89e-11	1.63e-12	-0.0243483	-7.06273
Lcat	3.9e-11	1.64e-12	0.0369912	7.06206
Fam131b	3.92e-11	1.65e-12	-0.0199147	-7.06141
Adora3	4.06e-11	1.71e-12	0.070511	7.05634
Htr1a	4.07e-11	1.72e-12	-0.0459971	-7.05583
Rhbdd1	4.17e-11	1.76e-12	0.0244916	7.05208
Snph	4.17e-11	1.76e-12	-0.0188282	-7.05222
Postn	4.17e-11	1.77e-12	0.0734649	7.05172
Parp4	4.26e-11	1.81e-12	0.0327799	7.04849
Lztr1	4.26e-11	1.81e-12	-0.0129285	-7.04835
Crispld2	4.26e-11	1.81e-12	0.0561986	7.04836
Thrsp	4.4e-11	1.87e-12	0.0223061	7.04377
Htr7	4.57e-11	1.95e-12	-0.036751	-7.03829
Igtp	4.6e-11	1.96e-12	0.0525064	7.03724
Krcc1	4.75e-11	2.03e-12	0.0290405	7.03262
Trim46	4.96e-11	2.12e-12	-0.0206942	-7.02642
Fam78b	5.03e-11	2.15e-12	-0.0212758	-7.02419
Il6st	5.04e-11	2.16e-12	0.02407	7.0236
Stxbp3a	5.05e-11	2.17e-12	0.0280914	7.02323
Pcdhb20	5.42e-11	2.33e-12	-0.0276599	-7.01328
Tmem47	5.64e-11	2.43e-12	0.0256239	7.00742
Tmem144	5.73e-11	2.47e-12	0.0390791	7.00516
Tmem132d	5.75e-11	2.48e-12	-0.0337842	-7.00447
Rnase1	5.78e-11	2.49e-12	0.0729356	7.00358
Slc41a1	5.92e-11	2.56e-12	0.0207301	6.99993
Paxip1	5.92e-11	2.56e-12	-0.0150119	-6.99998
Hadha	5.99e-11	2.6e-12	0.0129207	6.99798
Tmem154	6.22e-11	2.7e-12	0.0854416	6.99264
Stom	6.39e-11	2.78e-12	0.0325851	6.98862
Cyp51	6.39e-11	2.78e-12	-0.0207383	-6.98833
Mchr1	6.58e-11	2.87e-12	-0.027558	-6.98416
Dynll1	6.68e-11	2.91e-12	-0.0218386	-6.98191
4930539E08Rik	6.8e-11	2.97e-12	-0.0347479	-6.97922
Plxdc2	7.05e-11	3.08e-12	0.0237523	6.97383
Asap3	7.16e-11	3.13e-12	0.0473923	6.97166
Tmem63b	7.44e-11	3.26e-12	-0.0119189	-6.96604
Reep2	7.45e-11	3.27e-12	-0.017564	-6.96561
Thra	8.04e-11	3.53e-12	-0.0200266	-6.95468
Fam167a	8.13e-11	3.58e-12	0.0626029	6.95301
Kif27	8.2e-11	3.61e-12	-0.0525019	-6.95166
Pygb	8.25e-11	3.64e-12	0.0195392	6.95056
C130026L21Rik	8.28e-11	3.65e-12	-0.0468695	-6.94996
Prkd3	8.64e-11	3.82e-12	0.0277122	6.94366
Stat5a	8.66e-11	3.83e-12	0.0639884	6.94324
Crhr1	8.67e-11	3.84e-12	-0.040495	-6.94298
Mtap2	8.7e-11	3.86e-12	-0.0208595	-6.94231
Oasl2	8.75e-11	3.89e-12	0.0729829	6.9412
Klhl29	8.92e-11	3.96e-12	-0.0268467	-6.93844
Ppp1r18	9.31e-11	4.14e-12	0.0368471	6.9322
Tns3	9.63e-11	4.29e-12	0.0244305	6.92719
Tap1	9.66e-11	4.31e-12	0.0458754	6.9265
Myadm	9.66e-11	4.32e-12	-0.023225	-6.92646
Tlr4	9.7e-11	4.34e-12	0.0568529	6.92566
4930471M23Rik	9.72e-11	4.35e-12	0.0144515	6.92526
Pcdh19	9.82e-11	4.41e-12	-0.0410515	-6.92353
Pipox	1.07e-10	4.79e-12	0.0617261	6.91164
Rusc1	1.08e-10	4.86e-12	-0.0182281	-6.9097
Ctnnd2	1.09e-10	4.9e-12	-0.0171104	-6.90847
2610035D17Rik	1.12e-10	5.05e-12	0.0256194	6.9043
Rab3c	1.12e-10	5.06e-12	-0.032853	-6.90388
Mtap6	1.12e-10	5.07e-12	-0.0172112	-6.9035
Galc	1.2e-10	5.42e-12	0.0161381	6.894
Tmco4	1.22e-10	5.51e-12	0.0471088	6.89185
Tec	1.23e-10	5.58e-12	0.053386	6.88988
Zdhhc22	1.24e-10	5.64e-12	-0.0397924	-6.88845
Lhfpl4	1.28e-10	5.81e-12	-0.0159151	-6.88433
Trak1	1.34e-10	6.08e-12	-0.0152605	-6.87778
2005-09-01	1.36e-10	6.19e-12	-0.0272502	-6.87511
Tor1aip1	1.45e-10	6.62e-12	0.0213251	6.86572
Pttg1ip	1.47e-10	6.72e-12	0.0235503	6.86347
Trim9	1.48e-10	6.75e-12	-0.0166335	-6.86287
Kcnf1	1.48e-10	6.76e-12	-0.0355182	-6.86259
Pdgfd	1.48e-10	6.77e-12	0.0489358	6.86235
Parp14	1.48e-10	6.8e-12	0.0510977	6.86187
Dbx2	1.5e-10	6.88e-12	0.0241186	6.86021
Xdh	1.52e-10	6.97e-12	0.0539568	6.85827
Glipr1	1.55e-10	7.13e-12	0.0877273	6.85506
Ifi202b	1.58e-10	7.29e-12	0.133802	6.85192
Olfm1	1.58e-10	7.3e-12	-0.0241453	-6.85175
Rapsn	1.58e-10	7.31e-12	0.0829288	6.85152
Plcb3	1.69e-10	7.83e-12	0.0320837	6.84162
Gm2a	1.7e-10	7.85e-12	0.0225738	6.84122
F3	1.71e-10	7.9e-12	0.0306033	6.84032
Myo18b	1.72e-10	8e-12	-0.057012	-6.83854
Ctso	1.75e-10	8.11e-12	0.0270495	6.83653
Ldoc1l	1.75e-10	8.15e-12	-0.0201875	-6.83587
Atf5	1.75e-10	8.16e-12	0.0302682	6.83574
Cmtm4	1.76e-10	8.19e-12	-0.0198285	-6.83526
Syt4	1.79e-10	8.35e-12	-0.0300933	-6.83242
Camk2a	1.81e-10	8.46e-12	-0.0383866	-6.83059
Sfxn5	1.82e-10	8.52e-12	0.0226668	6.82959
Atp6v1g2	1.83e-10	8.58e-12	-0.0141885	-6.82845
Dpy19l3	1.84e-10	8.64e-12	-0.0183799	-6.82754
Doc2b	1.87e-10	8.75e-12	-0.0702541	-6.82564
Kctd13	1.91e-10	8.97e-12	-0.0191134	-6.8221
Lingo1	1.95e-10	9.19e-12	-0.0319741	-6.81862
Ccl12	1.99e-10	9.39e-12	0.117761	6.81555
L1cam	2.01e-10	9.48e-12	-0.0258118	-6.81417
Ddx21	2.02e-10	9.55e-12	0.016072	6.81316
Tmbim1	2.02e-10	9.56e-12	0.031868	6.81294
Ptges	2.03e-10	9.62e-12	0.0525243	6.81214
Nfkb1	2.07e-10	9.8e-12	0.0275207	6.80945
Fbxl2	2.09e-10	9.92e-12	-0.0214552	-6.80769
Klrb1a	2.12e-10	1.01e-11	0.267123	6.80535
Ppap2b	2.13e-10	1.01e-11	0.0259813	6.80473
Gsdmd	2.17e-10	1.03e-11	0.0645701	6.80215
Mafb	2.17e-10	1.03e-11	0.0436672	6.80193
Mtap1a	2.24e-10	1.07e-11	-0.0196692	-6.79711
Ntrk2	2.29e-10	1.09e-11	0.019234	6.79362
Tef	2.34e-10	1.12e-11	-0.0175976	-6.79043
Fgfrl1	2.34e-10	1.12e-11	0.0415985	6.7902
Eif2ak3	2.41e-10	1.15e-11	0.0183542	6.78608
D17Wsu92e	2.51e-10	1.2e-11	-0.0171623	-6.78007
Fxyd2	2.51e-10	1.2e-11	-0.0407238	-6.77969
Calr	2.55e-10	1.22e-11	-0.0208153	-6.77736
Leprel1	2.67e-10	1.28e-11	0.0455124	6.7704
Prkcc	2.79e-10	1.34e-11	-0.0265603	-6.76394
Ppap2c	2.82e-10	1.36e-11	0.0468975	6.76221
Wdr13	2.82e-10	1.36e-11	-0.0171008	-6.76224
Bsn	2.94e-10	1.42e-11	-0.0233772	-6.75587
Ugt1a7c	2.98e-10	1.44e-11	0.0786097	6.75384
Flrt1	2.98e-10	1.44e-11	-0.0227721	-6.7534
Pdlim5	3e-10	1.45e-11	0.0247984	6.75262
Rps6ka1	3e-10	1.45e-11	0.0264887	6.75234
4931428F04Rik	3.01e-10	1.46e-11	-0.0178525	-6.75143
Josd1	3.02e-10	1.47e-11	-0.0144772	-6.75106
Tsc22d1	3.06e-10	1.49e-11	-0.0127282	-6.74912
S100a16	3.07e-10	1.49e-11	0.0329238	6.74843
Dnase1l1	3.13e-10	1.53e-11	0.053588	6.74545
Pnkd	3.27e-10	1.6e-11	-0.0200287	-6.73886
Dhrs3	3.31e-10	1.62e-11	0.0298588	6.73702
Purb	3.35e-10	1.64e-11	-0.0231415	-6.73513
Rftn2	3.38e-10	1.66e-11	0.0227754	6.7336
Stat6	3.45e-10	1.69e-11	0.0335774	6.73055
Pde4d	3.47e-10	1.7e-11	-0.0232111	-6.72948
Sqrdl	3.5e-10	1.72e-11	0.0339103	6.7279
Lrmp	3.52e-10	1.73e-11	0.0613414	6.72683
Ipo9	3.6e-10	1.77e-11	-0.0139772	-6.72355
Lhx2	3.64e-10	1.8e-11	-0.021041	-6.72173
Kif3c	3.69e-10	1.82e-11	-0.0169402	-6.71951
Spnb3	3.84e-10	1.9e-11	-0.0259884	-6.71362
Fbxl16	3.91e-10	1.94e-11	-0.0279848	-6.7108
Il2rg	3.92e-10	1.94e-11	0.0713385	6.71054
Spata13	3.93e-10	1.95e-11	0.034151	6.70979
Madd	3.95e-10	1.96e-11	-0.014067	-6.70901
Sorbs3	3.95e-10	1.96e-11	0.0375255	6.70884
Cobl	3.97e-10	1.97e-11	-0.038681	-6.70793
Igsf10	4e-10	1.99e-11	0.0351416	6.70681
Dact3	4.15e-10	2.07e-11	-0.0253745	-6.70115
Dpp9	4.16e-10	2.08e-11	-0.0189453	-6.70055
Gm15800	4.19e-10	2.1e-11	-0.0176099	-6.699
Slc12a9	4.19e-10	2.1e-11	0.0280641	6.69922
Drp2	4.19e-10	2.1e-11	-0.021261	-6.69915
Lrrc4	4.24e-10	2.13e-11	-0.0178711	-6.69711
Nos1ap	4.3e-10	2.16e-11	-0.0265217	-6.69486
Tmeff1	4.34e-10	2.18e-11	-0.0213835	-6.69342
Usp21	4.53e-10	2.28e-11	-0.0155038	-6.68708
Lin7b	4.57e-10	2.3e-11	-0.0280238	-6.68571
Cdkl4	4.85e-10	2.44e-11	-0.0372031	-6.67689
2310046A06Rik	4.89e-10	2.47e-11	-0.0281807	-6.67528
Hist1h2be	5.07e-10	2.56e-11	0.0548623	6.67005
Hrh3	5.11e-10	2.58e-11	-0.0379619	-6.66851
Ptpn5	5.11e-10	2.58e-11	-0.017632	-6.66847
Tlr6	5.18e-10	2.62e-11	0.0556097	6.66621
Prodh	5.22e-10	2.65e-11	0.034372	6.66499
Amotl1	5.22e-10	2.65e-11	0.0225546	6.66504
Map3k5	5.39e-10	2.74e-11	-0.0264955	-6.65989
Suclg2	5.41e-10	2.75e-11	0.0280406	6.65919
Chd3	5.52e-10	2.81e-11	-0.0241409	-6.65628
Nisch	5.54e-10	2.82e-11	-0.016011	-6.65554
Gm1976	5.81e-10	2.97e-11	-0.0304958	-6.64823
Prmt8	5.98e-10	3.05e-11	-0.0207257	-6.6439
Epb4.9	6.46e-10	3.3e-11	-0.0150625	-6.63248
Lmo4	6.56e-10	3.36e-11	-0.0318195	-6.63008
Iqsec2	6.56e-10	3.36e-11	-0.0246136	-6.62984
Tspan4	6.72e-10	3.45e-11	0.0313099	6.62613
Gabbr2	6.72e-10	3.45e-11	-0.0212899	-6.62596
Ankrd34a	6.76e-10	3.47e-11	-0.023605	-6.62502
Cpne3	6.85e-10	3.52e-11	0.0296768	6.62281
Hyou1	7.08e-10	3.65e-11	-0.0184117	-6.61775
Pvrl4	7.34e-10	3.78e-11	0.0352551	6.61234
Bach1	7.42e-10	3.83e-11	0.0197224	6.61055
Lsm11	7.44e-10	3.85e-11	-0.0350705	-6.60992
Mavs	7.68e-10	3.97e-11	0.0290317	6.60513
Kremen1	7.9e-10	4.09e-11	0.0237172	6.60083
Dffa	7.94e-10	4.12e-11	-0.0216807	-6.59986
Parp10	8.12e-10	4.21e-11	0.0458753	6.59636
Sparcl1	8.16e-10	4.24e-11	0.0198594	6.59547
Lpar5	8.16e-10	4.24e-11	0.10145	6.59536
Tbc1d22b	8.23e-10	4.28e-11	-0.0146496	-6.59391
Dlg2	8.25e-10	4.3e-11	-0.0203396	-6.59341
Atp1b3	8.25e-10	4.3e-11	0.0205985	6.59334
Sh3tc1	8.58e-10	4.48e-11	0.0517952	6.58733
Rom1	8.86e-10	4.63e-11	0.0412495	6.58248
Gna15	9.02e-10	4.72e-11	0.0541772	6.57959
Syk	9.08e-10	4.75e-11	0.0441281	6.57845
Fgfr1	9.15e-10	4.8e-11	0.0231332	6.57711
Lonrf3	9.2e-10	4.82e-11	0.0281102	6.57628
Nrn1	9.3e-10	4.88e-11	-0.0354193	-6.57454
Tpm4	9.44e-10	4.96e-11	0.027929	6.57208
Dscr3	9.59e-10	5.04e-11	0.0154088	6.56965
Mitf	9.69e-10	5.11e-11	0.0286625	6.56778
Usp27x	9.69e-10	5.1e-11	-0.0266164	-6.5679
Ramp3	9.71e-10	5.13e-11	-0.0551286	-6.5671
Creld1	9.71e-10	5.13e-11	-0.0173306	-6.56719
Atat1	9.73e-10	5.15e-11	-0.0144418	-6.56651
Gmfg	9.73e-10	5.15e-11	0.0485929	6.56662
Acsl3	9.79e-10	5.19e-11	0.0188534	6.56544
Ldb2	9.96e-10	5.28e-11	-0.0311154	-6.56278
Rhou	9.96e-10	5.29e-11	0.0194061	6.56256
Ttbk1	1.01e-09	5.39e-11	-0.025995	-6.55987
Irf1	1.03e-09	5.46e-11	0.0394033	6.55777
Pion	1.04e-09	5.51e-11	0.0395115	6.55639
Vstm2l	1.05e-09	5.62e-11	-0.0439839	-6.55343
Zc3hav1	1.06e-09	5.67e-11	0.0502461	6.55214
Ajap1	1.07e-09	5.7e-11	-0.0355283	-6.5513
Peli2	1.08e-09	5.76e-11	0.0223204	6.54994
Kif1a	1.11e-09	5.92e-11	-0.0130842	-6.54577
Mast2	1.11e-09	5.92e-11	-0.0161881	-6.54564
Ogdhl	1.14e-09	6.11e-11	0.0218903	6.54114
Tecpr2	1.14e-09	6.15e-11	-0.0144692	-6.54015
Hsd3b7	1.17e-09	6.27e-11	0.0348687	6.53715
Litaf	1.17e-09	6.32e-11	0.0474284	6.53589
Zdhhc14	1.17e-09	6.33e-11	-0.0248906	-6.53577
Igdcc4	1.17e-09	6.33e-11	0.0233688	6.53584
Cenpa	1.18e-09	6.37e-11	0.0510409	6.53485
Hfe	1.2e-09	6.51e-11	0.0456205	6.53162
BC068157	1.26e-09	6.83e-11	-0.0277561	-6.5244
Tap2	1.29e-09	6.99e-11	0.040574	6.52088
Ncs1	1.36e-09	7.35e-11	-0.019415	-6.51344
Ifitm3	1.36e-09	7.37e-11	0.0534652	6.51286
Trim3	1.38e-09	7.47e-11	-0.0131721	-6.51083
Fibcd1	1.39e-09	7.54e-11	-0.0809639	-6.50941
Ankrd13a	1.4e-09	7.59e-11	0.022256	6.50842
Pip4k2b	1.4e-09	7.62e-11	-0.0129702	-6.50795
Cyb561	1.41e-09	7.68e-11	-0.0229608	-6.50671
Antxr1	1.44e-09	7.83e-11	0.0318248	6.50377
Prrc2b	1.44e-09	7.86e-11	-0.014741	-6.50334
Tln1	1.44e-09	7.87e-11	0.0328864	6.50311
Ncapg2	1.45e-09	7.94e-11	-0.0589738	-6.50169
Klf16	1.45e-09	7.96e-11	-0.0255275	-6.50136
St6gal1	1.54e-09	8.45e-11	0.0239476	6.49239
Med22	1.54e-09	8.46e-11	0.0137159	6.49211
Coro1b	1.56e-09	8.56e-11	0.0176755	6.49036
Wnk2	1.56e-09	8.57e-11	-0.0158212	-6.49021
Dtx3l	1.57e-09	8.64e-11	0.0323392	6.48904
Ctla2b	1.57e-09	8.67e-11	0.0712197	6.48854
Htt	1.58e-09	8.72e-11	-0.015178	-6.48763
Ccl9	1.58e-09	8.74e-11	0.118249	6.48735
Pnma2	1.61e-09	8.89e-11	-0.0232309	-6.48475
4921513D23Rik	1.62e-09	8.95e-11	-0.0207683	-6.48364
1810011H11Rik	1.62e-09	8.99e-11	0.0663634	6.48303
Pik3ip1	1.66e-09	9.18e-11	0.0188124	6.47988
Calb1	1.67e-09	9.27e-11	-0.0428938	-6.47835
Stk10	1.68e-09	9.31e-11	0.0302782	6.47778
Olfml1	1.69e-09	9.36e-11	0.032223	6.47687
1700001L19Rik	1.73e-09	9.64e-11	-0.0269471	-6.47253
Gbp6	1.74e-09	9.66e-11	0.080131	6.47219
Magi3	1.74e-09	9.69e-11	-0.020065	-6.47178
Rnf130	1.76e-09	9.81e-11	0.0169239	6.46988
Csrp1	1.77e-09	9.87e-11	0.0338783	6.46889
Pld2	1.78e-09	9.95e-11	0.0231926	6.46772
Tmtc4	1.82e-09	1.02e-10	-0.0249135	-6.46422
Arid5a	1.84e-09	1.03e-10	0.030601	6.46231
Mbd2	1.89e-09	1.06e-10	0.0176856	6.45834
Mms19	1.89e-09	1.06e-10	0.0115366	6.45831
Trim12c	1.9e-09	1.06e-10	0.0460502	6.45745
Suv39h1	1.96e-09	1.1e-10	-0.0206515	-6.45259
E130012A19Rik	1.99e-09	1.12e-10	-0.0436016	-6.44983
Scara3	1.99e-09	1.12e-10	0.035753	6.44946
Bcl2a1d	2e-09	1.13e-10	0.103834	6.44851
Smpd3	2.04e-09	1.15e-10	-0.0184881	-6.44589
Prrx2	2.07e-09	1.17e-10	0.0781086	6.44349
Zfand2a	2.14e-09	1.21e-10	-0.0109625	-6.43821
Mob1a	2.24e-09	1.27e-10	0.0261751	6.43096
Btrc	2.27e-09	1.29e-10	-0.0141311	-6.42864
9930111J21Rik1	2.34e-09	1.33e-10	0.0704979	6.42404
Tubg2	2.41e-09	1.37e-10	-0.0177383	-6.41958
Syt7	2.45e-09	1.39e-10	-0.0161863	-6.41713
Slc12a5	2.48e-09	1.41e-10	-0.0169903	-6.41498
Myh15	2.53e-09	1.44e-10	0.0368393	6.41154
Loxl3	2.53e-09	1.44e-10	0.0310043	6.41148
Glipr2	2.54e-09	1.45e-10	0.0372233	6.41083
Cdk5r1	2.54e-09	1.45e-10	-0.0235183	-6.41051
Grin1	2.65e-09	1.51e-10	-0.0205468	-6.40435
Pdia6	2.65e-09	1.52e-10	-0.0203777	-6.40376
Mamdc2	2.69e-09	1.54e-10	0.036871	6.40134
Sgsm1	2.7e-09	1.55e-10	-0.0203417	-6.40076
Tsc22d4	2.74e-09	1.57e-10	0.0356297	6.39833
Sgsh	2.78e-09	1.59e-10	0.0257572	6.39633
Nr1h3	2.79e-09	1.6e-10	0.0454491	6.39512
Galnt4	2.84e-09	1.64e-10	0.0324509	6.39184
Lass2	2.84e-09	1.64e-10	0.0273214	6.3919
Rhog	2.84e-09	1.64e-10	0.0421253	6.3919
Gprc5b	2.84e-09	1.64e-10	0.0246859	6.39207
Stx1b	2.84e-09	1.64e-10	-0.0164201	-6.3919
Srebf1	2.88e-09	1.66e-10	0.0378239	6.38969
Mlph	3.01e-09	1.74e-10	0.057658	6.38286
Mtfr1	3.02e-09	1.75e-10	0.0234268	6.3821
Fmo5	3.02e-09	1.75e-10	0.0368349	6.38191
1110032F04Rik	3.05e-09	1.77e-10	-0.0419684	-6.38046
Pde2a	3.05e-09	1.77e-10	-0.0183488	-6.38005
Il1r1	3.07e-09	1.78e-10	0.0487528	6.37886
Tctn2	3.08e-09	1.79e-10	-0.0167512	-6.37863
Garnl3	3.15e-09	1.83e-10	-0.0241025	-6.37489
Spsb1	3.22e-09	1.87e-10	0.0399671	6.37139
Gm5069	3.22e-09	1.88e-10	0.0314315	6.37118
Lrrn3	3.26e-09	1.9e-10	-0.0259461	-6.36896
Efna5	3.35e-09	1.96e-10	-0.0352176	-6.3647
Accs	3.38e-09	1.98e-10	0.0335878	6.36326
Plin3	3.41e-09	2e-10	0.0358088	6.3617
Tmem38a	3.48e-09	2.03e-10	-0.0173935	-6.35875
Dlgap3	3.53e-09	2.07e-10	-0.0343493	-6.35614
Frmd4b	3.65e-09	2.14e-10	0.0260059	6.35083
4930555I21Rik	3.71e-09	2.17e-10	-0.0775264	-6.3485
Naga	3.72e-09	2.18e-10	0.0209003	6.34788
Elk3	3.72e-09	2.19e-10	0.0327162	6.34741
Ephx1	3.78e-09	2.23e-10	0.0315498	6.34492
Hk3	3.84e-09	2.26e-10	0.0543851	6.34233
Zmynd15	3.94e-09	2.32e-10	0.101958	6.33834
Gsn	4.03e-09	2.38e-10	0.0378878	6.33479
Fam129a	4.04e-09	2.39e-10	0.0394793	6.33407
Akr1b8	4.28e-09	2.53e-10	0.0563179	6.32503
Cx3cl1	4.42e-09	2.61e-10	-0.0269183	-6.32005
Lrfn5	4.45e-09	2.63e-10	-0.0274461	-6.31894
Dnaic2	4.48e-09	2.66e-10	0.0472693	6.31755
Birc3	4.56e-09	2.7e-10	0.0478166	6.31492
Rasa4	4.62e-09	2.74e-10	0.0522796	6.31274
Ccrl2	4.7e-09	2.79e-10	0.0512245	6.3099
Crtap	4.72e-09	2.81e-10	0.0339003	6.30909
Smarcd2	4.73e-09	2.82e-10	0.0242738	6.30853
Sgk1	4.83e-09	2.88e-10	0.0330997	6.30523
Wdr60	4.92e-09	2.93e-10	-0.055562	-6.30223
Ggt1	4.93e-09	2.95e-10	0.0386677	6.30162
Erap1	4.93e-09	2.94e-10	0.0276932	6.30173
C2cd4c	4.93e-09	2.95e-10	-0.0359387	-6.30143
Cnih4	4.98e-09	2.98e-10	0.0143802	6.29989
Ripk1	4.98e-09	2.98e-10	0.0311156	6.29968
Adap2	5.17e-09	3.1e-10	0.050887	6.29362
Hc	5.2e-09	3.12e-10	-0.136622	-6.29253
D430019H16Rik	5.21e-09	3.13e-10	-0.0288208	-6.29231
I830012O16Rik	5.47e-09	3.29e-10	0.0551636	6.28452
Plekhb1	5.52e-09	3.32e-10	0.0359593	6.28306
Ttll3	5.66e-09	3.41e-10	-0.044597	-6.27896
Pnpla2	5.72e-09	3.45e-10	0.0289781	6.27714
Pold4	5.79e-09	3.49e-10	0.0278141	6.27508
Mark2	5.91e-09	3.57e-10	-0.0163567	-6.27173
Aldoc	5.96e-09	3.61e-10	0.0265987	6.27023
Nat6	5.98e-09	3.62e-10	0.0256623	6.26959
Fam63a	6.01e-09	3.64e-10	0.0171705	6.26885
Vasp	6.01e-09	3.64e-10	0.0273854	6.26876
Nrsn1	6.15e-09	3.73e-10	-0.0311945	-6.2648
Gpr137b	6.18e-09	3.75e-10	0.0180814	6.26403
Cdc42se1	6.47e-09	3.93e-10	0.0130925	6.25685
Pvrl1	6.61e-09	4.02e-10	-0.0320486	-6.25319
Zfp251	6.64e-09	4.04e-10	-0.0118555	-6.25243
Zfp46	6.66e-09	4.06e-10	-0.0191492	-6.2517
Nfatc3	6.78e-09	4.14e-10	0.0214443	6.24883
Dnaja4	6.9e-09	4.21e-10	-0.0136623	-6.24605
Apc	6.95e-09	4.25e-10	-0.0225987	-6.24471
Sipa1l1	7.02e-09	4.29e-10	-0.0248813	-6.24297
Hist1h4i	7.02e-09	4.29e-10	0.0817941	6.24303
Ifit1	7.09e-09	4.34e-10	0.0583232	6.24116
Gdpd2	7.11e-09	4.36e-10	0.0317442	6.24064
Gpsm3	7.11e-09	4.36e-10	0.0524059	6.24043
2002-09-01	7.33e-09	4.5e-10	0.0173865	6.2355
Pcdhb8	7.34e-09	4.51e-10	-0.0355109	-6.23523
E030003E18Rik	7.58e-09	4.66e-10	0.0837047	6.23004
Tapbp	7.66e-09	4.72e-10	0.0251137	6.22823
Ssbp3	7.67e-09	4.73e-10	-0.0153694	-6.22789
Flnc	7.75e-09	4.78e-10	0.0655831	6.22622
Syn1	7.79e-09	4.81e-10	-0.0219611	-6.22522
Smarcc1	7.86e-09	4.85e-10	-0.0145226	-6.22375
Mpped2	7.95e-09	4.91e-10	-0.0257574	-6.22187
Lpl	8.1e-09	5.01e-10	0.0359667	6.21869
Trrap	8.13e-09	5.04e-10	-0.0147323	-6.21797
Slc7a5	8.37e-09	5.19e-10	0.0165856	6.21324
Ccr5	8.37e-09	5.19e-10	0.0359324	6.21331
Gng5	8.42e-09	5.23e-10	0.0317545	6.21214
Coro2a	8.55e-09	5.31e-10	-0.0199605	-6.20955
Dnajc27	8.7e-09	5.41e-10	-0.0140006	-6.20673
Add2	8.75e-09	5.45e-10	-0.021739	-6.20559
Stxbp1	8.79e-09	5.48e-10	-0.0199881	-6.20477
Begain	8.88e-09	5.54e-10	-0.0259634	-6.20303
Celf5	8.92e-09	5.57e-10	-0.0189261	-6.2022
Fam131a	9.03e-09	5.64e-10	-0.0249637	-6.20013
Bcl11a	9.16e-09	5.72e-10	-0.0190199	-6.19782
Twf1	9.23e-09	5.78e-10	0.0117879	6.19636
Pik3c2a	9.28e-09	5.81e-10	0.018382	6.19553
Slc25a23	9.4e-09	5.89e-10	-0.0163487	-6.19337
Neurl4	9.45e-09	5.93e-10	-0.0112037	-6.19226
Lrrn1	9.79e-09	6.14e-10	-0.0281702	-6.18668
Tmem123	1.01e-08	6.36e-10	0.0269962	6.18116
Slc1a4	1.02e-08	6.41e-10	0.0192334	6.17995
Palm	1.04e-08	6.55e-10	-0.0242547	-6.17648
Syt5	1.05e-08	6.62e-10	-0.0219096	-6.17496
Cry2	1.06e-08	6.66e-10	-0.0145509	-6.17394
Lin7a	1.06e-08	6.71e-10	-0.0274277	-6.17276
Pak2	1.07e-08	6.75e-10	0.0124076	6.17173
Akt3	1.07e-08	6.79e-10	-0.0208125	-6.17083
Dbndd1	1.08e-08	6.85e-10	-0.0164246	-6.1695
Fam167b	1.09e-08	6.91e-10	0.0644356	6.1682
Rsu1	1.09e-08	6.92e-10	0.017148	6.16796
6330403A02Rik	1.11e-08	7.06e-10	-0.038127	-6.16477
Cxcr4	1.12e-08	7.09e-10	0.0407047	6.16403
Bco2	1.12e-08	7.11e-10	0.0334893	6.1637
Gfod2	1.15e-08	7.33e-10	-0.0177066	-6.15879
Snx20	1.16e-08	7.39e-10	0.0573057	6.15743
Ebf3	1.18e-08	7.49e-10	0.055069	6.1554
Kcnq2	1.18e-08	7.54e-10	-0.0166978	-6.15422
Gstm5	1.18e-08	7.56e-10	0.01914	6.154
Lrp10	1.2e-08	7.64e-10	0.0217271	6.15213
Gm973	1.21e-08	7.73e-10	0.0397657	6.15042
Rela	1.21e-08	7.75e-10	0.0235071	6.14998
Osm	1.22e-08	7.78e-10	0.111207	6.14941
Ccl2	1.24e-08	7.92e-10	0.177407	6.14659
Spnb1	1.29e-08	8.24e-10	-0.0199781	-6.14021
6330439K17Rik	1.3e-08	8.32e-10	-0.0159904	-6.13877
Lrguk	1.3e-08	8.37e-10	0.0666477	6.13767
Cdc42ep4	1.34e-08	8.6e-10	0.0279917	6.13341
L3mbtl4	1.35e-08	8.69e-10	-0.0779998	-6.13179
Sgsm2	1.38e-08	8.87e-10	-0.0213264	-6.12856
Smarca2	1.39e-08	8.93e-10	-0.017894	-6.12738
Trib2	1.39e-08	8.95e-10	-0.0233011	-6.12712
Ppp1r14b	1.39e-08	8.96e-10	0.0265556	6.12683
Gpr101	1.4e-08	9.05e-10	-0.120743	-6.12532
Ubqln4	1.41e-08	9.09e-10	-0.0192124	-6.12467
Spnb2	1.41e-08	9.1e-10	-0.0138068	-6.12448
Tlr3	1.42e-08	9.2e-10	0.0310691	6.12276
Tnpo2	1.42e-08	9.22e-10	-0.0134173	-6.1224
Gpr6	1.43e-08	9.29e-10	-0.0663706	-6.12121
Znrf2	1.46e-08	9.47e-10	0.0172311	6.11804
Ss18	1.46e-08	9.49e-10	0.0210815	6.11781
Lgals8	1.49e-08	9.7e-10	0.0233757	6.11429
Psmb9	1.5e-08	9.74e-10	0.0631023	6.11353
Serpine2	1.51e-08	9.86e-10	0.0191256	6.11164
Cd109	1.54e-08	1e-09	0.075288	6.10888
Tcp11l2	1.54e-08	1.01e-09	0.0172761	6.10831
5730494M16Rik	1.54e-08	1.01e-09	-0.0154141	-6.10826
Tmem8b	1.59e-08	1.04e-09	-0.017507	-6.10374
Rapgefl1	1.6e-08	1.05e-09	-0.0139069	-6.10213
Serpinb9	1.62e-08	1.06e-09	0.0320976	6.09976
Thnsl2	1.62e-08	1.06e-09	0.0315274	6.09976
Dennd1c	1.65e-08	1.08e-09	0.0657421	6.0968
Col11a2	1.67e-08	1.1e-09	0.0599104	6.0945
Cnksr2	1.7e-08	1.12e-09	-0.0256343	-6.09196
Wasf2	1.7e-08	1.12e-09	0.0263469	6.09167
E030013I19Rik	1.74e-08	1.14e-09	-0.0526637	-6.08827
Sypl	1.75e-08	1.15e-09	0.013625	6.08665
H2-T23	1.75e-08	1.16e-09	0.0505302	6.08624
5033411D12Rik	1.77e-08	1.17e-09	0.0372638	6.08497
Cdk5rap2	1.77e-08	1.17e-09	0.0313054	6.08435
Ctf1	1.77e-08	1.17e-09	0.0421294	6.08443
Ubfd1	1.77e-08	1.17e-09	-0.0139987	-6.08413
Dusp27	1.79e-08	1.18e-09	0.0782574	6.08258
Prkd1	1.79e-08	1.18e-09	0.022295	6.0827
Epb4.1l1	1.8e-08	1.19e-09	-0.0127961	-6.08153
Neurl1a	1.85e-08	1.23e-09	-0.0300639	-6.07662
Cpne5	1.87e-08	1.24e-09	-0.0436271	-6.07512
Dlg4	1.9e-08	1.26e-09	-0.0221644	-6.07243
Mlc1	1.94e-08	1.29e-09	0.0281866	6.06911
A830007P12Rik	1.95e-08	1.3e-09	0.0428372	6.06758
Abhd3	1.96e-08	1.31e-09	0.0244444	6.06648
Mta2	1.99e-08	1.33e-09	0.0122313	6.06402
Pgbd5	2e-08	1.33e-09	-0.0179248	-6.06356
R3hdm1	2.04e-08	1.36e-09	-0.021988	-6.05986
Zer1	2.06e-08	1.37e-09	-0.0122431	-6.05848
Cdh8	2.06e-08	1.38e-09	-0.0367765	-6.05811
Tbc1d9b	2.07e-08	1.39e-09	-0.0227002	-6.05706
Lims1	2.09e-08	1.4e-09	0.0176122	6.05587
Ppp1r7	2.12e-08	1.42e-09	-0.0154907	-6.05295
Spats2l	2.13e-08	1.43e-09	-0.023071	-6.05237
Myh10	2.13e-08	1.43e-09	-0.018556	-6.0523
Ypel2	2.13e-08	1.43e-09	-0.0222917	-6.05195
Abca9	2.17e-08	1.46e-09	0.035283	6.04926
Fgd3	2.17e-08	1.46e-09	0.0274474	6.04889
Phkg1	2.2e-08	1.48e-09	0.0304941	6.04663
Syn2	2.21e-08	1.49e-09	-0.0190779	-6.04587
Nfatc1	2.23e-08	1.5e-09	0.0321864	6.04393
Elovl1	2.23e-08	1.5e-09	0.0315564	6.04396
Mark1	2.23e-08	1.51e-09	-0.018991	-6.0435
Nfkbie	2.3e-08	1.55e-09	0.0399918	6.03863
Ralyl	2.32e-08	1.57e-09	-0.0221583	-6.0368
Cd101	2.35e-08	1.59e-09	0.108678	6.03496
Bcas1	2.47e-08	1.67e-09	0.046331	6.02668
Rac3	2.47e-08	1.68e-09	-0.018706	-6.02643
H2-M3	2.55e-08	1.73e-09	0.0576313	6.02145
Cd44	2.57e-08	1.74e-09	0.038312	6.02006
Bcr	2.57e-08	1.75e-09	-0.0146166	-6.01949
Exoc8	2.58e-08	1.76e-09	-0.0129281	-6.01898
Naaa	2.59e-08	1.76e-09	0.0264137	6.01849
Kcnv1	2.62e-08	1.78e-09	-0.0493056	-6.01635
Bloc1s1	2.64e-08	1.8e-09	0.0184064	6.01518
Gpr165	2.65e-08	1.81e-09	-0.0429314	-6.01432
Adi1	2.65e-08	1.81e-09	0.0147165	6.01389
Tmem179b	2.68e-08	1.83e-09	0.0270266	6.0121
2004-03-01	2.76e-08	1.89e-09	-0.0269946	-6.00742
P2ry2	2.76e-08	1.89e-09	0.0701845	6.00727
Lrrc4c	2.77e-08	1.9e-09	-0.0222273	-6.00613
Nanos1	2.9e-08	1.99e-09	-0.0196003	-5.999
D430041D05Rik	2.93e-08	2.01e-09	-0.021808	-5.99682
Rab11fip4	2.94e-08	2.02e-09	-0.014097	-5.99613
Rbm7	2.95e-08	2.02e-09	0.0139529	5.99586
Lcp2	2.96e-08	2.03e-09	0.0346066	5.99523
Gfra2	2.97e-08	2.04e-09	-0.0429078	-5.9943
Odc1	3.04e-08	2.1e-09	0.0187709	5.99023
Liph	3.04e-08	2.1e-09	0.0857113	5.99014
Tnfrsf12a	3.07e-08	2.12e-09	0.0551652	5.98859
Tbc1d15	3.08e-08	2.13e-09	0.0146421	5.98772
Acss3	3.1e-08	2.14e-09	0.0562231	5.98667
Cap2	3.18e-08	2.2e-09	-0.0240837	-5.98233
Incenp	3.21e-08	2.22e-09	-0.0196841	-5.98086
Vwa5b1	3.21e-08	2.22e-09	-0.0915573	-5.98086
Shisa7	3.24e-08	2.24e-09	-0.0198311	-5.97911
Spata2l	3.27e-08	2.27e-09	-0.0241794	-5.97756
Chpt1	3.28e-08	2.28e-09	0.0228463	5.97657
Dusp16	3.28e-08	2.28e-09	0.0251373	5.9766
Tfcp2l1	3.28e-08	2.28e-09	0.0583537	5.97642
Kcng1	3.28e-08	2.28e-09	-0.0598638	-5.97626
Myh7	3.31e-08	2.31e-09	-0.0515599	-5.97461
Slc22a3	3.45e-08	2.4e-09	-0.0503327	-5.96811
Etv1	3.45e-08	2.41e-09	-0.034233	-5.96775
Nod1	3.45e-08	2.41e-09	0.0417542	5.96767
Fuca1	3.57e-08	2.49e-09	0.0222151	5.96215
Tgfbi	3.57e-08	2.49e-09	0.0537899	5.96202
Gnb5	3.58e-08	2.5e-09	-0.0164679	-5.96123
Ppp2r3a	3.59e-08	2.51e-09	0.0160879	5.9608
Hacl1	3.59e-08	2.52e-09	0.0255837	5.96038
A430084P05Rik	3.64e-08	2.55e-09	0.151496	5.95823
Heatr5a	3.64e-08	2.56e-09	0.0239493	5.95789
Calm1	3.65e-08	2.56e-09	-0.0185207	-5.95735
Klhdc7a	3.67e-08	2.57e-09	0.0297062	5.95667
Dpf1	3.67e-08	2.58e-09	-0.0199844	-5.95624
Ampd3	3.7e-08	2.6e-09	0.0199985	5.95478
Cyp20a1	3.72e-08	2.62e-09	0.0221338	5.95385
Klf13	3.73e-08	2.63e-09	-0.0154173	-5.95327
Camk2n1	3.75e-08	2.65e-09	-0.050029	-5.95222
Eya4	3.75e-08	2.65e-09	0.0467056	5.95199
Bai2	3.76e-08	2.66e-09	-0.0183041	-5.95155
Cela1	3.81e-08	2.69e-09	0.0325159	5.94924
Galnt1	3.82e-08	2.7e-09	0.0156487	5.94878
Spg20	3.9e-08	2.76e-09	0.0215216	5.94513
Apoc2	3.92e-08	2.77e-09	0.197578	5.94445
Leprel4	3.92e-08	2.78e-09	0.0262915	5.94425
C530028O21Rik	4.04e-08	2.86e-09	-0.0145486	-5.93923
Rcsd1	4.12e-08	2.92e-09	0.0361787	5.93593
Lrp5	4.18e-08	2.97e-09	0.0282744	5.93324
Matn2	4.19e-08	2.98e-09	-0.0270646	-5.93296
E130309D14Rik	4.22e-08	3e-09	-0.0155976	-5.93134
Shf	4.22e-08	3.01e-09	-0.020138	-5.93125
Tmem37	4.28e-08	3.05e-09	0.0467386	5.92893
Procr	4.32e-08	3.08e-09	0.0479248	5.9273
Pim2	4.32e-08	3.08e-09	-0.0179483	-5.92719
Golga7b	4.35e-08	3.11e-09	-0.0217759	-5.92582
Cebpd	4.37e-08	3.13e-09	0.0803841	5.92484
Tiam2	4.42e-08	3.16e-09	-0.0241543	-5.92314
Athl1	4.59e-08	3.28e-09	0.0296642	5.91682
Prss23	4.62e-08	3.31e-09	0.0517853	5.91565
Alox12b	4.63e-08	3.32e-09	-0.0662976	-5.91489
Mapk8ip2	4.63e-08	3.32e-09	-0.0182894	-5.91485
Metap2	4.65e-08	3.34e-09	0.0101899	5.91411
Syt17	4.69e-08	3.37e-09	-0.0429506	-5.91245
Rab15	4.74e-08	3.4e-09	-0.0154755	-5.91082
2011-09-01	4.77e-08	3.44e-09	-0.0139137	-5.90931
Slc25a14	4.77e-08	3.43e-09	-0.0188771	-5.90943
Picalm	4.79e-08	3.45e-09	0.0107662	5.90843
Reep3	4.86e-08	3.5e-09	0.0224162	5.90617
Sec14l1	4.87e-08	3.51e-09	-0.0108852	-5.90563
Dpy19l4	4.92e-08	3.55e-09	0.021708	5.90382
Gba	4.97e-08	3.59e-09	0.0157145	5.90201
Gng7	4.98e-08	3.6e-09	-0.0318919	-5.90147
Grm4	5.13e-08	3.71e-09	-0.0341127	-5.89668
Ifi44	5.14e-08	3.72e-09	0.110034	5.89603
Tubb2a	5.22e-08	3.79e-09	-0.0218371	-5.89328
Mtus2	5.23e-08	3.79e-09	-0.0163641	-5.89312
Anapc5	5.23e-08	3.79e-09	-0.0109317	-5.89299
Rin1	5.23e-08	3.8e-09	-0.025621	-5.8927
Rab31	5.32e-08	3.87e-09	0.0210889	5.88965
Sat2	5.37e-08	3.91e-09	0.0221193	5.88797
Cyp7b1	5.49e-08	4e-09	0.0212265	5.88421
Maml2	5.64e-08	4.11e-09	0.0304	5.87963
Erlin2	5.69e-08	4.15e-09	0.0101076	5.87809
Rab7l1	5.8e-08	4.23e-09	0.0254025	5.87497
Cnnm1	5.87e-08	4.29e-09	-0.0121027	-5.87268
Imp4	5.91e-08	4.32e-09	0.0139534	5.87153
Slc2a3	5.93e-08	4.34e-09	-0.0199146	-5.87073
Hsd17b4	6.02e-08	4.4e-09	0.0116267	5.86822
Kcnip4	6.14e-08	4.5e-09	-0.0258247	-5.86472
Macrod2	6.18e-08	4.53e-09	-0.0215715	-5.86355
Mical2	6.18e-08	4.53e-09	-0.0200299	-5.86344
0610031J06Rik	6.19e-08	4.54e-09	0.0186197	5.86311
Plxna1	6.22e-08	4.57e-09	-0.0184157	-5.86224
Clic4	6.29e-08	4.63e-09	0.0251185	5.86011
Cstb	6.3e-08	4.63e-09	0.0214317	5.85979
Fkbp1b	6.31e-08	4.65e-09	-0.0268085	-5.85938
Cacna1i	6.32e-08	4.65e-09	-0.022304	-5.85917
1700030J22Rik	6.36e-08	4.69e-09	-0.0214387	-5.85782
Mapkbp1	6.49e-08	4.79e-09	-0.0201714	-5.85431
Rhoa	6.51e-08	4.8e-09	0.0125134	5.85379
Fam120a	6.52e-08	4.82e-09	-0.00950507	-5.85335
Tubb6	6.52e-08	4.82e-09	0.0358983	5.85328
Lphn2	6.57e-08	4.86e-09	-0.0222379	-5.85201
Plod3	6.63e-08	4.91e-09	0.0186366	5.85024
Ube2o	6.69e-08	4.96e-09	-0.0130767	-5.84858
Ccdc88b	6.85e-08	5.08e-09	0.0404158	5.84458
Cops7b	6.87e-08	5.1e-09	-0.0151488	-5.84391
Hspa12a	6.88e-08	5.11e-09	-0.0198021	-5.8436
D14Ertd668e	6.92e-08	5.14e-09	0.0765001	5.84265
Snap23	7e-08	5.21e-09	0.0295211	5.84048
Kcnj9	7.09e-08	5.27e-09	-0.0303865	-5.83829
Dcaf12l1	7.21e-08	5.36e-09	-0.0267911	-5.83546
Nfkb2	7.3e-08	5.44e-09	0.0474412	5.83307
Acox1	7.36e-08	5.49e-09	0.0113586	5.83166
Galnt9	7.36e-08	5.49e-09	-0.0275873	-5.83147
Nlrp1b	7.44e-08	5.55e-09	0.0717485	5.82968
Pcolce2	7.48e-08	5.59e-09	0.0432408	5.82863
Apba1	7.49e-08	5.6e-09	-0.0148502	-5.82834
Ids	7.51e-08	5.62e-09	-0.019271	-5.82769
Map3k6	7.59e-08	5.68e-09	0.0494406	5.82594
Sorcs1	7.59e-08	5.69e-09	-0.0280003	-5.82573
AI464131	7.67e-08	5.75e-09	-0.021072	-5.82381
Plscr1	7.74e-08	5.81e-09	0.0387192	5.82224
Adrbk2	7.78e-08	5.84e-09	-0.0151848	-5.8212
Cnih3	7.83e-08	5.88e-09	-0.0279406	-5.82005
Dpys	7.85e-08	5.9e-09	0.10627	5.81945
Stox2	7.94e-08	5.98e-09	-0.0136685	-5.81739
Atp6v0e	8.05e-08	6.06e-09	0.0228974	5.81513
Cux2	8.15e-08	6.14e-09	-0.0325918	-5.81294
Syp	8.47e-08	6.39e-09	-0.0177332	-5.80623
Tax1bp3	8.49e-08	6.41e-09	0.0292732	5.80571
Ntng1	8.57e-08	6.47e-09	-0.0535158	-5.80409
Rapgef3	8.57e-08	6.48e-09	0.0293786	5.80389
Phlda1	8.6e-08	6.5e-09	-0.0238857	-5.80326
Zfp697	8.69e-08	6.57e-09	-0.0284553	-5.80149
Iigp1	8.71e-08	6.6e-09	0.0608273	5.80091
Bmpr1a	8.78e-08	6.66e-09	0.0171075	5.79939
Stau2	8.79e-08	6.67e-09	-0.0156585	-5.79907
Acadm	9.04e-08	6.86e-09	0.0155657	5.7943
Nln	9.1e-08	6.91e-09	0.0134382	5.79317
Dazap2	9.5e-08	7.22e-09	0.0151673	5.78581
Rp2h	9.52e-08	7.24e-09	0.0213717	5.78531
Reln	9.58e-08	7.29e-09	-0.0355345	-5.78418
Atg4b	9.64e-08	7.34e-09	-0.0100641	-5.78298
Fras1	9.65e-08	7.36e-09	-0.0357999	-5.78257
Gnl1	9.72e-08	7.41e-09	-0.0151089	-5.78134
Mapk8ip3	9.72e-08	7.42e-09	-0.0109753	-5.78117
Chrm1	9.74e-08	7.44e-09	-0.0196606	-5.78078
Agt	9.82e-08	7.51e-09	0.0466731	5.77921
2900026A02Rik	9.86e-08	7.54e-09	-0.0141936	-5.7785
Etv5	9.91e-08	7.59e-09	-0.0199655	-5.77734
Rnf10	9.91e-08	7.59e-09	-0.0118756	-5.77736
Phyhip	1.02e-07	7.78e-09	-0.0213437	-5.7731
Acadvl	1.03e-07	7.86e-09	0.0176965	5.77141
Ifit3	1.04e-07	7.99e-09	0.0531874	5.76863
Rfc5	1.06e-07	8.1e-09	-0.0211063	-5.76631
Pygo2	1.06e-07	8.15e-09	-0.0128391	-5.76524
Rnft2	1.07e-07	8.2e-09	-0.0174497	-5.76434
Osbpl10	1.07e-07	8.2e-09	-0.0180892	-5.76436
4932438H23Rik	1.07e-07	8.21e-09	0.0401427	5.76413
Adrb1	1.1e-07	8.46e-09	-0.0298861	-5.75897
C1rl	1.1e-07	8.46e-09	0.0549353	5.75904
Ubl4	1.1e-07	8.48e-09	-0.0116824	-5.75869
Gnai2	1.11e-07	8.6e-09	0.0159045	5.75624
Bex2	1.12e-07	8.62e-09	-0.0149886	-5.75593
Adcy1	1.12e-07	8.65e-09	-0.0215839	-5.75528
Nek10	1.12e-07	8.7e-09	-0.0706603	-5.75431
Unc13a	1.12e-07	8.7e-09	-0.0187892	-5.75432
Dgkz	1.15e-07	8.89e-09	-0.0320176	-5.75069
2010-09-01	1.17e-07	9.07e-09	0.0279716	5.74724
Neat1	1.2e-07	9.31e-09	0.0817703	5.74282
Rab34	1.22e-07	9.47e-09	0.0314294	5.73997
Pamr1	1.22e-07	9.49e-09	-0.0240383	-5.73962
Ganc	1.24e-07	9.61e-09	0.0199624	5.73746
Lmtk2	1.24e-07	9.65e-09	-0.0192339	-5.73685
Hoga1	1.26e-07	9.78e-09	0.050602	5.73455
6430584L05	1.26e-07	9.77e-09	-0.0369564	-5.73461
Lpin1	1.26e-07	9.78e-09	0.0158526	5.73442
Gbp5	1.26e-07	9.81e-09	0.0566147	5.73403
Macrod1	1.28e-07	9.96e-09	0.0288284	5.73136
Pdzrn3	1.29e-07	1.01e-08	-0.0294219	-5.72903
2009-03-01	1.3e-07	1.02e-08	-0.0199809	-5.72797
Aff3	1.31e-07	1.02e-08	-0.0155615	-5.72722
Myd88	1.31e-07	1.03e-08	0.0318649	5.72646
Rhof	1.31e-07	1.03e-08	-0.016439	-5.72617
Abcc4	1.32e-07	1.03e-08	0.030047	5.72535
Ech1	1.33e-07	1.04e-08	0.0163984	5.72368
Foxk2	1.35e-07	1.06e-08	-0.0121763	-5.72118
Sfpq	1.38e-07	1.09e-08	-0.0154149	-5.71664
P2rx6	1.39e-07	1.09e-08	0.0213012	5.71584
Slc2a10	1.4e-07	1.1e-08	0.0397234	5.71379
Ttc12	1.44e-07	1.13e-08	0.0296265	5.71002
Snx9	1.44e-07	1.13e-08	0.0219458	5.70966
Slc17a7	1.44e-07	1.14e-08	-0.0251688	-5.70883
Rgs9	1.44e-07	1.14e-08	0.0230967	5.70859
Hivep3	1.45e-07	1.15e-08	-0.0206289	-5.70729
Trp73	1.46e-07	1.15e-08	0.0987584	5.7068
Gbp7	1.47e-07	1.16e-08	0.0345475	5.70485
Zmat3	1.48e-07	1.17e-08	-0.0194267	-5.70373
Sfrp5	1.52e-07	1.2e-08	0.10253	5.69954
Gpr176	1.52e-07	1.2e-08	-0.0213234	-5.69906
Tmem98	1.53e-07	1.21e-08	0.0393935	5.69846
Sec14l3	1.59e-07	1.26e-08	-0.0726581	-5.69078
Hmgxb3	1.6e-07	1.27e-08	-0.011678	-5.69035
Ndrg2	1.64e-07	1.3e-08	0.0208162	5.68618
Tmem90a	1.66e-07	1.32e-08	-0.0378563	-5.68389
Olr1	1.66e-07	1.32e-08	0.204956	5.6837
Stac	1.66e-07	1.32e-08	-0.0754879	-5.68343
Copz2	1.66e-07	1.32e-08	0.0343213	5.68314
Oplah	1.67e-07	1.33e-08	0.0223583	5.68168
Hhex	1.67e-07	1.33e-08	0.0414494	5.68163
Ttc9b	1.69e-07	1.35e-08	-0.027103	-5.68018
Icam5	1.7e-07	1.36e-08	-0.0258848	-5.67875
Ywhaz	1.72e-07	1.37e-08	-0.0163626	-5.67707
Trim25	1.75e-07	1.4e-08	0.0304199	5.67308
Il1a	1.79e-07	1.43e-08	0.0738527	5.66976
Bid	1.81e-07	1.45e-08	0.0232375	5.66791
Tmem97	1.83e-07	1.47e-08	-0.0205235	-5.66543
Npepl1	1.83e-07	1.47e-08	0.0320585	5.66542
Plxnc1	1.83e-07	1.47e-08	-0.026817	-5.66518
Mapkapk3	1.84e-07	1.47e-08	0.0390832	5.6647
Nmnat2	1.88e-07	1.51e-08	-0.0174903	-5.66052
Rbm15b	1.88e-07	1.51e-08	-0.0162189	-5.66039
Mxra8	1.88e-07	1.51e-08	0.0453697	5.66023
Sod3	1.9e-07	1.53e-08	0.0348867	5.65846
Cdh13	1.93e-07	1.56e-08	-0.027297	-5.65521
Adamtsl3	1.95e-07	1.57e-08	0.0729328	5.65391
Plch1	1.95e-07	1.57e-08	-0.0378373	-5.65349
Pdlim2	1.95e-07	1.58e-08	0.046476	5.65306
Agpat2	1.98e-07	1.6e-08	0.0537427	5.65098
Med14	1.99e-07	1.6e-08	-0.0169194	-5.64997
Ugt1a6b	2e-07	1.62e-08	0.128151	5.64868
Adap1	2e-07	1.62e-08	-0.0189894	-5.64822
Arsg	2.01e-07	1.63e-08	0.0371741	5.64781
Lyrm5	2.01e-07	1.62e-08	0.0196214	5.64787
Ifitm6	2.04e-07	1.65e-08	0.1089	5.64503
Epsti1	2.05e-07	1.66e-08	0.065069	5.64392
Mx1	2.05e-07	1.66e-08	0.108597	5.64387
Gpt2	2.08e-07	1.69e-08	0.0159001	5.64146
Ddo	2.09e-07	1.7e-08	0.0235211	5.64041
Scp2	2.09e-07	1.7e-08	0.0127916	5.6399
Atg9a	2.1e-07	1.71e-08	-0.0151411	-5.63905
Ncoa5	2.13e-07	1.73e-08	-0.0135245	-5.63679
Mlxipl	2.14e-07	1.74e-08	0.0528021	5.63555
Syt1	2.16e-07	1.76e-08	-0.0183447	-5.63433
Dnm1	2.16e-07	1.77e-08	-0.013918	-5.63349
Svop	2.18e-07	1.78e-08	-0.0215591	-5.63204
Apbb1	2.19e-07	1.79e-08	-0.0132739	-5.63114
Vezf1	2.21e-07	1.8e-08	0.0127147	5.62981
Pbx2	2.21e-07	1.8e-08	-0.0127564	-5.62978
Gpr88	2.21e-07	1.81e-08	-0.0401014	-5.62935
Diras1	2.24e-07	1.83e-08	-0.017252	-5.62725
Otub1	2.24e-07	1.84e-08	-0.0138557	-5.62643
Ccdc80	2.25e-07	1.84e-08	0.0241948	5.62597
Htr2c	2.25e-07	1.85e-08	-0.0402899	-5.62559
Otof	2.27e-07	1.87e-08	-0.0565724	-5.62389
Nol4	2.33e-07	1.92e-08	-0.0278022	-5.61937
Hsd17b11	2.34e-07	1.92e-08	0.0151588	5.61872
Gap43	2.34e-07	1.93e-08	-0.0216388	-5.61846
F9	2.34e-07	1.93e-08	0.0794184	5.61856
Pacs1	2.4e-07	1.98e-08	-0.0149825	-5.61413
Id3	2.4e-07	1.98e-08	0.0368711	5.61396
Hibch	2.4e-07	1.98e-08	0.0186068	5.61342
Gm15417	2.41e-07	1.99e-08	0.0427792	5.61306
Ppp1r10	2.42e-07	2e-08	-0.015314	-5.61238
Gng13	2.42e-07	2e-08	-0.0274184	-5.61215
Grlf1	2.43e-07	2.01e-08	-0.0127043	-5.61115
Arhgap22	2.44e-07	2.02e-08	0.0292944	5.61041
Cdc25c	2.47e-07	2.04e-08	-0.0922841	-5.60841
Pitpnm3	2.48e-07	2.05e-08	-0.0252066	-5.60761
Tlr12	2.49e-07	2.07e-08	0.0485871	5.60624
Brsk2	2.54e-07	2.11e-08	-0.0113765	-5.60299
Rnf157	2.61e-07	2.16e-08	-0.0118415	-5.59845
Ddx58	2.62e-07	2.17e-08	0.0381719	5.59762
B230209E15Rik	2.62e-07	2.18e-08	-0.0245362	-5.59695
Slc1a2	2.64e-07	2.2e-08	0.022184	5.5954
Zdhhc2	2.64e-07	2.2e-08	-0.0210787	-5.59538
Rps6ka2	2.7e-07	2.25e-08	-0.0202919	-5.59151
9330182L06Rik	2.71e-07	2.25e-08	-0.0191528	-5.59125
Kcnq3	2.74e-07	2.29e-08	-0.023898	-5.5889
Cplx2	2.85e-07	2.38e-08	-0.0229993	-5.58178
Tbc1d9	2.86e-07	2.38e-08	-0.0147494	-5.58151
Cacna1b	2.88e-07	2.4e-08	-0.0178647	-5.58003
Lif	2.9e-07	2.42e-08	0.0658025	5.5789
Arfgap1	2.91e-07	2.43e-08	-0.00941621	-5.57805
Prrt2	2.91e-07	2.44e-08	-0.0182024	-5.57776
Dbn1	2.93e-07	2.46e-08	-0.0161747	-5.5764
Negr1	2.94e-07	2.46e-08	-0.0308469	-5.57584
Trpc6	2.94e-07	2.47e-08	-0.0410737	-5.57567
Naip6	2.96e-07	2.48e-08	0.107245	5.57439
Rgs16	2.97e-07	2.49e-08	0.0222669	5.57386
Mknk1	2.97e-07	2.5e-08	0.019973	5.57346
Bst2	2.99e-07	2.52e-08	0.0576326	5.57202
Ifih1	3.14e-07	2.64e-08	0.0369202	5.56357
Tgm4	3.14e-07	2.64e-08	0.0336486	5.56368
Traf3ip3	3.19e-07	2.69e-08	0.0686488	5.56059
Gsk3a	3.24e-07	2.73e-08	-0.0132808	-5.55793
Lef1	3.24e-07	2.74e-08	0.0434813	5.55741
Cpeb2	3.24e-07	2.74e-08	-0.0143011	-5.55747
Tmem179	3.25e-07	2.75e-08	-0.0157685	-5.55696
Zcchc24	3.34e-07	2.82e-08	0.0174926	5.55213
Unc80	3.37e-07	2.85e-08	-0.0167265	-5.55047
Ikzf4	3.42e-07	2.9e-08	-0.0213406	-5.54761
Arrdc4	3.43e-07	2.91e-08	0.0202879	5.54691
Unc79	3.44e-07	2.92e-08	-0.0172425	-5.54632
Lpar6	3.44e-07	2.92e-08	0.0421179	5.54633
Src	3.44e-07	2.91e-08	-0.0113831	-5.54652
Haao	3.48e-07	2.96e-08	0.0973106	5.54403
Fbxl19	3.5e-07	2.97e-08	-0.0196086	-5.54326
Sec22c	3.55e-07	3.02e-08	-0.0137537	-5.54046
Sord	3.57e-07	3.04e-08	0.0141306	5.53928
Rhbdl3	3.6e-07	3.06e-08	-0.0283993	-5.53781
Uba7	3.6e-07	3.07e-08	0.0564597	5.53746
Slit3	3.63e-07	3.09e-08	-0.0315104	-5.5361
Cryab	3.68e-07	3.14e-08	0.0251478	5.53369
Cul9	3.69e-07	3.15e-08	-0.0162417	-5.53316
Prdm1	3.72e-07	3.18e-08	0.0670344	5.5313
Mex3b	3.81e-07	3.26e-08	-0.0280214	-5.52704
Def8	3.84e-07	3.28e-08	-0.0081642	-5.52587
Srgap3	3.9e-07	3.33e-08	-0.0116471	-5.52288
Ppfia3	3.92e-07	3.36e-08	-0.0172356	-5.52166
Ppp2r2b	3.93e-07	3.37e-08	-0.015384	-5.52127
Ap3m2	3.93e-07	3.37e-08	-0.0143954	-5.52121
Csrnp2	4e-07	3.43e-08	-0.015144	-5.51815
Cdc42bpb	4.02e-07	3.45e-08	-0.0125017	-5.51692
Fam40a	4.02e-07	3.45e-08	-0.00864348	-5.5167
Fam107b	4.05e-07	3.48e-08	0.0224544	5.5155
Kif5c	4.06e-07	3.49e-08	-0.0116483	-5.51495
5730469M10Rik	4.1e-07	3.52e-08	0.0134528	5.51316
Rfx4	4.12e-07	3.55e-08	0.0248743	5.51199
Cpt1c	4.14e-07	3.57e-08	-0.012706	-5.511
Aldh6a1	4.16e-07	3.58e-08	0.0165565	5.5104
Spp1	4.16e-07	3.58e-08	0.0814469	5.51026
Maff	4.19e-07	3.61e-08	0.0591318	5.50874
Erc1	4.24e-07	3.66e-08	-0.0154237	-5.50638
Fkbp9	4.25e-07	3.67e-08	0.0206061	5.50593
Ppp1r9b	4.26e-07	3.69e-08	-0.0208837	-5.50526
Prrc2a	4.26e-07	3.69e-08	-0.0142068	-5.50529
Sh3bp5l	4.3e-07	3.72e-08	-0.0142472	-5.50368
Arhgef16	4.32e-07	3.74e-08	0.0572594	5.50248
Isoc2a	4.36e-07	3.78e-08	0.0167912	5.50082
Dna2	4.37e-07	3.78e-08	0.050703	5.50063
Trim56	4.38e-07	3.8e-08	0.0345575	5.50012
Eci2	4.43e-07	3.84e-08	0.0147906	5.49793
Ttc19	4.44e-07	3.86e-08	-0.0173506	-5.49718
Gjb6	4.45e-07	3.87e-08	0.0293595	5.4968
Mdk	4.45e-07	3.87e-08	0.0318488	5.4968
Ino80c	4.47e-07	3.89e-08	0.0157103	5.49568
Mapre2	4.48e-07	3.9e-08	-0.0148621	-5.49533
C2cd2l	4.49e-07	3.91e-08	-0.0200955	-5.49492
Ifi35	4.5e-07	3.93e-08	0.0439445	5.49416
Kcnc2	4.51e-07	3.93e-08	-0.0173881	-5.49383
Atxn7l3b	4.51e-07	3.93e-08	-0.0164694	-5.49376
Hn1l	4.51e-07	3.94e-08	0.0284239	5.49373
Cpne8	4.51e-07	3.94e-08	-0.0256483	-5.49331
Lhfpl2	4.54e-07	3.97e-08	0.0247938	5.49233
Ttc3	4.56e-07	4e-08	-0.0176326	-5.49104
C1ql3	4.56e-07	3.99e-08	-0.0390521	-5.49123
Glra3	4.56e-07	4e-08	-0.0577739	-5.49104
Homer3	4.58e-07	4.01e-08	0.0457038	5.49021
Eml3	4.67e-07	4.09e-08	0.0237828	5.48678
Rab11fip3	4.7e-07	4.13e-08	-0.0111967	-5.48535
Fam115c	4.71e-07	4.14e-08	0.0506553	5.48481
Gja1	4.72e-07	4.15e-08	0.0199566	5.48437
Slc6a7	4.73e-07	4.16e-08	-0.0212794	-5.48396
Plod1	4.77e-07	4.2e-08	0.0250085	5.48233
Pam	4.78e-07	4.21e-08	-0.0161977	-5.48172
Dhx30	4.78e-07	4.21e-08	-0.00775538	-5.48179
Plat	4.78e-07	4.22e-08	0.0218473	5.48157
St3gal2	4.88e-07	4.31e-08	-0.0140838	-5.47778
Padi1	4.9e-07	4.33e-08	0.142664	5.47697
Inppl1	4.97e-07	4.39e-08	0.0237271	5.47451
Shank1	5.03e-07	4.44e-08	-0.031808	-5.47237
Abcd2	5.04e-07	4.46e-08	0.0207258	5.47178
Card11	5.04e-07	4.46e-08	0.0929866	5.47152
Tacr3	5.06e-07	4.48e-08	-0.0573277	-5.47072
Sobp	5.09e-07	4.51e-08	-0.0154161	-5.46958
Crhbp	5.1e-07	4.52e-08	-0.0273091	-5.46912
Evi5l	5.13e-07	4.55e-08	-0.0111509	-5.46811
Fam3c	5.14e-07	4.56e-08	-0.0224582	-5.46771
Fbxo10	5.14e-07	4.56e-08	-0.0142128	-5.46748
1700024P16Rik	5.16e-07	4.59e-08	-0.0677619	-5.46664
Fads3	5.17e-07	4.59e-08	-0.0126039	-5.46642
Brp44l	5.2e-07	4.62e-08	0.0140193	5.46528
Lmo2	5.2e-07	4.63e-08	0.0234388	5.46495
Kpna6	5.22e-07	4.64e-08	-0.0112245	-5.46443
Hadh	5.28e-07	4.71e-08	0.0225016	5.46207
Acsf2	5.3e-07	4.73e-08	0.0232076	5.46132
9530026P05Rik	5.33e-07	4.75e-08	0.0526215	5.46037
Pgm2l1	5.34e-07	4.77e-08	-0.0264944	-5.4598
Scpep1	5.37e-07	4.8e-08	0.0192555	5.45863
Fnbp1l	5.38e-07	4.8e-08	-0.0217727	-5.4584
1500011B03Rik	5.41e-07	4.84e-08	-0.0126903	-5.45721
Fam196a	5.45e-07	4.88e-08	-0.0216563	-5.45567
H2-K2	5.5e-07	4.92e-08	0.0885452	5.45401
Ccdc91	5.52e-07	4.95e-08	0.013217	5.45321
Tead3	5.53e-07	4.96e-08	0.0455884	5.45277
Elovl6	5.54e-07	4.97e-08	-0.0176572	-5.45236
Lrrtm3	5.59e-07	5.02e-08	-0.0238207	-5.45076
Ina	5.59e-07	5.02e-08	-0.0154838	-5.45076
Prkcdbp	5.59e-07	5.02e-08	0.0304126	5.45053
Ednrb	5.62e-07	5.05e-08	0.0220764	5.44954
Rffl	5.65e-07	5.08e-08	0.0256417	5.4484
5930403L14Rik	5.65e-07	5.08e-08	0.0272739	5.44835
Grm5	5.71e-07	5.14e-08	-0.024349	-5.44641
Limd1	5.71e-07	5.15e-08	0.0218616	5.44612
Tarsl2	5.79e-07	5.22e-08	-0.0162379	-5.44375
Chst1	5.8e-07	5.23e-08	-0.0201833	-5.44321
Snx18	5.81e-07	5.24e-08	0.0153826	5.44283
Rhoq	5.85e-07	5.28e-08	0.0186005	5.44153
Kcnip2	5.87e-07	5.3e-08	-0.0267048	-5.44078
Ms4a6b	5.98e-07	5.41e-08	0.0646923	5.43741
Ube2e3	5.98e-07	5.41e-08	-0.0168175	-5.43731
Wiz	6e-07	5.43e-08	-0.015955	-5.43657
Tgfa	6.02e-07	5.45e-08	0.0211418	5.436
Lphn3	6.02e-07	5.45e-08	-0.0148939	-5.43583
Agxt2l1	6.05e-07	5.49e-08	0.047289	5.43473
Efna1	6.07e-07	5.51e-08	0.0319974	5.43417
Wnk1	6.08e-07	5.52e-08	0.0115528	5.43365
Epb4.1l4b	6.12e-07	5.56e-08	-0.0245712	-5.43252
Hnrnpf	6.14e-07	5.59e-08	0.0151726	5.4316
Pdxp	6.17e-07	5.62e-08	-0.0166294	-5.43063
Asrgl1	6.18e-07	5.63e-08	0.0161174	5.43028
Bcl2l11	6.2e-07	5.65e-08	0.0284297	5.42959
Ubash3b	6.24e-07	5.68e-08	0.0177932	5.42853
Lrrtm4	6.33e-07	5.77e-08	-0.0282669	-5.42582
Zbtb7b	6.49e-07	5.92e-08	0.0318948	5.42116
Myo16	6.52e-07	5.95e-08	-0.0275359	-5.42037
Rnf13	6.55e-07	5.98e-08	0.0157943	5.41935
Snx24	6.65e-07	6.07e-08	0.018683	5.41666
Echdc3	6.75e-07	6.17e-08	0.0551992	5.41387
Cdh4	6.75e-07	6.18e-08	-0.035498	-5.41357
Scn8a	6.76e-07	6.19e-08	-0.0154798	-5.41331
Cldn10	6.79e-07	6.22e-08	0.0213276	5.41224
Abcg4	6.79e-07	6.23e-08	-0.0127194	-5.41219
Wdr81	6.93e-07	6.36e-08	0.0153882	5.40835
Mn1	6.93e-07	6.36e-08	-0.0222311	-5.40834
6530418L21Rik	6.94e-07	6.37e-08	-0.0264424	-5.40802
Nmi	6.95e-07	6.38e-08	0.032972	5.40775
Vsnl1	7.07e-07	6.5e-08	-0.0207779	-5.40445
Capns1	7.19e-07	6.61e-08	0.0110843	5.4014
Cds2	7.42e-07	6.82e-08	-0.0138751	-5.39572
Ppfibp2	7.51e-07	6.92e-08	0.0337597	5.39334
Susd4	7.53e-07	6.94e-08	-0.0133774	-5.39266
Nrxn3	7.53e-07	6.95e-08	-0.0189249	-5.39258
Ada	7.54e-07	6.95e-08	0.0542944	5.39241
Cyp2j6	7.59e-07	7e-08	0.019137	5.39115
Fam129b	7.59e-07	7.01e-08	0.0236127	5.39092
Atp9a	7.67e-07	7.09e-08	-0.0180443	-5.38888
Slc6a17	7.69e-07	7.11e-08	-0.0155637	-5.38838
1700003E16Rik	7.72e-07	7.14e-08	-0.0241834	-5.38763
Dpp7	7.75e-07	7.17e-08	0.0224518	5.38676
Ppp1r3f	7.76e-07	7.19e-08	-0.0152795	-5.3864
Cdh22	7.8e-07	7.23e-08	-0.0304836	-5.38544
1110020G09Rik	7.81e-07	7.24e-08	0.0194494	5.38508
Serpinb6b	7.88e-07	7.31e-08	0.0541955	5.38338
Slc12a4	7.9e-07	7.34e-08	0.0219017	5.38274
Kcns1	7.92e-07	7.36e-08	-0.0408136	-5.38221
Slc13a5	7.98e-07	7.42e-08	-0.027824	-5.38079
Ttpal	7.99e-07	7.43e-08	-0.0128135	-5.38039
Ap2b1	7.99e-07	7.44e-08	-0.0184461	-5.38028
Camk4	8e-07	7.45e-08	-0.0259385	-5.37995
Tmem198b	8.01e-07	7.46e-08	0.024336	5.37976
Cyp4f13	8.03e-07	7.48e-08	0.0320089	5.37917
Cd38	8.2e-07	7.65e-08	0.0322221	5.37527
Nde1	8.24e-07	7.68e-08	0.0261796	5.37441
Zc3h12a	8.35e-07	7.79e-08	0.0482685	5.37187
Rundc3a	8.73e-07	8.15e-08	-0.0169612	-5.36368
Notch2	8.73e-07	8.16e-08	0.0277188	5.36349
Rtp4	8.86e-07	8.28e-08	0.0399441	5.3609
Mospd2	8.86e-07	8.29e-08	0.0228082	5.36079
Cdyl2	8.91e-07	8.34e-08	-0.0260298	-5.35953
Dock11	9e-07	8.43e-08	0.0300485	5.35758
AI607873	9.02e-07	8.45e-08	0.0855268	5.35715
Ldlrap1	9.03e-07	8.47e-08	0.0366899	5.35682
Shisa9	9.05e-07	8.5e-08	-0.0222522	-5.35628
Cysltr1	9.08e-07	8.52e-08	0.0520777	5.35568
Rpl7	9.08e-07	8.53e-08	0.010848	5.35554
Mast3	9.11e-07	8.56e-08	-0.0229175	-5.35487
Dbpht2	9.24e-07	8.69e-08	-0.0307293	-5.35211
Ccr1	9.24e-07	8.69e-08	0.0790459	5.35214
Ak3	9.3e-07	8.75e-08	0.0110516	5.35088
Mapre3	9.33e-07	8.79e-08	-0.0137149	-5.35013
Smoc1	9.39e-07	8.85e-08	0.039097	5.34882
Psd2	9.41e-07	8.88e-08	0.0180925	5.34836
Hmgb2	9.42e-07	8.89e-08	0.0328386	5.34814
Smyd2	9.46e-07	8.93e-08	-0.0122181	-5.34722
Sema4f	9.53e-07	9e-08	-0.0195461	-5.34576
Acot11	9.66e-07	9.13e-08	0.0226215	5.34318
Abhd15	9.69e-07	9.17e-08	0.0497633	5.34253
Slc2a9	9.76e-07	9.24e-08	0.0510245	5.34112
Tst	9.99e-07	9.46e-08	0.0300679	5.33678
Cpt1a	1e-06	9.47e-08	0.020411	5.33655
Elmod3	1e-06	9.51e-08	0.0150843	5.3358
2008-03-01	1.01e-06	9.55e-08	0.0101309	5.3351
Trpm3	1.02e-06	9.71e-08	0.021209	5.33211
Gpr98	1.03e-06	9.82e-08	0.0412902	5.33001
Chodl	1.04e-06	9.85e-08	-0.0696259	-5.3294
Cyp4f14	1.04e-06	9.9e-08	0.0317509	5.32862
Cacnb1	1.05e-06	9.98e-08	-0.0172343	-5.327
Herc6	1.06e-06	1.01e-07	0.0319454	5.32488
Myl12a	1.07e-06	1.02e-07	0.0211818	5.32278
Dnajb1	1.08e-06	1.03e-07	-0.0213285	-5.32197
Znrf1	1.1e-06	1.05e-07	-0.018466	-5.31847
Phka1	1.1e-06	1.05e-07	0.0188516	5.31838
Trp53inp1	1.1e-06	1.05e-07	0.0243601	5.31812
Cebpg	1.11e-06	1.06e-07	0.0152428	5.3164
Prickle3	1.11e-06	1.06e-07	0.0501287	5.3162
Gm98	1.11e-06	1.07e-07	0.0411785	5.31527
Brsk1	1.12e-06	1.07e-07	-0.0190813	-5.31374
Git1	1.13e-06	1.08e-07	-0.0241992	-5.31192
Slc16a2	1.14e-06	1.09e-07	-0.0207615	-5.31135
Paqr8	1.14e-06	1.09e-07	0.0180365	5.31115
Gda	1.18e-06	1.13e-07	-0.028393	-5.30472
Eprs	1.2e-06	1.15e-07	0.00818601	5.30139
Chek2	1.2e-06	1.15e-07	0.0506874	5.30132
Sstr3	1.2e-06	1.15e-07	-0.0204531	-5.30063
1190005I06Rik	1.21e-06	1.16e-07	0.0375462	5.29916
Fam84a	1.23e-06	1.18e-07	-0.0300391	-5.29662
Ankrd6	1.23e-06	1.18e-07	-0.0221127	-5.29648
Fam160a2	1.25e-06	1.2e-07	-0.0153338	-5.29347
Alkbh3	1.25e-06	1.21e-07	0.0199404	5.29235
Tmem43	1.25e-06	1.21e-07	0.0122199	5.29236
Btd	1.25e-06	1.21e-07	0.0180603	5.29215
Cav2	1.26e-06	1.21e-07	0.0207003	5.29146
Cmas	1.27e-06	1.23e-07	-0.0152793	-5.28928
Kcnj10	1.28e-06	1.24e-07	0.0293761	5.28806
Pgam5	1.29e-06	1.24e-07	-0.0129759	-5.28721
Sec61a2	1.33e-06	1.29e-07	-0.0147793	-5.2803
Itgam	1.34e-06	1.3e-07	0.0278297	5.27933
Khdrbs3	1.34e-06	1.3e-07	-0.0126618	-5.27874
Rps27l	1.35e-06	1.31e-07	0.0236085	5.27779
Aldh1l1	1.36e-06	1.31e-07	0.023666	5.27689
Mrps6	1.36e-06	1.32e-07	0.0190874	5.27623
Camkk2	1.37e-06	1.33e-07	-0.0252541	-5.27483
Sh3pxd2b	1.37e-06	1.33e-07	0.021472	5.27429
Pkp4	1.39e-06	1.35e-07	-0.0118562	-5.27193
Arhgap6	1.4e-06	1.36e-07	-0.0480334	-5.27106
Ankrd13d	1.41e-06	1.37e-07	-0.0151474	-5.26936
Prkar2b	1.41e-06	1.37e-07	-0.018013	-5.26916
Tnfaip8l1	1.42e-06	1.38e-07	-0.0285011	-5.26789
Car4	1.42e-06	1.38e-07	0.0485936	5.26755
Pcsk1	1.43e-06	1.39e-07	-0.0273082	-5.26677
Srf	1.44e-06	1.4e-07	-0.0166737	-5.26501
Sil1	1.44e-06	1.41e-07	0.0161176	5.26415
Bdh2	1.44e-06	1.41e-07	0.0498675	5.26419
Ptn	1.46e-06	1.42e-07	-0.0174671	-5.26237
Kif1c	1.47e-06	1.44e-07	0.021205	5.2604
Olfr111	1.47e-06	1.44e-07	0.103117	5.26011
Efemp1	1.47e-06	1.44e-07	0.0501358	5.25987
Flot2	1.47e-06	1.44e-07	-0.0136325	-5.2599
Samd3	1.5e-06	1.47e-07	-0.100513	-5.25656
Gpr160	1.53e-06	1.5e-07	0.0499613	5.25225
Atg12	1.56e-06	1.53e-07	-0.0118415	-5.2487
Herc2	1.57e-06	1.54e-07	-0.0123594	-5.24757
Aldh1a1	1.59e-06	1.56e-07	0.0420329	5.24527
Rgs7	1.6e-06	1.57e-07	-0.0172835	-5.24375
Wasf1	1.61e-06	1.58e-07	-0.0249459	-5.24327
Fhod1	1.61e-06	1.58e-07	0.0392198	5.24332
Glud1	1.61e-06	1.58e-07	0.0136275	5.24305
Cidea	1.62e-06	1.59e-07	0.0331735	5.24149
Gpr146	1.64e-06	1.62e-07	0.0225179	5.23892
Hbp1	1.66e-06	1.64e-07	0.0148829	5.23656
C1s	1.67e-06	1.65e-07	0.0622336	5.23543
Camsap1	1.67e-06	1.65e-07	-0.013454	-5.23526
Zfp532	1.68e-06	1.66e-07	-0.0135213	-5.23426
Cwf19l2	1.71e-06	1.69e-07	0.017624	5.23105
Cxcl14	1.72e-06	1.69e-07	0.0208202	5.23006
Tbc1d12	1.72e-06	1.7e-07	0.0163881	5.22956
Zfp180	1.72e-06	1.7e-07	-0.0126773	-5.22964
Epb4.1l3	1.72e-06	1.7e-07	-0.0128757	-5.22943
AI854703	1.74e-06	1.72e-07	-0.0161861	-5.22737
Cntn3	1.74e-06	1.72e-07	-0.0266098	-5.22731
Tmem158	1.74e-06	1.72e-07	-0.0322927	-5.22724
4931406C07Rik	1.74e-06	1.73e-07	0.0195767	5.22663
Dyrk2	1.76e-06	1.74e-07	-0.0212407	-5.2248
Tmem8c	1.76e-06	1.75e-07	0.0766601	5.22423
Cyp4f17	1.77e-06	1.76e-07	0.0349568	5.2232
Inpp4a	1.79e-06	1.78e-07	-0.0117444	-5.22136
Acacb	1.83e-06	1.82e-07	0.0238111	5.21688
Tm7sf2	1.83e-06	1.82e-07	-0.0186094	-5.21674
Ugt1a6a	1.85e-06	1.84e-07	0.0994566	5.21486
Nhlh2	1.89e-06	1.88e-07	0.104494	5.21099
Senp2	1.9e-06	1.9e-07	-0.0094966	-5.20931
Adam11	1.91e-06	1.9e-07	-0.0151848	-5.20858
Atp7a	1.93e-06	1.92e-07	0.020248	5.20672
Cdk14	1.95e-06	1.95e-07	-0.015906	-5.20409
H2-Ab1	1.99e-06	1.99e-07	0.0751336	5.20057
Mapk10	1.99e-06	1.99e-07	-0.0121822	-5.20042
Ptprt	2.01e-06	2.01e-07	-0.0193939	-5.19839
Wnt9a	2.03e-06	2.03e-07	-0.0358747	-5.19641
Ccdc122	2.05e-06	2.05e-07	0.0408856	5.1947
Tcf12	2.06e-06	2.06e-07	0.0115778	5.19394
Slc25a21	2.07e-06	2.07e-07	0.0712265	5.19275
Siae	2.07e-06	2.08e-07	0.0188552	5.19238
Nedd1	2.11e-06	2.12e-07	0.0298472	5.1888
Ptpn18	2.14e-06	2.15e-07	0.0567434	5.18625
Igf1	2.14e-06	2.15e-07	0.0304789	5.18604
St6gal2	2.14e-06	2.15e-07	-0.0393903	-5.18562
Ckmt1	2.18e-06	2.19e-07	-0.0194684	-5.18252
Socs7	2.19e-06	2.2e-07	-0.0121833	-5.18168
Rgs20	2.19e-06	2.2e-07	0.0184406	5.1815
Hyal1	2.21e-06	2.22e-07	0.0305984	5.17952
BC005764	2.22e-06	2.24e-07	-0.0205412	-5.17861
Nedd9	2.22e-06	2.24e-07	0.0194084	5.17847
Rbm24	2.24e-06	2.26e-07	-0.0321996	-5.17687
1700019N12Rik	2.27e-06	2.29e-07	-0.0359574	-5.1742
Mcl1	2.28e-06	2.3e-07	0.0126535	5.17341
Ptbp1	2.29e-06	2.31e-07	0.0212499	5.17272
Stard6	2.29e-06	2.31e-07	0.0416438	5.17256
Ehmt2	2.33e-06	2.35e-07	-0.0150797	-5.16924
Htr5b	2.33e-06	2.36e-07	-0.0539708	-5.16883
Adh5	2.33e-06	2.36e-07	0.00986038	5.16835
Tpcn1	2.33e-06	2.36e-07	0.0179534	5.16835
Slc4a4	2.34e-06	2.36e-07	0.0170497	5.16809
Ebi3	2.35e-06	2.38e-07	0.0526001	5.16719
Chst10	2.37e-06	2.4e-07	-0.0112858	-5.16535
Tnfaip6	2.37e-06	2.4e-07	0.0445748	5.16542
Myo10	2.38e-06	2.41e-07	0.0209757	5.16455
Mkl2	2.38e-06	2.42e-07	-0.0172265	-5.16383
Rbpms2	2.4e-06	2.44e-07	0.0354917	5.16228
Grm2	2.42e-06	2.45e-07	-0.0337544	-5.16111
Mboat7	2.42e-06	2.46e-07	-0.0155978	-5.16063
Atoh8	2.5e-06	2.54e-07	0.0435673	5.15474
Tipin	2.5e-06	2.54e-07	0.017722	5.15478
AI314976	2.5e-06	2.54e-07	0.0176267	5.15458
Cyfip2	2.51e-06	2.56e-07	-0.0136307	-5.15319
Nrgn	2.53e-06	2.58e-07	-0.0354675	-5.15184
Ctla2a	2.55e-06	2.6e-07	0.0373827	5.15018
2610301G19Rik	2.57e-06	2.62e-07	-0.009084	-5.14905
Ppp2r5c	2.57e-06	2.62e-07	-0.00768959	-5.1489
Mmp24	2.58e-06	2.63e-07	-0.0119059	-5.14802
Kazald1	2.59e-06	2.64e-07	0.0446649	5.14719
Tmem151a	2.6e-06	2.66e-07	-0.0180392	-5.14623
Eef1a1	2.61e-06	2.67e-07	0.0116681	5.14506
Dtna	2.63e-06	2.69e-07	0.0138624	5.14395
Ppp1r3c	2.65e-06	2.72e-07	0.0226263	5.1421
Slfn9	2.66e-06	2.72e-07	0.0683514	5.14165
Mal2	2.68e-06	2.74e-07	-0.0219091	-5.14022
Rhot2	2.69e-06	2.76e-07	-0.0140693	-5.13899
Dos	2.7e-06	2.77e-07	-0.0194215	-5.13845
Sez6l	2.71e-06	2.78e-07	-0.0181526	-5.13767
Kcnt2	2.72e-06	2.79e-07	-0.0314747	-5.13681
Kif3a	2.76e-06	2.84e-07	-0.0129035	-5.13377
Adcy8	2.8e-06	2.88e-07	-0.0235565	-5.13113
Ube2v1	2.81e-06	2.89e-07	-0.0126609	-5.13035
Fth1	2.82e-06	2.9e-07	0.0222433	5.12961
Ptprr	2.83e-06	2.92e-07	-0.0262968	-5.12865
Laptm4a	2.86e-06	2.95e-07	0.0158792	5.12667
Dcun1d4	2.87e-06	2.95e-07	-0.0142499	-5.12638
Rps4x	2.87e-06	2.96e-07	0.0128685	5.12585
Ptma	2.88e-06	2.98e-07	0.0138985	5.12496
Cntn6	2.9e-06	3e-07	-0.0269239	-5.12361
Apoc4	2.95e-06	3.05e-07	0.194251	5.12037
Rras	2.95e-06	3.05e-07	0.023459	5.12046
Scn3b	2.97e-06	3.07e-07	-0.0276824	-5.11887
Usp31	2.98e-06	3.09e-07	-0.0156512	-5.11814
B230217C12Rik	3.01e-06	3.11e-07	-0.015416	-5.11645
Atl1	3.01e-06	3.12e-07	-0.0183983	-5.11634
Crmp1	3.02e-06	3.13e-07	-0.0163851	-5.11561
1700029G01Rik	3.03e-06	3.15e-07	0.0422152	5.11454
Gal3st3	3.05e-06	3.16e-07	-0.0211005	-5.1135
A730011L01Rik	3.06e-06	3.17e-07	-0.0130726	-5.11297
Ifi27l2a	3.06e-06	3.17e-07	0.0688887	5.11283
Aga	3.06e-06	3.18e-07	0.0344194	5.11244
Map3k9	3.09e-06	3.21e-07	-0.0157376	-5.11086
Elfn2	3.09e-06	3.21e-07	-0.0165409	-5.11067
Chrnb2	3.09e-06	3.21e-07	-0.0170434	-5.11059
Layn	3.09e-06	3.22e-07	0.0352168	5.11029
Esrrb	3.1e-06	3.23e-07	0.0382849	5.10958
Gpr137	3.17e-06	3.31e-07	-0.0143757	-5.10498
Epha6	3.2e-06	3.34e-07	-0.0297036	-5.10338
Hdac1	3.2e-06	3.34e-07	0.0148286	5.10328
Gpd1l	3.2e-06	3.34e-07	-0.013633	-5.1029
Rdm1	3.28e-06	3.43e-07	0.0248208	5.09818
Arhgap32	3.29e-06	3.44e-07	-0.0273142	-5.09758
Gab1	3.33e-06	3.48e-07	0.0216472	5.09522
Arf3	3.33e-06	3.49e-07	-0.0196144	-5.09509
Stmn1	3.35e-06	3.51e-07	-0.0176331	-5.09399
1500015O10Rik	3.37e-06	3.53e-07	0.0789675	5.09282
Fli1	3.37e-06	3.53e-07	0.0361993	5.09262
Sh3glb2	3.38e-06	3.54e-07	-0.0144941	-5.09208
Tcf7l1	3.42e-06	3.59e-07	0.0331627	5.08976
Exog	3.46e-06	3.63e-07	-0.0155357	-5.08743
Taok2	3.48e-06	3.65e-07	-0.0123409	-5.0864
Unc5d	3.48e-06	3.66e-07	-0.03617	-5.08601
Mif4gd	3.48e-06	3.66e-07	0.0233874	5.08581
Depdc5	3.51e-06	3.69e-07	-0.0100126	-5.08439
A2ld1	3.63e-06	3.81e-07	0.0172144	5.07807
Slc46a3	3.66e-06	3.85e-07	0.0233421	5.07629
Casp4	3.67e-06	3.87e-07	0.0824578	5.07545
Tssc1	3.68e-06	3.87e-07	-0.0141706	-5.0751
Dgkd	3.73e-06	3.93e-07	-0.0100755	-5.07252
Mxd1	3.74e-06	3.94e-07	-0.0148885	-5.07169
Atp6v0d2	3.75e-06	3.96e-07	0.209682	5.07098
Adrb3	3.78e-06	3.99e-07	-0.053866	-5.0696
Rabl5	3.78e-06	3.99e-07	-0.0112245	-5.06929
Tmem206	3.85e-06	4.07e-07	0.0155546	5.06588
Git2	3.9e-06	4.12e-07	0.0122658	5.06316
Fbxo32	3.92e-06	4.15e-07	0.0301794	5.06216
Rbms2	3.95e-06	4.18e-07	0.0215363	5.06076
6030405A18Rik	3.95e-06	4.18e-07	-0.0267282	-5.06037
Dlg1	3.99e-06	4.23e-07	-0.0108083	-5.05836
BC013529	4e-06	4.24e-07	0.0193676	5.05782
Rdx	4.02e-06	4.27e-07	0.00865942	5.05667
Ppm1m	4.06e-06	4.3e-07	0.0232734	5.05511
Plekhf1	4.09e-06	4.34e-07	0.0447373	5.05329
Nagpa	4.1e-06	4.35e-07	0.0232638	5.05277
B4galt2	4.11e-06	4.37e-07	-0.0214053	-5.05202
Aak1	4.11e-06	4.37e-07	-0.0112157	-5.05199
Lyl1	4.12e-06	4.38e-07	0.046474	5.05167
Sugp2	4.13e-06	4.39e-07	-0.0139489	-5.05125
Atp6v1c2	4.17e-06	4.44e-07	-0.0626307	-5.04898
[truncated: 4,706 more rows]

## Sheet: rTg4510 hippocampus
	FDR_adj_pathology	WaldPvalue_HIP	HIP	WaldStatistic_HIP
C3	4.33e-61	2.31e-65	0.179747	17.0743
C4b	2.04e-45	2.17e-49	0.148838	14.7734
Hrsp12	5.75e-43	9.18e-47	0.0487383	14.3603
H2-D1	3.79e-38	8.08e-42	0.0561159	13.5486
Gpnmb	2.52e-35	6.7e-39	0.0797464	13.0459
Cnn3	4.05e-35	1.29e-38	0.03375	12.9957
Irgm1	1.72e-34	6.42e-38	0.045676	12.8727
Sat1	2.1e-34	8.94e-38	0.0335221	12.847
Tln2	1.3e-33	6.22e-37	-0.0177835	-12.696
Rcbtb2	2.01e-33	1.07e-36	0.0222853	12.6536
H2-K1	2.37e-33	1.38e-36	0.0581144	12.6332
Gfap	3.67e-33	2.34e-36	0.137116	12.5918
Fam81a	7.4e-33	5.12e-36	-0.0217231	-12.5299
Stat3	1.08e-32	8.05e-36	0.0322923	12.494
Phyhd1	1.99e-32	1.59e-35	0.0444587	12.4399
Ggta1	7.97e-32	6.78e-35	0.0719142	12.3233
Plcxd2	1.2e-31	1.08e-34	-0.0365167	-12.2856
Strn4	1.2e-31	1.15e-34	-0.0145821	-12.2804
Osmr	5.28e-31	5.34e-34	0.0882814	12.1559
Chd5	6.43e-31	6.84e-34	-0.0165035	-12.1356
B2m	7.1e-31	7.93e-34	0.045945	12.1235
Ctnna2	1.12e-30	1.31e-33	-0.0164592	-12.0823
Cecr6	1.19e-30	1.46e-33	-0.0284698	-12.0735
Mr1	2.44e-30	3.11e-33	0.0345444	12.011
Ppp1r12b	4.88e-30	6.75e-33	-0.0219004	-11.9468
3110047P20Rik	4.88e-30	6.62e-33	-0.0359153	-11.9484
Phactr1	5.54e-30	7.97e-33	-0.0173378	-11.933
Lyz2	1.88e-29	2.9e-32	0.106041	11.825
Padi2	1.88e-29	2.88e-32	0.0588299	11.8257
Fxyd1	2.21e-29	3.52e-32	0.052124	11.8086
Parp3	4.17e-29	6.87e-32	0.0510181	11.7523
H2-Q4	4.19e-29	7.13e-32	0.0588398	11.7491
A2m	5.83e-29	1.02e-31	0.0869022	11.7186
Pacsin1	8.08e-29	1.46e-31	-0.0179486	-11.6884
Rap1gap2	1.61e-28	3.01e-31	-0.0232359	-11.6269
Abca1	1.78e-28	3.42e-31	0.0387016	11.616
Ncf1	3.11e-28	6.13e-31	0.0500962	11.566
Usp53	5.27e-28	1.06e-30	0.0252044	11.5185
Gbp2	7.02e-28	1.46e-30	0.0563404	11.4914
Nlrc5	1.14e-27	2.42e-30	0.074957	11.4476
Rassf4	1.54e-27	3.36e-30	0.0492302	11.4189
Slc14a1	1.98e-27	4.43e-30	0.0563015	11.3949
Cd63	2.39e-27	5.47e-30	0.0408839	11.3766
Add3	2.59e-27	6.07e-30	0.0197289	11.3675
1700025G04Rik	3.04e-27	7.3e-30	-0.0155535	-11.3514
Fbxo41	3.04e-27	7.44e-30	-0.0167485	-11.3497
Shank2	3.04e-27	7.59e-30	-0.0253159	-11.348
Parp12	4.66e-27	1.19e-29	0.0312899	11.3086
Icosl	6.79e-27	1.77e-29	0.0466128	11.2736
Dlgap1	1.33e-26	3.54e-29	-0.0130301	-11.2126
Ly9	1.79e-26	4.85e-29	0.21122	11.1846
Cxcl16	2.19e-26	6.05e-29	0.0838518	11.165
Anks1b	5.41e-26	1.53e-28	-0.0166709	-11.0824
Plin4	5.77e-26	1.66e-28	0.103244	11.075
Cxcl5	7.05e-26	2.06e-28	0.119729	11.0555
Hmox1	1.03e-25	3.07e-28	0.0565611	11.0197
Csf2rb	1.11e-25	3.36e-28	0.0773301	11.0115
Tnfrsf1b	1.29e-25	3.98e-28	0.0473346	10.9963
C1qb	1.35e-25	4.23e-28	0.0860953	10.9908
2810459M11Rik	1.41e-25	4.49e-28	0.0315285	10.9855
Lsp1	1.61e-25	5.23e-28	0.0618293	10.9717
Fam189a1	1.7e-25	5.6e-28	-0.0217342	-10.9655
Serpina3n	2.32e-25	7.78e-28	0.0456171	10.9357
Csf1	2.76e-25	9.38e-28	0.0400425	10.9187
Aspg	3.14e-25	1.09e-27	0.105113	10.9055
C030046I01Rik	3.23e-25	1.13e-27	-0.0172986	-10.9015
Ypel1	3.38e-25	1.21e-27	-0.0313155	-10.8959
Prdx6	3.48e-25	1.26e-27	0.0337804	10.8921
Apobec1	4.33e-25	1.59e-27	0.0876097	10.8707
Sgpl1	4.97e-25	1.85e-27	0.0255761	10.8568
Cbx6	5.16e-25	1.95e-27	-0.0215919	-10.8521
Emr1	5.42e-25	2.08e-27	0.0583532	10.8462
Kctd3	5.52e-25	2.14e-27	-0.0125201	-10.8434
Hspb8	5.61e-25	2.21e-27	0.0455917	10.8406
Rims1	9.24e-25	3.69e-27	-0.0286679	-10.7937
Skap2	1.02e-24	4.12e-27	0.0290499	10.7835
Hivep2	1.16e-24	4.73e-27	-0.0176343	-10.7707
Vwa5a	1.18e-24	4.91e-27	0.0315559	10.7674
Slc22a4	1.19e-24	5.02e-27	0.0361382	10.7652
Jph4	1.22e-24	5.21e-27	-0.0259547	-10.7619
Csf3r	1.22e-24	5.24e-27	0.0846281	10.7614
Lgals3bp	1.68e-24	7.42e-27	0.0492075	10.7292
C1qa	1.68e-24	7.38e-27	0.0851582	10.7297
Pld3	1.95e-24	8.72e-27	-0.0193889	-10.7143
Smarcd1	2.27e-24	1.03e-26	-0.0148858	-10.699
Ncrna00086	2.8e-24	1.28e-26	-0.0203399	-10.6786
Ddn	2.87e-24	1.33e-26	-0.0415274	-10.6754
Ifi27l1	3.59e-24	1.68e-26	0.025202	10.6535
Vim	3.79e-24	1.79e-26	0.0443869	10.6473
Rin2	3.84e-24	1.84e-26	0.0247888	10.6451
Cd48	5.22e-24	2.53e-26	0.0857727	10.6154
Pcnxl2	7.5e-24	3.67e-26	-0.0140085	-10.5804
Rhobtb2	7.62e-24	3.77e-26	-0.0186029	-10.5779
Trp53	8.33e-24	4.17e-26	0.0176934	10.5686
Cd33	1.23e-23	6.22e-26	0.0509477	10.5309
Anxa4	1.3e-23	6.67e-26	0.041176	10.5244
Lrrc7	1.35e-23	6.95e-26	-0.0240811	-10.5204
Tnfrsf1a	1.36e-23	7.1e-26	0.0466026	10.5185
Tlr7	1.43e-23	7.51e-26	0.0603309	10.5132
Psmb8	2.14e-23	1.14e-25	0.0552262	10.4741
Pde2a	2.43e-23	1.31e-25	-0.0154894	-10.4607
Mfsd7a	2.54e-23	1.38e-25	0.0473746	10.4556
Cacng3	2.55e-23	1.4e-25	-0.0277662	-10.4545
Cebpa	2.87e-23	1.59e-25	0.0526885	10.4422
Oat	2.89e-23	1.62e-25	0.019387	10.4407
Trp53bp2	3.02e-23	1.7e-25	0.0201578	10.4358
Spna2	3.24e-23	1.85e-25	-0.0138414	-10.4281
Lamp2	3.36e-23	1.93e-25	0.0262438	10.4239
Ppt1	3.7e-23	2.15e-25	0.0114623	10.4137
Msl1	3.84e-23	2.25e-25	-0.0139186	-10.4093
Homer2	3.88e-23	2.29e-25	-0.0274305	-10.4075
Tlr2	4.68e-23	2.79e-25	0.111817	10.3887
Itpka	4.87e-23	2.93e-25	-0.0240463	-10.3842
Rimbp2	6.81e-23	4.13e-25	-0.0237097	-10.3512
Mvp	6.95e-23	4.25e-25	0.0391436	10.3485
C1qc	8.55e-23	5.28e-25	0.0830077	10.3278
Ptpn6	8.68e-23	5.41e-25	0.0625916	10.3255
Fes	8.96e-23	5.63e-25	0.0496604	10.3216
Lgi4	9.11e-23	5.77e-25	0.040541	10.3192
Fcgr3	1.01e-22	6.48e-25	0.059497	10.308
Ip6k3	1.1e-22	7.07e-25	0.0655073	10.2996
Syt16	1.25e-22	8.11e-25	-0.0196188	-10.2865
Fas	1.26e-22	8.23e-25	0.0543606	10.2851
Darc	1.67e-22	1.1e-24	-0.0263663	-10.2568
Fbxw7	1.7e-22	1.13e-24	-0.0221877	-10.2542
Msn	1.85e-22	1.24e-24	0.0408574	10.2454
Fcer1g	2.12e-22	1.43e-24	0.059793	10.2316
Zfp365	2.17e-22	1.48e-24	-0.0290366	-10.2283
Slc37a2	2.29e-22	1.57e-24	0.0582919	10.2224
Rnf165	2.88e-22	1.99e-24	-0.0215551	-10.1994
Ctss	3.35e-22	2.33e-24	0.0782121	10.1841
Lcn2	3.47e-22	2.44e-24	0.19547	10.1799
Hvcn1	4.55e-22	3.22e-24	0.0427842	10.1527
Hck	4.59e-22	3.28e-24	0.0527485	10.1511
Irgq	4.82e-22	3.46e-24	-0.0162888	-10.1456
Rasal1	6.02e-22	4.36e-24	-0.021629	-10.1233
Pla2g7	8.52e-22	6.21e-24	0.0294304	10.0885
Snapin	9.17e-22	6.74e-24	0.0174795	10.0805
Fyb	1.07e-21	7.88e-24	0.0579364	10.0651
Mpp2	1.49e-21	1.11e-23	-0.0183584	-10.0312
Slc43a3	1.77e-21	1.33e-23	0.0860182	10.0136
Oasl2	2.08e-21	1.57e-23	0.0541042	9.99699
Tgif1	2.08e-21	1.58e-23	0.0626383	9.99629
Ctsh	2.1e-21	1.61e-23	0.0542287	9.99465
Prkcd	2.11e-21	1.63e-23	0.0353305	9.99341
S1pr3	2.41e-21	1.87e-23	0.0314175	9.97956
Gprin1	2.59e-21	2.03e-23	-0.0209659	-9.97174
Clu	2.74e-21	2.17e-23	0.0314685	9.96502
Unc93b1	2.74e-21	2.17e-23	0.0582768	9.96479
Txlnb	3.4e-21	2.71e-23	0.054608	9.94278
Nfe2l2	3.44e-21	2.76e-23	0.0323967	9.94095
Naalad2	3.95e-21	3.19e-23	0.0562083	9.92645
Itih3	4.26e-21	3.47e-23	0.0367822	9.91826
Ncf4	5.11e-21	4.19e-23	0.0771317	9.89942
Tmem91	5.31e-21	4.38e-23	-0.0336454	-9.89495
Cd86	6.06e-21	5.03e-23	0.0635563	9.88101
Csf2rb2	7.08e-21	5.92e-23	0.0679829	9.86477
Tmem200a	7.51e-21	6.38e-23	-0.0342202	-9.85719
Camkv	7.51e-21	6.4e-23	-0.017396	-9.85693
Fgf13	7.51e-21	6.38e-23	-0.0225372	-9.85723
Mpeg1	8.58e-21	7.35e-23	0.107412	9.84295
Snx5	8.63e-21	7.44e-23	0.0136815	9.84179
Icam1	9.96e-21	8.64e-23	0.0613016	9.82667
Gdpd3	1.02e-20	8.89e-23	0.0348012	9.82383
Cmklr1	1.13e-20	9.96e-23	0.0512415	9.81232
Ctxn1	1.23e-20	1.08e-22	-0.0206295	-9.80379
Cntnap5a	1.43e-20	1.28e-22	-0.0400307	-9.78726
Apobec3	1.43e-20	1.27e-22	0.0443979	9.78779
Galntl2	1.53e-20	1.38e-22	0.055659	9.77955
Ctnna1	1.61e-20	1.46e-22	0.0200685	9.77373
Cd68	1.66e-20	1.51e-22	0.0758411	9.77008
Plcg2	1.67e-20	1.53e-22	0.035211	9.76891
Ctsz	1.72e-20	1.58e-22	0.0637375	9.76552
Hmha1	1.78e-20	1.64e-22	0.0516837	9.76169
Trem2	1.97e-20	1.84e-22	0.0863852	9.75036
Vav1	2.04e-20	1.91e-22	0.0478976	9.74655
Cd84	2.06e-20	1.94e-22	0.118164	9.74491
Renbp	2.09e-20	1.98e-22	0.0460315	9.743
Parp9	2.21e-20	2.11e-22	0.0394478	9.73621
Tmem176b	2.21e-20	2.11e-22	0.0368758	9.73636
Gm15800	2.21e-20	2.13e-22	-0.0143124	-9.73545
Gbp3	2.24e-20	2.18e-22	0.0375886	9.73292
Cyba	2.24e-20	2.18e-22	0.0650414	9.73318
Ikzf1	2.74e-20	2.68e-22	0.0416916	9.71196
Sh3bp2	3.08e-20	3.03e-22	0.0466246	9.69949
Synpo2	3.33e-20	3.3e-22	0.0340339	9.69087
Rab6b	3.6e-20	3.59e-22	-0.0134251	-9.68228
Grm7	3.78e-20	3.78e-22	-0.0202474	-9.6769
Hspb6	3.87e-20	3.89e-22	0.0444254	9.67402
Cyp4v3	3.92e-20	3.97e-22	0.0299082	9.67198
Drosha	4.08e-20	4.14e-22	-0.0111941	-9.66749
Cxcl10	4.4e-20	4.5e-22	0.157522	9.65907
Igtp	4.78e-20	4.94e-22	0.0383432	9.64949
Eif2ak2	4.78e-20	4.96e-22	0.0298157	9.64913
Lphn1	4.78e-20	4.91e-22	-0.0124761	-9.65012
Plek	5.35e-20	5.58e-22	0.064976	9.63707
Lyn	6.69e-20	7.01e-22	0.0389505	9.61351
Lag3	6.95e-20	7.33e-22	0.117208	9.60901
Kalrn	7.85e-20	8.32e-22	-0.0190189	-9.59591
Arhgap30	7.97e-20	8.48e-22	0.0419436	9.59389
S100a6	8.22e-20	8.79e-22	0.0491561	9.59019
Lzts1	1.08e-19	1.17e-21	-0.025617	-9.56111
AF251705	1.12e-19	1.22e-21	0.0813529	9.55652
Arpc1b	1.12e-19	1.22e-21	0.0495456	9.55642
Gldn	1.12e-19	1.22e-21	0.0727276	9.55651
Naprt1	1.13e-19	1.24e-21	0.043035	9.55483
Kcnk6	1.13e-19	1.25e-21	0.0404461	9.55386
Timp1	1.39e-19	1.54e-21	0.0794668	9.53201
Cd9	1.42e-19	1.57e-21	0.0555388	9.52991
Trim37	1.46e-19	1.63e-21	-0.0189163	-9.52634
Syn1	1.49e-19	1.68e-21	-0.0182686	-9.52341
Npc2	1.51e-19	1.71e-21	0.0362479	9.52157
Aox1	1.56e-19	1.77e-21	0.0326221	9.51773
Uap1l1	1.69e-19	1.93e-21	0.0231782	9.50891
Pfkfb3	1.74e-19	1.99e-21	0.0268564	9.50533
D4Ertd22e	1.75e-19	2.01e-21	0.0239079	9.50471
Pon3	2.02e-19	2.33e-21	0.0453194	9.48914
Tgfbr2	2.13e-19	2.48e-21	0.0340502	9.48276
Marcksl1	2.33e-19	2.71e-21	-0.0328288	-9.47325
Ctsc	2.61e-19	3.05e-21	0.0533655	9.46088
Ms4a6c	2.64e-19	3.1e-21	0.0700066	9.45916
Cd300a	3.13e-19	3.7e-21	0.0514028	9.44092
Dnalc1	3.17e-19	3.77e-21	-0.0164683	-9.43893
Tor3a	3.81e-19	4.54e-21	0.0290876	9.41932
Tppp	4.29e-19	5.14e-21	-0.0137133	-9.40625
Btk	4.55e-19	5.48e-21	0.0552708	9.39962
Klhl34	5.66e-19	6.83e-21	-0.0212008	-9.37628
Pdpn	6.13e-19	7.44e-21	0.0288197	9.36726
Fam46c	6.29e-19	7.67e-21	0.0860383	9.3641
Slc11a1	6.36e-19	7.78e-21	0.108804	9.36261
Sp110	6.64e-19	8.17e-21	0.0495955	9.35746
Akap5	6.64e-19	8.2e-21	-0.0259372	-9.35707
Stx1b	6.68e-19	8.29e-21	-0.0135911	-9.35594
Rims2	6.78e-19	8.45e-21	-0.0176412	-9.35389
Mgat5b	7.07e-19	8.84e-21	-0.0219465	-9.34908
Ms4a6d	7.09e-19	8.91e-21	0.0623352	9.34832
Pros1	7.17e-19	9.04e-21	0.0380247	9.3467
Cd83	7.37e-19	9.33e-21	0.049023	9.34334
Ppapdc2	7.43e-19	9.45e-21	-0.0198049	-9.34201
Capg	7.91e-19	1.01e-20	0.0787845	9.33498
Pmp22	8.97e-19	1.15e-20	0.0301132	9.32119
G6pdx	9.2e-19	1.19e-20	0.01638	9.31802
Dlgap2	9.2e-19	1.19e-20	-0.0208054	-9.31758
Fam107a	9.22e-19	1.2e-20	0.0260921	9.317
Baiap2	9.27e-19	1.21e-20	-0.0209528	-9.31595
Pknox2	1.12e-18	1.46e-20	-0.0223539	-9.2957
Dbi	1.16e-18	1.53e-20	0.0287062	9.29122
C3ar1	1.17e-18	1.54e-20	0.117488	9.29003
Kif1a	1.2e-18	1.59e-20	-0.0105186	-9.28647
Lilrb4	1.21e-18	1.62e-20	0.131961	9.28507
Ncf2	1.24e-18	1.66e-20	0.0553868	9.28235
Agap2	1.24e-18	1.66e-20	-0.0245088	-9.28217
Rusc1	1.26e-18	1.69e-20	-0.0140567	-9.28007
Madd	1.3e-18	1.76e-20	-0.0109706	-9.27576
Prkcz	1.49e-18	2.02e-20	-0.0126372	-9.26144
Srcin1	1.54e-18	2.1e-20	-0.0157303	-9.25721
Gcnt1	1.55e-18	2.12e-20	0.0422404	9.25618
Ifi30	1.58e-18	2.17e-20	0.0451036	9.25369
Gbp1	1.6e-18	2.2e-20	0.056238	9.25221
Crtap	1.61e-18	2.22e-20	0.0263507	9.2511
Irf5	1.65e-18	2.29e-20	0.0482829	9.24798
Gas7	1.69e-18	2.36e-20	-0.0161181	-9.24487
Cd22	1.71e-18	2.4e-20	0.220558	9.24303
Bag3	1.82e-18	2.55e-20	0.0324676	9.23629
Slc39a3	2.17e-18	3.05e-20	-0.0135461	-9.21705
Kif3c	2.19e-18	3.1e-20	-0.0131895	-9.21548
Hexb	2.21e-18	3.14e-20	0.0516678	9.2141
Gfpt2	2.43e-18	3.47e-20	0.0276165	9.20347
Clic1	2.59e-18	3.7e-20	0.0364415	9.19632
Dhcr24	2.62e-18	3.76e-20	-0.0172353	-9.1946
Ctnnd2	2.79e-18	4.03e-20	-0.0133209	-9.18725
Jmjd4	2.82e-18	4.08e-20	-0.0119831	-9.18598
Hmgcr	2.86e-18	4.16e-20	-0.018059	-9.18384
St14	2.96e-18	4.31e-20	0.10278	9.17992
Sdc4	2.98e-18	4.36e-20	0.0284176	9.17868
Pld4	3.02e-18	4.44e-20	0.0503128	9.17691
Dscr3	3.02e-18	4.45e-20	0.01237	9.17649
Rasal3	3.08e-18	4.56e-20	0.0691443	9.17404
Trim30a	3.37e-18	5e-20	0.0490278	9.16404
Cd14	3.43e-18	5.11e-20	0.0928187	9.16174
Qrfpr	3.55e-18	5.31e-20	-0.0949289	-9.1576
Creg1	3.58e-18	5.38e-20	0.0251215	9.15618
Cst7	3.67e-18	5.53e-20	0.277386	9.15321
Xaf1	3.88e-18	5.87e-20	0.0369529	9.14671
Itga7	4.01e-18	6.08e-20	0.0337328	9.14284
Stat1	4.14e-18	6.31e-20	0.0138849	9.13896
Cyth4	4.28e-18	6.53e-20	0.0381067	9.13516
A130077B15Rik	4.31e-18	6.61e-20	0.0993419	9.13385
Il10ra	4.72e-18	7.26e-20	0.0343015	9.12368
Ddx58	5.41e-18	8.35e-20	0.0313358	9.10849
Bcl3	5.52e-18	8.54e-20	0.11086	9.10605
Rnh1	5.58e-18	8.67e-20	0.0172169	9.10443
N28178	5.59e-18	8.72e-20	-0.0177339	-9.10383
Soat1	6.03e-18	9.44e-20	0.0214916	9.09522
Naip2	6.03e-18	9.47e-20	0.0752632	9.09491
Tap1	6.41e-18	1.01e-19	0.0336258	9.08797
Tex11	6.41e-18	1.01e-19	0.0743151	9.08747
Mtmr11	6.43e-18	1.02e-19	0.03143	9.08678
Ifit1	6.46e-18	1.03e-19	0.0442373	9.08597
Xdh	6.46e-18	1.03e-19	0.0407169	9.08558
Mbd2	7.01e-18	1.12e-19	0.0136897	9.07622
Hexa	7.01e-18	1.13e-19	0.0310879	9.07601
Ctse	7.02e-18	1.13e-19	0.268212	9.07549
B430306N03Rik	7.14e-18	1.16e-19	0.0730439	9.07325
Atxn7l3	7.17e-18	1.16e-19	-0.0169134	-9.07251
Ctsa	7.31e-18	1.19e-19	0.0291595	9.0699
Col16a1	7.83e-18	1.28e-19	0.0568451	9.06208
Kcnk2	7.89e-18	1.29e-19	-0.0168434	-9.06089
Serpine1	8e-18	1.31e-19	0.0555529	9.05913
Ssfa2	8.08e-18	1.33e-19	0.0232782	9.05761
Gm13293	8.55e-18	1.42e-19	0.0678118	9.05109
Plcd4	9.74e-18	1.62e-19	0.0259165	9.03652
Tmem38a	9.81e-18	1.63e-19	-0.0139279	-9.03544
Asah1	1.03e-17	1.72e-19	0.0152317	9.02993
L1cam	1.05e-17	1.77e-19	-0.0198543	-9.0269
Inpp5d	1.06e-17	1.78e-19	0.0422366	9.02579
Tlr1	1.08e-17	1.82e-19	0.0963993	9.02368
Slc39a14	1.1e-17	1.87e-19	0.0148276	9.02069
Igsf6	1.12e-17	1.9e-19	0.0593165	9.01909
Lair1	1.17e-17	1.98e-19	0.044437	9.0141
Nckap1l	1.19e-17	2.03e-19	0.0375745	9.01166
Serpinf2	1.25e-17	2.15e-19	0.145087	9.00559
Fermt3	1.32e-17	2.26e-19	0.0448154	8.99979
Irf1	1.35e-17	2.33e-19	0.0298777	8.99656
Gpr65	1.45e-17	2.51e-19	0.146158	8.98816
Dnase2a	1.46e-17	2.53e-19	0.0447471	8.98759
Aff1	1.7e-17	2.95e-19	0.0228212	8.97056
Slc2a4	1.72e-17	3.01e-19	0.0470134	8.96844
Kremen1	1.77e-17	3.09e-19	0.0179307	8.96533
Gatm	1.94e-17	3.41e-19	0.0307728	8.95446
Manba	1.94e-17	3.43e-19	0.022034	8.95395
Hadhb	1.94e-17	3.43e-19	0.0177649	8.95403
Neurl4	2.06e-17	3.65e-19	-0.00914931	-8.94695
Parp6	2.26e-17	4.02e-19	-0.0119734	-8.93645
Psmb9	2.32e-17	4.14e-19	0.0479964	8.93308
Hmgcs1	2.33e-17	4.18e-19	-0.0156074	-8.93219
Cybb	2.33e-17	4.18e-19	0.105126	8.93203
Gsdmd	2.46e-17	4.42e-19	0.0476867	8.92593
Parp4	2.56e-17	4.61e-19	0.0240725	8.92122
Nfkb1	2.56e-17	4.63e-19	0.0205056	8.92077
Ctsb	2.59e-17	4.71e-19	0.0260535	8.91895
Prkcc	2.68e-17	4.88e-19	-0.0204315	-8.91493
Trim12c	2.87e-17	5.24e-19	0.0349531	8.90707
Gabra3	2.91e-17	5.32e-19	-0.0232074	-8.90541
Parp14	3.17e-17	5.82e-19	0.0372489	8.89551
Ldoc1l	3.22e-17	5.93e-19	-0.0155831	-8.89332
Lilrb3	3.23e-17	5.96e-19	0.062097	8.89281
Crim1	3.27e-17	6.05e-19	-0.0250025	-8.89103
Gadl1	3.29e-17	6.11e-19	0.0602773	8.88997
Itgb2	3.33e-17	6.2e-19	0.0731711	8.88844
Rbfox2	3.35e-17	6.28e-19	-0.0101143	-8.88704
Tyrobp	3.35e-17	6.27e-19	0.0849192	8.88712
Plin2	3.44e-17	6.46e-19	0.0292741	8.8839
Rgs10	3.46e-17	6.52e-19	0.0289814	8.88272
Rhoj	3.58e-17	6.76e-19	0.0401434	8.87871
Elf1	3.74e-17	7.09e-19	0.0254926	8.87348
Arhgap33	4.49e-17	8.54e-19	-0.0286267	-8.85278
Arl11	4.54e-17	8.65e-19	0.118868	8.85135
Tmem176a	4.64e-17	8.87e-19	0.0419673	8.8485
Fcgr1	4.67e-17	8.94e-19	0.0375015	8.84759
Dbc1	4.75e-17	9.12e-19	-0.0185381	-8.84538
Mt2	4.79e-17	9.23e-19	0.0444386	8.8441
Prkg2	4.85e-17	9.38e-19	-0.0305045	-8.84231
Glt8d2	5.06e-17	9.8e-19	-0.0376065	-8.83732
Pm20d1	5.08e-17	9.87e-19	0.0333854	8.83654
Krcc1	5.08e-17	9.89e-19	0.0211071	8.83632
Hist1h2bc	5.18e-17	1.01e-18	0.0314544	8.83382
Hk2	5.23e-17	1.02e-18	0.0434261	8.83251
Bsn	5.28e-17	1.04e-18	-0.0178644	-8.83107
Capn2	5.84e-17	1.15e-18	0.0169131	8.81946
As3mt	5.95e-17	1.18e-18	0.0216358	8.81703
Stxbp1	6.04e-17	1.2e-18	-0.0160772	-8.8151
1700084C01Rik	6.1e-17	1.21e-18	0.0287861	8.8136
Ptprk	6.37e-17	1.27e-18	-0.0257773	-8.80851
BC068157	6.38e-17	1.27e-18	-0.0222778	-8.80804
Dhrs1	6.55e-17	1.31e-18	0.0150668	8.80485
Npl	6.57e-17	1.32e-18	0.0329745	8.80414
Cobl	6.61e-17	1.33e-18	-0.0301359	-8.80326
Fmnl3	6.89e-17	1.39e-18	0.0224817	8.79828
Nav3	7.05e-17	1.43e-18	-0.0191247	-8.7954
Cd53	7.27e-17	1.47e-18	0.0419511	8.79166
Tifa	7.41e-17	1.51e-18	0.0291395	8.78893
Zfp36	7.41e-17	1.51e-18	0.0457866	8.78888
Fcgr2b	7.56e-17	1.55e-18	0.0518076	8.78631
Mpped1	7.58e-17	1.55e-18	-0.019687	-8.78579
Tnfaip2	7.63e-17	1.57e-18	0.0442483	8.78468
Apoe	8.45e-17	1.74e-18	0.0343729	8.77293
Lox	8.63e-17	1.78e-18	0.1017	8.77018
Pycard	8.63e-17	1.79e-18	0.0505423	8.77005
Htt	8.94e-17	1.85e-18	-0.0118515	-8.76578
Adcy7	9.62e-17	2e-18	0.0329903	8.75724
BC026585	1.05e-16	2.18e-18	0.0360687	8.74755
Rgs14	1.08e-16	2.25e-18	-0.0300735	-8.74375
Slc25a45	1.09e-16	2.28e-18	0.032694	8.74233
S100a4	1.09e-16	2.29e-18	0.0519347	8.74213
Tap2	1.11e-16	2.33e-18	0.0306682	8.73987
Ftl1	1.17e-16	2.47e-18	0.0260583	8.73352
Cyp2d22	1.17e-16	2.48e-18	0.0233688	8.7328
Slc12a5	1.19e-16	2.53e-18	-0.0132993	-8.73082
Ucp2	1.26e-16	2.68e-18	0.0526571	8.72422
Atcay	1.33e-16	2.84e-18	-0.0116751	-8.71773
Rab13	1.34e-16	2.86e-18	0.0258287	8.71686
Ctsd	1.34e-16	2.87e-18	0.0508068	8.71658
Abcb1b	1.41e-16	3.04e-18	0.0366304	8.70995
Irf8	1.47e-16	3.18e-18	0.0671656	8.70489
Arhgdib	1.57e-16	3.4e-18	0.0248895	8.69719
Cd151	1.62e-16	3.5e-18	0.0201225	8.69384
Serpinb9	1.66e-16	3.6e-18	0.02494	8.69064
Aldh1l2	1.68e-16	3.67e-18	0.0326696	8.68866
Adamts1	1.68e-16	3.66e-18	0.0278044	8.68878
4632428N05Rik	1.73e-16	3.79e-18	0.035589	8.6848
Scrg1	1.8e-16	3.94e-18	0.0294892	8.68056
Tmeff1	1.91e-16	4.19e-18	-0.0164544	-8.67356
Srgn	1.92e-16	4.24e-18	0.0337346	8.67227
Psd3	1.94e-16	4.29e-18	-0.0178318	-8.67088
Lap3	1.95e-16	4.32e-18	0.0219131	8.66993
Abhd4	2.12e-16	4.71e-18	0.0294547	8.66024
Dbx2	2.27e-16	5.04e-18	0.017907	8.65244
P2rx4	2.27e-16	5.06e-18	0.023548	8.65211
Ptx3	2.29e-16	5.12e-18	0.107719	8.65071
Myadm	2.36e-16	5.3e-18	-0.0175465	-8.64679
Itgax	2.38e-16	5.35e-18	0.203932	8.64567
1700017B05Rik	2.43e-16	5.46e-18	0.0271817	8.64324
Mlph	2.43e-16	5.49e-18	0.0431825	8.64278
Add2	2.45e-16	5.54e-18	-0.0173509	-8.64169
Lcp1	2.68e-16	6.08e-18	0.0421599	8.63108
Cyb561	2.72e-16	6.17e-18	-0.0178904	-8.62929
Gns	2.75e-16	6.29e-18	0.0175242	8.62719
2310046A06Rik	2.75e-16	6.28e-18	-0.0219762	-8.62739
Bap1	2.79e-16	6.39e-18	-0.00902019	-8.62538
Bcl11a	2.89e-16	6.63e-18	-0.0151563	-8.62116
Was	3.03e-16	6.96e-18	0.0473597	8.61552
Rcsd1	3.14e-16	7.23e-18	0.0283669	8.61124
Dlg2	3.15e-16	7.27e-18	-0.0166172	-8.61062
Gusb	3.46e-16	8.01e-18	0.0419326	8.59944
Bcl2a1b	3.6e-16	8.35e-18	0.11442	8.5947
F3	3.71e-16	8.62e-18	0.0226302	8.59096
Nisch	3.74e-16	8.71e-18	-0.0124139	-8.58982
Ngb	3.92e-16	9.17e-18	-0.0523087	-8.58395
Tpm4	4.12e-16	9.65e-18	0.0210947	8.57801
H2-Ob	4.36e-16	1.02e-17	0.0534558	8.57142
Fblim1	4.45e-16	1.05e-17	0.0668365	8.56858
Arap1	4.5e-16	1.06e-17	0.0254798	8.56717
Ptplb	4.65e-16	1.1e-17	0.0175181	8.56311
Pdlim4	4.78e-16	1.13e-17	0.0412198	8.55971
Cmtm3	4.96e-16	1.18e-17	0.0259414	8.55508
Clec5a	5.07e-16	1.2e-17	0.0616649	8.55246
Lhfpl4	5.25e-16	1.25e-17	-0.0118369	-8.54817
Unc13c	5.38e-16	1.29e-17	-0.043317	-8.545
Fam78b	5.39e-16	1.29e-17	-0.0156948	-8.54447
Akna	5.42e-16	1.3e-17	0.0334523	8.54359
9430021M05Rik	5.42e-16	1.3e-17	-0.024836	-8.54331
Diap1	5.65e-16	1.36e-17	-0.0189265	-8.53823
Tcirg1	5.71e-16	1.38e-17	0.0398943	8.5368
Atf3	5.92e-16	1.43e-17	0.0984426	8.53241
Mtfr1	6.1e-16	1.48e-17	0.0177043	8.52863
Dcaf6	6.33e-16	1.54e-17	-0.0149501	-8.52415
Retsat	6.34e-16	1.54e-17	0.0249662	8.52374
Ptprn2	6.52e-16	1.59e-17	-0.0452721	-8.52015
Ripk1	6.88e-16	1.69e-17	0.0234747	8.51341
Ptafr	6.88e-16	1.69e-17	0.0525407	8.51344
Gpam	7.04e-16	1.73e-17	0.0242833	8.51048
Cd274	7.38e-16	1.82e-17	0.0415807	8.50489
Birc3	7.39e-16	1.82e-17	0.0357628	8.50447
Bmpr1b	7.46e-16	1.85e-17	0.0255243	8.5031
Ostf1	7.48e-16	1.85e-17	0.0201212	8.50257
Rab32	7.99e-16	1.99e-17	0.0467414	8.49464
Dlgap4	8.12e-16	2.02e-17	-0.0152306	-8.49247
B4galt1	8.5e-16	2.12e-17	0.0304787	8.48699
Clec7a	8.69e-16	2.17e-17	0.189277	8.48412
Rasgef1a	8.87e-16	2.22e-17	-0.0182771	-8.48149
Sun2	8.88e-16	2.23e-17	0.019	8.48105
Ephx1	8.9e-16	2.24e-17	0.0239467	8.48055
Gpr165	8.9e-16	2.24e-17	-0.0368339	-8.48041
Dok6	8.91e-16	2.25e-17	-0.0238051	-8.47996
Ptges	9.02e-16	2.28e-17	0.0383633	8.47835
Chd3	9.13e-16	2.32e-17	-0.0187863	-8.4767
Sipa1	9.92e-16	2.52e-17	0.0280092	8.46672
Dkkl1	1e-15	2.55e-17	-0.0503609	-8.46538
Fam167a	1.03e-15	2.62e-17	0.0432668	8.46227
Gabbr2	1.05e-15	2.7e-17	-0.0165157	-8.45874
Ifitm3	1.05e-15	2.7e-17	0.0396102	8.45879
Slc17a7	1.12e-15	2.88e-17	-0.0209945	-8.45151
Prrc2b	1.12e-15	2.9e-17	-0.0112908	-8.45071
H2-M3	1.2e-15	3.09e-17	0.0435877	8.44299
Pdzd4	1.2e-15	3.1e-17	-0.0154005	-8.44276
Havcr2	1.23e-15	3.18e-17	0.0695652	8.4399
Itga5	1.26e-15	3.26e-17	0.0385118	8.43679
Fam19a1	1.45e-15	3.77e-17	-0.0452239	-8.41978
Cttnbp2nl	1.48e-15	3.85e-17	0.016486	8.41747
Myo1f	1.54e-15	4.03e-17	0.0765205	8.41189
Atp9a	1.57e-15	4.11e-17	-0.0155476	-8.40985
Il6ra	1.58e-15	4.15e-17	0.0293386	8.40864
Susd5	1.62e-15	4.26e-17	-0.029141	-8.4056
Plce1	1.68e-15	4.42e-17	0.0369542	8.40126
Aif1	1.75e-15	4.63e-17	0.031843	8.39581
Prrx2	1.91e-15	5.07e-17	0.0556386	8.38504
P2rx7	1.91e-15	5.07e-17	0.0273693	8.38509
Prmt8	1.96e-15	5.21e-17	-0.015657	-8.38193
Pdgfd	1.97e-15	5.26e-17	0.0351273	8.38084
Trim9	2.05e-15	5.46e-17	-0.0122279	-8.37638
Mtap1a	2.09e-15	5.59e-17	-0.014878	-8.37366
Lgals3	2.12e-15	5.66e-17	0.0886957	8.37201
Tnpo2	2.2e-15	5.91e-17	-0.0107767	-8.36693
Efemp2	2.21e-15	5.95e-17	0.0283722	8.36617
Syp	2.22e-15	5.97e-17	-0.0145119	-8.36574
Il21r	2.24e-15	6.04e-17	0.0446652	8.36438
Ptprc	2.27e-15	6.14e-17	0.0691605	8.36258
Hfe	2.27e-15	6.16e-17	0.0332849	8.36219
Man2b1	2.3e-15	6.23e-17	0.0524362	8.36075
Sorbs1	2.31e-15	6.29e-17	0.0183168	8.35967
Pipox	2.38e-15	6.49e-17	0.0437436	8.35598
2010002N04Rik	2.38e-15	6.49e-17	0.0288835	8.35596
Naip5	2.46e-15	6.74e-17	0.078468	8.35155
Niacr1	2.52e-15	6.92e-17	0.178253	8.34839
Slamf6	2.55e-15	6.99e-17	0.0953949	8.34719
Lrfn5	2.66e-15	7.32e-17	-0.0215398	-8.34178
Pbxip1	2.8e-15	7.73e-17	0.0266603	8.33534
R3hdm2	2.82e-15	7.78e-17	-0.0145234	-8.3346
Slc24a6	2.82e-15	7.81e-17	0.0288447	8.33414
H2-T23	2.84e-15	7.88e-17	0.0387982	8.33304
Tlr13	2.84e-15	7.9e-17	0.0442985	8.33268
Adipor2	2.85e-15	7.94e-17	0.0146909	8.33216
Csf1r	2.91e-15	8.1e-17	0.0377246	8.32973
Itpkb	2.92e-15	8.15e-17	0.0249529	8.32909
Tbc1d9	3e-15	8.4e-17	-0.0123919	-8.32544
Car5b	3.02e-15	8.47e-17	0.0263105	8.32453
Dynll1	3.18e-15	8.93e-17	-0.0161033	-8.31827
Cst3	3.32e-15	9.35e-17	0.0370171	8.31275
Ttc7b	3.35e-15	9.44e-17	-0.0123026	-8.31159
Ugt1a6a	3.38e-15	9.55e-17	0.0747342	8.31022
H2-K2	3.59e-15	1.02e-16	0.0700954	8.303
Dock2	3.67e-15	1.04e-16	0.0485217	8.29996
Thbs1	3.95e-15	1.12e-16	0.055264	8.29092
Syn2	4.36e-15	1.24e-16	-0.0151219	-8.27895
Il4ra	4.37e-15	1.25e-16	0.0299368	8.27862
Pold4	4.49e-15	1.29e-16	0.020761	8.27496
Pion	4.49e-15	1.29e-16	0.0290542	8.27478
Nebl	4.52e-15	1.3e-16	0.0143363	8.27402
Sidt1	4.52e-15	1.3e-16	-0.018036	-8.27379
Arhgap9	4.74e-15	1.36e-16	0.0620229	8.26778
Reep2	5.29e-15	1.53e-16	-0.0130344	-8.25452
Akt3	5.34e-15	1.54e-16	-0.016304	-8.25314
Zer1	5.87e-15	1.7e-16	-0.00967435	-8.24166
Rnase1	5.95e-15	1.73e-16	0.050186	8.23966
Atp6v1g2	6.26e-15	1.82e-16	-0.0104462	-8.23335
Asap3	6.32e-15	1.84e-16	0.0334036	8.23218
Ly86	6.55e-15	1.91e-16	0.0573236	8.2276
Dpp10	6.6e-15	1.93e-16	-0.0247136	-8.22639
Prrg3	6.67e-15	1.95e-16	-0.0157904	-8.22502
Abcc3	6.74e-15	1.98e-16	0.0444489	8.22351
Frmd8	6.82e-15	2e-16	0.0275234	8.2219
Ankrd34a	6.9e-15	2.03e-16	-0.0177351	-8.22025
Chn1	6.97e-15	2.06e-16	-0.0187559	-8.21882
Neurl3	7.48e-15	2.21e-16	0.0725233	8.21013
Myrip	7.48e-15	2.21e-16	-0.0143784	-8.20999
Tbc1d22b	8.24e-15	2.44e-16	-0.0109974	-8.19811
Dhrs3	8.36e-15	2.48e-16	0.0217151	8.19616
Ccdc90a	8.45e-15	2.51e-16	0.0204165	8.19461
Abi3	8.62e-15	2.57e-16	0.0435424	8.19201
Syt5	8.62e-15	2.57e-16	-0.0170719	-8.19183
Lgals1	8.81e-15	2.64e-16	0.0263243	8.18894
Capn3	9.54e-15	2.86e-16	0.0418045	8.17916
Slc25a22	9.92e-15	2.98e-16	-0.0176707	-8.17423
Efemp1	1.02e-14	3.06e-16	0.0405073	8.17089
Adcy5	1.02e-14	3.07e-16	-0.0152597	-8.17059
Rab3il1	1.07e-14	3.23e-16	0.0227007	8.16452
Blnk	1.07e-14	3.23e-16	0.0498301	8.16453
Erbb2ip	1.1e-14	3.33e-16	0.0253445	8.1609
Laptm5	1.13e-14	3.44e-16	0.0438569	8.15672
Mtap2	1.19e-14	3.61e-16	-0.0160637	-8.15111
Rnft2	1.19e-14	3.62e-16	-0.0142387	-8.15069
Fam131b	1.21e-14	3.68e-16	-0.0143618	-8.14856
Sprn	1.23e-14	3.77e-16	-0.0182849	-8.14565
Mfap3l	1.26e-14	3.85e-16	0.0233595	8.14332
2310008H04Rik	1.29e-14	3.96e-16	0.0285259	8.13983
H2-DMb1	1.29e-14	3.97e-16	0.0494821	8.1396
Herc2	1.39e-14	4.28e-16	-0.0107122	-8.13027
Smpd3	1.4e-14	4.32e-16	-0.0140042	-8.1292
Tef	1.46e-14	4.51e-16	-0.0133276	-8.12413
Nmnat2	1.48e-14	4.59e-16	-0.0143135	-8.12191
Ankrd13a	1.5e-14	4.65e-16	0.0164406	8.12042
Gbp6	1.52e-14	4.72e-16	0.0570664	8.1186
Pcsk6	1.64e-14	5.1e-16	0.0254603	8.10917
Dock8	1.67e-14	5.21e-16	0.0328786	8.10648
Rab11fip4	1.86e-14	5.8e-16	-0.011184	-8.0934
Zdhhc22	1.86e-14	5.81e-16	-0.0298631	-8.09314
Phactr3	1.92e-14	6e-16	-0.0161441	-8.08931
Stx1a	1.92e-14	6.01e-16	-0.0277898	-8.08918
Car10	1.93e-14	6.05e-16	-0.0248224	-8.08829
Lrrc4	1.94e-14	6.09e-16	-0.0132073	-8.0875
Epb4.9	1.97e-14	6.2e-16	-0.0112059	-8.08538
Adamtsl3	2.03e-14	6.41e-16	0.0553875	8.08121
Ppp2r2c	2.05e-14	6.48e-16	-0.0145206	-8.07985
Cd300lf	2.14e-14	6.79e-16	0.0659821	8.07427
Nat15	2.25e-14	7.13e-16	-0.00901941	-8.06832
Tspo	2.27e-14	7.22e-16	0.0423395	8.06668
Gsk3a	2.36e-14	7.5e-16	-0.0112106	-8.06208
Lrig1	2.37e-14	7.56e-16	0.0267454	8.06106
Cd37	2.38e-14	7.59e-16	0.047178	8.06063
Cpt2	2.49e-14	7.98e-16	0.0234593	8.05451
Klhl6	2.53e-14	8.12e-16	0.055448	8.05232
Golga7b	2.53e-14	8.11e-16	-0.0175331	-8.05247
Ctsl	2.55e-14	8.2e-16	0.0188388	8.05115
Pde4d	2.63e-14	8.45e-16	-0.0171147	-8.04746
Mgst1	2.64e-14	8.51e-16	0.0289197	8.0467
Steap4	2.66e-14	8.61e-16	0.108676	8.04525
Tecpr2	2.7e-14	8.75e-16	-0.0107867	-8.04324
D430019H16Rik	2.8e-14	9.09e-16	-0.0233211	-8.03862
Dok1	2.89e-14	9.39e-16	0.0476638	8.03452
Iqsec2	2.89e-14	9.41e-16	-0.0182496	-8.03427
Calr	2.9e-14	9.45e-16	-0.0155016	-8.0338
S100a1	3.05e-14	9.95e-16	0.0273802	8.02744
2005-09-01	3.22e-14	1.05e-15	-0.0198142	-8.02056
Igfbp5	3.27e-14	1.07e-15	0.0198309	8.01862
Kifc2	3.58e-14	1.18e-15	-0.0257542	-8.00703
Gngt2	3.61e-14	1.18e-15	0.0543968	8.00601
5430435G22Rik	3.62e-14	1.19e-15	0.0623916	8.00525
Grn	3.62e-14	1.19e-15	0.0359834	8.0051
Naglu	3.63e-14	1.2e-15	0.034173	8.00461
Zc3hav1	3.64e-14	1.2e-15	0.0360623	8.0041
Clec4a3	3.66e-14	1.21e-15	0.053695	8.00335
Itgb5	3.67e-14	1.22e-15	0.0348	8.00284
Gem	3.76e-14	1.25e-15	0.038998	7.99958
Msr1	3.76e-14	1.25e-15	0.0848211	7.99939
Siglech	3.76e-14	1.25e-15	0.0303464	7.99911
Tmem63b	3.89e-14	1.3e-15	-0.00857822	-7.99474
Ddx21	3.94e-14	1.32e-15	0.0114796	7.99313
Cdk5r1	3.96e-14	1.33e-15	-0.0177171	-7.99209
Itpripl2	4.02e-14	1.35e-15	0.031322	7.99029
Ids	4.14e-14	1.39e-15	-0.0162848	-7.98638
Ifngr1	4.16e-14	1.4e-15	0.0185443	7.98531
S100b	4.16e-14	1.4e-15	0.0237531	7.98534
Fam160a2	4.19e-14	1.41e-15	-0.0131258	-7.98424
Ltbr	4.3e-14	1.45e-15	0.0286987	7.98092
P4ha3	4.34e-14	1.47e-15	0.0366253	7.97963
4930539E08Rik	4.36e-14	1.48e-15	-0.0252156	-7.97885
Mtmr10	4.36e-14	1.48e-15	0.0157773	7.97868
Anxa3	4.44e-14	1.51e-15	0.0394465	7.97613
Sfpi1	4.61e-14	1.57e-15	0.0479672	7.97122
Cln5	4.64e-14	1.58e-15	0.0208035	7.9703
Mcm3	4.87e-14	1.66e-15	0.032294	7.96425
Lamp1	4.97e-14	1.7e-15	0.0169144	7.96146
Tagln2	5.17e-14	1.77e-15	0.0280513	7.95623
Cx3cl1	5.2e-14	1.79e-15	-0.0204206	-7.9554
Mapk8ip3	5.88e-14	2.02e-15	-0.00876126	-7.9401
Cx3cr1	6e-14	2.07e-15	0.0309809	7.93733
Tifab	6.03e-14	2.08e-15	0.0503772	7.93655
Ifi35	6.1e-14	2.11e-15	0.0344191	7.93484
Thnsl2	6.11e-14	2.11e-15	0.0235021	7.93452
Kcnb1	6.18e-14	2.14e-15	-0.0141655	-7.9328
Il13ra1	6.23e-14	2.16e-15	0.0347364	7.93161
Sema4f	6.31e-14	2.19e-15	-0.0165277	-7.92994
Vamp8	6.6e-14	2.3e-15	0.0284397	7.92411
Nr1h3	6.71e-14	2.34e-15	0.0331623	7.92181
Sorbs3	6.85e-14	2.39e-15	0.0269608	7.91913
Col9a3	6.88e-14	2.41e-15	0.0395458	7.91843
Apbb1	6.92e-14	2.43e-15	-0.010777	-7.91734
Gsg1l	6.92e-14	2.42e-15	-0.020798	-7.91751
Bmp2k	7.09e-14	2.49e-15	0.0194887	7.91406
Serhl	7.27e-14	2.56e-15	0.0241435	7.91081
Mt1	7.32e-14	2.58e-15	0.035771	7.90971
Il10rb	7.4e-14	2.61e-15	0.0261651	7.90814
Bcl2l2	7.77e-14	2.74e-15	-0.0107566	-7.90199
Neurl1b	7.78e-14	2.75e-15	-0.022048	-7.90156
Serpina3m	7.87e-14	2.79e-15	0.0438404	7.89998
Rab15	7.94e-14	2.82e-15	-0.0122312	-7.89867
Sash3	7.96e-14	2.83e-15	0.0362719	7.89816
Myo1g	8.04e-14	2.86e-15	0.0652463	7.89677
Rrbp1	8.28e-14	2.95e-15	0.0182715	7.89289
Aldh3b1	8.4e-14	3e-15	0.0348017	7.89086
Bbs1	8.99e-14	3.21e-15	-0.0114095	-7.88231
Sarm1	9.96e-14	3.57e-15	-0.0108079	-7.8692
C530028O21Rik	9.97e-14	3.58e-15	-0.0113834	-7.86896
E230029C05Rik	1.01e-13	3.64e-15	0.0464886	7.86668
Suv39h1	1.04e-13	3.74e-15	-0.0157037	-7.8633
Scn8a	1.05e-13	3.77e-15	-0.0129562	-7.86238
Grlf1	1.06e-13	3.82e-15	-0.0103551	-7.86053
Inhbb	1.07e-13	3.87e-15	-0.0293574	-7.85907
Rac2	1.13e-13	4.09e-15	0.0488118	7.85204
Pip4k2b	1.15e-13	4.17e-15	-0.00954716	-7.84957
Impdh1	1.17e-13	4.24e-15	-0.0115943	-7.84754
Slc44a2	1.18e-13	4.3e-15	0.0122864	7.84576
Spred3	1.19e-13	4.33e-15	-0.0155685	-7.84501
Amotl1	1.21e-13	4.4e-15	0.0165902	7.84283
Evi2b	1.28e-13	4.67e-15	0.0599026	7.83545
Kcnq3	1.37e-13	5.02e-15	-0.0195378	-7.82649
Dpy19l3	1.4e-13	5.13e-15	-0.0138922	-7.82369
Phyhip	1.41e-13	5.18e-15	-0.0170191	-7.82246
Irak4	1.44e-13	5.28e-15	0.0381385	7.81998
Gpr88	1.46e-13	5.37e-15	-0.0330576	-7.81802
Lypd1	1.47e-13	5.42e-15	-0.0395305	-7.8168
Cd81	1.51e-13	5.55e-15	0.0185963	7.81369
Akr1b10	1.56e-13	5.76e-15	0.0160514	7.80912
Cdk14	1.58e-13	5.86e-15	-0.0135822	-7.80689
Mpped2	1.69e-13	6.24e-15	-0.019794	-7.79893
Dnm1	1.74e-13	6.44e-15	-0.0112625	-7.79496
Pnpla8	1.76e-13	6.54e-15	-0.0112532	-7.79309
Aqp4	1.76e-13	6.52e-15	0.0281793	7.79339
Thy1	1.76e-13	6.54e-15	-0.0109029	-7.79314
Nanos1	1.76e-13	6.57e-15	-0.0154878	-7.79243
Frrs1	1.79e-13	6.7e-15	0.046025	7.79003
Slc25a18	1.81e-13	6.78e-15	0.0215885	7.78856
Icmt	1.83e-13	6.86e-15	-0.00739047	-7.78708
Pacs1	1.88e-13	7.05e-15	-0.0120852	-7.78366
Chi3l1	1.89e-13	7.1e-15	0.0369873	7.78265
Krt77	1.96e-13	7.38e-15	-0.0353398	-7.77773
Gm885	1.97e-13	7.41e-15	0.101228	7.77724
Elf4	2.07e-13	7.83e-15	0.0467882	7.77037
Mtap6	2.26e-13	8.52e-15	-0.0125497	-7.75954
Syt4	2.31e-13	8.73e-15	-0.0216278	-7.75649
Gpr183	2.4e-13	9.08e-15	0.0480343	7.75151
Pnpla7	2.45e-13	9.29e-15	0.0253895	7.74861
Atf5	2.54e-13	9.64e-15	0.0213655	7.74395
Slfn8	2.59e-13	9.84e-15	0.0474205	7.74127
Ntsr2	2.59e-13	9.87e-15	0.0258637	7.74095
Tmem154	2.68e-13	1.02e-14	0.0561406	7.7363
Cd52	2.68e-13	1.02e-14	0.107305	7.73627
Crispld2	2.73e-13	1.05e-14	0.0383477	7.73356
Tubg2	2.8e-13	1.07e-14	-0.0131548	-7.7303
Wipf1	3.16e-13	1.21e-14	0.0268057	7.71453
Arhgap32	3.26e-13	1.25e-14	-0.023946	-7.71039
Agpat2	3.27e-13	1.26e-14	0.039962	7.70985
Cacna2d4	3.39e-13	1.31e-14	0.0359543	7.70512
Dcxr	3.39e-13	1.31e-14	0.0290351	7.70487
Nod1	3.44e-13	1.33e-14	0.0312524	7.70301
Sbno2	3.48e-13	1.35e-14	0.0294039	7.70129
Rnf157	3.74e-13	1.45e-14	-0.00978214	-7.69196
Acsl3	3.76e-13	1.46e-14	0.0136418	7.69126
Cyp46a1	3.8e-13	1.48e-14	-0.0126903	-7.68953
Atg9a	3.8e-13	1.48e-14	-0.0120739	-7.68925
Rapgefl1	3.81e-13	1.48e-14	-0.0105355	-7.68895
Rapgef3	3.84e-13	1.5e-14	0.0227219	7.68768
Prodh	3.95e-13	1.54e-14	0.0245022	7.6838
Zfp697	3.96e-13	1.55e-14	-0.0226867	-7.68353
Tlr9	3.96e-13	1.55e-14	0.0555533	7.68315
Ppap2c	4.05e-13	1.59e-14	0.0320838	7.68004
Shf	4.17e-13	1.64e-14	-0.0157323	-7.67624
Cnksr2	4.2e-13	1.65e-14	-0.0196758	-7.67525
Kcnq2	4.24e-13	1.67e-14	-0.0125872	-7.67365
Tlr6	4.35e-13	1.72e-14	0.0384009	7.6702
Aim2	4.58e-13	1.81e-14	0.0435552	7.66348
Tapbp	4.69e-13	1.85e-14	0.0185119	7.66036
Chrm1	4.71e-13	1.86e-14	-0.0155387	-7.65972
Sobp	4.87e-13	1.93e-14	-0.0124954	-7.65524
Cckbr	5.01e-13	1.99e-14	-0.0292521	-7.65136
Nfam1	5.33e-13	2.12e-14	0.0348893	7.64315
B3gat1	5.62e-13	2.24e-14	-0.01492	-7.63625
Hsd3b7	5.69e-13	2.27e-14	0.0248904	7.63452
Bcr	5.75e-13	2.29e-14	-0.0113939	-7.633
Cd200r4	5.87e-13	2.35e-14	0.182816	7.63005
A730036I17Rik	6.07e-13	2.43e-14	0.0376811	7.6256
Lphn3	6.14e-13	2.46e-14	-0.0122892	-7.62402
Gna13	6.14e-13	2.46e-14	0.0182987	7.6238
Serpinb6b	6.19e-13	2.49e-14	0.0422382	7.62245
Mmp19	6.25e-13	2.51e-14	0.0490961	7.62122
Slc36a1	6.25e-13	2.52e-14	-0.0141976	-7.62094
Lin7a	6.31e-13	2.55e-14	-0.0206971	-7.6195
Apobr	6.31e-13	2.55e-14	0.0470581	7.61936
Lgals8	6.43e-13	2.6e-14	0.0174036	7.61674
BC013712	6.71e-13	2.72e-14	0.0467398	7.61106
Adora3	6.74e-13	2.73e-14	0.0482207	7.61029
Pcdhb8	7.05e-13	2.86e-14	-0.0273037	-7.60438
4930555I21Rik	8.05e-13	3.27e-14	-0.0570788	-7.58701
Itga6	8.15e-13	3.32e-14	0.0224983	7.58529
Cyfip2	8.18e-13	3.34e-14	-0.0115394	-7.5846
Map3k5	8.45e-13	3.45e-14	-0.0191175	-7.58025
Tpp1	8.8e-13	3.6e-14	0.0133755	7.57476
Mapre2	8.97e-13	3.67e-14	-0.012037	-7.57215
Svop	8.98e-13	3.68e-14	-0.0171989	-7.57179
Klf13	8.98e-13	3.68e-14	-0.0119668	-7.57169
Tmem179	9.15e-13	3.76e-14	-0.0126092	-7.56901
Cdh8	9.19e-13	3.78e-14	-0.0287001	-7.56839
Stau2	9.27e-13	3.82e-14	-0.0122762	-7.56701
Stat6	9.37e-13	3.86e-14	0.0236583	7.56548
Rhoc	9.55e-13	3.94e-14	0.0278948	7.56283
Hpgds	1e-12	4.14e-14	0.0345957	7.55642
Casp8	1.02e-12	4.22e-14	0.0301804	7.55404
Npepl1	1.02e-12	4.24e-14	0.0249119	7.55332
Ptprt	1.04e-12	4.32e-14	-0.0166258	-7.55113
Purb	1.07e-12	4.43e-14	-0.0176683	-7.54774
Tor1aip1	1.1e-12	4.56e-14	0.0152958	7.54396
Ifi202b	1.1e-12	4.56e-14	0.0862147	7.54382
Sparcl1	1.14e-12	4.75e-14	0.0143898	7.53866
LOC433374	1.15e-12	4.81e-14	0.062722	7.53704
Igdcc4	1.17e-12	4.88e-14	0.0170227	7.53506
Kif5c	1.18e-12	4.96e-14	-0.00933337	-7.53308
Thra	1.2e-12	5.05e-14	-0.0144238	-7.53056
Cpne5	1.2e-12	5.05e-14	-0.0333069	-7.53054
Sqrdl	1.21e-12	5.09e-14	0.0236265	7.5295
Pcp4	1.21e-12	5.11e-14	-0.0210989	-7.52917
Kirrel2	1.23e-12	5.17e-14	-0.0325428	-7.52752
Il1b	1.26e-12	5.34e-14	0.0842777	7.52336
2610035D17Rik	1.32e-12	5.56e-14	0.0174676	7.51806
Spnb3	1.33e-12	5.62e-14	-0.0185277	-7.51657
Tubb2a	1.37e-12	5.8e-14	-0.0167813	-7.51244
Fmo5	1.38e-12	5.85e-14	0.026208	7.51131
Maz	1.39e-12	5.91e-14	-0.0149783	-7.51008
Pim2	1.42e-12	6.05e-14	-0.0138513	-7.50697
Mitf	1.46e-12	6.21e-14	0.0200613	7.50362
Tgm1	1.47e-12	6.28e-14	0.10114	7.50214
Cxcl13	1.49e-12	6.37e-14	0.23874	7.50017
P2ry6	1.52e-12	6.48e-14	0.0486765	7.49807
Pcdh19	1.52e-12	6.52e-14	-0.028795	-7.4971
Atp1b3	1.55e-12	6.64e-14	0.0148152	7.49472
AI607873	1.55e-12	6.66e-14	0.0617663	7.49448
Edem1	1.57e-12	6.73e-14	0.018107	7.49306
Kcnf1	1.6e-12	6.87e-14	-0.0249559	-7.49038
Gsn	1.61e-12	6.95e-14	0.0274036	7.48879
Flnc	1.66e-12	7.16e-14	0.0471931	7.48491
Cstb	1.71e-12	7.37e-14	0.0159377	7.48115
Lats2	1.72e-12	7.41e-14	0.0131421	7.48031
Axl	1.72e-12	7.45e-14	0.0284261	7.47976
Sstr3	1.72e-12	7.46e-14	-0.0168958	-7.47947
Srebf1	1.76e-12	7.62e-14	0.0273177	7.47667
Wfs1	1.78e-12	7.73e-14	-0.0297712	-7.4748
Ube2o	1.98e-12	8.62e-14	-0.0101355	-7.46053
Tgfbi	1.98e-12	8.63e-14	0.0396328	7.46032
Ifit3	2.01e-12	8.78e-14	0.0405539	7.45811
Camk4	2.03e-12	8.85e-14	-0.0212427	-7.45703
Qpct	2.04e-12	8.93e-14	0.0213574	7.45578
Snph	2.08e-12	9.1e-14	-0.0132908	-7.4533
Psd4	2.1e-12	9.19e-14	0.0422936	7.45207
D17Wsu92e	2.11e-12	9.23e-14	-0.0126237	-7.45145
Lass2	2.17e-12	9.54e-14	0.0196255	7.44713
Aak1	2.19e-12	9.63e-14	-0.00947197	-7.44592
Leprel4	2.23e-12	9.82e-14	0.0195573	7.44336
Endou	2.24e-12	9.86e-14	0.0442289	7.44271
Agtrap	2.31e-12	1.02e-13	0.0231148	7.43826
Mfsd1	2.34e-12	1.03e-13	0.0144583	7.4365
Dpp9	2.37e-12	1.05e-13	-0.0133573	-7.43454
Mark2	2.37e-12	1.05e-13	-0.012046	-7.43469
Lgmn	2.39e-12	1.06e-13	0.0216011	7.43342
Cds1	2.48e-12	1.1e-13	-0.0157709	-7.42839
Trak1	2.56e-12	1.14e-13	-0.0109575	-7.42364
Kcnh3	2.58e-12	1.15e-13	-0.0282324	-7.42288
Fcgr4	2.58e-12	1.15e-13	0.120698	7.4227
Tnfaip8l2	2.61e-12	1.16e-13	0.0422668	7.42084
Smarcd2	2.66e-12	1.19e-13	0.0174812	7.4178
Plcb3	2.66e-12	1.19e-13	0.0224067	7.41778
Tmem106a	2.69e-12	1.21e-13	0.0487391	7.41617
Vasp	2.82e-12	1.27e-13	0.0196453	7.40976
Mapk8ip2	2.89e-12	1.29e-13	-0.0139001	-7.40673
Pdcd1	2.89e-12	1.3e-13	0.157738	7.4065
I830012O16Rik	2.89e-12	1.3e-13	0.0403246	7.40622
Nlk	2.91e-12	1.31e-13	-0.017477	-7.40494
Lgals9	3.04e-12	1.37e-13	0.0312019	7.39938
Lmtk2	3.1e-12	1.4e-13	-0.0149191	-7.3963
Rab3c	3.11e-12	1.4e-13	-0.0228055	-7.39596
C130026L21Rik	3.18e-12	1.44e-13	-0.0328181	-7.39256
Antxr1	3.18e-12	1.44e-13	0.0227002	7.39243
Tubb5	3.21e-12	1.46e-13	-0.015518	-7.39119
Gm1337	3.37e-12	1.53e-13	-0.0450834	-7.38441
Camk2a	3.48e-12	1.58e-13	-0.0274283	-7.37998
Lonrf3	3.51e-12	1.6e-13	0.0203409	7.37875
Cflar	3.66e-12	1.67e-13	0.0186385	7.37301
Syt1	3.69e-12	1.68e-13	-0.0144958	-7.37169
Tnfsf8	3.72e-12	1.7e-13	0.133349	7.37077
Kif5a	3.92e-12	1.79e-13	-0.0228305	-7.36351
Arfgap1	4.1e-12	1.88e-13	-0.00749665	-7.35732
Neurl1a	4.11e-12	1.88e-13	-0.0229154	-7.35694
Ppp1r7	4.14e-12	1.9e-13	-0.011651	-7.35585
Shc3	4.14e-12	1.9e-13	-0.0217339	-7.35568
Rhbdd1	4.25e-12	1.95e-13	0.0163423	7.35191
Tnfrsf12a	4.33e-12	1.99e-13	0.0409244	7.34919
Tmco4	4.41e-12	2.03e-13	0.032068	7.3467
Plcb2	4.44e-12	2.05e-13	0.0394235	7.3457
Fbxl16	4.46e-12	2.06e-13	-0.0197803	-7.34474
Lrrc4c	4.48e-12	2.07e-13	-0.0171666	-7.34404
Grm2	4.53e-12	2.1e-13	-0.0285601	-7.34244
Prickle2	4.55e-12	2.11e-13	-0.0145995	-7.34157
Otub1	4.56e-12	2.11e-13	-0.0108098	-7.34134
Uba7	4.78e-12	2.22e-13	0.0431875	7.33468
Ctla2a	4.81e-12	2.24e-13	0.0296169	7.33367
A630001G21Rik	4.98e-12	2.32e-13	0.0661276	7.32911
Slc41a1	4.99e-12	2.33e-13	0.0143077	7.32855
Grin1	5.1e-12	2.38e-13	-0.0148908	-7.32561
Cnr2	5.32e-12	2.49e-13	0.0788769	7.31961
Pgm2l1	5.33e-12	2.49e-13	-0.0211692	-7.31935
Lrrc33	5.56e-12	2.61e-13	0.0267828	7.31334
Lztr1	5.61e-12	2.63e-13	-0.00880483	-7.31216
Cd109	5.69e-12	2.67e-13	0.0534033	7.31013
Dlg4	5.82e-12	2.74e-13	-0.0169539	-7.30684
Acadm	5.91e-12	2.78e-13	0.0119888	7.30464
Trim46	5.92e-12	2.79e-13	-0.0140811	-7.30409
Smarcc1	5.92e-12	2.79e-13	-0.0107026	-7.304
Scamp2	6.19e-12	2.92e-13	0.019235	7.29789
Mapre3	6.39e-12	3.02e-13	-0.0110822	-7.29359
Hrh3	6.4e-12	3.03e-13	-0.0269519	-7.29314
Adk	6.52e-12	3.09e-13	0.0150904	7.29045
Vezf1	6.57e-12	3.12e-13	0.00978876	7.28924
Treml2	6.62e-12	3.14e-13	0.063691	7.28805
Col11a2	6.78e-12	3.22e-13	0.0429895	7.28472
Kctd13	6.87e-12	3.27e-13	-0.0132915	-7.28291
Ogfod1	6.89e-12	3.28e-13	-0.0107192	-7.28224
Il2rg	6.91e-12	3.3e-13	0.0472556	7.28175
Btrc	7.01e-12	3.35e-13	-0.0101079	-7.27955
Cntn3	7.01e-12	3.35e-13	-0.0219197	-7.2797
Hcls1	7.15e-12	3.42e-13	0.0436712	7.27669
Mavs	7.76e-12	3.71e-13	0.0203745	7.26557
Klrb1b	7.92e-12	3.8e-13	0.14068	7.26253
Rasgrp3	8.03e-12	3.86e-13	0.0259943	7.26054
Bcas1	8.04e-12	3.86e-13	0.0343012	7.26025
Plxnd1	8.39e-12	4.04e-13	-0.0217679	-7.25431
D430041D05Rik	8.43e-12	4.06e-13	-0.01658	-7.25359
Slc39a1	8.59e-12	4.14e-13	0.0164455	7.25084
Slc39a10	8.71e-12	4.2e-13	-0.0223138	-7.24883
Pdia6	8.92e-12	4.31e-13	-0.0146043	-7.24542
St3gal2	9.13e-12	4.42e-13	-0.0113866	-7.24213
2900026A02Rik	9.74e-12	4.71e-13	-0.0108448	-7.23328
Mtus2	1.01e-11	4.9e-13	-0.0122979	-7.22809
Cadm3	1.02e-11	4.95e-13	-0.0162143	-7.22677
Tgm3	1.09e-11	5.28e-13	-0.0586675	-7.218
Ctla2b	1.09e-11	5.29e-13	0.0475946	7.21751
Fads3	1.1e-11	5.35e-13	-0.00998789	-7.21611
Rps6ka1	1.12e-11	5.47e-13	0.0181467	7.21309
Cox6b2	1.12e-11	5.47e-13	0.0315408	7.21303
Hpcal1	1.13e-11	5.5e-13	-0.0239107	-7.21225
Htr1a	1.16e-11	5.68e-13	-0.0316474	-7.20791
Ssbp3	1.22e-11	5.96e-13	-0.0115377	-7.20143
Olfm1	1.22e-11	5.98e-13	-0.0166065	-7.20102
Fgfr1	1.25e-11	6.14e-13	0.0161973	7.1974
Mafb	1.28e-11	6.3e-13	0.0300049	7.19386
Klhdc7a	1.28e-11	6.31e-13	0.0219469	7.19358
Slco2b1	1.3e-11	6.38e-13	0.0231397	7.19218
Bst2	1.32e-11	6.5e-13	0.0423579	7.18955
Tln1	1.37e-11	6.77e-13	0.0230944	7.18407
1700001L19Rik	1.46e-11	7.22e-13	-0.0192345	-7.17523
Gm973	1.56e-11	7.73e-13	0.0287411	7.16593
Zdhhc14	1.58e-11	7.81e-13	-0.0177154	-7.16454
Cmtm4	1.6e-11	7.92e-13	-0.0144388	-7.1626
Pdxp	1.6e-11	7.94e-13	-0.0132176	-7.16216
Tec	1.72e-11	8.56e-13	0.0358097	7.15189
Spnb2	1.75e-11	8.7e-13	-0.0100754	-7.14962
Jazf1	1.76e-11	8.75e-13	-0.018021	-7.1488
Nfatc3	1.76e-11	8.74e-13	0.0152222	7.14894
Lpcat2	1.78e-11	8.88e-13	0.0294347	7.14677
Gmfg	1.79e-11	8.95e-13	0.0322127	7.14569
Ppp1r18	1.85e-11	9.24e-13	0.0245291	7.1414
Ywhaz	1.85e-11	9.25e-13	-0.0125774	-7.14116
Atp6v0a1	1.86e-11	9.31e-13	-0.0116496	-7.14038
Tnfsf13b	1.9e-11	9.5e-13	0.0465531	7.13751
Hist1h1c	1.91e-11	9.59e-13	0.0336728	7.13625
Parp10	1.93e-11	9.69e-13	0.031449	7.13482
Rom1	2.08e-11	1.04e-12	0.0280913	7.12458
Athl1	2.14e-11	1.08e-12	0.021634	7.12001
Cacna1b	2.15e-11	1.08e-12	-0.0139141	-7.11944
Pdlim5	2.15e-11	1.09e-12	0.0177342	7.11921
Nfkb2	2.18e-11	1.1e-12	0.0344462	7.11699
Wdr13	2.21e-11	1.12e-12	-0.0121484	-7.11497
Padi1	2.22e-11	1.12e-12	0.0980581	7.11445
Nek9	2.25e-11	1.14e-12	0.0125774	7.1127
Atp2b4	2.27e-11	1.15e-12	-0.0259584	-7.11123
Tiam2	2.27e-11	1.15e-12	-0.0181104	-7.11077
Ifnar2	2.29e-11	1.16e-12	0.0154035	7.10948
Tmbim1	2.3e-11	1.17e-12	0.0217757	7.10891
Stom	2.31e-11	1.18e-12	0.0227054	7.10806
Sgsm1	2.33e-11	1.19e-12	-0.0143651	-7.10649
Coro1b	2.34e-11	1.2e-12	0.0123436	7.10585
Coro2a	2.39e-11	1.22e-12	-0.0144306	-7.10283
Runx1	2.4e-11	1.23e-12	0.0581046	7.10206
Pik3ap1	2.4e-11	1.23e-12	0.0365036	7.10217
Fam63a	2.4e-11	1.23e-12	0.0120995	7.10219
Chsy3	2.41e-11	1.24e-12	-0.0187848	-7.10132
Trim34b	2.41e-11	1.24e-12	0.0513443	7.1011
Cds2	2.43e-11	1.25e-12	-0.011212	-7.09939
Trim56	2.43e-11	1.25e-12	0.0262895	7.0994
Gal3st4	2.51e-11	1.29e-12	0.0295062	7.09499
Pak6	2.54e-11	1.31e-12	-0.0174985	-7.09344
Arhgef16	2.56e-11	1.32e-12	0.0420657	7.09199
Olfml1	2.56e-11	1.32e-12	0.022448	7.09204
Suclg2	2.63e-11	1.36e-12	0.0192932	7.08804
Cyp4f17	2.64e-11	1.37e-12	0.0269132	7.08726
Prrt2	2.65e-11	1.37e-12	-0.0142161	-7.08657
Cyfip1	2.7e-11	1.4e-12	0.011847	7.08414
Shank3	2.77e-11	1.44e-12	-0.0235191	-7.08018
Tmem144	2.87e-11	1.49e-12	0.0259993	7.07523
Myh15	2.92e-11	1.52e-12	0.0253839	7.07287
Mapkapk3	3.02e-11	1.58e-12	0.0290622	7.0677
Spg20	3.08e-11	1.61e-12	0.0157405	7.0648
Dnase1l1	3.18e-11	1.66e-12	0.0361605	7.06025
Gpr114	3.24e-11	1.69e-12	0.100867	7.05767
Inppl1	3.29e-11	1.72e-12	0.0182668	7.0554
Slc25a14	3.36e-11	1.76e-12	-0.014171	-7.05227
Tbxas1	3.38e-11	1.77e-12	0.0493248	7.05128
Itga4	3.39e-11	1.78e-12	-0.0355572	-7.05072
Tep1	3.5e-11	1.84e-12	0.0246795	7.04606
Srgap3	3.51e-11	1.85e-12	-0.00921252	-7.04549
Snap23	3.52e-11	1.85e-12	0.0216189	7.04508
Ppfibp2	3.69e-11	1.94e-12	0.0260131	7.03839
Rhof	3.77e-11	1.99e-12	-0.0124203	-7.03527
Dpp6	3.8e-11	2.01e-12	-0.013775	-7.03384
Cln3	3.8e-11	2.01e-12	0.016957	7.03377
Sall1	3.84e-11	2.03e-12	0.0190003	7.03224
Sfxn5	3.87e-11	2.05e-12	0.0153633	7.03093
Syngr2	3.89e-11	2.06e-12	0.0286238	7.03032
Kcnma1	3.89e-11	2.07e-12	-0.0151386	-7.02999
Stxbp3a	4e-11	2.12e-12	0.0189698	7.02606
Tax1bp3	4.01e-11	2.13e-12	0.0212653	7.02543
Ap2b1	4.09e-11	2.18e-12	-0.0145278	-7.02265
Fam111a	4.21e-11	2.24e-12	0.0308839	7.01847
Adap2	4.24e-11	2.26e-12	0.0353038	7.01742
C1ra	4.28e-11	2.29e-12	0.0456441	7.01587
Ldha	4.29e-11	2.29e-12	-0.0148617	-7.01533
Pnma2	4.3e-11	2.3e-12	-0.0162429	-7.0151
Myo6	4.31e-11	2.31e-12	0.0191702	7.01442
St8sia6	4.33e-11	2.32e-12	0.0482588	7.01367
Gng5	4.35e-11	2.34e-12	0.0226496	7.01282
Erc1	4.44e-11	2.38e-12	-0.0119584	-7.01002
6430584L05	4.44e-11	2.39e-12	-0.0285212	-7.00965
Adap1	4.51e-11	2.42e-12	-0.0144787	-7.00762
1700030J22Rik	4.52e-11	2.43e-12	-0.0166353	-7.00707
Psd2	4.61e-11	2.48e-12	0.0141293	7.0042
Rab34	4.62e-11	2.49e-12	0.0230629	7.00364
Lpar6	4.72e-11	2.55e-12	0.0313083	7.00061
Sipa1l1	4.73e-11	2.56e-12	-0.0178308	-6.99999
Galm	4.79e-11	2.59e-12	0.0264871	6.99816
Acadvl	4.79e-11	2.6e-12	0.0130856	6.99795
Pvrl1	4.81e-11	2.61e-12	-0.0229678	-6.99736
Itgad	4.88e-11	2.65e-12	0.129244	6.99529
Hmgxb3	4.91e-11	2.67e-12	-0.00881682	-6.99422
Arl5c	4.93e-11	2.68e-12	0.0298655	6.99358
Dcaf12l1	4.98e-11	2.71e-12	-0.0199892	-6.99207
Tmem8b	5.03e-11	2.75e-12	-0.0127904	-6.99009
Fam3c	5.03e-11	2.75e-12	-0.0175303	-6.99017
Myd88	5.03e-11	2.74e-12	0.0232079	6.99028
Atxn7l3b	5.1e-11	2.79e-12	-0.0128885	-6.98815
Cd82	5.3e-11	2.9e-12	0.023623	6.98257
Snx9	5.3e-11	2.9e-12	0.0162065	6.98243
Gal3st3	5.34e-11	2.93e-12	-0.0171475	-6.9811
Irgm2	5.45e-11	2.99e-12	0.0297885	6.97809
Slc2a3	5.45e-11	3e-12	-0.0147405	-6.97795
Klf16	5.51e-11	3.03e-12	-0.0178373	-6.97648
Rela	5.58e-11	3.07e-12	0.0165989	6.97442
Med14	5.59e-11	3.08e-12	-0.0128366	-6.97418
Slc15a3	5.68e-11	3.13e-12	0.0711332	6.97167
Gbp7	5.74e-11	3.17e-12	0.0253977	6.96994
Thrsp	5.74e-11	3.17e-12	0.0146746	6.97004
Lrrtm1	5.76e-11	3.19e-12	-0.0195228	-6.96909
Armcx2	5.76e-11	3.19e-12	-0.01069	-6.96915
Ppp2r2b	5.86e-11	3.25e-12	-0.0118658	-6.96661
Cry2	6.16e-11	3.41e-12	-0.0105773	-6.95953
Agtpbp1	6.26e-11	3.48e-12	-0.0115913	-6.95696
Usp18	6.31e-11	3.5e-12	0.04559	6.95586
Mdk	6.34e-11	3.53e-12	0.0242524	6.95499
Slc6a17	6.34e-11	3.53e-12	-0.0121365	-6.95484
Plau	6.42e-11	3.58e-12	0.0470615	6.95303
Hyou1	6.51e-11	3.63e-12	-0.0126109	-6.95083
Man2b2	6.62e-11	3.69e-12	0.0200334	6.94843
Erap1	6.67e-11	3.73e-12	0.0192331	6.94707
Sowaha	6.74e-11	3.78e-12	-0.0241204	-6.94532
Celf4	6.74e-11	3.77e-12	-0.0144727	-6.94541
Adamts8	6.79e-11	3.8e-12	-0.0273635	-6.94431
Elovl5	6.97e-11	3.91e-12	0.0171469	6.94032
Cdkl4	6.98e-11	3.92e-12	-0.0255111	-6.9401
Pi4ka	7.04e-11	3.96e-12	-0.00809476	-6.93865
Bex2	7.2e-11	4.05e-12	-0.0111685	-6.93545
Usp27x	7.31e-11	4.12e-12	-0.0183621	-6.93305
Ppp1r10	7.41e-11	4.18e-12	-0.0115981	-6.93107
Ogdhl	7.59e-11	4.28e-12	0.0150807	6.92764
Trim25	7.62e-11	4.3e-12	0.0224491	6.92692
Neat1	7.62e-11	4.31e-12	0.0608781	6.92664
Arid5a	7.65e-11	4.33e-12	0.0208459	6.92607
1810011H11Rik	7.71e-11	4.37e-12	0.0443543	6.92477
Tcf25	7.76e-11	4.4e-12	-0.00649084	-6.92384
Tgfbr1	7.83e-11	4.44e-12	0.0303593	6.92237
Cebpg	7.87e-11	4.47e-12	0.0117142	6.92149
Tmem86a	7.88e-11	4.48e-12	0.0227417	6.92118
Sez6l	7.92e-11	4.51e-12	-0.0146008	-6.92036
Myo18b	8e-11	4.56e-12	-0.0395837	-6.91878
9930013L23Rik	8.22e-11	4.69e-12	-0.0256372	-6.91478
Plxnb2	8.65e-11	4.93e-12	0.015793	6.90752
Gltp	8.84e-11	5.05e-12	0.0233438	6.90428
Fam125b	8.95e-11	5.12e-12	-0.0094734	-6.9023
Trp53inp1	9e-11	5.15e-12	0.0187208	6.90144
Golm1	9.03e-11	5.17e-12	0.0262756	6.90085
Scg3	9.13e-11	5.23e-12	0.00921635	6.89908
Extl1	9.51e-11	5.46e-12	-0.0144504	-6.89313
Josd1	9.63e-11	5.53e-12	-0.00977193	-6.8912
Bai2	9.76e-11	5.61e-12	-0.0132907	-6.88926
Cacna1i	9.81e-11	5.64e-12	-0.0167328	-6.88843
Lmo2	9.86e-11	5.68e-12	0.017588	6.8875
Begain	9.89e-11	5.7e-12	-0.0185926	-6.88692
Hist1h2be	1.01e-10	5.85e-12	0.0358177	6.88332
Fbxl2	1.05e-10	6.05e-12	-0.0146562	-6.87842
Dtx3l	1.07e-10	6.18e-12	0.0217526	6.87549
Necap2	1.07e-10	6.18e-12	0.0224689	6.87551
1500015O10Rik	1.08e-10	6.25e-12	0.0600862	6.87393
Homer3	1.09e-10	6.3e-12	0.0344076	6.87278
Cebpd	1.1e-10	6.36e-12	0.0563743	6.87137
Naga	1.17e-10	6.81e-12	0.0143417	6.86148
Ttll1	1.18e-10	6.85e-12	-0.0113385	-6.86075
C2cd4c	1.19e-10	6.94e-12	-0.0253002	-6.85881
Lims1	1.22e-10	7.11e-12	0.0124856	6.85541
Kpna6	1.23e-10	7.15e-12	-0.00870652	-6.8546
Trrap	1.23e-10	7.19e-12	-0.0104096	-6.85389
Ddr1	1.24e-10	7.26e-12	0.0196746	6.85251
Ppfia3	1.24e-10	7.27e-12	-0.013111	-6.85226
Unc13a	1.25e-10	7.31e-12	-0.0141314	-6.85146
Zbtb7b	1.3e-10	7.59e-12	0.0241925	6.84607
Arhgef26	1.3e-10	7.63e-12	0.0169112	6.84539
Kcns1	1.35e-10	7.9e-12	-0.0324108	-6.84031
Scara3	1.35e-10	7.91e-12	0.0245191	6.84016
Creld1	1.35e-10	7.92e-12	-0.0119278	-6.84
Tlr4	1.37e-10	8.04e-12	0.0370369	6.83785
Mta2	1.37e-10	8.05e-12	0.00875595	6.83759
Pik3cg	1.39e-10	8.19e-12	0.0340288	6.8351
Gpd1l	1.4e-10	8.27e-12	-0.0109453	-6.83384
Entpd1	1.43e-10	8.42e-12	0.021134	6.83119
Ifi27l2a	1.45e-10	8.56e-12	0.0508772	6.82878
Bid	1.47e-10	8.71e-12	0.017179	6.82628
Bach1	1.48e-10	8.76e-12	0.0133239	6.82548
Mtap1b	1.48e-10	8.79e-12	-0.0154681	-6.82509
Lingo1	1.5e-10	8.87e-12	-0.0215072	-6.82367
Arf3	1.51e-10	8.97e-12	-0.016376	-6.82211
Dpysl3	1.51e-10	8.99e-12	-0.0201246	-6.82175
Mxra8	1.54e-10	9.14e-12	0.0331492	6.81936
Kcnc4	1.55e-10	9.24e-12	-0.0122855	-6.81786
Crmp1	1.58e-10	9.42e-12	-0.0131448	-6.81509
Pttg1ip	1.63e-10	9.69e-12	0.0160019	6.81108
Dbndd1	1.64e-10	9.79e-12	-0.01169	-6.8096
Ss18	1.65e-10	9.85e-12	0.0148659	6.8087
Thrb	1.66e-10	9.92e-12	-0.016951	-6.80765
Eda2r	1.68e-10	1e-11	0.072181	6.80605
Lrrtm3	1.72e-10	1.03e-11	-0.0184982	-6.80195
Rhoh	1.75e-10	1.05e-11	0.0463726	6.79996
Atat1	1.76e-10	1.05e-11	-0.0100562	-6.79911
Phlpp2	1.81e-10	1.09e-11	-0.0102683	-6.79445
Fgr	1.86e-10	1.12e-11	0.150585	6.79029
Mob1a	1.89e-10	1.14e-11	0.0177327	6.78774
Plin3	1.92e-10	1.15e-11	0.0246583	6.78587
Syngr1	1.93e-10	1.17e-11	-0.0112402	-6.78448
Gm1976	1.93e-10	1.16e-11	-0.0206522	-6.78451
Aff3	1.95e-10	1.18e-11	-0.0115026	-6.78314
Myo7a	1.95e-10	1.18e-11	0.0326031	6.78256
Ampd3	2.07e-10	1.25e-11	0.0143606	6.77423
Calm1	2.09e-10	1.27e-11	-0.0136416	-6.77241
Ttf2	2.12e-10	1.28e-11	0.0301315	6.77058
Grm5	2.13e-10	1.29e-11	-0.0186418	-6.76932
Lsm11	2.15e-10	1.3e-11	-0.0236619	-6.76837
Pnrc2	2.17e-10	1.32e-11	0.00974053	6.7667
Lrp5	2.18e-10	1.32e-11	0.0203355	6.76592
Dock3	2.22e-10	1.35e-11	-0.0127679	-6.7631
Nol4	2.27e-10	1.38e-11	-0.0209214	-6.7596
Spnb1	2.28e-10	1.39e-11	-0.0141514	-6.75912
Ncs1	2.28e-10	1.39e-11	-0.0146737	-6.75919
Ubqln4	2.3e-10	1.41e-11	-0.014014	-6.7573
Slc50a1	2.31e-10	1.41e-11	0.0163163	6.75663
Epb4.1l1	2.34e-10	1.43e-11	-0.00923718	-6.75502
Lat2	2.35e-10	1.44e-11	0.0605758	6.75422
Etv1	2.35e-10	1.44e-11	-0.0246816	-6.75372
Sp100	2.36e-10	1.45e-11	0.0304043	6.7532
Gpr34	2.39e-10	1.46e-11	0.0266328	6.75142
Crhr1	2.51e-10	1.54e-11	-0.0270729	-6.74405
A2ld1	2.51e-10	1.54e-11	0.0134759	6.74393
Leprel1	2.52e-10	1.55e-11	0.0296877	6.74318
Fam129a	2.52e-10	1.55e-11	0.0267027	6.74282
Ap2m1	2.56e-10	1.57e-11	-0.0102802	-6.74083
Npy1r	2.6e-10	1.6e-11	-0.0175393	-6.73826
Actr3b	2.61e-10	1.61e-11	-0.0130455	-6.73755
Dcun1d4	2.72e-10	1.68e-11	-0.0113007	-6.73153
Dgkd	2.72e-10	1.68e-11	-0.00797824	-6.73135
Zc3h7b	2.72e-10	1.69e-11	-0.0135794	-6.73098
Il1rl2	2.73e-10	1.69e-11	0.06373	6.73028
Igsf10	2.73e-10	1.69e-11	0.0231364	6.73029
Smarca2	2.75e-10	1.71e-11	-0.0126115	-6.72897
Foxk2	2.8e-10	1.74e-11	-0.00899722	-6.72618
1190005I06Rik	2.85e-10	1.77e-11	0.0279303	6.72392
Ywhag	2.91e-10	1.81e-11	-0.0117667	-6.72069
Hibch	3.05e-10	1.9e-11	0.0135754	6.71349
Asb10	3.09e-10	1.93e-11	0.0856448	6.71134
Stat5a	3.1e-10	1.93e-11	0.040933	6.71105
Lrrn3	3.18e-10	1.98e-11	-0.0180119	-6.70723
Unc80	3.2e-10	2e-11	-0.0125711	-6.70618
D7Ertd443e	3.2e-10	2e-11	0.0383229	6.70579
Plch1	3.34e-10	2.09e-11	-0.0289196	-6.69961
Dap	3.4e-10	2.13e-11	0.020486	6.69673
Slc38a2	3.41e-10	2.14e-11	0.0205843	6.69608
Mast2	3.42e-10	2.15e-11	-0.0113194	-6.69569
Mrps6	3.52e-10	2.21e-11	0.0143648	6.69159
Htr7	3.56e-10	2.24e-11	-0.0240782	-6.68961
Wipi2	3.58e-10	2.25e-11	-0.00631536	-6.68867
Sepp1	3.62e-10	2.28e-11	0.0178292	6.68701
Nnt	3.64e-10	2.29e-11	0.0106146	6.68594
Macrod1	3.67e-10	2.31e-11	0.0206398	6.68468
Paxip1	3.67e-10	2.32e-11	-0.00982767	-6.68452
Camta2	3.68e-10	2.33e-11	-0.0152191	-6.68397
Wdfy3	3.7e-10	2.34e-11	-0.00952012	-6.68317
Slc25a23	3.73e-10	2.36e-11	-0.0122879	-6.68168
Ntng1	3.73e-10	2.36e-11	-0.0386559	-6.68175
Twf1	3.74e-10	2.37e-11	0.00814534	6.68124
Gap43	3.85e-10	2.44e-11	-0.016099	-6.6769
Prkar2b	3.91e-10	2.48e-11	-0.0140611	-6.67439
Glipr2	3.94e-10	2.5e-11	0.0248792	6.67316
Lphn2	4.01e-10	2.55e-11	-0.0160522	-6.67034
Sec22c	4.03e-10	2.57e-11	-0.0106654	-6.66948
Slc7a7	4.05e-10	2.58e-11	0.0399053	6.66863
Tfcp2l1	4.17e-10	2.66e-11	0.0412226	6.66439
Myh10	4.2e-10	2.68e-11	-0.0132278	-6.66292
Scn3b	4.2e-10	2.68e-11	-0.0222131	-6.66298
Shisa7	4.22e-10	2.7e-11	-0.0140153	-6.66217
Xlr	4.25e-10	2.72e-11	0.0523742	6.66119
Edem2	4.27e-10	2.73e-11	0.0178742	6.66038
BC013529	4.27e-10	2.73e-11	0.0152757	6.66023
Scn2b	4.27e-10	2.74e-11	-0.0126836	-6.66005
Abcc4	4.35e-10	2.79e-11	0.0218514	6.65716
Pif1	4.35e-10	2.8e-11	-0.0640167	-6.65695
Rapsn	4.38e-10	2.82e-11	0.0526695	6.65576
Cdsn	4.43e-10	2.85e-11	-0.0446612	-6.65415
Zfand2a	4.43e-10	2.85e-11	-0.00768356	-6.65405
A830007P12Rik	4.43e-10	2.85e-11	0.0296301	6.65392
Csrp1	4.47e-10	2.88e-11	0.0229956	6.65234
Fam40a	4.64e-10	3e-11	-0.00648895	-6.6468
Nlgn2	4.8e-10	3.1e-11	-0.00918611	-6.64163
Il6st	4.81e-10	3.11e-11	0.0158741	6.6412
Rangap1	4.84e-10	3.13e-11	-0.0107537	-6.64019
Bmf	4.9e-10	3.18e-11	0.0349468	6.63815
Nde1	4.98e-10	3.23e-11	0.0197764	6.63578
Tmem151a	5.12e-10	3.32e-11	-0.014216	-6.63144
Dbndd2	5.17e-10	3.36e-11	0.0132637	6.62999
Copz2	5.27e-10	3.42e-11	0.0248229	6.62715
Mal2	5.27e-10	3.43e-11	-0.0172473	-6.62697
C1s	5.39e-10	3.51e-11	0.0447718	6.62338
Camk1g	5.48e-10	3.57e-11	-0.019758	-6.62095
Acss3	5.49e-10	3.58e-11	0.0386824	6.62048
Prkch	5.51e-10	3.59e-11	0.0217858	6.61994
Decr1	5.52e-10	3.61e-11	0.015902	6.61935
Hspa12a	5.65e-10	3.69e-11	-0.0142231	-6.61591
Gpr12	5.65e-10	3.69e-11	-0.018691	-6.61602
Cenpa	5.66e-10	3.7e-11	0.0337987	6.6155
Siglec5	5.71e-10	3.74e-11	0.116345	6.61405
Pclo	5.78e-10	3.79e-11	-0.0143869	-6.61211
Prkcdbp	5.79e-10	3.8e-11	0.0224903	6.61164
Ch25h	5.83e-10	3.83e-11	0.0634622	6.61067
Csmd1	6.04e-10	3.97e-11	-0.0145592	-6.60512
Dclk1	6.06e-10	3.99e-11	-0.0131888	-6.60459
Nova2	6.17e-10	4.06e-11	-0.0161212	-6.60174
Inpp4a	6.28e-10	4.14e-11	-0.00908779	-6.59906
Tcn2	6.33e-10	4.18e-11	0.0259526	6.59768
Ticam1	6.33e-10	4.18e-11	0.0235223	6.59769
6330527O06Rik	6.4e-10	4.23e-11	-0.0437545	-6.59594
Pdpk1	6.42e-10	4.25e-11	-0.0115363	-6.59522
Npas2	6.51e-10	4.3e-11	-0.0146684	-6.59318
Abca9	6.57e-10	4.35e-11	0.0247698	6.5917
Tmem151b	6.57e-10	4.35e-11	-0.0166367	-6.59154
Rfx4	6.59e-10	4.37e-11	0.018682	6.59089
Tubb3	6.63e-10	4.4e-11	-0.0150508	-6.58991
Ttc9b	6.65e-10	4.41e-11	-0.0199151	-6.58949
Efnb2	6.68e-10	4.44e-11	-0.0231001	-6.58866
Hpcal4	6.72e-10	4.47e-11	-0.0175218	-6.58757
Adcy8	6.84e-10	4.55e-11	-0.0185876	-6.58487
X99384	6.88e-10	4.58e-11	0.0195192	6.58391
Cd74	6.88e-10	4.59e-11	0.0688949	6.58373
Unc79	7.05e-10	4.7e-11	-0.0127347	-6.57999
Rtp4	7.08e-10	4.73e-11	0.0288686	6.57915
Cdk5rap2	7.09e-10	4.75e-11	0.0217438	6.57872
Reln	7.09e-10	4.74e-11	-0.0257162	-6.57878
Calb1	7.23e-10	4.84e-11	-0.0288574	-6.57581
Ablim2	7.38e-10	4.94e-11	-0.0149909	-6.57261
Lin7b	7.51e-10	5.04e-11	-0.0188092	-6.56982
Reep1	7.53e-10	5.06e-11	-0.0126331	-6.56929
Cyb5r3	7.72e-10	5.19e-11	0.0138809	6.56547
Fgf14	7.83e-10	5.26e-11	-0.0273408	-6.56331
Ddo	7.86e-10	5.29e-11	0.0169554	6.56257
Samsn1	7.98e-10	5.37e-11	0.045658	6.56019
Rnf130	8e-10	5.39e-11	0.0112726	6.55974
Herc6	8.16e-10	5.5e-11	0.0241425	6.55671
Lrrc8a	8.19e-10	5.52e-11	0.0127792	6.55606
Ifi44	8.31e-10	5.61e-11	0.0734167	6.55369
Arhgef7	8.38e-10	5.67e-11	-0.00787882	-6.55232
Sez6	8.46e-10	5.73e-11	-0.0170245	-6.55074
Plekhb1	8.71e-10	5.9e-11	0.0246382	6.54632
F11r	8.78e-10	5.95e-11	0.0205422	6.54495
Eif4h	8.94e-10	6.06e-11	-0.00872157	-6.54215
Plaur	8.94e-10	6.07e-11	0.0829107	6.54207
Grid1	8.99e-10	6.1e-11	-0.0148902	-6.54122
Ptbp1	9.14e-10	6.21e-11	0.016252	6.53861
Olfml3	9.14e-10	6.22e-11	0.0343632	6.53846
Zdhhc2	9.2e-10	6.26e-11	-0.0155941	-6.53735
Tmem132d	9.21e-10	6.27e-11	-0.0217848	-6.53705
Eml3	9.22e-10	6.29e-11	0.0173442	6.53676
Fgfrl1	9.22e-10	6.29e-11	0.0269368	6.53672
Sparc	9.36e-10	6.39e-11	0.0222651	6.53423
Frmd4b	9.54e-10	6.52e-11	0.0174863	6.53129
Myt1l	9.58e-10	6.55e-11	-0.0137313	-6.53052
Gp49a	9.65e-10	6.61e-11	0.0969148	6.52935
Ikbip	9.65e-10	6.61e-11	0.0138779	6.52928
Tmem158	1.03e-09	7.04e-11	-0.0250554	-6.51976
Sowahc	1.04e-09	7.13e-11	0.0218452	6.51787
Susd4	1.04e-09	7.16e-11	-0.0102749	-6.51736
9930111J21Rik1	1.05e-09	7.21e-11	0.0465931	6.51625
4921513D23Rik	1.06e-09	7.3e-11	-0.0151767	-6.51427
Arhgap44	1.07e-09	7.36e-11	-0.00973325	-6.51319
Sh3tc1	1.09e-09	7.47e-11	0.0333865	6.51084
Bloc1s1	1.09e-09	7.52e-11	0.0126793	6.50989
Snap47	1.11e-09	7.66e-11	-0.0113994	-6.50722
Glycam1	1.11e-09	7.67e-11	0.120678	6.50699
Iigp1	1.15e-09	7.97e-11	0.042009	6.50124
Tmem97	1.18e-09	8.15e-11	-0.0152266	-6.49778
Ttbk1	1.19e-09	8.2e-11	-0.0177691	-6.49687
Slc6a7	1.2e-09	8.31e-11	-0.0159517	-6.49492
Atp6v0e2	1.2e-09	8.3e-11	-0.0107822	-6.49506
Dhdh	1.2e-09	8.31e-11	0.015719	6.49488
Rgs7	1.2e-09	8.34e-11	-0.0136468	-6.49437
Faim2	1.23e-09	8.58e-11	-0.0134356	-6.49013
Il1r1	1.24e-09	8.62e-11	0.0328872	6.48935
S100a13	1.24e-09	8.63e-11	0.0243418	6.48912
Vsnl1	1.24e-09	8.65e-11	-0.0157401	-6.4889
Gpr137b	1.25e-09	8.68e-11	0.0121612	6.48835
Stk10	1.25e-09	8.74e-11	0.0199416	6.48727
Sv2b	1.27e-09	8.86e-11	-0.0204943	-6.48521
Cntnap1	1.27e-09	8.87e-11	-0.013126	-6.48504
Pygb	1.28e-09	8.95e-11	0.0131031	6.48374
Zmat2	1.28e-09	8.97e-11	-0.0104986	-6.48331
BC018242	1.28e-09	8.98e-11	-0.0156846	-6.48322
Epsti1	1.3e-09	9.08e-11	0.0445157	6.48151
Cacna2d1	1.32e-09	9.26e-11	-0.0226874	-6.47858
Ipo9	1.33e-09	9.3e-11	-0.00917494	-6.47792
Lpin1	1.34e-09	9.37e-11	0.0113414	6.47671
Tspan4	1.34e-09	9.44e-11	0.0207315	6.47564
Pcolce2	1.35e-09	9.49e-11	0.0301789	6.47484
Ganc	1.37e-09	9.61e-11	0.0142075	6.47293
Ticam2	1.39e-09	9.82e-11	0.059048	6.46968
Gna15	1.42e-09	1e-10	0.0351363	6.46687
4931428F04Rik	1.42e-09	1e-10	-0.0116603	-6.4665
Kcnv1	1.43e-09	1.01e-10	-0.0352086	-6.4652
Cdc42bpb	1.45e-09	1.03e-10	-0.00915688	-6.46316
Ccl3	1.46e-09	1.03e-10	0.179878	6.46264
D10Bwg1379e	1.46e-09	1.03e-10	-0.016007	-6.46218
P2ry2	1.47e-09	1.04e-10	0.0464988	6.46104
Plekhf1	1.48e-09	1.05e-10	0.033783	6.45937
Nrn1	1.51e-09	1.07e-10	-0.0234993	-6.45642
B4galt2	1.53e-09	1.09e-10	-0.0168584	-6.45423
Socs3	1.55e-09	1.1e-10	0.0380283	6.45285
Ccl4	1.55e-09	1.1e-10	0.172811	6.45188
Slc27a4	1.56e-09	1.11e-10	-0.00877729	-6.45168
Cyp4f13	1.58e-09	1.13e-10	0.0235507	6.44909
E030003E18Rik	1.6e-09	1.14e-10	0.055659	6.44733
B230209E15Rik	1.63e-09	1.16e-10	-0.017953	-6.44396
6330439K17Rik	1.67e-09	1.19e-10	-0.0110366	-6.44058
C2cd2l	1.68e-09	1.2e-10	-0.0147681	-6.43912
BC026590	1.68e-09	1.2e-10	-0.0118147	-6.43893
Ppap2b	1.69e-09	1.21e-10	0.017325	6.43796
Tm7sf2	1.7e-09	1.21e-10	-0.0144528	-6.43777
Pld2	1.72e-09	1.23e-10	0.0157018	6.43521
AI314976	1.72e-09	1.24e-10	0.0131974	6.43496
1110018G07Rik	1.72e-09	1.24e-10	-0.0111065	-6.4348
Ccl8	1.73e-09	1.24e-10	0.128824	6.43413
Rab7l1	1.73e-09	1.25e-10	0.0174816	6.43373
Efna5	1.76e-09	1.26e-10	-0.0237185	-6.43157
Prkd3	1.76e-09	1.27e-10	0.018245	6.43117
Gnb5	1.79e-09	1.28e-10	-0.0116162	-6.42897
Atp6v0e	1.79e-09	1.29e-10	0.0164236	6.42844
Faah	1.82e-09	1.31e-10	-0.0105697	-6.42583
Gm88	1.84e-09	1.33e-10	-0.013958	-6.42411
Trf	1.88e-09	1.36e-10	0.0367093	6.42069
Slc16a2	1.92e-09	1.38e-10	-0.0157294	-6.41766
Tsc22d4	1.92e-09	1.39e-10	0.0239277	6.41743
Cops7b	1.97e-09	1.43e-10	-0.0107563	-6.41311
Cdc42ep4	1.98e-09	1.44e-10	0.0190831	6.41195
Rorc	2.03e-09	1.47e-10	0.0368493	6.4084
Cpne3	2.03e-09	1.47e-10	0.0199924	6.40807
Gjb6	2.04e-09	1.48e-10	0.0219277	6.40746
Mchr1	2.04e-09	1.48e-10	-0.0174824	-6.40702
Dlgap3	2.06e-09	1.5e-10	-0.02301	-6.40585
Dcaf5	2.09e-09	1.52e-10	-0.00999289	-6.40316
E130012A19Rik	2.14e-09	1.55e-10	-0.0292664	-6.39995
Stmn1	2.16e-09	1.57e-10	-0.0137583	-6.3985
Cd180	2.16e-09	1.57e-10	0.069627	6.39802
Dcstamp	2.23e-09	1.63e-10	0.137906	6.3931
Rtn1	2.25e-09	1.64e-10	-0.0142798	-6.39147
Ralyl	2.25e-09	1.64e-10	-0.0152927	-6.39149
Socs7	2.26e-09	1.66e-10	-0.00956528	-6.39032
Gbp5	2.26e-09	1.65e-10	0.0409769	6.39038
Kif3a	2.3e-09	1.68e-10	-0.00989727	-6.38772
Idh2	2.32e-09	1.7e-10	0.0137052	6.38657
Ppp1r9b	2.39e-09	1.75e-10	-0.0157855	-6.38173
Akr1b8	2.43e-09	1.78e-10	0.0366466	6.37922
Tbc1d9b	2.45e-09	1.8e-10	-0.0156592	-6.37788
Pcdhb20	2.59e-09	1.9e-10	-0.0174954	-6.36925
Klhl23	2.59e-09	1.91e-10	-0.0155284	-6.36877
Myo16	2.59e-09	1.91e-10	-0.0205697	-6.36859
Tbc1d15	2.6e-09	1.92e-10	0.010095	6.36791
Plxnc1	2.62e-09	1.93e-10	-0.0191562	-6.36706
Gfra2	2.65e-09	1.95e-10	-0.0301417	-6.36499
Myh7	2.67e-09	1.97e-10	-0.0363201	-6.3638
Dbpht2	2.69e-09	1.98e-10	-0.0231684	-6.36272
Fibcd1	2.7e-09	2e-10	-0.0537586	-6.36168
Slamf9	2.71e-09	2e-10	0.0660541	6.36126
Zmynd15	2.74e-09	2.03e-10	0.0649095	6.35909
Adcy1	2.85e-09	2.11e-10	-0.0156432	-6.35328
Cnih4	2.85e-09	2.11e-10	0.00962855	6.35296
E030013I19Rik	2.87e-09	2.13e-10	-0.0373285	-6.35173
Lrguk	2.9e-09	2.15e-10	0.0438381	6.35007
Fxyd5	2.93e-09	2.18e-10	0.0297605	6.34842
Lrrn1	2.94e-09	2.18e-10	-0.0191645	-6.34801
Ckmt1	2.98e-09	2.21e-10	-0.014842	-6.34584
Ccl2	2.99e-09	2.22e-10	0.132816	6.34506
Tyro3	3.01e-09	2.24e-10	-0.0127803	-6.34401
Ddhd1	3.04e-09	2.26e-10	0.0131544	6.34222
Spsb1	3.04e-09	2.26e-10	0.0264276	6.34229
Rhoq	3.08e-09	2.3e-10	0.0135607	6.33978
Aldh1a1	3.18e-09	2.37e-10	0.0312404	6.33509
Syk	3.18e-09	2.38e-10	0.0282603	6.3349
Sema3a	3.24e-09	2.42e-10	-0.0324977	-6.3317
Traf3ip3	3.28e-09	2.45e-10	0.046215	6.32991
Cxcr4	3.28e-09	2.46e-10	0.0268447	6.32952
Kat2b	3.32e-09	2.49e-10	0.0162199	6.32782
Lpxn	3.34e-09	2.5e-10	0.041996	6.32685
Aplp1	3.41e-09	2.56e-10	-0.012725	-6.3234
Rnf217	3.43e-09	2.58e-10	-0.0152682	-6.32238
Loxl3	3.64e-09	2.73e-10	0.0206865	6.31319
Camsap1	3.67e-09	2.76e-10	-0.0100869	-6.31166
Fam82a2	3.72e-09	2.8e-10	-0.0106631	-6.30957
Flrt1	3.73e-09	2.81e-10	-0.014577	-6.30914
Col8a2	3.78e-09	2.85e-10	0.0563202	6.30689
Tmem47	3.8e-09	2.86e-10	0.0167037	6.30605
Pcdhb17	3.89e-09	2.94e-10	-0.0184985	-6.30212
Pnmal1	3.93e-09	2.97e-10	-0.0164718	-6.30035
Nos1ap	4e-09	3.02e-10	-0.0171457	-6.29767
Nfkbie	4e-09	3.02e-10	0.0269323	6.29754
Cd300lb	4.01e-09	3.04e-10	0.166494	6.29677
5033411D12Rik	4.01e-09	3.04e-10	0.0249022	6.29679
Phkg1	4.03e-09	3.05e-10	0.0207693	6.29611
Etv5	4.05e-09	3.07e-10	-0.0142342	-6.29519
Mocos	4.15e-09	3.15e-10	0.0275491	6.29125
Serpinb6a	4.22e-09	3.21e-10	0.00954782	6.28836
Zfp251	4.28e-09	3.25e-10	-0.00794051	-6.28628
Gng3	4.3e-09	3.27e-10	-0.0127413	-6.2854
Celf5	4.43e-09	3.37e-10	-0.0127079	-6.28071
Drp2	4.43e-09	3.37e-10	-0.0136971	-6.28062
Shroom2	4.46e-09	3.4e-10	-0.0133209	-6.27952
Fam167b	4.51e-09	3.44e-10	0.0416733	6.27762
Mgat3	4.66e-09	3.55e-10	-0.00875155	-6.27242
Chst10	4.68e-09	3.58e-10	-0.00859177	-6.27149
Efcab6	4.74e-09	3.62e-10	-0.0267802	-6.26948
Flcn	4.76e-09	3.64e-10	0.00980219	6.2687
St6gal1	4.8e-09	3.67e-10	0.0157232	6.2674
Ap3m2	4.86e-09	3.72e-10	-0.0103942	-6.26514
Pcdhb6	4.91e-09	3.76e-10	-0.0232346	-6.26352
Pag1	5.04e-09	3.86e-10	0.0124554	6.25949
Hist1h4i	5.07e-09	3.89e-10	0.0517307	6.25837
Kif27	5.08e-09	3.9e-10	-0.0330584	-6.2579
Prdx1	5.12e-09	3.94e-10	0.0138816	6.25654
Slc12a7	5.21e-09	4e-10	0.0272719	6.25388
Mboat7	5.24e-09	4.03e-10	-0.0120401	-6.25282
Eya4	5.31e-09	4.09e-10	0.0319165	6.25065
Mat2b	5.34e-09	4.11e-10	-0.0134905	-6.24974
Bdh2	5.44e-09	4.2e-10	0.0357005	6.24645
Fam129b	5.46e-09	4.21e-10	0.017117	6.24598
Ada	5.7e-09	4.4e-10	0.0380441	6.239
Phkb	5.78e-09	4.46e-10	0.0106174	6.23684
Rapgef4	5.8e-09	4.48e-10	-0.0179983	-6.23616
Morn4	5.85e-09	4.53e-10	-0.0102117	-6.23465
Chst1	5.89e-09	4.56e-10	-0.0146797	-6.23339
Tns3	5.91e-09	4.58e-10	0.0158364	6.23276
Usp4	5.91e-09	4.58e-10	-0.00495869	-6.23275
Rps6ka2	5.93e-09	4.6e-10	-0.0148487	-6.23213
Dennd1c	5.93e-09	4.6e-10	0.0430943	6.23205
Dact3	5.97e-09	4.64e-10	-0.0166397	-6.23087
Dnaic2	6.01e-09	4.67e-10	0.0303295	6.2298
Ebi3	6.07e-09	4.72e-10	0.0378029	6.2281
Cat	6.07e-09	4.72e-10	0.0115164	6.22802
Mef2d	6.09e-09	4.75e-10	-0.0120602	-6.22728
Atl1	6.15e-09	4.8e-10	-0.0144482	-6.22561
Negr1	6.33e-09	4.94e-10	-0.0220365	-6.22106
Mx1	6.37e-09	4.97e-10	0.0737533	6.22003
Ppp2r1a	6.4e-09	5e-10	-0.0114753	-6.21922
1110032F04Rik	6.4e-09	5e-10	-0.027933	-6.219
Efna1	6.44e-09	5.04e-10	0.0226568	6.21794
AW555464	6.52e-09	5.11e-10	-0.0130875	-6.21576
Gnl1	6.66e-09	5.22e-10	-0.0107002	-6.21233
Nmi	6.7e-09	5.26e-10	0.0235052	6.21126
Pgbd5	6.8e-09	5.34e-10	-0.012309	-6.20886
Shisa9	6.82e-09	5.35e-10	-0.0163322	-6.20842
Gpr84	6.85e-09	5.38e-10	0.0685928	6.20758
Esyt2	6.87e-09	5.4e-10	-0.0347344	-6.20697
Ccl5	6.9e-09	5.43e-10	0.0793189	6.2062
1700029G01Rik	6.92e-09	5.45e-10	0.0306341	6.20557
Mdfic	6.96e-09	5.48e-10	0.028624	6.20457
Ssbp2	7.02e-09	5.53e-10	-0.0132766	-6.20318
4930471M23Rik	7.24e-09	5.71e-10	0.00896978	6.19815
Ppp1r14b	7.27e-09	5.74e-10	0.0179309	6.19745
Tox3	7.46e-09	5.9e-10	-0.0250145	-6.1932
Ech1	7.51e-09	5.94e-10	0.0113367	6.19212
Slc22a3	7.51e-09	5.94e-10	-0.0358165	-6.192
AW112010	7.52e-09	5.95e-10	0.0512071	6.19169
Cask	7.64e-09	6.05e-10	-0.0101881	-6.18915
Fam131a	7.88e-09	6.25e-10	-0.0168213	-6.18407
Tmem132e	7.9e-09	6.26e-10	-0.0230482	-6.18372
Oas1b	7.93e-09	6.29e-10	0.0507429	6.18292
E2f1	7.94e-09	6.3e-10	-0.0197224	-6.18264
Nat1	8.11e-09	6.44e-10	0.0271827	6.17915
Fth1	8.24e-09	6.55e-10	0.0168152	6.17647
Klhdc3	8.27e-09	6.58e-10	-0.0102144	-6.17594
Ube2v1	8.44e-09	6.72e-10	-0.00961024	-6.17264
6330403A02Rik	8.54e-09	6.81e-10	-0.0254302	-6.17049
Gm4902	8.58e-09	6.84e-10	0.0661389	6.16975
Rasa4	8.73e-09	6.96e-10	0.0345751	6.16689
Cnnm1	8.81e-09	7.03e-10	-0.00834743	-6.16541
Trim3	9.12e-09	7.28e-10	-0.00877087	-6.15982
Rcn3	9.14e-09	7.3e-10	0.0321527	6.1594
Gria3	9.17e-09	7.33e-10	-0.0153657	-6.15869
Sbf1	9.24e-09	7.4e-10	-0.00849487	-6.1574
5730469M10Rik	9.27e-09	7.42e-10	0.00962351	6.15683
Nsg2	9.3e-09	7.46e-10	-0.0129778	-6.15609
Nek10	9.37e-09	7.52e-10	-0.0508463	-6.15482
2410066E13Rik	9.66e-09	7.75e-10	-0.0112403	-6.14991
Lrmp	9.73e-09	7.81e-10	0.038132	6.14872
Sort1	9.75e-09	7.83e-10	-0.0111058	-6.14831
Tanc2	9.89e-09	7.96e-10	-0.00951206	-6.14581
Tmem90a	9.94e-09	8e-10	-0.0271093	-6.14493
Icam5	9.96e-09	8.02e-10	-0.0182577	-6.14454
Slit3	9.98e-09	8.04e-10	-0.0225845	-6.14407
Lmf2	1.08e-08	8.7e-10	0.0139272	6.13158
Stmn2	1.08e-08	8.73e-10	-0.0107785	-6.13101
Zmat3	1.08e-08	8.74e-10	-0.0137084	-6.13087
Mdga1	1.1e-08	8.87e-10	-0.0204788	-6.12849
Prickle3	1.1e-08	8.88e-10	0.0354659	6.12834
Cplx2	1.1e-08	8.9e-10	-0.0163363	-6.12793
Gba	1.12e-08	9.06e-10	0.0105949	6.1252
Pigp	1.12e-08	9.1e-10	0.0117701	6.1244
Dyrk2	1.14e-08	9.22e-10	-0.015684	-6.12239
C1ql3	1.15e-08	9.31e-10	-0.0279674	-6.12074
Rin3	1.15e-08	9.34e-10	0.0224832	6.12029
Pcyt1b	1.17e-08	9.47e-10	-0.00973688	-6.11814
Lpcat3	1.17e-08	9.5e-10	0.0132656	6.11755
Kcnj11	1.17e-08	9.52e-10	-0.0146839	-6.11721
Wasf1	1.18e-08	9.57e-10	-0.0184231	-6.11638
Ctso	1.18e-08	9.59e-10	0.0173164	6.11604
Ldb2	1.18e-08	9.6e-10	-0.0200771	-6.11596
Rab31	1.2e-08	9.8e-10	0.0145207	6.11259
Id3	1.21e-08	9.85e-10	0.0256939	6.11182
Trim21	1.21e-08	9.85e-10	0.0213066	6.1118
Raph1	1.22e-08	1e-09	-0.014321	-6.10933
Klf15	1.27e-08	1.03e-09	0.0184779	6.104
Hivep3	1.27e-08	1.04e-09	-0.0146994	-6.1031
H2-Q6	1.28e-08	1.04e-09	0.0858049	6.10256
Prkd1	1.28e-08	1.05e-09	0.0152587	6.10148
Myl12a	1.29e-08	1.06e-09	0.0152766	6.10013
Galnt9	1.3e-08	1.06e-09	-0.0189744	-6.09941
Lilra5	1.32e-08	1.08e-09	0.0786155	6.09684
Ypel2	1.32e-08	1.09e-09	-0.0149782	-6.09592
Tmem173	1.32e-08	1.09e-09	0.0223529	6.09596
Mif4gd	1.34e-08	1.1e-09	0.0172933	6.09449
Dtna	1.34e-08	1.1e-09	0.0105156	6.09372
1200009I06Rik	1.35e-08	1.11e-09	0.0329397	6.09309
Palm	1.38e-08	1.13e-09	-0.0161532	-6.08941
Nfatc1	1.41e-08	1.16e-09	0.0212515	6.08519
Ptprg	1.41e-08	1.17e-09	-0.0104394	-6.08469
Cnih3	1.42e-08	1.17e-09	-0.0191854	-6.08454
Trip6	1.42e-08	1.17e-09	0.0229972	6.08415
2002-09-01	1.43e-08	1.18e-09	0.0116814	6.08304
Ldlrap1	1.44e-08	1.19e-09	0.0259044	6.08197
Mtor	1.47e-08	1.22e-09	-0.00671949	-6.07809
Crlf3	1.48e-08	1.23e-09	0.0141704	6.07687
Dnajc27	1.49e-08	1.24e-09	-0.0101334	-6.07562
Macrod2	1.52e-08	1.26e-09	-0.0150325	-6.07198
Ndst3	1.54e-08	1.28e-09	-0.0245095	-6.0703
Gda	1.58e-08	1.31e-09	-0.0206673	-6.06598
Ptprr	1.59e-08	1.32e-09	-0.0196934	-6.06472
Als2cl	1.6e-08	1.33e-09	0.0220923	6.06335
Usp31	1.61e-08	1.34e-09	-0.0117671	-6.06271
Gprc5b	1.63e-08	1.36e-09	0.0165442	6.06063
Maml2	1.63e-08	1.36e-09	0.020553	6.06032
Aldh6a1	1.64e-08	1.37e-09	0.0120618	6.05894
Slc30a3	1.65e-08	1.38e-09	-0.026671	-6.05791
Git2	1.67e-08	1.4e-09	0.009083	6.05574
Syt7	1.68e-08	1.4e-09	-0.0104255	-6.05503
Wasl	1.7e-08	1.42e-09	-0.0119628	-6.05277
Pik3c2a	1.72e-08	1.44e-09	0.0122098	6.05089
Ptgr1	1.73e-08	1.45e-09	0.0302993	6.04997
Pnpla2	1.77e-08	1.48e-09	0.0189148	6.04659
Hadha	1.78e-08	1.49e-09	0.00824194	6.04559
Doc2a	1.78e-08	1.49e-09	-0.0149492	-6.04539
Wnk2	1.78e-08	1.49e-09	-0.0100982	-6.0452
Arhgap25	1.79e-08	1.5e-09	0.0256628	6.04388
Mical1	1.79e-08	1.51e-09	0.0212344	6.04357
Bri3bp	1.81e-08	1.52e-09	-0.00945826	-6.04192
Chpt1	1.82e-08	1.53e-09	0.0156706	6.04138
Nqo1	1.84e-08	1.55e-09	0.0234945	6.03932
Tmem37	1.84e-08	1.55e-09	0.0304989	6.0389
Prosapip1	1.86e-08	1.57e-09	-0.0162668	-6.03708
Snd1	1.87e-08	1.57e-09	-0.00921235	-6.03672
Atg4b	1.88e-08	1.59e-09	-0.00686074	-6.03506
1700019N12Rik	1.88e-08	1.59e-09	-0.0274158	-6.03513
Lhx2	1.88e-08	1.59e-09	-0.013199	-6.0352
Gatsl2	1.88e-08	1.59e-09	-0.0115568	-6.03484
Prrc2a	1.88e-08	1.59e-09	-0.0104311	-6.03468
Brsk2	1.92e-08	1.62e-09	-0.00794287	-6.03145
Gpr35	1.97e-08	1.66e-09	0.0542798	6.02758
Tspyl4	2e-08	1.69e-09	-0.00921632	-6.0249
Apoc1	2e-08	1.7e-09	0.0426094	6.02447
9430020K01Rik	2e-08	1.7e-09	-0.0127289	-6.02434
Crtc1	2.01e-08	1.7e-09	-0.0133249	-6.0237
H2-Ab1	2.01e-08	1.71e-09	0.053385	6.02357
Sec23a	2.02e-08	1.72e-09	-0.0128774	-6.02206
Mfng	2.02e-08	1.72e-09	0.0262754	6.02216
Atoh8	2.02e-08	1.72e-09	0.0309189	6.02212
Wdr44	2.04e-08	1.74e-09	-0.0135782	-6.02056
Ajap1	2.06e-08	1.75e-09	-0.0225521	-6.01916
Rhog	2.1e-08	1.79e-09	0.0269354	6.01548
B4galt6	2.11e-08	1.8e-09	-0.0127848	-6.01457
Ssx2ip	2.13e-08	1.81e-09	-0.0100699	-6.01362
Samd3	2.13e-08	1.82e-09	-0.0830619	-6.01345
Sypl	2.13e-08	1.82e-09	0.00901317	6.01285
Gstm1	2.16e-08	1.85e-09	0.0176628	6.01045
Rftn2	2.17e-08	1.85e-09	0.0148966	6.01018
Heatr5a	2.17e-08	1.86e-09	0.0159454	6.00938
Tead3	2.17e-08	1.86e-09	0.0313704	6.00942
Flot2	2.17e-08	1.86e-09	-0.00990196	-6.00921
Ttpal	2.22e-08	1.9e-09	-0.00925538	-6.00593
Bhlhe41	2.22e-08	1.91e-09	0.0188638	6.00531
Zdhhc23	2.24e-08	1.93e-09	-0.0210176	-6.00397
5730494M16Rik	2.24e-08	1.92e-09	-0.0103793	-6.00406
Tlr3	2.24e-08	1.92e-09	0.0206995	6.00414
Ppp3cb	2.25e-08	1.94e-09	-0.0131172	-6.00301
Ccdc88b	2.26e-08	1.94e-09	0.0271261	6.00246
2011-09-01	2.26e-08	1.94e-09	-0.00935028	-6.00238
Cybrd1	2.29e-08	1.97e-09	0.0310001	5.99988
Rnase4	2.33e-08	2.01e-09	0.021842	5.99717
Slc16a10	2.34e-08	2.02e-09	0.027689	5.99646
Zfp46	2.35e-08	2.03e-09	-0.0123965	-5.99536
Rap2a	2.38e-08	2.05e-09	-0.0126185	-5.99356
Tmem51	2.39e-08	2.07e-09	0.019213	5.99234
Rsu1	2.39e-08	2.07e-09	0.0111351	5.99194
Trim44	2.39e-08	2.07e-09	-0.00765258	-5.99203
Cyp51	2.41e-08	2.09e-09	-0.0132684	-5.99082
Tgfb1	2.43e-08	2.1e-09	0.0336498	5.98957
4933426M11Rik	2.45e-08	2.13e-09	0.0105155	5.98772
Rdh5	2.46e-08	2.13e-09	0.0325133	5.98739
Tmpo	2.53e-08	2.2e-09	0.0111063	5.98251
Myo10	2.57e-08	2.23e-09	0.0157163	5.97998
9330182L06Rik	2.58e-08	2.24e-09	-0.0134898	-5.97932
Myh1	2.59e-08	2.25e-09	0.0417694	5.97835
Rhcg	2.6e-08	2.26e-09	-0.0466429	-5.97794
Cux2	2.61e-08	2.28e-09	-0.022396	-5.97672
Osm	2.64e-08	2.3e-09	0.0681205	5.97504
Dusp8	2.65e-08	2.31e-09	-0.00960796	-5.97415
Epha6	2.68e-08	2.34e-09	-0.0220648	-5.97201
Pnkd	2.72e-08	2.38e-09	-0.0125781	-5.96974
Ctf1	2.82e-08	2.46e-09	0.0267362	5.96385
Pcnx	2.82e-08	2.47e-09	-0.00851941	-5.9637
Mkl2	2.83e-08	2.47e-09	-0.012635	-5.96321
Ifih1	2.83e-08	2.48e-09	0.025126	5.96309
Slc35d2	2.85e-08	2.5e-09	0.0317609	5.9617
Cd72	2.87e-08	2.51e-09	0.0796079	5.96066
Hdac1	2.87e-08	2.51e-09	0.0107765	5.96048
Slc25a21	2.87e-08	2.52e-09	0.0493465	5.96
Dmwd	2.94e-08	2.58e-09	-0.0104762	-5.95616
Nedd1	2.99e-08	2.62e-09	0.0213492	5.95351
Snx18	2.99e-08	2.63e-09	0.0107835	5.95307
Zdhhc3	2.99e-08	2.63e-09	-0.00731602	-5.95288
1810011O10Rik	3.01e-08	2.65e-09	0.0419336	5.95192
Barx2	3.02e-08	2.66e-09	-0.0241703	-5.95108
Prdm1	3.07e-08	2.71e-09	0.0453472	5.94828
Map3k9	3.1e-08	2.74e-09	-0.0119499	-5.94676
Gng13	3.12e-08	2.75e-09	-0.0195848	-5.94587
Prkar1b	3.12e-08	2.75e-09	-0.0138845	-5.94576
Mapk10	3.14e-08	2.77e-09	-0.00903006	-5.94461
Dhx30	3.15e-08	2.78e-09	-0.00544962	-5.94392
Hdac9	3.16e-08	2.8e-09	-0.0155462	-5.94298
Hacl1	3.19e-08	2.82e-09	0.0171716	5.94175
Inca1	3.19e-08	2.82e-09	0.022866	5.94162
5730409E04Rik	3.19e-08	2.82e-09	-0.00782592	-5.94148
Pcsk2	3.29e-08	2.92e-09	-0.0186857	-5.936
Pam	3.3e-08	2.93e-09	-0.0113961	-5.93565
Ppm1m	3.35e-08	2.97e-09	0.0169605	5.9332
Fat3	3.36e-08	2.98e-09	-0.015741	-5.93255
Ambra1	3.5e-08	3.11e-09	-0.00579667	-5.92544
Nalcn	3.52e-08	3.13e-09	-0.0152484	-5.92483
Ccdc91	3.55e-08	3.16e-09	0.00936221	5.92298
Apba1	3.56e-08	3.17e-09	-0.0104411	-5.92263
Rbm15b	3.64e-08	3.24e-09	-0.0111474	-5.91895
Mtfp1	3.69e-08	3.29e-09	-0.0105449	-5.91645
Fbxo34	3.72e-08	3.32e-09	-0.0136324	-5.91513
Vangl1	3.75e-08	3.35e-09	0.0199183	5.91364
Celsr2	3.77e-08	3.37e-09	-0.0121916	-5.91261
Rin1	3.78e-08	3.38e-09	-0.0170534	-5.91204
Gli2	3.79e-08	3.39e-09	0.0208659	5.91168
Stox2	3.81e-08	3.41e-09	-0.0100094	-5.91053
9430031J16Rik	3.82e-08	3.42e-09	-0.0245958	-5.91017
Matn2	3.82e-08	3.42e-09	-0.0185148	-5.90989
Ppp2r5d	3.82e-08	3.43e-09	-0.00715678	-5.90971
Spsb2	3.96e-08	3.55e-09	0.0270035	5.90391
Tecr	3.96e-08	3.56e-09	-0.009235	-5.90356
Slco4a1	3.99e-08	3.58e-09	0.0334724	5.90252
Fxyd2	3.99e-08	3.58e-09	-0.0256564	-5.90246
Gpr6	4.02e-08	3.62e-09	-0.0452369	-5.90088
Rtn3	4.07e-08	3.66e-09	-0.011018	-5.89879
Ptpn5	4.08e-08	3.67e-09	-0.0111973	-5.89842
Mycn	4.11e-08	3.71e-09	-0.0196986	-5.89684
Osbpl10	4.11e-08	3.7e-09	-0.0124726	-5.89686
Dlg3	4.14e-08	3.73e-09	-0.0121207	-5.89567
Mknk1	4.17e-08	3.76e-09	0.013686	5.89436
Syt17	4.17e-08	3.76e-09	-0.028487	-5.89439
Car13	4.19e-08	3.79e-09	0.0442857	5.89329
Pigk	4.26e-08	3.85e-09	-0.00759049	-5.89044
Tacr3	4.32e-08	3.91e-09	-0.0410952	-5.88799
Tctn2	4.33e-08	3.91e-09	-0.0105963	-5.88779
Cap2	4.36e-08	3.94e-09	-0.016347	-5.88651
2009-03-01	4.37e-08	3.96e-09	-0.013874	-5.88604
Arhgap17	4.37e-08	3.96e-09	0.0180551	5.88574
Gpi1	4.39e-08	3.99e-09	-0.00730486	-5.8848
Lxn	4.4e-08	4e-09	0.0175498	5.88434
Galnt4	4.43e-08	4.02e-09	0.021082	5.88346
H28	4.46e-08	4.05e-09	0.0969795	5.88216
Fxyd7	4.47e-08	4.06e-09	-0.0167672	-5.88177
Hnrnpf	4.48e-08	4.08e-09	0.0105218	5.88099
Adra2c	4.51e-08	4.1e-09	-0.0151653	-5.87994
Cpt1c	4.52e-08	4.11e-09	-0.00882709	-5.87964
Slc44a3	4.53e-08	4.13e-09	0.0694685	5.87904
Kcne1l	4.54e-08	4.14e-09	0.0283881	5.87851
S100a16	4.55e-08	4.15e-09	0.0203488	5.87825
Ap3d1	4.59e-08	4.19e-09	-0.00630605	-5.87642
Sat2	4.59e-08	4.19e-09	0.0144212	5.87651
Cyp27a1	4.72e-08	4.32e-09	0.0331338	5.87163
Cd101	4.73e-08	4.33e-09	0.0676343	5.87123
Rbm7	4.73e-08	4.33e-09	0.00906526	5.87115
Spata2l	4.75e-08	4.35e-09	-0.0159331	-5.8704
Anapc5	5.01e-08	4.59e-09	-0.00726034	-5.8615
C130026I21Rik	5.02e-08	4.6e-09	0.0941196	5.86095
Mmp24	5.03e-08	4.61e-09	-0.00865643	-5.86068
Sec14l3	5.1e-08	4.68e-09	-0.0507088	-5.85818
4931406C07Rik	5.13e-08	4.71e-09	0.0139883	5.85712
Oxtr	5.14e-08	4.73e-09	-0.0223091	-5.85657
Slc29a3	5.18e-08	4.76e-09	0.0254603	5.85529
Fam73a	5.19e-08	4.77e-09	-0.0098126	-5.85494
Nrsn1	5.28e-08	4.86e-09	-0.0209247	-5.85198
Vdac1	5.28e-08	4.86e-09	-0.0081586	-5.85175
Gpr85	5.32e-08	4.9e-09	-0.0152102	-5.85044
Ttc3	5.39e-08	4.97e-09	-0.0124801	-5.84818
Arsg	5.42e-08	5e-09	0.025461	5.84726
Camkk2	5.42e-08	5e-09	-0.0181177	-5.84733
Aen	5.42e-08	5e-09	0.0128824	5.84714
Vamp2	5.43e-08	5.02e-09	-0.0113341	-5.84665
Hmgb2	5.45e-08	5.04e-09	0.0232665	5.84597
Grm4	5.51e-08	5.1e-09	-0.0228678	-5.84397
Pgam5	5.57e-08	5.16e-09	-0.00923217	-5.84198
Tmem179b	5.64e-08	5.22e-09	0.0173396	5.83985
Sema6b	5.69e-08	5.27e-09	-0.0126781	-5.83832
Dock11	5.7e-08	5.28e-09	0.0210048	5.83806
Atp6v1b2	5.74e-08	5.33e-09	-0.0112146	-5.83655
Hn1l	5.76e-08	5.35e-09	0.0193472	5.8359
Acaca	5.88e-08	5.46e-09	-0.00750848	-5.83245
Neto1	5.9e-08	5.48e-09	-0.0146349	-5.8319
Dusp27	5.9e-08	5.49e-09	0.0503756	5.83157
Gnb1	5.9e-08	5.49e-09	-0.00988917	-5.83163
Acadsb	5.91e-08	5.51e-09	0.00621223	5.83114
Klhdc8a	5.94e-08	5.54e-09	-0.015528	-5.8302
Lif	5.97e-08	5.56e-09	0.0433077	5.82941
Cdk5r2	6.18e-08	5.76e-09	-0.0187916	-5.82361
Dusp26	6.23e-08	5.81e-09	-0.0107057	-5.82218
Prkcb	6.25e-08	5.84e-09	-0.0137919	-5.82131
Sh3bp4	6.31e-08	5.89e-09	-0.0161715	-5.81979
Ppp2r5e	6.33e-08	5.91e-09	-0.0101608	-5.8192
Elmod3	6.42e-08	6.01e-09	0.0104745	5.8166
Atp1b2	6.47e-08	6.05e-09	0.0146015	5.81539
Fgd3	6.49e-08	6.08e-09	0.0174793	5.81459
Shank1	6.58e-08	6.16e-09	-0.022381	-5.81225
Gm1568	6.67e-08	6.25e-09	-0.0157599	-5.80996
1110020G09Rik	6.67e-08	6.26e-09	0.0139944	5.80968
Git1	6.71e-08	6.3e-09	-0.0173372	-5.80858
Lyl1	6.72e-08	6.31e-09	0.0328844	5.80826
E130309D14Rik	6.73e-08	6.32e-09	-0.0103747	-5.80805
Cald1	6.77e-08	6.36e-09	0.0168007	5.80703
Ccl6	6.82e-08	6.42e-09	0.102947	5.80552
Ccr1	6.85e-08	6.45e-09	0.0529566	5.80474
5430411K18Rik	6.85e-08	6.45e-09	-0.00838701	-5.80459
Pex19	6.86e-08	6.46e-09	-0.00662206	-5.80432
Calm3	6.88e-08	6.48e-09	-0.00983614	-5.8038
Hbp1	6.93e-08	6.53e-09	0.0104918	5.80247
Tspan13	7.09e-08	6.69e-09	-0.012262	-5.79844
Pygo2	7.12e-08	6.72e-09	-0.00875654	-5.79777
Bcl7a	7.18e-08	6.79e-09	-0.00915369	-5.79613
Pde3b	7.21e-08	6.81e-09	0.013752	5.79546
Dnaja4	7.27e-08	6.87e-09	-0.00868656	-5.79404
Cyp20a1	7.3e-08	6.91e-09	0.014698	5.7932
Rnf145	7.37e-08	6.97e-09	-0.00973966	-5.79155
Suox	7.43e-08	7.04e-09	0.0121184	5.78999
Tmem150c	7.45e-08	7.06e-09	-0.0137131	-5.78949
Mkrn1	7.45e-08	7.07e-09	-0.00659731	-5.78926
Trpm6	7.51e-08	7.12e-09	0.0347883	5.78803
Adi1	7.53e-08	7.15e-09	0.0094931	5.78738
Fam86	7.55e-08	7.17e-09	0.0184113	5.78687
Elovl1	7.56e-08	7.19e-09	0.0204666	5.78645
Notch2	7.72e-08	7.35e-09	0.0199182	5.78282
Apc	7.73e-08	7.35e-09	-0.0145334	-5.7827
Ap1b1	7.75e-08	7.37e-09	-0.00610609	-5.78216
Rffl	7.79e-08	7.42e-09	0.0178954	5.78107
Pdlim2	7.81e-08	7.44e-09	0.0311752	5.78068
Rgs1	7.82e-08	7.46e-09	0.105601	5.78028
Slc2a10	7.9e-08	7.54e-09	0.0261891	5.7784
Hpse	7.94e-08	7.58e-09	0.0313562	5.77762
Lmo4	7.94e-08	7.59e-09	-0.0196066	-5.77737
Chrnb2	7.95e-08	7.59e-09	-0.0123095	-5.77722
Rbpms2	8.11e-08	7.75e-09	0.0252933	5.77376
Prkaa2	8.12e-08	7.77e-09	-0.0161536	-5.77345
Dip2c	8.16e-08	7.82e-09	-0.00939147	-5.77239
4833424O15Rik	8.18e-08	7.83e-09	-0.011437	-5.77205
Elk3	8.24e-08	7.9e-09	0.0205789	5.77062
Rnf13	8.24e-08	7.9e-09	0.0109191	5.77063
Trhde	8.26e-08	7.94e-09	-0.0174404	-5.76965
Ccdc141	8.26e-08	7.94e-09	0.0189917	5.76967
Dnajc5	8.26e-08	7.94e-09	-0.00859137	-5.7698
Map3k6	8.26e-08	7.93e-09	0.0323	5.7699
Pde8a	8.26e-08	7.94e-09	0.0246034	5.76965
Odz4	8.34e-08	8.02e-09	-0.0139696	-5.76793
Zfp827	8.38e-08	8.07e-09	-0.0115935	-5.76704
Scarb2	8.44e-08	8.13e-09	0.00979891	5.76575
Sgk1	8.46e-08	8.15e-09	0.0208213	5.76531
Tpi1	8.55e-08	8.24e-09	-0.00931915	-5.76343
Tm9sf4	8.55e-08	8.25e-09	-0.00798998	-5.76327
Cand2	8.58e-08	8.28e-09	0.0165751	5.7626
Dcaf7	8.62e-08	8.32e-09	-0.0111195	-5.76175
Ptgs1	8.76e-08	8.46e-09	0.0197404	5.75894
Reep3	8.77e-08	8.48e-09	0.0150686	5.75862
St6gal2	8.93e-08	8.64e-09	-0.0284104	-5.75554
Cacnb1	8.97e-08	8.68e-09	-0.0122195	-5.75462
Slc13a5	9.14e-08	8.86e-09	-0.0206563	-5.75128
Phyh	9.17e-08	8.88e-09	0.00986995	5.75075
Cdh13	9.19e-08	8.91e-09	-0.0183667	-5.75018
Syde1	9.2e-08	8.93e-09	0.019143	5.74991
Smap2	9.23e-08	8.96e-09	-0.00954854	-5.74932
Tmem123	9.26e-08	8.99e-09	0.0175404	5.74868
Opcml	9.32e-08	9.06e-09	-0.0147727	-5.74753
Gdi1	9.38e-08	9.12e-09	-0.0094267	-5.74638
Gna14	9.52e-08	9.26e-09	0.0427147	5.7438
Bnip2	9.61e-08	9.36e-09	0.0126338	5.74197
Vat1l	9.62e-08	9.37e-09	-0.02529	-5.74169
Mpv17	9.68e-08	9.43e-09	0.00814158	5.74063
BC048546	9.74e-08	9.49e-09	-0.0163382	-5.73957
Lyrm5	9.78e-08	9.54e-09	0.01333	5.73868
Cotl1	9.8e-08	9.56e-09	0.0228387	5.73828
Litaf	9.84e-08	9.61e-09	0.0290726	5.7374
Fam124a	1e-07	9.8e-09	-0.0136379	-5.7341
Elovl6	1.01e-07	9.83e-09	-0.0121581	-5.73367
AI854703	1.01e-07	9.88e-09	-0.011607	-5.73272
Rpl22	1.02e-07	9.96e-09	0.0115321	5.73146
Fam155a	1.03e-07	1.01e-08	-0.0103518	-5.72977
Chd7	1.03e-07	1.01e-08	0.0181605	5.72874
Gm5113	1.06e-07	1.04e-08	-0.0113072	-5.72445
Socs5	1.07e-07	1.05e-08	-0.00776097	-5.72247
Il34	1.07e-07	1.05e-08	-0.0121868	-5.72172
Snapc1	1.1e-07	1.08e-08	-0.00978837	-5.71842
Sec14l1	1.1e-07	1.08e-08	-0.0073376	-5.71806
Tmco1	1.11e-07	1.09e-08	0.00863233	5.71591
2310028H24Rik	1.11e-07	1.09e-08	-0.00600771	-5.71573
Grik5	1.11e-07	1.09e-08	-0.0102851	-5.71548
R3hdm1	1.13e-07	1.12e-08	-0.0141305	-5.71202
Olr1	1.14e-07	1.13e-08	0.129346	5.71064
Ints3	1.17e-07	1.15e-08	-0.00708938	-5.70697
Ccr5	1.18e-07	1.17e-08	0.02245	5.7043
Cyth2	1.19e-07	1.17e-08	-0.00862508	-5.70371
Kifap3	1.19e-07	1.17e-08	-0.0128039	-5.70346
B4galt5	1.2e-07	1.18e-08	-0.00958925	-5.70205
Ston1	1.21e-07	1.2e-08	0.0244172	5.70018
Slitrk3	1.21e-07	1.2e-08	-0.0151202	-5.70014
Exog	1.22e-07	1.21e-08	-0.0112586	-5.6986
Ttll3	1.23e-07	1.22e-08	-0.0282875	-5.69726
Fbxo31	1.24e-07	1.22e-08	-0.0106455	-5.69628
Cryab	1.24e-07	1.22e-08	0.0169596	5.69625
Tnr	1.24e-07	1.23e-08	-0.0123274	-5.69561
Dhdds	1.25e-07	1.24e-08	-0.00814573	-5.69417
2610301G19Rik	1.27e-07	1.26e-08	-0.00646536	-5.69158
Snap91	1.27e-07	1.26e-08	-0.0112044	-5.69159
Ubl4	1.27e-07	1.26e-08	-0.00772721	-5.6909
Gstt3	1.28e-07	1.27e-08	0.0294886	5.69025
Mark1	1.28e-07	1.27e-08	-0.0123017	-5.68959
Usp43	1.29e-07	1.29e-08	-0.0289412	-5.68783
Sez6l2	1.29e-07	1.29e-08	-0.0111837	-5.68748
Vldlr	1.3e-07	1.3e-08	-0.0113456	-5.68615
Pik3ip1	1.31e-07	1.31e-08	0.0114746	5.6849
Otud7a	1.32e-07	1.31e-08	-0.0108383	-5.68447
Mllt11	1.33e-07	1.33e-08	-0.00950971	-5.68222
Thbs2	1.34e-07	1.33e-08	0.0319075	5.68165
Sesn2	1.34e-07	1.34e-08	0.0163706	5.68074
Limd1	1.35e-07	1.35e-08	0.0151185	5.68001
Sgtb	1.35e-07	1.35e-08	-0.0134506	-5.67955
Nln	1.36e-07	1.36e-08	0.00875732	5.67842
Fam189a2	1.36e-07	1.36e-08	0.0151847	5.67793
Scn3a	1.38e-07	1.38e-08	-0.014975	-5.67572
Fli1	1.38e-07	1.38e-08	0.0255548	5.67548
Gnal	1.38e-07	1.39e-08	-0.011576	-5.67515
Aph1a	1.38e-07	1.39e-08	0.00866649	5.67522
Cpe	1.38e-07	1.38e-08	0.0120792	5.67533
Garnl3	1.4e-07	1.4e-08	-0.0150287	-5.67283
Pamr1	1.4e-07	1.41e-08	-0.0159278	-5.67212
1700086L19Rik	1.41e-07	1.42e-08	-0.021024	-5.67104
Nfkbia	1.42e-07	1.43e-08	0.020045	5.6703
Cntnap5b	1.44e-07	1.45e-08	-0.0230392	-5.66768
Atrn	1.44e-07	1.45e-08	-0.00996242	-5.66719
Gpsm3	1.47e-07	1.48e-08	0.0323071	5.66415
C1rl	1.49e-07	1.51e-08	0.0344115	5.66099
H2-Aa	1.5e-07	1.51e-08	0.0516921	5.6605
Ppp2r5c	1.51e-07	1.52e-08	-0.00560353	-5.65877
Ndrg3	1.52e-07	1.53e-08	-0.00931345	-5.658
BC016495	1.52e-07	1.53e-08	0.020492	5.65781
Dna2	1.52e-07	1.54e-08	0.0337674	5.65751
Nrarp	1.53e-07	1.55e-08	-0.0204425	-5.65625
Hras1	1.54e-07	1.56e-08	-0.0119461	-5.65468
Mmp11	1.55e-07	1.57e-08	0.0280012	5.65407
Htr2c	1.59e-07	1.61e-08	-0.0269913	-5.64972
Birc7	1.59e-07	1.61e-08	0.0607137	5.64962
Sms	1.59e-07	1.61e-08	-0.0105796	-5.64913
Fhod1	1.59e-07	1.62e-08	0.0273044	5.6488
Ppp1r3c	1.6e-07	1.62e-08	0.0166392	5.64818
Htr5b	1.61e-07	1.63e-08	-0.0397615	-5.64718
Vmac	1.61e-07	1.64e-08	0.0139282	5.64614
D19Wsu162e	1.61e-07	1.64e-08	0.00743333	5.6462
Evc	1.62e-07	1.64e-08	0.0197882	5.64585
Ahr	1.63e-07	1.66e-08	-0.0155225	-5.64449
Scn2a1	1.64e-07	1.67e-08	-0.0160654	-5.64333
Ramp3	1.67e-07	1.7e-08	-0.0335524	-5.64031
Fgf12	1.67e-07	1.7e-08	-0.0117344	-5.64
Trim34a	1.68e-07	1.71e-08	0.0376981	5.63896
Sult4a1	1.68e-07	1.71e-08	-0.0104089	-5.63858
Gm5086	1.68e-07	1.72e-08	0.0337256	5.63809
Becn1	1.68e-07	1.72e-08	-0.00549953	-5.63798
Dpp7	1.69e-07	1.73e-08	0.0153314	5.6369
Car14	1.7e-07	1.73e-08	0.0337736	5.63656
Tmtc4	1.72e-07	1.76e-08	-0.0157401	-5.63417
Eri3	1.74e-07	1.78e-08	-0.00802682	-5.63209
Strn	1.75e-07	1.8e-08	-0.0110422	-5.63051
Bcas3	1.79e-07	1.84e-08	-0.0102716	-5.62679
Rps27l	1.8e-07	1.84e-08	0.0164645	5.62641
Rras	1.8e-07	1.85e-08	0.0165807	5.62567
Shc1	1.82e-07	1.87e-08	0.021873	5.62339
Gm98	1.85e-07	1.9e-08	0.0283458	5.62065
Slc20a1	1.86e-07	1.91e-08	0.0109499	5.62032
Ttc12	1.86e-07	1.91e-08	0.0192254	5.61997
E330016A19Rik	1.86e-07	1.91e-08	0.0292103	5.61982
Spint2	1.87e-07	1.92e-08	-0.0148027	-5.61903
Fam132a	1.87e-07	1.92e-08	-0.0228589	-5.61892
Dcakd	1.88e-07	1.93e-08	-0.0111649	-5.61787
Nell2	1.88e-07	1.93e-08	-0.0154865	-5.61791
2003-09-01	1.88e-07	1.94e-08	-0.00635822	-5.61753
Sgsm2	1.88e-07	1.94e-08	-0.0136468	-5.61743
Nlrp1b	1.91e-07	1.97e-08	0.0447697	5.61483
Map3k14	1.92e-07	1.98e-08	0.0255149	5.61359
Plod3	1.92e-07	1.98e-08	0.0120721	5.6135
Lgi1	1.92e-07	1.98e-08	-0.0130842	-5.61334
Sgsh	1.93e-07	2e-08	0.0156084	5.612
Snx20	1.97e-07	2.04e-08	0.0352449	5.60846
A830018L16Rik	1.97e-07	2.04e-08	-0.0161934	-5.60822
Maff	1.98e-07	2.05e-08	0.0386258	5.60734
Il1rn	1.98e-07	2.06e-08	0.176979	5.60719
Dock1	1.99e-07	2.06e-08	0.0146045	5.60663
Ssr4	2e-07	2.07e-08	0.00987469	5.60574
Scp2	2.02e-07	2.09e-08	0.00855034	5.6042
2004-03-01	2.03e-07	2.1e-08	-0.0172022	-5.60319
Mfn2	2.04e-07	2.12e-08	-0.00727906	-5.60228
Sfrp4	2.04e-07	2.12e-08	0.0361974	5.60216
Pcsk1	2.04e-07	2.12e-08	-0.0193564	-5.60166
Pom121	2.04e-07	2.12e-08	-0.0104416	-5.60157
Clstn3	2.05e-07	2.13e-08	-0.0118332	-5.60102
Ghdc	2.07e-07	2.15e-08	0.0162382	5.59915
Tmem63c	2.07e-07	2.16e-08	-0.0128857	-5.59903
Ddx24	2.08e-07	2.17e-08	-0.0079185	-5.59771
Fbxl17	2.12e-07	2.21e-08	-0.00943484	-5.5946
Abi2	2.13e-07	2.22e-08	-0.0126602	-5.59373
Ptpn18	2.13e-07	2.23e-08	0.0382653	5.59331
Rassf2	2.17e-07	2.27e-08	0.014285	5.59029
Mn1	2.17e-07	2.27e-08	-0.0151505	-5.59013
Mta3	2.17e-07	2.27e-08	-0.00674019	-5.59001
Picalm	2.19e-07	2.29e-08	0.00697022	5.58849
Cytip	2.2e-07	2.3e-08	0.0866585	5.58767
Racgap1	2.2e-07	2.31e-08	-0.0176646	-5.58735
Zfr	2.24e-07	2.35e-08	-0.00931057	-5.58417
Ttc23	2.24e-07	2.35e-08	0.0195014	5.58425
Abhd3	2.24e-07	2.35e-08	0.0157893	5.58407
Gm5069	2.27e-07	2.38e-08	0.0190901	5.58171
Nrxn3	2.27e-07	2.38e-08	-0.0129251	-5.58162
Eef1a2	2.28e-07	2.39e-08	-0.00988252	-5.58084
Med16	2.28e-07	2.4e-08	-0.0121855	-5.58033
Apbb1ip	2.29e-07	2.41e-08	0.0282272	5.57967
Sp140	2.29e-07	2.41e-08	0.0148307	5.57939
Epb4.1l3	2.29e-07	2.42e-08	-0.00917702	-5.57927
Kank2	2.33e-07	2.46e-08	0.0235415	5.57637
Nat6	2.37e-07	2.5e-08	0.0157716	5.5736
Brsk1	2.37e-07	2.5e-08	-0.0133932	-5.57318
Hs1bp3	2.39e-07	2.52e-08	0.0106699	5.57178
Ncald	2.4e-07	2.53e-08	-0.0125959	-5.57097
Agxt2l1	2.4e-07	2.54e-08	0.0318533	5.57083
Cmas	2.42e-07	2.55e-08	-0.0105815	-5.56968
1300002K09Rik	2.45e-07	2.59e-08	0.125575	5.56683
Stk11ip	2.49e-07	2.63e-08	-0.0101826	-5.56428
Adam17	2.51e-07	2.65e-08	0.0122717	5.56304
Dpf1	2.54e-07	2.69e-08	-0.0127506	-5.56059
Nlgn3	2.55e-07	2.7e-08	-0.0122196	-5.55988
Pth2r	2.58e-07	2.73e-08	-0.0351292	-5.55792
Lamb2	2.59e-07	2.74e-08	0.0198877	5.55703
4933407C03Rik	2.62e-07	2.78e-08	-0.0097651	-5.55501
Ebf3	2.65e-07	2.82e-08	0.0341591	5.55252
Kcnk4	2.66e-07	2.82e-08	-0.0254407	-5.55228
Ms4a6b	2.66e-07	2.83e-08	0.0426709	5.55183
Atp11a	2.69e-07	2.86e-08	0.0128552	5.54967
Ggt1	2.72e-07	2.89e-08	0.0234058	5.54804
Dgkz	2.74e-07	2.92e-08	-0.0209301	-5.54639
[truncated: 5,550 more rows]

## Sheet: J20 entorhinal cortex
	FDR_adj_pathology	WaldPvalue_ECX	ECX	WaldStatistic_ECX
Cst7	1.92e-11	1.03e-15	4.21113	8.02366
Clec7a	2.14e-08	2.29e-12	3.14332	7.01544
Itgax	4.64e-05	7.44e-09	2.22479	5.78061
Ccl3	0.00637068	1.36e-06	2.63585	4.8304
Ccl6	0.0147548	3.94e-06	1.26016	4.61427
Sdcbp2	0.0199351	6.4e-06	1.05539	4.51287
Pdcd1	0.036005	1.63e-05	3.2334	4.3098
Cd68	0.036005	1.73e-05	0.598827	4.29682
Gfap	0.036005	1.42e-05	0.972376	4.34132
Pisd-ps2	0.0361172	1.93e-05	0.855733	4.2727
App	0.0395441	2.33e-05	0.888845	4.23106

## Sheet: J20 hippocampus
	FDR_adj_pathology	WaldPvalue_HIP	HIP	WaldStatistic_HIP
Cst7	1.08e-15	5.79e-20	0.170296	9.14825
Clec7a	1.24e-12	1.32e-16	0.12928	8.27159
App	2.49e-08	3.98e-12	0.0468062	6.93778
Smyd1	3.02e-06	6.45e-10	-0.0537485	-6.17895
Gfap	2.58e-05	6.89e-09	0.043871	5.79367
Itgax	3.75e-05	1.2e-08	0.0840254	5.6999
Sdcbp2	4.91e-05	1.83e-08	0.0504846	5.62719
Cd68	0.00013959	7.45e-08	0.0263409	5.38004
Acat2	0.00013959	6.97e-08	0.0129071	5.39184
Csf1	0.00013959	6.31e-08	0.0183588	5.40983
Agpat5	0.000247206	1.45e-07	-0.0192102	-5.25871
Tmem229a	0.000279625	1.79e-07	-0.0229942	-5.21991
Slc35a5	0.000303403	2.1e-07	-0.0181747	-5.18989
Podn	0.000394697	2.95e-07	0.0411819	5.12675
Prss12	0.00052888	4.23e-07	0.0248656	5.05821
Bcl2l2	0.000583868	4.98e-07	-0.0124597	-5.02694
Serpina3n	0.000585324	5.31e-07	0.0521338	5.01482
Slc30a9	0.00108753	1.04e-06	-0.0103965	-4.8831
Zfp365	0.00125274	1.34e-06	-0.0186952	-4.83423
Cdk14	0.00125274	1.3e-06	-0.0144984	-4.83908
Gng4	0.00125329	1.4e-06	-0.0216136	-4.82443
Gm19522	0.00140219	1.65e-06	-0.0563774	-4.79268
Ctse	0.00157742	1.94e-06	0.162182	4.76005
Gpc5	0.00173882	2.32e-06	-0.0180357	-4.723
Cd274	0.00173882	2.41e-06	0.0702152	4.71545
Amot	0.00173882	2.29e-06	-0.0185409	-4.7257
Lsp1	0.00176753	2.55e-06	0.0289085	4.70442
Atp13a4	0.00201643	3.01e-06	-0.0227382	-4.67
Wwtr1	0.0021965	3.4e-06	-0.0185542	-4.64516
Pisd-ps2	0.00224527	3.71e-06	0.0338854	4.62682
Slc39a12	0.00224527	3.6e-06	-0.0237118	-4.6331
Purb	0.00242581	4.14e-06	-0.020359	-4.60417
Slc6a11	0.00256515	4.52e-06	-0.0218537	-4.58611
Entpd5	0.00261625	4.75e-06	-0.0165785	-4.57574
Unc13c	0.00321964	6.01e-06	-0.0405639	-4.52598
Lyz2	0.00434641	8.35e-06	0.03964	4.45608
Tmem56	0.0044668	8.82e-06	-0.0204425	-4.44432
Ppm1b	0.00460769	9.34e-06	-0.0137145	-4.4319
Plcd4	0.00500553	1.04e-05	-0.0183668	-4.40839
Ahcyl1	0.00514358	1.1e-05	-0.0104516	-4.397
Gabrg1	0.00569483	1.25e-05	-0.0201529	-4.36945
Ppp1r3c	0.00605789	1.36e-05	-0.0201873	-4.35065
Psd3	0.00627106	1.44e-05	-0.0182224	-4.33789
BC024659	0.00677435	1.59e-05	-0.015094	-4.31582
Gatsl2	0.00689721	1.66e-05	-0.0164459	-4.30687
4833439L19Rik	0.0072549	1.82e-05	-0.00894544	-4.28631
Rhobtb3	0.0072549	1.82e-05	-0.0183804	-4.28602
A2m	0.00731345	1.87e-05	0.0597497	4.27955
Ak3	0.00781937	2.04e-05	-0.01359	-4.26003
Gpld1	0.0079556	2.24e-05	-0.0160151	-4.23947
Elovl2	0.0079556	2.17e-05	-0.0161693	-4.24686
Ccdc80	0.0079556	2.21e-05	0.036785	4.24287
4933431E20Rik	0.0079556	2.25e-05	-0.0116582	-4.23858
Ccl3	0.0084249	2.47e-05	0.0963036	4.21734
S1pr1	0.0084249	2.44e-05	-0.0185943	-4.22029
Pla2g7	0.0100312	3e-05	-0.0194523	-4.17371
Cyp2j9	0.0107772	3.33e-05	-0.0248074	-4.14932
Timp4	0.0107772	3.31e-05	-0.0263863	-4.15122
Rb1	0.0117955	3.71e-05	-0.0138702	-4.12467
Dnajc27	0.0120867	3.87e-05	-0.0107876	-4.11518
Abcb7	0.0124753	4.06e-05	-0.0173378	-4.10406
Spry4	0.0126889	4.2e-05	-0.0229826	-4.09636
Pisd-ps1	0.0129576	4.4e-05	0.0352827	4.08564
Htr1a	0.0129576	4.42e-05	-0.029233	-4.08414
Ephx2	0.012985	4.82e-05	-0.0190233	-4.0642
Srsf3	0.012985	4.85e-05	-0.015205	-4.06279
Hist2h3c1	0.012985	4.63e-05	-0.0332439	-4.07336
Rnf11	0.012985	4.66e-05	-0.0170319	-4.07199
Paip2b	0.012985	4.53e-05	-0.0107492	-4.07858
Spred3	0.012985	4.74e-05	-0.013259	-4.06796
Kcnj10	0.0133831	5.26e-05	-0.0260984	-4.04384
Trim37	0.0133831	5.08e-05	-0.0119888	-4.05179
Lin52	0.0133831	5.33e-05	-0.0158932	-4.04073
C4b	0.0133831	5.31e-05	0.0321645	4.04144
Ccni	0.0133831	5.43e-05	-0.0307162	-4.03647
Clcn4-2	0.0133831	5.36e-05	-0.010336	-4.03949
Heca	0.01364	5.6e-05	-0.0124051	-4.02894
Vac14	0.0137631	5.73e-05	0.012865	4.02379
Pdcd1	0.0143006	6.07e-05	0.130235	4.01002
Ly9	0.0143006	6.26e-05	0.0582142	4.00295
Arrb1	0.0143006	6.18e-05	-0.0111016	-4.00587
Mtap4	0.0143006	6.25e-05	-0.0108867	-4.00318
Ids	0.0146125	6.47e-05	-0.0166735	-3.99497
Slc4a11	0.0150381	6.74e-05	0.0615429	3.98532
P4ha1	0.0150398	6.83e-05	-0.013857	-3.98199
Trib2	0.0150398	6.9e-05	-0.0156351	-3.9797
Rspry1	0.0159121	7.39e-05	-0.0106849	-3.96352
Ccdc147	0.0163419	7.67e-05	-0.0584914	-3.95443
Olfm3	0.0164549	7.84e-05	-0.0222245	-3.94915
Bmpr1b	0.0164549	7.9e-05	-0.0151588	-3.9474
Mmgt1	0.0166852	8.1e-05	-0.0164423	-3.94142
Tra2a	0.0171579	8.42e-05	-0.0176455	-3.93209
Slc15a2	0.0172228	8.64e-05	-0.018395	-3.92601
Socs5	0.0172228	8.56e-05	-0.00869344	-3.92811
Tnfrsf19	0.0174259	8.92e-05	-0.0117539	-3.91811
Sigmar1	0.0174259	8.88e-05	0.0107863	3.91932
5830403L16Rik	0.0184839	9.56e-05	-0.0428328	-3.90137
Pon2	0.0194789	0.000101837	-0.0182567	-3.88617
Glul	0.0199532	0.000105381	-0.0164489	-3.87786
Jam2	0.0200754	0.000107097	-0.0143795	-3.87392
Lipg	0.0210247	0.000113283	0.0404992	3.86022
Plagl1	0.0216281	0.000118701	-0.0322995	-3.84879
Arrdc3	0.0216281	0.000118842	-0.0191048	-3.8485
Zfp953	0.0219757	0.000121924	-0.0359777	-3.84222
Chpt1	0.0222025	0.000124367	-0.0186036	-3.83735
1110020G09Rik	0.0224135	0.000126745	-0.0146905	-3.8327
Atxn7l3b	0.0226535	0.00012931	-0.0104033	-3.82777
Pkib	0.0236768	0.000139002	-0.0267705	-3.80994
Fhod1	0.0236768	0.000140204	0.0258419	3.80781
Cyp11a1	0.0236768	0.000140104	-0.043806	-3.80798
Phka1	0.0236768	0.000137521	-0.0143829	-3.81258
Chordc1	0.0244361	0.000146004	-0.0175181	-3.79777
Trp53i11	0.0250728	0.000151146	0.0191398	3.78918
Rnf113a2	0.0253939	0.00015495	-0.018702	-3.783
Ccdc21	0.0253939	0.000157145	0.0179244	3.7795
Neurod6	0.0253939	0.000156215	-0.0224314	-3.78098
Vstm2b	0.0256477	0.000160084	0.0289964	3.77488
Rpe	0.0259686	0.000168262	-0.0155424	-3.76244
Etv5	0.0259686	0.000170472	-0.0146719	-3.75918
Spred1	0.0259686	0.000165086	-0.0156682	-3.7672
Trp53inp2	0.0259686	0.000166664	-0.0164478	-3.76483
Slmo2	0.0259686	0.000170865	-0.0100112	-3.7586
Tmem33	0.0259686	0.000171785	-0.0160628	-3.75726
Mpp6	0.0259686	0.000171327	-0.0208384	-3.75793
Pvrl4	0.0265016	0.000178024	0.0232745	3.74832
Grasp	0.0265016	0.000178138	0.0200917	3.74816
Trhde	0.0267299	0.000181099	-0.0225628	-3.74402
Cyb5r3	0.0273338	0.000186649	0.0124413	3.73643
Uvrag	0.0275174	0.000189371	0.00953649	3.73279
Igtp	0.0275597	0.000198397	0.0692598	3.72105
Stat3	0.0275597	0.000191778	0.0114444	3.72961
Ero1lb	0.0275597	0.000195662	-0.013896	-3.72455
Mchr1	0.0275597	0.000198065	0.0176623	3.72147
Pcdhb9	0.0275597	0.000193425	0.0173276	3.72745
Cpe	0.0275597	0.000198483	-0.0113309	-3.72094
Htra1	0.0281472	0.000204215	-0.0161426	-3.71374
Bnip3l	0.0281515	0.00020724	-0.0106181	-3.71002
Zfp275	0.0281515	0.00020725	-0.0140971	-3.71001
Msl1	0.0283651	0.000213362	-0.00973098	-3.70265
Bbox1	0.0283651	0.000213199	-0.0309687	-3.70284
Sugp1	0.0283651	0.000211729	0.0113608	3.70459
Tubgcp2	0.0284037	0.000215168	0.0122492	3.70051
Krt9	0.0286961	0.000218914	0.059817	3.69613
Hcrtr1	0.0291117	0.00022509	-0.0490459	-3.68905
Asb4	0.0291117	0.00022519	-0.0695937	-3.68894
Mmgt2	0.0293031	0.00022847	-0.0240714	-3.68526
Gnpnat1	0.0293031	0.000231058	-0.0163369	-3.68239
Taf13	0.0293031	0.000231361	-0.0204968	-3.68206
Rab33b	0.0294246	0.00023389	-0.0134426	-3.67928
Eif1ax	0.0295703	0.000236626	-0.0133899	-3.67632
Gpd2	0.029599	0.000238434	-0.0110843	-3.67437
Ldlr	0.0298845	0.000242328	0.0186272	3.67023
Rgs14	0.0299097	0.000244716	0.0227828	3.66773
Slc7a10	0.0299097	0.000245724	-0.0239118	-3.66668
Nrsn1	0.030462	0.000251887	-0.0239959	-3.66033
Lrmp	0.0306534	0.000255104	0.0457438	3.65708
Ube2v2	0.0307486	0.000259177	-0.0151852	-3.65302
Stra6	0.0307486	0.000258412	0.0229129	3.65378
Ppp2r5a	0.0310124	0.000263055	-0.008988	-3.6492
Azin1	0.0311144	0.000266012	-0.0145314	-3.64633
Bet1	0.0311144	0.000267241	-0.0186162	-3.64515
Slc4a4	0.0312124	0.000269747	-0.0154164	-3.64274
Arxes2	0.0312586	0.000271814	-0.0178412	-3.64078
Boc	0.0314909	0.000278874	-0.018557	-3.63417
Cidea	0.0314909	0.000278271	0.0246697	3.63473
Xiap	0.0314909	0.00027712	-0.0152612	-3.6358
Parvg	0.031575	0.000281303	0.0260395	3.63194
Kcnj16	0.0317669	0.000284708	-0.0147384	-3.62883
Limd2	0.031942	0.000287981	0.0169029	3.62588
Gm15663	0.0328737	0.000298134	-0.0144194	-3.61692
Enpp3	0.0329008	0.000300135	0.042891	3.61518
Rab6b	0.0333216	0.000305752	-0.00785946	-3.61038
Gclm	0.033624	0.00031204	-0.0106828	-3.60509
Ubxn2b	0.033624	0.000313908	-0.0151106	-3.60354
2900052N01Rik	0.033624	0.000312255	-0.019545	-3.60492
Ubxn2a	0.0342518	0.00032525	-0.0147749	-3.59431
Ppp1cc	0.0342518	0.000323476	-0.0120014	-3.59574
2410066E13Rik	0.0342518	0.000323328	-0.0133244	-3.59585
D030056L22Rik	0.0352496	0.0003382	-0.0165287	-3.58413
Hhip	0.0352496	0.000338487	-0.0304362	-3.58391
Arsk	0.0359546	0.000349093	-0.0167754	-3.57585
Fbxo3	0.0359546	0.000348162	-0.0101148	-3.57655
Paqr8	0.0368453	0.000359706	-0.0146259	-3.56801
Sytl3	0.0376391	0.000369463	0.0947275	3.56099
Stau2	0.0382234	0.000377238	-0.0114016	-3.55552
Glrb	0.0384492	0.000381518	-0.0136332	-3.55255
Ctso	0.0389928	0.000391072	-0.0161622	-3.54604
Eefsec	0.0389928	0.000390315	0.0138296	3.54655
Ghitm	0.0395295	0.000400282	-0.0091754	-3.5399
Cd72	0.0395295	0.000402781	0.0709973	3.53825
Rcn2	0.0395295	0.000401206	-0.0138501	-3.53929
Sox12	0.0397221	0.000406863	0.0154113	3.53559
Hsd11b1	0.0415881	0.000428194	-0.0300693	-3.52207
Anp32e	0.0418648	0.000433276	-0.0105879	-3.51894
Cdkl1	0.0421954	0.000440133	0.0217094	3.51477
Clcn2	0.0421954	0.0004412	0.0129709	3.51413
Qpctl	0.042478	0.000446421	0.0116262	3.511
Med15	0.0443405	0.000470095	0.0103425	3.49724
Hspa1b	0.0443405	0.000470727	0.0346202	3.49688
Cyp4f14	0.0450222	0.000485058	-0.0172295	-3.48887
Crem	0.0450222	0.000486771	-0.0149332	-3.48793
Bnip3	0.0450222	0.00048757	-0.013639	-3.48749
Heph	0.0450222	0.000485171	-0.0232286	-3.48881
Chst10	0.0450597	0.000490381	-0.010258	-3.48596
Tmem47	0.0453781	0.000496266	-0.0159679	-3.48276
Rab6a	0.0456785	0.000501988	-0.00995751	-3.47969
Gck	0.0461509	0.000509642	0.0453089	3.47564
Slc1a4	0.0464318	0.000515221	-0.0123442	-3.47272
Kif27	0.0465516	0.000521517	0.0275342	3.46945
Slc22a12	0.0465516	0.000520605	0.0456225	3.46992
Ednrb	0.0469517	0.000528504	-0.0155001	-3.46588
1700020I14Rik	0.0473705	0.000538272	-0.0236261	-3.46095
Ccng2	0.0473705	0.000537566	-0.012829	-3.4613
Arpc1b	0.0474646	0.000541874	0.0211618	3.45915
Pppde2	0.048245	0.00055593	-0.0153403	-3.45225
Apln	0.048245	0.000555069	-0.0298451	-3.45267
Gpr139	0.0485366	0.00056188	-0.0716832	-3.44938
Rilpl1	0.0493662	0.000574117	0.0168443	3.44356
Cd200	0.0496447	0.000583733	-0.0138981	-3.43906
Plcxd2	0.0496447	0.00058122	-0.0269577	-3.44023
Acot11	0.0496447	0.000585301	-0.0191061	-3.43834
Sfi1	0.0497431	0.000591769	0.0240368	3.43536
Usp35	0.0497431	0.00058917	0.0124074	3.43655
