# Supplementary material for: Transcriptional Signatures of Tau and Amyloid Neuropathology
Source: Cell Rep. 2020 Feb 11;30(6):2040–2054.e5. doi: 10.1016/j.celrep.2020.01.063 (PMC7016505; doi:10.1016/j.celrep.2020.01.063)
Supplement: Table S6. Gene Ontology Categories Enriched among Genes Characterized by Progressively Altered Gene Expression, and within the Different WGCNA Modules, in rTg4510 Mice, Related to Figures 3, 4, 5, 6, and 7 — Gene ontology results for genes within the rTg4510 turquoise module overlapping with those in the “DLPFC-blue” and “TCX-turquoise” human modules are also shown. [file mmc7.xlsx]

## Sheet: Genotype x Age
	category	over_represented_pvalue	under_represented_pvalue	numDEInCat	numInCat	term	ontology	BH_adj_GO
5644	GO:0016020	7.71107e-35	1	982	7152	membrane	CC	1.644e-30
16396	GO:0071944	1.67724e-31	1	622	3905	cell periphery	CC	1.78794e-27
2838	GO:0005886	2.10683e-30	1	606	3805	plasma membrane	CC	1.49725e-26
1055	GO:0002376	1.93796e-29	1	328	1789	immune system process	BP	1.03293e-25
3521	GO:0006952	6.98722e-28	1	215	1020	defense response	BP	2.97935e-24
11528	GO:0044425	1.33222e-27	1	716	4958	membrane part	CC	4.73383e-24
3524	GO:0006955	1.57183e-27	1	204	943	immune response	BP	4.78734e-24
8080	GO:0031982	6.96192e-25	1	522	3491	vesicle	CC	1.85535e-21
11591	GO:0044699	8.85218e-25	1	1259	10439	single-organism process	BP	2.09698e-21
1225	GO:0002682	1.13872e-23	1	201	982	regulation of immune system process	BP	2.42775e-20
13412	GO:0050896	3.88436e-23	1	828	6227	response to stimulus	BP	7.5286e-20
7059	GO:0023052	2.75947e-22	1	649	4532	signaling	BP	4.90266e-19
18810	GO:1902578	4.11278e-22	1	388	2367	single-organism localization	BP	6.74497e-19
11743	GO:0045087	1.22443e-21	1	119	476	innate immune response	BP	1.85365e-18
11592	GO:0044700	1.30416e-21	1	645	4524	single organism signaling	BP	1.85365e-18
3629	GO:0007154	1.58392e-21	1	651	4581	cell communication	BP	2.11058e-18
10889	GO:0043005	2.21564e-21	1	223	1106	neuron projection	CC	2.70885e-18
11622	GO:0044765	2.28769e-21	1	368	2232	single-organism transport	BP	2.70885e-18
13631	GO:0051239	2.47918e-21	1	403	2506	regulation of multicellular organismal process	BP	2.70885e-18
647	GO:0001775	2.54114e-21	1	167	773	cell activation	BP	2.70885e-18
2631	GO:0005515	4.33486e-21	1	947	7388	protein binding	MF	4.40091e-18
11555	GO:0044459	1.16884e-20	1	348	2029	plasma membrane part	CC	1.13271e-17
17508	GO:0097458	1.43808e-20	1	262	1408	neuron part	CC	1.33304e-17
11026	GO:0043230	3.775e-20	1	365	2377	extracellular organelle	CC	3.35346e-17
11854	GO:0045321	9.48034e-20	1	147	667	leukocyte activation	BP	8.08483e-17
13592	GO:0051179	1.26558e-19	1	682	4944	localization	BP	1.03778e-16
1227	GO:0002684	1.42911e-19	1	147	673	positive regulation of immune system process	BP	1.12846e-16
19251	GO:1903561	2.52683e-19	1	361	2371	extracellular vesicle	CC	1.924e-16
15377	GO:0070062	8.11699e-19	1	357	2356	extracellular exosome	CC	5.96739e-16
3523	GO:0006954	8.56542e-19	1	120	528	inflammatory response	BP	6.08716e-16
15345	GO:0065008	1.39986e-18	1	452	3010	regulation of biological quality	BP	9.62745e-16
11808	GO:0045202	1.51181e-18	1	178	845	synapse	CC	1.00724e-15
8642	GO:0032879	1.84607e-18	1	369	2315	regulation of localization	BP	1.19267e-15
10880	GO:0042995	1.93458e-18	1	320	1899	cell projection	CC	1.21309e-15
11525	GO:0044421	2.78715e-18	1	454	3212	extracellular region part	CC	1.69777e-15
978	GO:0002252	4.01893e-18	1	118	515	immune effector process	BP	2.31829e-15
4551	GO:0009605	4.02329e-18	1	267	1599	response to external stimulus	BP	2.31829e-15
2658	GO:0005576	6.59988e-18	1	487	3558	extracellular region	CC	3.70288e-15
3432	GO:0006810	8.03579e-18	1	541	3810	transport	BP	4.3929e-15
11620	GO:0044763	8.41831e-18	1	1045	8530	single-organism cellular process	BP	4.48696e-15
4552	GO:0009607	9.97625e-18	1	126	602	response to biotic stimulus	BP	5.18765e-15
7097	GO:0030054	1.9545e-17	1	214	1130	cell junction	CC	9.92142e-15
10178	GO:0036477	2.50103e-17	1	170	829	somatodendritic compartment	CC	1.24005e-14
11012	GO:0043207	3.5969e-17	1	120	570	response to external biotic stimulus	BP	1.70413e-14
13899	GO:0051707	3.5969e-17	1	120	570	response to other organism	BP	1.70413e-14
11597	GO:0044707	9.46024e-17	1	696	5176	single-multicellular organism process	BP	4.38462e-14
8403	GO:0032501	1.05004e-16	1	741	5625	multicellular organismal process	BP	4.76315e-14
3640	GO:0007165	1.4964e-16	1	570	4079	signal transduction	BP	6.64649e-14
11553	GO:0044456	2.04911e-16	1	145	669	synapse part	CC	8.91571e-14
13627	GO:0051234	4.02473e-16	1	549	3949	establishment of localization	BP	1.68389e-13
18014	GO:0120025	4.02807e-16	1	285	1700	plasma membrane bounded cell projection	CC	1.68389e-13
4558	GO:0009617	7.73794e-16	1	89	392	response to bacterium	BP	3.17256e-13
7687	GO:0031224	8.4651e-16	1	561	4055	intrinsic component of membrane	CC	3.4052e-13
13509	GO:0051049	8.71348e-16	1	276	1678	regulation of transport	BP	3.44021e-13
15344	GO:0065007	1.72198e-15	1	1080	8979	biological regulation	BP	6.675e-13
12989	GO:0048583	3.57723e-15	1	423	2879	regulation of response to stimulus	BP	1.33845e-12
13904	GO:0051716	3.58942e-15	1	675	5147	cellular response to stimulus	BP	1.33845e-12
10355	GO:0040011	3.64119e-15	1	239	1388	locomotion	BP	1.33845e-12
5645	GO:0016021	4.5262e-15	1	544	3931	integral component of membrane	CC	1.63557e-12
676	GO:0001816	4.61371e-15	1	119	563	cytokine production	BP	1.63941e-12
3506	GO:0006928	1.35458e-14	1	254	1515	movement of cell or subcellular component	BP	4.73437e-12
12468	GO:0046649	1.56365e-14	1	119	567	lymphocyte activation	BP	5.37695e-12
988	GO:0002274	2.09143e-14	1	49	148	myeloid leukocyte activation	BP	7.07766e-12
17635	GO:0098542	2.36708e-14	1	76	310	defense response to other organism	BP	7.88534e-12
11541	GO:0044444	2.49154e-14	1	840	6824	cytoplasmic part	CC	8.17225e-12
10478	GO:0042221	3.06529e-14	1	408	2873	response to chemical	BP	9.9018e-12
5857	GO:0016477	3.33671e-14	1	199	1109	cell migration	BP	1.06177e-11
13143	GO:0048870	3.46047e-14	1	210	1198	cell motility	BP	1.06923e-11
13884	GO:0051674	3.46047e-14	1	210	1198	localization of cell	BP	1.06923e-11
677	GO:0001817	3.73152e-14	1	108	505	regulation of cytokine production	BP	1.13651e-11
10773	GO:0042742	4.90639e-14	1	47	151	defense response to bacterium	BP	1.4733e-11
3520	GO:0006950	8.6903e-14	1	388	2706	response to stress	BP	2.57329e-11
12990	GO:0048584	1.22661e-13	1	262	1646	positive regulation of response to stimulus	BP	3.58237e-11
13388	GO:0050865	1.66861e-13	1	97	442	regulation of cell activation	BP	4.80741e-11
11453	GO:0044297	1.86156e-13	1	136	686	cell body	CC	5.2918e-11
1237	GO:0002694	1.91717e-13	1	91	405	regulation of leukocyte activation	BP	5.37815e-11
13632	GO:0051240	2.77477e-13	1	240	1460	positive regulation of multicellular organismal process	BP	7.68287e-11
13333	GO:0050789	3.99413e-13	1	1023	8547	regulation of biological process	BP	1.09173e-10
13414	GO:0050900	4.59037e-13	1	66	265	leukocyte migration	BP	1.23882e-10
168	GO:0000323	6.14263e-13	1	92	413	lytic vacuole	CC	1.60384e-10
2761	GO:0005764	6.14263e-13	1	92	413	lysosome	CC	1.60384e-10
17662	GO:0098602	6.16861e-13	1	116	560	single organism cell adhesion	BP	1.60384e-10
12957	GO:0048518	6.69895e-13	1	614	4675	positive regulation of biological process	BP	1.72074e-10
8686	GO:0032940	6.82888e-13	1	154	832	secretion by cell	BP	1.73323e-10
2740	GO:0005737	8.02923e-13	1	1056	9008	cytoplasm	CC	2.01392e-10
5108	GO:0012505	8.69268e-13	1	441	3139	endomembrane system	CC	2.15498e-10
11761	GO:0045121	9.34341e-13	1	79	319	membrane raft	CC	2.26365e-10
17775	GO:0098857	9.34341e-13	1	79	319	membrane microdomain	CC	2.26365e-10
13337	GO:0050794	9.74746e-13	1	971	8043	regulation of cellular process	BP	2.33501e-10
7058	GO:0023051	1.20594e-12	1	376	2595	regulation of signaling	BP	2.85673e-10
4671	GO:0010033	1.30412e-12	1	319	2177	response to organic substance	BP	3.05536e-10
13336	GO:0050793	1.33814e-12	1	325	2158	regulation of developmental process	BP	3.10098e-10
4854	GO:0010646	1.41379e-12	1	373	2573	regulation of cell communication	BP	3.24107e-10
3488	GO:0006897	1.537e-12	1	102	471	endocytosis	BP	3.48605e-10
10902	GO:0043025	2.11319e-12	1	123	612	neuronal cell body	CC	4.74245e-10
17654	GO:0098590	2.7557e-12	1	161	858	plasma membrane region	CC	6.11995e-10
1093	GO:0002443	2.84413e-12	1	64	255	leukocyte mediated immunity	BP	6.25122e-10
13637	GO:0051249	6.86938e-12	1	78	345	regulation of lymphocyte activation	BP	1.49444e-09
6628	GO:0019882	7.13493e-12	1	31	88	antigen processing and presentation	BP	1.53653e-09
12573	GO:0046903	7.57241e-12	1	167	954	secretion	BP	1.61444e-09
17638	GO:0098552	7.83141e-12	1	93	432	side of membrane	CC	1.65313e-09
7060	GO:0023056	9.50924e-12	1	224	1428	positive regulation of signaling	BP	1.97001e-09
4855	GO:0010647	9.51739e-12	1	223	1420	positive regulation of cell communication	BP	1.97001e-09
15832	GO:0070887	1.0647e-11	1	302	2086	cellular response to chemical stimulus	BP	2.18264e-09
5802	GO:0016337	1.12309e-11	1	104	505	single organismal cell-cell adhesion	BP	2.28042e-09
3634	GO:0007159	1.1808e-11	1	69	292	leukocyte cell-cell adhesion	BP	2.37497e-09
10429	GO:0042110	1.26238e-11	1	87	406	T cell activation	BP	2.51532e-09
17653	GO:0098589	1.30469e-11	1	87	385	membrane region	CC	2.57556e-09
18491	GO:1901700	1.63477e-11	1	188	1175	response to oxygen-containing compound	BP	3.19755e-09
1048	GO:0002366	2.04391e-11	1	52	190	leukocyte activation involved in immune response	BP	3.96147e-09
983	GO:0002263	2.9842e-11	1	52	192	cell activation involved in immune response	BP	5.73181e-09
20589	GO:2000026	3.12842e-11	1	261	1692	regulation of multicellular organismal development	BP	5.95518e-09
13510	GO:0051050	3.68846e-11	1	158	920	positive regulation of transport	BP	6.9591e-09
2769	GO:0005773	4.26442e-11	1	99	490	vacuole	CC	7.97522e-09
12754	GO:0048002	4.42759e-11	1	22	52	antigen processing and presentation of peptide antigen	BP	8.20837e-09
13325	GO:0050776	4.59046e-11	1	101	515	regulation of immune response	BP	8.39411e-09
11599	GO:0044710	4.60652e-11	1	431	3238	single-organism metabolic process	BP	8.39411e-09
12961	GO:0048522	5.17726e-11	1	555	4245	positive regulation of cellular process	BP	9.35418e-09
13072	GO:0048731	5.97237e-11	1	514	3821	system development	BP	1.07001e-08
10437	GO:0042127	6.02775e-11	1	221	1425	regulation of cell proliferation	BP	1.07093e-08
2682	GO:0005615	6.48479e-11	1	177	1155	extracellular space	CC	1.14261e-08
17734	GO:0098793	7.31201e-11	1	75	327	presynapse	CC	1.2778e-08
15346	GO:0065009	8.85029e-11	1	297	2028	regulation of molecular function	BP	1.52728e-08
7319	GO:0030425	8.88289e-11	1	110	545	dendrite	CC	1.52728e-08
13633	GO:0051241	8.9936e-11	1	171	1031	negative regulation of multicellular organismal process	BP	1.53395e-08
9715	GO:0035556	1.08746e-10	1	307	2073	intracellular signal transduction	BP	1.84006e-08
13556	GO:0051128	1.24638e-10	1	315	2142	regulation of cellular component organization	BP	2.09235e-08
13654	GO:0051270	1.28311e-10	1	138	762	regulation of cellular component movement	BP	2.13718e-08
3896	GO:0008092	1.35851e-10	1	141	779	cytoskeletal protein binding	MF	2.24523e-08
4654	GO:0009986	1.38319e-10	1	130	712	cell surface	CC	2.26843e-08
15724	GO:0070661	1.52054e-10	1	61	262	leukocyte proliferation	BP	2.47465e-08
3433	GO:0006811	1.59232e-10	1	205	1284	ion transport	BP	2.57183e-08
7798	GO:0031410	1.6334e-10	1	225	1441	cytoplasmic vesicle	CC	2.61835e-08
17600	GO:0097708	2.07558e-10	1	225	1445	intracellular vesicle	CC	3.30234e-08
8150	GO:0032101	2.13597e-10	1	108	585	regulation of response to external stimulus	BP	3.37325e-08
17745	GO:0098805	2.26288e-10	1	165	972	whole membrane	CC	3.5474e-08
679	GO:0001819	2.3155e-10	1	72	334	positive regulation of cytokine production	BP	3.60339e-08
4648	GO:0009966	2.34858e-10	1	325	2249	regulation of signal transduction	BP	3.62838e-08
8688	GO:0032943	2.38624e-10	1	59	251	mononuclear cell proliferation	BP	3.66004e-08
20655	GO:2000145	2.44113e-10	1	127	693	regulation of cell motility	BP	3.71749e-08
8238	GO:0032279	2.94387e-10	1	58	216	asymmetric synapse	CC	4.45129e-08
17897	GO:0099503	3.2981e-10	1	84	419	secretory vesicle	CC	4.9518e-08
7318	GO:0030424	3.33653e-10	1	95	459	axon	CC	4.97447e-08
7771	GO:0031347	3.59463e-10	1	87	443	regulation of defense response	BP	5.32205e-08
8562	GO:0032760	3.90386e-10	1	26	68	positive regulation of tumor necrosis factor production	BP	5.74003e-08
17848	GO:0098984	4.07958e-10	1	58	218	neuron to neuron synapse	CC	5.9573e-08
989	GO:0002275	4.3435e-10	1	26	65	myeloid cell activation involved in immune response	BP	6.29955e-08
970	GO:0002237	4.45731e-10	1	57	260	response to molecule of bacterial origin	BP	6.42093e-08
5163	GO:0014069	4.61412e-10	1	57	213	postsynaptic density	CC	6.60221e-08
11947	GO:0045595	4.84136e-10	1	236	1535	regulation of cell differentiation	BP	6.88118e-08
8323	GO:0032403	5.31282e-10	1	140	794	protein complex binding	MF	7.50128e-08
17735	GO:0098794	5.50802e-10	1	92	430	postsynapse	CC	7.72573e-08
19250	GO:1903557	5.99187e-10	1	26	69	positive regulation of tumor necrosis factor superfamily cytokine production	BP	8.34946e-08
17943	GO:0099572	6.45104e-10	1	57	215	postsynaptic specialization	CC	8.93092e-08
11557	GO:0044463	7.57898e-10	1	162	956	cell projection part	CC	1.04248e-07
2448	GO:0005102	7.8943e-10	1	199	1330	receptor binding	MF	1.07889e-07
8404	GO:0032502	8.49612e-10	1	633	5005	developmental process	BP	1.15374e-07
13897	GO:0051704	9.29544e-10	1	216	1482	multi-organism process	BP	1.2543e-07
13327	GO:0050778	9.49538e-10	1	81	400	positive regulation of immune response	BP	1.27322e-07
17724	GO:0098772	1.12238e-09	1	174	1083	molecular function regulator	MF	1.49557e-07
4655	GO:0009987	1.19254e-09	1	1319	11942	cellular process	BP	1.5792e-07
12469	GO:0046651	1.26958e-09	1	57	249	lymphocyte proliferation	BP	1.67083e-07
1226	GO:0002683	1.37542e-09	1	73	362	negative regulation of immune system process	BP	1.79901e-07
6999	GO:0022610	1.46816e-09	1	187	1131	biological adhesion	BP	1.9086e-07
9089	GO:0034097	1.65345e-09	1	95	503	response to cytokine	BP	2.13645e-07
7280	GO:0030334	1.6764e-09	1	120	661	regulation of cell migration	BP	2.15057e-07
19002	GO:1903037	1.68454e-09	1	60	267	regulation of leukocyte cell-cell adhesion	BP	2.15057e-07
7112	GO:0030100	1.74245e-09	1	52	209	regulation of endocytosis	BP	2.20097e-07
6984	GO:0022407	1.74467e-09	1	72	341	regulation of cell-cell adhesion	BP	2.20097e-07
3712	GO:0007268	1.92466e-09	1	105	570	chemical synaptic transmission	BP	2.39964e-07
17811	GO:0098916	1.92466e-09	1	105	570	anterograde trans-synaptic signaling	BP	2.39964e-07
17921	GO:0099537	2.16285e-09	1	105	571	trans-synaptic signaling	BP	2.68093e-07
11624	GO:0044767	2.23376e-09	1	625	4959	single-organism developmental process	BP	2.75282e-07
17920	GO:0099536	2.41118e-09	1	105	572	synaptic signaling	BP	2.95438e-07
1094	GO:0002444	2.42588e-09	1	25	66	myeloid leukocyte mediated immunity	BP	2.95542e-07
4649	GO:0009967	2.59897e-09	1	192	1230	positive regulation of signal transduction	BP	3.1483e-07
18492	GO:1901701	2.64138e-09	1	133	816	cellular response to oxygen-containing compound	BP	3.18159e-07
15980	GO:0071216	2.68306e-09	1	42	176	cellular response to biotic stimulus	BP	3.21364e-07
3641	GO:0007166	2.74965e-09	1	286	1983	cell surface receptor signaling pathway	BP	3.275e-07
976	GO:0002250	2.82981e-09	1	63	292	adaptive immune response	BP	3.35175e-07
7395	GO:0030595	3.1663e-09	1	42	169	leukocyte chemotaxis	BP	3.72959e-07
4015	GO:0008283	3.20156e-09	1	250	1719	cell proliferation	BP	3.7504e-07
13386	GO:0050863	3.78495e-09	1	57	253	regulation of T cell activation	BP	4.40957e-07
2777	GO:0005783	4.56754e-09	1	204	1350	endoplasmic reticulum	CC	5.29239e-07
8398	GO:0032496	4.69372e-09	1	52	243	response to lipopolysaccharide	BP	5.40919e-07
3630	GO:0007155	5.35295e-09	1	183	1120	cell adhesion	BP	6.13574e-07
10356	GO:0040012	5.40877e-09	1	132	763	regulation of locomotion	BP	6.16658e-07
2941	GO:0006066	5.78593e-09	1	51	214	alcohol metabolic process	BP	6.54732e-07
16029	GO:0071310	5.80414e-09	1	241	1675	cellular response to organic substance	BP	6.54732e-07
7148	GO:0030155	5.87851e-09	1	107	583	regulation of cell adhesion	BP	6.59631e-07
7281	GO:0030335	6.39698e-09	1	80	396	positive regulation of cell migration	BP	7.1405e-07
15982	GO:0071219	6.55606e-09	1	38	157	cellular response to molecule of bacterial origin	BP	7.27996e-07
15726	GO:0070663	7.9106e-09	1	48	204	regulation of leukocyte proliferation	BP	8.73855e-07
19233	GO:1903530	8.20088e-09	1	111	628	regulation of secretion by cell	BP	9.01251e-07
17663	GO:0098609	8.34633e-09	1	112	616	cell-cell adhesion	BP	9.12532e-07
13506	GO:0051046	8.95527e-09	1	118	681	regulation of secretion	BP	9.74114e-07
12958	GO:0048519	9.42145e-09	1	529	4189	negative regulation of biological process	BP	1.01962e-06
16786	GO:0072676	1.01402e-08	1	22	64	lymphocyte migration	BP	1.09186e-06
979	GO:0002253	1.06392e-08	1	59	265	activation of immune response	BP	1.13984e-06
13132	GO:0048856	1.12203e-08	1	589	4665	anatomical structure development	BP	1.19608e-06
1246	GO:0002703	1.19256e-08	1	41	156	regulation of leukocyte mediated immunity	BP	1.26495e-06
13390	GO:0050867	1.26079e-08	1	57	259	positive regulation of cell activation	BP	1.33069e-06
13142	GO:0048869	1.2812e-08	1	464	3563	cellular developmental process	BP	1.34557e-06
1239	GO:0002696	1.34597e-08	1	55	247	positive regulation of leukocyte activation	BP	1.40096e-06
12814	GO:0048167	1.34708e-08	1	46	203	regulation of synaptic plasticity	BP	1.40096e-06
4628	GO:0009897	1.39066e-08	1	57	260	external side of plasma membrane	CC	1.43926e-06
2860	GO:0005924	1.43235e-08	1	70	345	cell-substrate adherens junction	CC	1.47525e-06
3312	GO:0006629	1.50568e-08	1	160	1021	lipid metabolic process	BP	1.54332e-06
8689	GO:0032944	1.57121e-08	1	47	198	regulation of mononuclear cell proliferation	BP	1.60278e-06
14756	GO:0060627	1.74085e-08	1	85	438	regulation of vesicle-mediated transport	BP	1.76738e-06
18812	GO:1902580	1.82275e-08	1	134	797	single-organism cellular localization	BP	1.84176e-06
16051	GO:0071345	1.84041e-08	1	79	411	cellular response to cytokine stimulus	BP	1.85083e-06
11444	GO:0044281	1.87346e-08	1	218	1544	small molecule metabolic process	BP	1.87522e-06
3434	GO:0006812	1.89053e-08	1	148	916	cation transport	BP	1.88346e-06
2861	GO:0005925	1.94429e-08	1	69	340	focal adhesion	CC	1.92801e-06
20657	GO:2000147	1.96249e-08	1	80	408	positive regulation of cell motility	BP	1.93705e-06
14532	GO:0060326	1.98558e-08	1	49	223	cell chemotaxis	BP	1.95081e-06
7674	GO:0031175	1.99918e-08	1	147	869	neuron projection development	BP	1.95517e-06
3718	GO:0007275	2.07776e-08	1	549	4309	multicellular organism development	BP	2.02274e-06
7773	GO:0031349	2.39165e-08	1	54	248	positive regulation of defense response	BP	2.31773e-06
13639	GO:0051251	2.43557e-08	1	50	218	positive regulation of lymphocyte activation	BP	2.34961e-06
5721	GO:0016192	2.47393e-08	1	168	1054	vesicle-mediated transport	BP	2.37587e-06
12851	GO:0048247	2.53617e-08	1	16	40	lymphocyte chemotaxis	BP	2.42471e-06
11055	GO:0043269	2.54994e-08	1	104	588	regulation of ion transport	BP	2.427e-06
4016	GO:0008284	2.69004e-08	1	130	798	positive regulation of cell proliferation	BP	2.54896e-06
7098	GO:0030055	2.89009e-08	1	70	350	cell-substrate junction	CC	2.71944e-06
8516	GO:0032680	2.89546e-08	1	32	113	regulation of tumor necrosis factor production	BP	2.71944e-06
15985	GO:0071222	3.18085e-08	1	35	148	cellular response to lipopolysaccharide	BP	2.97437e-06
13334	GO:0050790	3.55949e-08	1	221	1514	regulation of catalytic activity	BP	3.3139e-06
12962	GO:0048523	3.58166e-08	1	486	3824	negative regulation of cellular process	BP	3.32004e-06
7147	GO:0030154	3.82311e-08	1	443	3392	cell differentiation	BP	3.51733e-06
8490	GO:0032640	3.82749e-08	1	32	114	tumor necrosis factor production	BP	3.51733e-06
1240	GO:0002697	4.32131e-08	1	58	279	regulation of immune effector process	BP	3.95409e-06
18814	GO:1902582	4.34146e-08	1	109	623	single-organism intracellular transport	BP	3.95555e-06
2619	GO:0005488	4.77414e-08	1	1195	10653	binding	MF	4.33126e-06
19248	GO:1903555	4.97374e-08	1	32	115	regulation of tumor necrosis factor superfamily cytokine production	BP	4.49323e-06
3820	GO:0007596	5.06813e-08	1	40	155	blood coagulation	BP	4.55918e-06
11933	GO:0045576	5.32559e-08	1	21	55	mast cell activation	BP	4.77066e-06
3489	GO:0006898	5.9391e-08	1	46	188	receptor-mediated endocytosis	BP	5.2765e-06
12934	GO:0048471	5.93977e-08	1	100	556	perinuclear region of cytoplasm	CC	5.2765e-06
7704	GO:0031252	6.25005e-08	1	67	310	cell leading edge	CC	5.52909e-06
2852	GO:0005912	6.88056e-08	1	81	430	adherens junction	CC	6.06172e-06
11683	GO:0044877	7.41395e-08	1	153	973	macromolecular complex binding	MF	6.49948e-06
3822	GO:0007599	7.43843e-08	1	40	157	hemostasis	BP	6.49948e-06
11072	GO:0043299	7.52316e-08	1	21	56	leukocyte degranulation	BP	6.54669e-06
16282	GO:0071706	7.64392e-08	1	32	117	tumor necrosis factor superfamily cytokine production	BP	6.6102e-06
10402	GO:0042060	7.66638e-08	1	63	305	wound healing	BP	6.6102e-06
13656	GO:0051272	7.68917e-08	1	80	420	positive regulation of cellular component movement	BP	6.6102e-06
10537	GO:0042330	7.95601e-08	1	82	447	taxis	BP	6.81213e-06
1238	GO:0002695	8.26028e-08	1	36	138	negative regulation of leukocyte activation	BP	7.04437e-06
11558	GO:0044464	8.56435e-08	1	1391	12793	cell part	CC	7.27458e-06
13251	GO:0050670	8.62068e-08	1	45	196	regulation of lymphocyte proliferation	BP	7.29337e-06
10430	GO:0042113	8.94448e-08	1	47	203	B cell activation	BP	7.53586e-06
13355	GO:0050817	8.978e-08	1	40	158	coagulation	BP	7.53586e-06
2684	GO:0005623	9.28478e-08	1	1391	12798	cell	CC	7.76281e-06
17313	GO:0097060	9.36036e-08	1	64	291	synaptic membrane	CC	7.79543e-06
12063	GO:0045785	9.47944e-08	1	68	341	positive regulation of cell adhesion	BP	7.86388e-06
13389	GO:0050866	9.58376e-08	1	39	156	negative regulation of cell activation	BP	7.91961e-06
15429	GO:0070161	9.83329e-08	1	83	446	anchoring junction	CC	8.09443e-06
13365	GO:0050830	1.10937e-07	1	20	57	defense response to Gram-positive bacterium	BP	9.09682e-06
18617	GO:1902105	1.18875e-07	1	52	241	regulation of leukocyte differentiation	BP	9.71042e-06
1137	GO:0002521	1.24532e-07	1	84	459	leukocyte differentiation	BP	1.01336e-05
12074	GO:0045807	1.27385e-07	1	35	131	positive regulation of endocytosis	BP	1.03264e-05
8972	GO:0033627	1.29732e-07	1	19	47	cell adhesion mediated by integrin	BP	1.04768e-05
3511	GO:0006935	1.31911e-07	1	81	445	chemotaxis	BP	1.06126e-05
6986	GO:0022409	1.32645e-07	1	45	194	positive regulation of cell-cell adhesion	BP	1.06315e-05
3174	GO:0006461	1.38258e-07	1	162	1080	protein complex assembly	BP	1.09987e-05
15503	GO:0070271	1.38258e-07	1	162	1080	protein complex biogenesis	BP	1.09987e-05
1361	GO:0002886	1.45471e-07	1	17	40	regulation of myeloid leukocyte mediated immunity	BP	1.15295e-05
18787	GO:1902531	1.55961e-07	1	205	1397	regulation of intracellular signal transduction	BP	1.22991e-05
1126	GO:0002504	1.56334e-07	1	11	20	antigen processing and presentation of peptide or polysaccharide antigen via MHC class II	BP	1.22991e-05
16750	GO:0072593	1.61909e-07	1	49	227	reactive oxygen species metabolic process	BP	1.26908e-05
329	GO:0000902	1.7209e-07	1	146	885	cell morphogenesis	BP	1.34394e-05
11045	GO:0043254	1.74328e-07	1	66	330	regulation of protein complex assembly	BP	1.35645e-05
17549	GO:0097529	1.81804e-07	1	36	152	myeloid leukocyte migration	BP	1.40948e-05
13344	GO:0050804	1.86671e-07	1	67	356	modulation of synaptic transmission	BP	1.44196e-05
3858	GO:0008021	1.9231e-07	1	38	149	synaptic vesicle	CC	1.48016e-05
16328	GO:0071822	1.98317e-07	1	175	1187	protein complex subunit organization	BP	1.5209e-05
16261	GO:0071674	2.12007e-07	1	20	64	mononuclear cell migration	BP	1.62007e-05
19321	GO:1903706	2.13182e-07	1	63	329	regulation of hemopoiesis	BP	1.62323e-05
13368	GO:0050839	2.14889e-07	1	78	411	cell adhesion molecule binding	MF	1.6304e-05
7081	GO:0030029	2.28223e-07	1	107	612	actin filament-based process	BP	1.72543e-05
16279	GO:0071702	2.37901e-07	1	301	2233	organic substance transport	BP	1.79225e-05
1665	GO:0003779	2.52144e-07	1	70	356	actin binding	MF	1.89137e-05
1228	GO:0002685	2.52833e-07	1	37	157	regulation of leukocyte migration	BP	1.89137e-05
11744	GO:0045088	2.53847e-07	1	45	195	regulation of innate immune response	BP	1.89231e-05
15576	GO:0070382	2.62264e-07	1	41	168	exocytic vesicle	CC	1.94825e-05
4798	GO:0010562	2.6528e-07	1	146	946	positive regulation of phosphorus metabolic process	BP	1.95701e-05
12151	GO:0045937	2.6528e-07	1	146	946	positive regulation of phosphate metabolic process	BP	1.95701e-05
1230	GO:0002687	2.86098e-07	1	30	117	positive regulation of leukocyte migration	BP	2.10331e-05
19004	GO:1903039	2.87625e-07	1	40	169	positive regulation of leukocyte cell-cell adhesion	BP	2.10728e-05
3711	GO:0007267	3.02175e-07	1	183	1233	cell-cell signaling	BP	2.19944e-05
8539	GO:0032722	3.02269e-07	1	19	51	positive regulation of chemokine production	BP	2.19944e-05
13150	GO:0048878	3.04859e-07	1	144	935	chemical homeostasis	BP	2.21074e-05
12624	GO:0046983	3.30488e-07	1	168	1148	protein dimerization activity	MF	2.38848e-05
3852	GO:0008009	3.4246e-07	1	12	31	chemokine activity	MF	2.46664e-05
13376	GO:0050853	3.45114e-07	1	16	36	B cell receptor signaling pathway	BP	2.47738e-05
10361	GO:0040017	3.58171e-07	1	80	437	positive regulation of locomotion	BP	2.56248e-05
16838	GO:0080134	3.59639e-07	1	152	1004	regulation of response to stress	BP	2.56438e-05
10434	GO:0042119	3.62099e-07	1	10	16	neutrophil activation	BP	2.57332e-05
1280	GO:0002757	3.8745e-07	1	49	224	immune response-activating signal transduction	BP	2.74433e-05
4555	GO:0009611	3.98188e-07	1	72	383	response to wounding	BP	2.81105e-05
18789	GO:1902533	4.12782e-07	1	128	816	positive regulation of intracellular signal transduction	BP	2.90446e-05
1099	GO:0002449	4.60839e-07	1	43	194	lymphocyte mediated immunity	BP	3.23193e-05
5653	GO:0016042	4.78757e-07	1	51	245	lipid catabolic process	BP	3.34659e-05
8867	GO:0033267	4.84382e-07	1	48	209	axon part	CC	3.37485e-05
1287	GO:0002764	4.94119e-07	1	50	233	immune response-regulating signaling pathway	BP	3.43147e-05
7159	GO:0030168	5.61148e-07	1	25	81	platelet activation	BP	3.88431e-05
7207	GO:0030234	6.28783e-07	1	125	802	enzyme regulator activity	MF	4.3384e-05
3496	GO:0006909	7.33113e-07	1	36	145	phagocytosis	BP	5.04193e-05
11461	GO:0044306	7.35522e-07	1	44	192	neuron projection terminus	CC	5.04223e-05
1122	GO:0002495	7.93072e-07	1	10	19	antigen processing and presentation of peptide antigen via MHC class II	BP	5.41932e-05
13298	GO:0050727	8.29165e-07	1	50	251	regulation of inflammatory response	BP	5.64786e-05
14498	GO:0060284	9.19603e-07	1	139	871	regulation of cell development	BP	6.23598e-05
10419	GO:0042098	9.21357e-07	1	40	181	T cell proliferation	BP	6.23598e-05
13030	GO:0048666	1.12261e-06	1	159	1017	neuron development	BP	7.57407e-05
15728	GO:0070665	1.19004e-06	1	32	129	positive regulation of leukocyte proliferation	BP	8.00368e-05
10431	GO:0042116	1.24715e-06	1	19	56	macrophage activation	BP	8.36138e-05
10562	GO:0042379	1.31031e-06	1	14	41	chemokine receptor binding	MF	8.75733e-05
1144	GO:0002532	1.31641e-06	1	18	53	production of molecular mediator involved in inflammatory response	BP	8.77057e-05
13393	GO:0050870	1.35884e-06	1	37	160	positive regulation of T cell activation	BP	8.99461e-05
9213	GO:0034341	1.36157e-06	1	21	73	response to interferon-gamma	BP	8.99461e-05
13378	GO:0050855	1.36269e-06	1	9	13	regulation of B cell receptor signaling pathway	BP	8.99461e-05
16095	GO:0071402	1.39617e-06	1	9	14	cellular response to lipoprotein particle stimulus	BP	9.18716e-05
11949	GO:0045597	1.50461e-06	0.999999	141	900	positive regulation of cell differentiation	BP	9.87025e-05
1727	GO:0003924	1.62441e-06	1	49	240	GTPase activity	MF	0.000106235
1104	GO:0002460	1.63666e-06	0.999999	44	209	adaptive immune response based on somatic recombination of immune receptors built from immunoglobulin superfamily domains	BP	0.000106708
1114	GO:0002478	1.6598e-06	1	10	21	antigen processing and presentation of exogenous peptide antigen	BP	0.000107887
20823	GO:2000377	1.69869e-06	0.999999	37	160	regulation of reactive oxygen species metabolic process	BP	0.000110079
8691	GO:0032946	1.7414e-06	0.999999	31	125	positive regulation of mononuclear cell proliferation	BP	0.000112505
9644	GO:0035418	1.8545e-06	1	15	35	protein localization to synapse	BP	0.00011945
17550	GO:0097530	1.89455e-06	0.999999	26	105	granulocyte migration	BP	0.000121662
13534	GO:0051094	2.02058e-06	0.999999	180	1214	positive regulation of developmental process	BP	0.000129365
10535	GO:0042327	2.11949e-06	0.999999	130	837	positive regulation of phosphorylation	BP	0.000135292
7393	GO:0030593	2.25466e-06	0.999999	20	72	neutrophil chemotaxis	BP	0.000143491
13398	GO:0050878	2.29572e-06	0.999999	57	291	regulation of body fluid levels	BP	0.000145411
20366	GO:1990266	2.29848e-06	0.999999	22	83	neutrophil migration	BP	0.000145411
11714	GO:0045055	2.62971e-06	0.999999	38	162	regulated exocytosis	BP	0.000165874
6630	GO:0019884	2.7784e-06	1	11	26	antigen processing and presentation of exogenous antigen	BP	0.000174736
14280	GO:0055094	2.90454e-06	1	10	18	response to lipoprotein particle	BP	0.000182132
8718	GO:0032989	2.91342e-06	0.999998	152	969	cellular component morphogenesis	BP	0.000182153
20843	GO:2000401	2.98891e-06	1	13	33	regulation of lymphocyte migration	BP	0.000186326
7110	GO:0030098	3.04624e-06	0.999999	60	312	lymphocyte differentiation	BP	0.000188933
14502	GO:0060291	3.04846e-06	0.999999	23	105	long-term synaptic potentiation	BP	0.000188933
4020	GO:0008289	3.24754e-06	0.999998	95	577	lipid binding	MF	0.000200689
993	GO:0002279	3.30155e-06	0.999999	15	39	mast cell activation involved in immune response	BP	0.000202851
11076	GO:0043303	3.30155e-06	0.999999	15	39	mast cell degranulation	BP	0.000202851
1401	GO:0003008	3.49928e-06	0.999998	196	1376	system process	BP	0.000214216
11464	GO:0044309	3.51091e-06	0.999999	36	147	neuron spine	CC	0.000214216
13638	GO:0051250	3.51668e-06	0.999999	30	122	negative regulation of lymphocyte activation	BP	0.000214216
17743	GO:0098802	3.71028e-06	0.999999	38	160	plasma membrane receptor complex	CC	0.000225365
12991	GO:0048585	3.8383e-06	0.999998	182	1259	negative regulation of response to stimulus	BP	0.000232479
13387	GO:0050864	3.97186e-06	0.999999	28	107	regulation of B cell activation	BP	0.000239887
18619	GO:1902107	4.14738e-06	0.999999	33	139	positive regulation of leukocyte differentiation	BP	0.00024978
13558	GO:0051130	4.262e-06	0.999997	167	1118	positive regulation of cellular component organization	BP	0.00025596
1242	GO:0002699	4.28022e-06	0.999998	36	163	positive regulation of immune effector process	BP	0.000256332
6964	GO:0022008	4.34835e-06	0.999997	213	1464	neurogenesis	BP	0.000259683
10697	GO:0042592	4.36205e-06	0.999997	205	1461	homeostatic process	BP	0.000259773
3694	GO:0007229	4.37717e-06	0.999999	23	76	integrin-mediated signaling pathway	BP	0.000259948
13407	GO:0050890	4.43179e-06	0.999998	54	263	cognition	BP	0.00026246
4488	GO:0009306	4.5835e-06	0.999998	79	454	protein secretion	BP	0.000270693
16281	GO:0071705	4.62766e-06	0.999997	260	1931	nitrogen compound transport	BP	0.000272546
7689	GO:0031226	4.71615e-06	0.999997	165	1087	intrinsic component of plasma membrane	CC	0.000276993
1098	GO:0002448	4.74336e-06	0.999999	15	40	mast cell mediated immunity	BP	0.000277826
17371	GO:0097164	4.94205e-06	0.999998	32	136	ammonium ion metabolic process	BP	0.00028867
3831	GO:0007611	5.02221e-06	0.999998	50	238	learning or memory	BP	0.000292551
20825	GO:2000379	5.15796e-06	0.999999	24	89	positive regulation of reactive oxygen species metabolic process	BP	0.00029964
764	GO:0001934	5.20576e-06	0.999997	123	795	positive regulation of protein phosphorylation	BP	0.000301395
5654	GO:0016043	5.21645e-06	0.999996	601	4951	cellular component organization	BP	0.000301395
2851	GO:0005911	5.29583e-06	0.999997	75	408	cell-cell junction	CC	0.000305154
744	GO:0001909	5.31117e-06	0.999999	22	79	leukocyte mediated cytotoxicity	BP	0.000305213
4573	GO:0009653	5.4349e-06	0.999996	302	2218	anatomical structure morphogenesis	BP	0.000311484
13313	GO:0050764	5.49766e-06	0.999999	22	76	regulation of phagocytosis	BP	0.000314236
8152	GO:0032103	5.59325e-06	0.999998	46	240	positive regulation of response to external stimulus	BP	0.000318097
16096	GO:0071404	5.59505e-06	1	8	12	cellular response to low-density lipoprotein particle stimulus	BP	0.000318097
6428	GO:0019221	5.74938e-06	0.999998	50	257	cytokine-mediated signaling pathway	BP	0.000326002
16228	GO:0071621	5.80959e-06	0.999998	23	93	granulocyte chemotaxis	BP	0.000328542
2312	GO:0004871	5.91568e-06	0.999996	158	1065	signal transducer activity	MF	0.000333657
14369	GO:0060076	6.15633e-06	0.999999	15	36	excitatory synapse	CC	0.000346314
959	GO:0002218	6.40737e-06	0.999998	29	114	activation of innate immune response	BP	0.000359487
7176	GO:0030193	6.552e-06	0.999998	22	76	regulation of blood coagulation	BP	0.000365677
18043	GO:1900046	6.552e-06	0.999998	22	76	regulation of hemostasis	BP	0.000365677
13697	GO:0051336	6.66665e-06	0.999996	121	788	regulation of hydrolase activity	BP	0.00037082
11031	GO:0043235	6.67893e-06	0.999997	61	311	receptor complex	CC	0.00037082
12272	GO:0046165	6.71934e-06	0.999998	24	86	alcohol biosynthetic process	BP	0.000371877
1110	GO:0002474	6.73285e-06	0.999999	12	33	antigen processing and presentation of peptide antigen via MHC class I	BP	0.000371877
2507	GO:0005178	6.84136e-06	0.999998	26	94	integrin binding	MF	0.000376049
10811	GO:0042802	6.84367e-06	0.999996	189	1361	identical protein binding	MF	0.000376049
11601	GO:0044712	6.88476e-06	0.999996	107	692	single-organism catabolic process	BP	0.000377334
8336	GO:0032418	6.9552e-06	0.999999	17	51	lysosome localization	BP	0.000380218
1156	GO:0002548	7.03053e-06	0.999999	14	45	monocyte chemotaxis	BP	0.000383353
12932	GO:0048468	7.14798e-06	0.999995	262	1903	cell development	BP	0.000388763
13284	GO:0050708	7.42917e-06	0.999996	67	373	regulation of protein secretion	BP	0.000403028
7066	GO:0030003	7.51327e-06	0.999996	85	511	cellular cation homeostasis	BP	0.000406526
18443	GO:1901615	7.53179e-06	0.999996	66	369	organic hydroxy compound metabolic process	BP	0.000406526
14267	GO:0055080	7.793e-06	0.999996	95	587	cation homeostasis	BP	0.000419562
5719	GO:0016188	7.85544e-06	1	7	9	synaptic vesicle maturation	BP	0.000421859
14269	GO:0055082	8.16622e-06	0.999995	101	638	cellular chemical homeostasis	BP	0.000437447
1299	GO:0002790	8.21769e-06	0.999996	83	492	peptide secretion	BP	0.000439101
17723	GO:0098771	8.36831e-06	0.999995	97	603	inorganic ion homeostasis	BP	0.000446031
11282	GO:0043679	8.81352e-06	0.999996	39	177	axon terminus	CC	0.000468589
4056	GO:0008347	8.92234e-06	0.999998	17	49	glial cell migration	BP	0.00047254
2839	GO:0005887	8.93216e-06	0.999994	157	1030	integral component of plasma membrane	CC	0.00047254
996	GO:0002283	9.08593e-06	1	7	10	neutrophil activation involved in immune response	BP	0.000479485
11002	GO:0043195	9.15846e-06	0.999997	28	109	terminal bouton	CC	0.000480621
12888	GO:0048306	9.16258e-06	0.999998	19	65	calcium-dependent protein binding	MF	0.000480621
11516	GO:0044403	9.17507e-06	0.999995	72	423	symbiosis, encompassing mutualism through parasitism	BP	0.000480621
13341	GO:0050801	9.54601e-06	0.999995	104	658	ion homeostasis	BP	0.000498826
18838	GO:1902652	9.8427e-06	0.999997	27	107	secondary alcohol metabolic process	BP	0.000513072
3981	GO:0008219	1.0117e-05	0.999993	236	1762	cell death	BP	0.000526084
13252	GO:0050671	1.02025e-05	0.999997	29	123	positive regulation of lymphocyte proliferation	BP	0.00052924
8492	GO:0032642	1.03872e-05	0.999997	20	68	regulation of chemokine production	BP	0.000537512
10078	GO:0036230	1.04796e-05	0.999999	10	21	granulocyte activation	BP	0.000540983
6641	GO:0019900	1.07748e-05	0.999994	109	664	kinase binding	MF	0.000554876
3833	GO:0007613	1.1118e-05	0.999996	29	113	memory	BP	0.000570432
2313	GO:0004872	1.11571e-05	0.999993	144	965	receptor activity	MF	0.000570432
14381	GO:0060089	1.11571e-05	0.999993	144	965	molecular transducer activity	MF	0.000570432
6645	GO:0019904	1.13309e-05	0.999993	116	731	protein domain specific binding	MF	0.000577928
11073	GO:0043300	1.14694e-05	0.999998	14	37	regulation of leukocyte degranulation	BP	0.000583598
7140	GO:0030141	1.16164e-05	0.999995	51	279	secretory granule	CC	0.000589672
13346	GO:0050806	1.17531e-05	0.999995	36	187	positive regulation of synaptic transmission	BP	0.000595032
20632	GO:2000106	1.17778e-05	0.999997	23	90	regulation of leukocyte apoptotic process	BP	0.000595032
16262	GO:0071675	1.18388e-05	0.999998	14	41	regulation of mononuclear cell migration	BP	0.000596698
961	GO:0002221	1.23215e-05	0.999996	27	106	pattern recognition receptor signaling pathway	BP	0.000619561
3468	GO:0006873	1.2856e-05	0.999993	86	525	cellular ion homeostasis	BP	0.000644918
11964	GO:0045619	1.34563e-05	0.999995	33	147	regulation of lymphocyte differentiation	BP	0.000673446
11004	GO:0043197	1.37166e-05	0.999995	34	143	dendritic spine	CC	0.000684869
11523	GO:0044419	1.37751e-05	0.999993	72	427	interspecies interaction between organisms	BP	0.000686183
11745	GO:0045089	1.39691e-05	0.999995	35	158	positive regulation of innate immune response	BP	0.000694221
12454	GO:0046631	1.41278e-05	0.999995	30	127	alpha-beta T cell activation	BP	0.000700476
3966	GO:0008203	1.42224e-05	0.999995	26	103	cholesterol metabolic process	BP	0.00070353
12770	GO:0048020	1.45778e-05	0.999998	10	27	CCR chemokine receptor binding	MF	0.000719439
742	GO:0001906	1.47466e-05	0.999996	23	91	cell killing	BP	0.00072609
6559	GO:0019725	1.54501e-05	0.999991	112	736	cellular homeostasis	BP	0.000758975
9057	GO:0033993	1.56168e-05	0.999991	95	612	response to lipid	BP	0.000764492
1363	GO:0002888	1.56341e-05	0.999998	10	22	positive regulation of myeloid leukocyte mediated immunity	BP	0.000764492
13356	GO:0050818	1.57613e-05	0.999996	22	80	regulation of coagulation	BP	0.000768951
13098	GO:0048786	1.58711e-05	0.999997	15	39	presynaptic active zone	CC	0.000772538
6620	GO:0019864	1.62575e-05	1	5	6	IgG binding	MF	0.000789545
7087	GO:0030036	1.6572e-05	0.999991	91	542	actin cytoskeleton organization	BP	0.00080299
16052	GO:0071346	1.70366e-05	0.999996	16	54	cellular response to interferon-gamma	BP	0.000823198
13315	GO:0050766	1.70663e-05	0.999996	17	54	positive regulation of phagocytosis	BP	0.000823198
6995	GO:0022603	1.80995e-05	0.999989	132	863	regulation of anatomical structure morphogenesis	BP	0.00086821
20500	GO:1990778	1.81076e-05	0.999992	47	235	protein localization to cell periphery	BP	0.00086821
10696	GO:0042590	1.81216e-05	1	5	6	antigen processing and presentation of exogenous peptide antigen via MHC class I	BP	0.00086821
5808	GO:0016358	1.83209e-05	0.999991	51	248	dendrite development	BP	0.000874416
1281	GO:0002758	1.83332e-05	0.999994	27	108	innate immune response-activating signal transduction	BP	0.000874416
7133	GO:0030133	1.86446e-05	0.999992	49	250	transport vesicle	CC	0.000887282
14996	GO:0061041	1.89546e-05	0.999993	29	123	regulation of wound healing	BP	0.000900027
963	GO:0002224	1.901e-05	0.999994	23	85	toll-like receptor signaling pathway	BP	0.000900654
13055	GO:0048699	1.91895e-05	0.999987	198	1372	generation of neurons	BP	0.000907139
8464	GO:0032602	1.92954e-05	0.999995	20	71	chemokine production	BP	0.000910127
11598	GO:0044708	2.02056e-05	0.999989	76	439	single-organism behavior	BP	0.000949177
2632	GO:0005516	2.02123e-05	0.999992	38	169	calmodulin binding	MF	0.000949177
13326	GO:0050777	2.0454e-05	0.999993	27	115	negative regulation of immune response	BP	0.000958414
6638	GO:0019897	2.15742e-05	0.999992	34	151	extrinsic component of plasma membrane	CC	0.00100869
13316	GO:0050767	2.24891e-05	0.999986	120	764	regulation of neurogenesis	BP	0.00104916
15460	GO:0070201	2.29715e-05	0.999986	115	752	regulation of establishment of protein localization	BP	0.00106933
12955	GO:0048514	2.37345e-05	0.999987	83	494	blood vessel morphogenesis	BP	0.00110244
17738	GO:0098797	2.53911e-05	0.999989	42	207	plasma membrane protein complex	CC	0.00117682
14283	GO:0055098	2.6539e-05	0.999998	8	14	response to low-density lipoprotein particle	BP	0.00122736
1248	GO:0002705	2.67923e-05	0.999992	23	92	positive regulation of leukocyte mediated immunity	BP	0.00123639
8973	GO:0033628	2.68562e-05	0.999996	12	31	regulation of cell adhesion mediated by integrin	BP	0.00123666
15400	GO:0070098	2.72315e-05	0.999995	12	39	chemokine-mediated signaling pathway	BP	0.00125124
16366	GO:0071887	2.79985e-05	0.999991	25	107	leukocyte apoptotic process	BP	0.00128371
5072	GO:0010959	2.84943e-05	0.999986	59	336	regulation of metal ion transport	BP	0.00130365
2787	GO:0005794	2.93934e-05	0.99998	170	1185	Golgi apparatus	CC	0.0013419
16686	GO:0072503	2.97846e-05	0.999984	66	386	cellular divalent inorganic cation homeostasis	BP	0.00135686
10670	GO:0042554	3.00837e-05	0.999996	10	24	superoxide anion generation	BP	0.00136756
1300	GO:0002791	3.03442e-05	0.999984	69	405	regulation of peptide secretion	BP	0.00137647
3288	GO:0006598	3.09003e-05	1	4	4	polyamine catabolic process	BP	0.00139837
8513	GO:0032675	3.09582e-05	0.99999	26	106	regulation of interleukin-6 production	BP	0.00139837
13533	GO:0051093	3.21935e-05	0.99998	125	841	negative regulation of developmental process	BP	0.00145109
7063	GO:0023061	3.26645e-05	0.999982	69	401	signal release	BP	0.00146921
1249	GO:0002706	3.33288e-05	0.999988	27	117	regulation of lymphocyte mediated immunity	BP	0.00149594
11372	GO:0044093	3.45341e-05	0.999977	169	1197	positive regulation of molecular function	BP	0.00154678
1170	GO:0002577	3.53344e-05	0.999997	8	16	regulation of antigen processing and presentation	BP	0.0015793
6642	GO:0019901	3.56042e-05	0.999979	98	597	protein kinase binding	MF	0.00158326
12457	GO:0046634	3.57169e-05	0.99999	21	79	regulation of alpha-beta T cell activation	BP	0.00158326
673	GO:0001810	3.572e-05	1	4	4	regulation of type I hypersensitivity	BP	0.00158326
5668	GO:0016068	3.572e-05	1	4	4	type I hypersensitivity	BP	0.00158326
11303	GO:0043900	3.58808e-05	0.999982	54	312	regulation of multi-organism process	BP	0.00158709
13619	GO:0051223	3.64471e-05	0.999978	107	698	regulation of protein transport	BP	0.0016088
6427	GO:0019220	3.67548e-05	0.999974	202	1479	regulation of phosphate metabolic process	BP	0.00161903
10411	GO:0042089	3.72417e-05	0.999988	24	98	cytokine biosynthetic process	BP	0.0016371
6558	GO:0019724	3.80954e-05	0.999988	22	91	B cell mediated immunity	BP	0.00166781
19508	GO:1904062	3.80967e-05	0.999982	47	251	regulation of cation transmembrane transport	BP	0.00166781
8474	GO:0032613	3.82148e-05	0.999992	14	42	interleukin-10 production	BP	0.00166955
5084	GO:0010975	3.88338e-05	0.999978	83	489	regulation of neuron projection development	BP	0.00169312
5106	GO:0012501	3.96721e-05	0.999972	217	1635	programmed cell death	BP	0.00172614
8706	GO:0032970	4.15574e-05	0.999979	57	311	regulation of actin filament-based process	BP	0.00180338
32	GO:0000062	4.16165e-05	0.999995	9	21	fatty-acyl-CoA binding	MF	0.00180338
10709	GO:0042612	4.18955e-05	0.999998	6	10	MHC class I protein complex	CC	0.00181179
10439	GO:0042129	4.21637e-05	0.999984	31	148	regulation of T cell proliferation	BP	0.0018197
11812	GO:0045211	4.25453e-05	0.99998	47	227	postsynaptic membrane	CC	0.00183246
16337	GO:0071840	4.28085e-05	0.999966	607	5095	cellular component organization or biogenesis	BP	0.00184007
5259	GO:0014909	4.38913e-05	0.999986	22	82	smooth muscle cell migration	BP	0.00188282
666	GO:0001802	4.48059e-05	1	4	4	type III hypersensitivity	BP	0.00191052
667	GO:0001803	4.48059e-05	1	4	4	regulation of type III hypersensitivity	BP	0.00191052
668	GO:0001805	4.48059e-05	1	4	4	positive regulation of type III hypersensitivity	BP	0.00191052
5697	GO:0016126	4.50091e-05	0.99999	15	46	sterol biosynthetic process	BP	0.00191536
13589	GO:0051174	4.59419e-05	0.999968	202	1484	regulation of phosphorus metabolic process	BP	0.00195116
10533	GO:0042325	4.60372e-05	0.999968	177	1270	regulation of phosphorylation	BP	0.00195132
12967	GO:0048534	4.6244e-05	0.999971	115	778	hematopoietic or lymphoid organ development	BP	0.00195619
7196	GO:0030217	4.6457e-05	0.999979	45	232	T cell differentiation	BP	0.00196131
13394	GO:0050871	4.80855e-05	0.999987	19	68	positive regulation of B cell activation	BP	0.00202605
4924	GO:0010757	4.90012e-05	0.999999	5	6	negative regulation of plasminogen activation	BP	0.00206056
773	GO:0001944	4.97458e-05	0.99997	97	609	vasculature development	BP	0.00208776
15569	GO:0070374	5.02112e-05	0.999979	34	167	positive regulation of ERK1 and ERK2 cascade	BP	0.00210315
7109	GO:0030097	5.03771e-05	0.999969	110	739	hemopoiesis	BP	0.00210596
3757	GO:0007399	5.16221e-05	0.999962	268	1971	nervous system development	BP	0.00215378
10933	GO:0043086	5.17798e-05	0.999969	89	572	negative regulation of catalytic activity	BP	0.00215614
1136	GO:0002520	5.21987e-05	0.999967	120	819	immune system development	BP	0.00216935
11427	GO:0044255	5.27545e-05	0.999967	113	764	cellular lipid metabolic process	BP	0.00218474
10390	GO:0042035	5.27739e-05	0.999983	22	87	regulation of cytokine biosynthetic process	BP	0.00218474
3501	GO:0006915	5.31266e-05	0.999962	213	1607	apoptotic process	BP	0.00219508
16689	GO:0072507	5.55287e-05	0.99997	68	407	divalent inorganic cation homeostasis	BP	0.00228989
8694	GO:0032956	5.58335e-05	0.999972	51	272	regulation of actin cytoskeleton organization	BP	0.00229801
14271	GO:0055085	5.59997e-05	0.999964	131	895	transmembrane transport	BP	0.00230041
10426	GO:0042107	5.68352e-05	0.999981	24	101	cytokine metabolic process	BP	0.00233024
12054	GO:0045765	5.69592e-05	0.999974	41	215	regulation of angiogenesis	BP	0.00233084
997	GO:0002285	5.85315e-05	0.999978	29	132	lymphocyte activation involved in immune response	BP	0.00238126
663	GO:0001794	5.89731e-05	1	4	4	type IIa hypersensitivity	BP	0.00238126
664	GO:0001796	5.89731e-05	1	4	4	regulation of type IIa hypersensitivity	BP	0.00238126
665	GO:0001798	5.89731e-05	1	4	4	positive regulation of type IIa hypersensitivity	BP	0.00238126
1095	GO:0002445	5.89731e-05	1	4	4	type II hypersensitivity	BP	0.00238126
1367	GO:0002892	5.89731e-05	1	4	4	regulation of type II hypersensitivity	BP	0.00238126
1368	GO:0002894	5.89731e-05	1	4	4	positive regulation of type II hypersensitivity	BP	0.00238126
7697	GO:0031234	5.9326e-05	0.999979	26	106	extrinsic component of cytoplasmic side of plasma membrane	CC	0.00239098
7166	GO:0030175	5.95459e-05	0.999981	22	80	filopodium	CC	0.00239532
14029	GO:0051960	5.99735e-05	0.999961	129	849	regulation of nervous system development	BP	0.00240798
7931	GO:0031663	6.03199e-05	0.999987	14	44	lipopolysaccharide-mediated signaling pathway	BP	0.00241733
3830	GO:0007610	6.15993e-05	0.999963	96	605	behavior	BP	0.00246397
3900	GO:0008104	6.23582e-05	0.999954	289	2230	protein localization	BP	0.00248966
18489	GO:1901698	6.25219e-05	0.999962	101	681	response to nitrogen compound	BP	0.00249153
19323	GO:1903708	6.31624e-05	0.999973	35	170	positive regulation of hemopoiesis	BP	0.00251236
19124	GO:1903305	6.37146e-05	0.999978	25	104	regulation of regulated secretory pathway	BP	0.0025296
5696	GO:0016125	6.41258e-05	0.999977	26	112	sterol metabolic process	BP	0.00254119
7768	GO:0031344	6.46582e-05	0.99996	99	618	regulation of cell projection organization	BP	0.00255754
9432	GO:0034765	6.54208e-05	0.999965	64	371	regulation of ion transmembrane transport	BP	0.00258291
8151	GO:0032102	6.72579e-05	0.999968	44	240	negative regulation of response to external stimulus	BP	0.00264589
11446	GO:0044283	6.72641e-05	0.999963	66	402	small molecule biosynthetic process	BP	0.00264589
522	GO:0001568	6.7882e-05	0.999959	93	581	blood vessel development	BP	0.00266527
3561	GO:0007015	6.80093e-05	0.999965	57	315	actin filament organization	BP	0.00266536
678	GO:0001818	6.8836e-05	0.99997	38	192	negative regulation of cytokine production	BP	0.00269281
11366	GO:0044087	6.98269e-05	0.999956	114	738	regulation of cellular component biogenesis	BP	0.00272658
10708	GO:0042611	7.06677e-05	0.999992	8	20	MHC protein complex	CC	0.00275436
16644	GO:0072358	7.0857e-05	0.999957	98	622	cardiovascular system development	BP	0.0027567
21275	GO:2001236	7.1303e-05	0.999971	33	154	regulation of extrinsic apoptotic signaling pathway	BP	0.002769
16771	GO:0072657	7.21741e-05	0.999961	66	390	protein localization to membrane	BP	0.00279773
998	GO:0002286	7.25747e-05	0.999979	19	72	T cell activation involved in immune response	BP	0.00280815
17493	GO:0097435	7.3451e-05	0.999957	86	530	supramolecular fiber organization	BP	0.00283691
1117	GO:0002483	7.44785e-05	0.999996	6	10	antigen processing and presentation of endogenous peptide antigen	BP	0.0028714
8486	GO:0032635	7.50834e-05	0.999973	26	111	interleukin-6 production	BP	0.00288949
7061	GO:0023057	7.53203e-05	0.999949	158	1107	negative regulation of signaling	BP	0.00289338
1169	GO:0002576	7.59228e-05	0.999999	5	6	platelet degranulation	BP	0.00291128
10932	GO:0043085	7.66963e-05	0.99995	131	902	positive regulation of catalytic activity	BP	0.00293566
12815	GO:0048168	7.70687e-05	0.99998	17	55	regulation of neuronal synaptic plasticity	BP	0.00294463
5751	GO:0016247	7.99e-05	0.999971	26	116	channel regulator activity	MF	0.00304527
19922	GO:1904951	7.99883e-05	0.999954	77	477	positive regulation of establishment of protein localization	BP	0.00304527
7707	GO:0031256	8.12933e-05	0.99997	27	109	leading edge membrane	CC	0.00308943
7526	GO:0030888	8.15421e-05	0.999978	17	59	regulation of B cell proliferation	BP	0.00308946
18279	GO:1901136	8.15839e-05	0.999973	23	99	carbohydrate derivative catabolic process	BP	0.00308946
18361	GO:1901342	8.18959e-05	0.999961	44	238	regulation of vasculature development	BP	0.00309578
14255	GO:0055065	8.21241e-05	0.999952	81	514	metal ion homeostasis	BP	0.00309709
3577	GO:0007035	8.22212e-05	0.999992	8	16	vacuolar acidification	BP	0.00309709
9817	GO:0035710	8.31159e-05	0.999976	19	72	CD4-positive, alpha-beta T cell activation	BP	0.00312528
3470	GO:0006875	8.36638e-05	0.999953	72	446	cellular metal ion homeostasis	BP	0.00313842
1309	GO:0002819	8.37599e-05	0.999968	28	131	regulation of adaptive immune response	BP	0.00313842
13511	GO:0051051	8.43714e-05	0.999952	75	469	negative regulation of transport	BP	0.00315579
16264	GO:0071677	8.52988e-05	0.99999	8	20	positive regulation of mononuclear cell migration	BP	0.00318105
1358	GO:0002883	8.54695e-05	0.999995	6	10	regulation of hypersensitivity	BP	0.00318105
17732	GO:0098791	8.54945e-05	0.99996	42	216	Golgi subcompartment	CC	0.00318105
16660	GO:0072384	8.72777e-05	0.999978	16	52	organelle transport along microtubule	BP	0.00324174
762	GO:0001932	8.76713e-05	0.99994	164	1175	regulation of protein phosphorylation	BP	0.0032507
9164	GO:0034220	8.99743e-05	0.999944	100	651	ion transmembrane transport	BP	0.0033301
13628	GO:0051235	9.01251e-05	0.999956	47	258	maintenance of location	BP	0.0033301
7705	GO:0031253	9.10474e-05	0.999956	46	234	cell projection membrane	CC	0.00335836
7759	GO:0031334	9.12361e-05	0.99996	37	184	positive regulation of protein complex assembly	BP	0.00335951
10826	GO:0042832	9.31055e-05	0.999986	10	25	defense response to protozoan	BP	0.00342243
4856	GO:0010648	9.33828e-05	0.999936	157	1103	negative regulation of cell communication	BP	0.00342671
16977	GO:0090087	9.35836e-05	0.999941	109	732	regulation of peptide transport	BP	0.00342818
9429	GO:0034762	9.42714e-05	0.999948	65	385	regulation of transmembrane transport	BP	0.00344745
11937	GO:0045580	9.46547e-05	0.999964	27	121	regulation of T cell differentiation	BP	0.00345554
6194	GO:0017124	9.51382e-05	0.999964	28	117	SH3 domain binding	MF	0.00346726
13618	GO:0051222	9.53801e-05	0.999946	72	442	positive regulation of protein transport	BP	0.00347014
11621	GO:0044764	9.66153e-05	0.999947	63	383	multi-organism cellular process	BP	0.00350909
10422	GO:0042102	9.86143e-05	0.999968	21	88	positive regulation of T cell proliferation	BP	0.00357561
4629	GO:0009898	9.89453e-05	0.999957	35	164	cytoplasmic side of plasma membrane	CC	0.00358152
1360	GO:0002885	0.000102944	0.999997	5	7	positive regulation of hypersensitivity	BP	0.00371993
12623	GO:0046982	0.000103558	0.99994	77	483	protein heterodimerization activity	MF	0.00373581
5667	GO:0016064	0.000103814	0.999966	21	90	immunoglobulin mediated immune response	BP	0.0037387
1142	GO:0002526	0.000104521	0.999965	22	99	acute inflammatory response	BP	0.00375783
5460	GO:0015629	0.000104864	0.999941	68	403	actin cytoskeleton	CC	0.00376381
11022	GO:0043226	0.000105758	0.999916	1171	10746	organelle	CC	0.00378951
19478	GO:1904018	0.000106577	0.999957	30	144	positive regulation of vasculature development	BP	0.00381246
19235	GO:1903532	0.000108355	0.999941	61	364	positive regulation of secretion by cell	BP	0.00386957
16773	GO:0072659	0.000109458	0.999948	42	216	protein localization to plasma membrane	BP	0.00389955
3480	GO:0006887	0.000109561	0.999944	51	278	exocytosis	BP	0.00389955
4557	GO:0009615	0.000110107	0.999951	36	185	response to virus	BP	0.00390858
19180	GO:1903409	0.000110181	0.999963	22	89	reactive oxygen species biosynthetic process	BP	0.00390858
7428	GO:0030672	0.000112151	0.999971	16	54	synaptic vesicle membrane	CC	0.00396528
17896	GO:0099501	0.000112151	0.999971	16	54	exocytic vesicle membrane	CC	0.00396528
8751	GO:0033036	0.000114064	0.999913	316	2487	macromolecule localization	BP	0.00402513
17643	GO:0098562	0.000114222	0.99995	36	172	cytoplasmic side of membrane	CC	0.00402513
11966	GO:0045621	0.000114582	0.999962	22	91	positive regulation of lymphocyte differentiation	BP	0.00403117
7064	GO:0030001	0.000114858	0.999927	107	705	metal ion transport	BP	0.00403421
18926	GO:1902903	0.000118616	0.99994	50	273	regulation of supramolecular fiber organization	BP	0.00415938
5260	GO:0014910	0.000121677	0.999962	20	76	regulation of smooth muscle cell migration	BP	0.00425969
10230	GO:0038023	0.00012565	0.999918	116	788	signaling receptor activity	MF	0.00439157
8083	GO:0031985	0.000126232	0.999969	15	50	Golgi cisterna	CC	0.00440467
1247	GO:0002704	0.000126451	0.999971	14	45	negative regulation of leukocyte mediated immunity	BP	0.00440513
496	GO:0001525	0.000126916	0.999929	67	401	angiogenesis	BP	0.00441413
5490	GO:0015696	0.000127433	0.999956	23	97	ammonium transport	BP	0.00442486
5649	GO:0016032	0.000132142	0.999927	62	379	viral process	BP	0.00458091
5202	GO:0014812	0.000132873	0.999954	23	94	muscle cell migration	BP	0.00459879
11316	GO:0043933	0.000136448	0.999902	195	1501	macromolecular complex subunit organization	BP	0.00471487
13245	GO:0050663	0.000136672	0.999941	33	163	cytokine secretion	BP	0.00471495
8548	GO:0032733	0.000139915	0.999977	10	27	positive regulation of interleukin-10 production	BP	0.00481905
11135	GO:0043410	0.00014298	0.999918	69	422	positive regulation of MAPK cascade	BP	0.00491668
13364	GO:0050829	0.000143621	0.999974	11	32	defense response to Gram-negative bacterium	BP	0.00493075
7082	GO:0030030	0.000145063	0.999898	177	1257	cell projection organization	BP	0.00497225
15567	GO:0070372	0.000146901	0.999928	44	243	regulation of ERK1 and ERK2 cascade	BP	0.00502717
18999	GO:1903034	0.000149734	0.999937	31	150	regulation of response to wounding	BP	0.00511593
13110	GO:0048812	0.000154053	0.999905	90	551	neuron projection morphogenesis	BP	0.00525504
11261	GO:0043623	0.000154624	0.999911	71	448	cellular protein complex assembly	BP	0.00526612
5059	GO:0010941	0.000158621	0.999886	189	1429	regulation of cell death	BP	0.00539361
8230	GO:0032271	0.000159106	0.999931	33	161	regulation of protein polymerization	BP	0.0054015
20845	GO:2000403	0.000159923	0.999977	9	24	positive regulation of lymphocyte migration	BP	0.00542059
4208	GO:0008610	0.000161102	0.999907	71	449	lipid biosynthetic process	BP	0.00545191
3469	GO:0006874	0.000161542	0.999911	60	362	cellular calcium ion homeostasis	BP	0.00545814
12055	GO:0045766	0.000165152	0.999935	27	128	positive regulation of angiogenesis	BP	0.00557127
3708	GO:0007264	0.000166078	0.999906	66	374	small GTPase mediated signal transduction	BP	0.00559364
10420	GO:0042100	0.00016776	0.999948	19	75	B cell proliferation	BP	0.00563474
12366	GO:0046466	0.000167827	0.999976	9	21	membrane lipid catabolic process	BP	0.00563474
7170	GO:0030182	0.000169105	0.99988	176	1241	neuron differentiation	BP	0.00566412
17382	GO:0097191	0.000169233	0.99992	40	211	extrinsic apoptotic signaling pathway	BP	0.00566412
13301	GO:0050730	0.000169899	0.999919	40	214	regulation of peptidyl-tyrosine phosphorylation	BP	0.00567751
3366	GO:0006695	0.000170839	0.999962	13	40	cholesterol biosynthetic process	BP	0.00569997
1231	GO:0002688	0.000172035	0.999942	21	96	regulation of leukocyte chemotaxis	BP	0.00572197
11796	GO:0045184	0.000172035	0.999873	230	1765	establishment of protein localization	BP	0.00572197
18450	GO:1901623	0.000173781	0.999982	7	16	regulation of lymphocyte chemotaxis	BP	0.00576637
7046	GO:0023014	0.000173911	0.999889	101	672	signal transduction by protein phosphorylation	BP	0.00576637
3427	GO:0006801	0.000174205	0.999957	14	49	superoxide metabolic process	BP	0.00576716
8487	GO:0032637	0.000175269	0.999955	15	53	interleukin-8 production	BP	0.0057934
13507	GO:0051047	0.000176055	0.999901	64	395	positive regulation of secretion	BP	0.00581036
7911	GO:0031638	0.00017769	0.999963	12	38	zymogen activation	BP	0.00585524
13134	GO:0048858	0.000178806	0.999889	92	568	cell projection morphogenesis	BP	0.00588234
15341	GO:0065003	0.000179263	0.999873	176	1349	macromolecular complex assembly	BP	0.00588234
1036	GO:0002349	0.000179892	0.999993	5	7	histamine production involved in inflammatory response	BP	0.00588234
1091	GO:0002441	0.000179892	0.999993	5	7	histamine secretion involved in inflammatory response	BP	0.00588234
1159	GO:0002553	0.000179892	0.999993	5	7	histamine secretion by mast cell	BP	0.00588234
11600	GO:0044711	0.00018149	0.999875	144	1068	single-organism biosynthetic process	BP	0.00592553
3714	GO:0007270	0.000182951	0.999922	32	150	neuron-neuron synaptic transmission	BP	0.00596409
13646	GO:0051258	0.000187539	0.999911	40	211	protein polymerization	BP	0.00610432
13322	GO:0050773	0.000188077	0.999917	34	160	regulation of dendrite development	BP	0.0061125
3709	GO:0007265	0.000190669	0.999899	53	283	Ras protein signal transduction	BP	0.00618732
3977	GO:0008215	0.000192454	0.999997	4	5	spermine metabolic process	BP	0.00623574
13397	GO:0050877	0.000193822	0.999872	119	824	neurological system process	BP	0.00627055
12460	GO:0046637	0.000195618	0.999949	15	52	regulation of alpha-beta T cell differentiation	BP	0.00631905
17679	GO:0098655	0.000198158	0.999881	79	505	cation transmembrane transport	BP	0.00639143
5865	GO:0016491	0.000201323	0.999875	89	643	oxidoreductase activity	MF	0.00648369
8309	GO:0032386	0.000204828	0.999879	74	463	regulation of intracellular transport	BP	0.00658663
8679	GO:0032928	0.000206176	0.999979	7	16	regulation of superoxide anion generation	BP	0.00662
18839	GO:1902653	0.000208315	0.999952	13	41	secondary alcohol biosynthetic process	BP	0.00667859
1140	GO:0002524	0.000208703	0.999985	6	11	hypersensitivity	BP	0.006681
3832	GO:0007612	0.000210134	0.999911	31	144	learning	BP	0.00671215
6256	GO:0018108	0.000210306	0.999891	49	277	peptidyl-tyrosine phosphorylation	BP	0.00671215
87	GO:0000165	0.000213635	0.999863	100	668	MAPK cascade	BP	0.00680821
4893	GO:0010720	0.000216234	0.999868	84	528	positive regulation of cell development	BP	0.00688076
7912	GO:0031639	0.000217279	0.999972	8	19	plasminogen activation	BP	0.00690372
11371	GO:0044092	0.000217923	0.999856	117	821	negative regulation of molecular function	BP	0.00691386
3424	GO:0006796	0.000220793	0.999829	320	2564	phosphate-containing compound metabolic process	BP	0.00699452
2476	GO:0005138	0.000221664	0.999992	5	7	interleukin-6 receptor binding	MF	0.0070117
8583	GO:0032787	0.00022568	0.999869	68	437	monocarboxylic acid metabolic process	BP	0.00711832
2649	GO:0005543	0.000225703	0.999877	56	323	phospholipid binding	MF	0.00711832
8730	GO:0033006	0.000230038	0.99996	10	27	regulation of mast cell activation involved in immune response	BP	0.00722727
11077	GO:0043304	0.000230038	0.99996	10	27	regulation of mast cell degranulation	BP	0.00722727
12818	GO:0048172	0.000230174	0.999973	8	16	regulation of short-term neuronal synaptic plasticity	BP	0.00722727
3178	GO:0006468	0.000231191	0.99983	212	1582	protein phosphorylation	BP	0.00724577
3431	GO:0006809	0.000231443	0.999932	17	63	nitric oxide biosynthetic process	BP	0.00724577
13767	GO:0051452	0.000232893	0.999954	11	33	intracellular pH reduction	BP	0.00728045
6621	GO:0019865	0.000234209	0.999982	6	12	immunoglobulin binding	MF	0.00730113
4790	GO:0010543	0.000234239	0.999955	11	31	regulation of platelet activation	BP	0.00730113
6639	GO:0019898	0.00023894	0.999879	45	244	extrinsic component of membrane	CC	0.0074261
13418	GO:0050905	0.000238945	0.999907	26	114	neuromuscular process	BP	0.0074261
3872	GO:0008047	0.000240349	0.999862	65	392	enzyme activator activity	MF	0.00745887
6640	GO:0019899	0.000241573	0.999819	246	1853	enzyme binding	MF	0.00747815
10565	GO:0042391	0.000241672	0.999864	61	358	regulation of membrane potential	BP	0.00747815
6289	GO:0018212	0.000245401	0.999872	49	279	peptidyl-tyrosine modification	BP	0.00758255
4017	GO:0008285	0.00024676	0.999846	89	589	negative regulation of cell proliferation	BP	0.00761349
8473	GO:0032612	0.000249528	0.999926	17	66	interleukin-1 production	BP	0.00768778
7772	GO:0031348	0.000251681	0.999895	29	148	negative regulation of defense response	BP	0.00774291
19234	GO:1903531	0.000253097	0.999883	36	192	negative regulation of secretion by cell	BP	0.00777525
518	GO:0001562	0.000254095	0.999955	10	28	response to protozoan	BP	0.00779467
8727	GO:0033003	0.000257004	0.999944	12	37	regulation of mast cell activation	BP	0.00787259
17644	GO:0098563	0.000258075	0.999961	9	22	intrinsic component of synaptic vesicle membrane	CC	0.00789407
13636	GO:0051248	0.000261576	0.999823	127	912	negative regulation of protein metabolic process	BP	0.0079897
12455	GO:0046632	0.000264051	0.999906	22	93	alpha-beta T cell differentiation	BP	0.00805373
12458	GO:0046635	0.000264577	0.999928	15	54	positive regulation of alpha-beta T cell activation	BP	0.00805825
680	GO:0001820	0.000269585	0.999972	7	15	serotonin secretion	BP	0.00819907
6996	GO:0022604	0.000271531	0.99984	71	423	regulation of cell morphogenesis	BP	0.00824651
2132	GO:0004620	0.000273268	0.999911	19	75	phospholipase activity	MF	0.00828745
8082	GO:0031984	0.00027988	0.99986	43	233	organelle subcompartment	CC	0.00847591
8514	GO:0032677	0.00028224	0.999927	14	50	regulation of interleukin-8 production	BP	0.00853527
5274	GO:0015031	0.00028381	0.99979	212	1627	protein transport	BP	0.00857056
8719	GO:0032990	0.000284909	0.99982	93	586	cell part morphogenesis	BP	0.0085916
18486	GO:1901681	0.000287479	0.999864	37	202	sulfur compound binding	MF	0.00864549
14980	GO:0061024	0.000287709	0.999813	104	705	membrane organization	BP	0.00864549
2949	GO:0006082	0.000287913	0.99981	109	774	organic acid metabolic process	BP	0.00864549
8311	GO:0032388	0.000289739	0.999849	48	272	positive regulation of intracellular transport	BP	0.00868808
612	GO:0001726	0.000290833	0.99988	28	126	ruffle	CC	0.00870865
16788	GO:0072678	0.000291467	0.99994	11	36	T cell migration	BP	0.0087154
13516	GO:0051056	0.000291966	0.999854	43	216	regulation of small GTPase mediated signal transduction	BP	0.0087181
8560	GO:0032757	0.000292605	0.999935	12	39	positive regulation of interleukin-8 production	BP	0.00872495
8327	GO:0032409	0.000293239	0.999861	37	200	regulation of transporter activity	BP	0.00873164
11418	GO:0044242	0.000293968	0.99987	32	164	cellular lipid catabolic process	BP	0.00874115
6631	GO:0019885	0.000294414	0.999985	5	8	antigen processing and presentation of endogenous peptide antigen via MHC class I	BP	0.0087422
6629	GO:0019883	0.000296978	0.999976	6	12	antigen processing and presentation of endogenous antigen	BP	0.00880607
10926	GO:0043067	0.000302345	0.999783	173	1311	regulation of programmed cell death	BP	0.00892001
13863	GO:0051641	0.000302418	0.999769	270	2106	cellular localization	BP	0.00892001
7908	GO:0031629	0.000302494	0.999967	7	15	synaptic vesicle fusion to presynaptic active zone membrane	BP	0.00892001
17895	GO:0099500	0.000302494	0.999967	7	15	vesicle fusion to plasma membrane	BP	0.00892001
9986	GO:0036005	0.000304136	0.999988	5	7	response to macrophage colony-stimulating factor	BP	0.00893923
9987	GO:0036006	0.000304136	0.999988	5	7	cellular response to macrophage colony-stimulating factor stimulus	BP	0.00893923
14293	GO:0055114	0.000304404	0.9998	107	797	oxidation-reduction process	BP	0.00893923
1241	GO:0002698	0.000304891	0.999889	22	101	negative regulation of immune effector process	BP	0.00894123
11133	GO:0043408	0.000306934	0.999805	92	611	regulation of MAPK cascade	BP	0.00898878
12954	GO:0048513	0.000307834	0.999759	343	2758	animal organ development	BP	0.00900061
2788	GO:0005795	0.000308473	0.999902	18	71	Golgi stack	CC	0.00900061
8502	GO:0032653	0.000308604	0.999931	12	39	regulation of interleukin-10 production	BP	0.00900061
6661	GO:0019955	0.00030975	0.999891	21	90	cytokine binding	MF	0.00902168
15656	GO:0070527	0.000311759	0.99992	14	47	platelet aggregation	BP	0.00906781
12083	GO:0045824	0.000315857	0.999929	12	39	negative regulation of innate immune response	BP	0.00917448
9551	GO:0035249	0.000316879	0.999889	21	83	synaptic transmission, glutamatergic	BP	0.00919164
13290	GO:0050714	0.000320885	0.999842	40	222	positive regulation of protein secretion	BP	0.00928236
13384	GO:0050861	0.000321198	0.999987	5	7	positive regulation of B cell receptor signaling pathway	BP	0.00928236
11023	GO:0043227	0.000321313	0.999738	1089	9993	membrane-bounded organelle	CC	0.00928236
10427	GO:0042108	0.000322419	0.999911	15	55	positive regulation of cytokine biosynthetic process	BP	0.00929536
13508	GO:0051048	0.000322635	0.999843	39	216	negative regulation of secretion	BP	0.00929536
12424	GO:0046578	0.000338189	0.999836	39	193	regulation of Ras protein signal transduction	BP	0.00973036
9337	GO:0034612	0.000347081	0.999862	25	122	response to tumor necrosis factor	BP	0.00996821
6632	GO:0019886	0.000347391	0.999968	6	14	antigen processing and presentation of exogenous peptide antigen via MHC class II	BP	0.00996821
2309	GO:0004866	0.000350724	0.99986	25	128	endopeptidase inhibitor activity	MF	0.0100503
10983	GO:0043168	0.00035506	0.999725	303	2361	anion binding	MF	0.0101609
5779	GO:0016298	0.00035815	0.999873	21	89	lipase activity	MF	0.0102356
7632	GO:0031090	0.000359554	0.999738	184	1442	organelle membrane	CC	0.010262
11254	GO:0043615	0.000360156	0.999981	5	8	astrocyte cell migration	BP	0.0102654
1173	GO:0002580	0.000364331	0.999993	4	5	regulation of antigen processing and presentation of peptide or polysaccharide antigen via MHC class II	BP	0.0103706
17294	GO:0097028	0.000376701	0.999928	10	31	dendritic cell differentiation	BP	0.0107002
1251	GO:0002708	0.000376916	0.999878	18	76	positive regulation of lymphocyte mediated immunity	BP	0.0107002
2324	GO:0004888	0.000380598	0.999751	102	698	transmembrane signaling receptor activity	MF	0.010785
20723	GO:2000249	0.000380913	0.999927	10	30	regulation of actin cytoskeleton reorganization	BP	0.010785
745	GO:0001910	0.000382284	0.999892	15	58	regulation of leukocyte mediated cytotoxicity	BP	0.0108094
3450	GO:0006837	0.000385938	0.999945	8	20	serotonin transport	BP	0.0108983
15566	GO:0070371	0.000388521	0.999798	45	260	ERK1 and ERK2 cascade	BP	0.0109567
3423	GO:0006793	0.000390551	0.999695	324	2622	phosphorus metabolic process	BP	0.0109994
11150	GO:0043436	0.00039184	0.999741	107	764	oxoacid metabolic process	BP	0.0110211
648	GO:0001776	0.000393862	0.999854	22	99	leukocyte homeostasis	BP	0.0110634
8643	GO:0032880	0.0003961	0.999728	129	915	regulation of protein localization	BP	0.0111117
12003	GO:0045664	0.000408881	0.999735	97	634	regulation of neuron differentiation	BP	0.0114551
483	GO:0001505	0.00041633	0.999807	34	174	regulation of neurotransmitter levels	BP	0.0116485
10928	GO:0043069	0.000419182	0.999719	112	802	negative regulation of programmed cell death	BP	0.0117129
17652	GO:0098588	0.000426209	0.999709	123	874	bounding membrane of organelle	CC	0.0118937
330	GO:0000904	0.000428653	0.99972	100	645	cell morphogenesis involved in differentiation	BP	0.0119463
12284	GO:0046208	0.000429518	1	3	3	spermine catabolic process	BP	0.0119547
675	GO:0001812	0.000430463	1	3	3	positive regulation of type I hypersensitivity	BP	0.0119654
11100	GO:0043367	0.000431641	0.99987	16	62	CD4-positive, alpha-beta T cell differentiation	BP	0.0119825
13634	GO:0051246	0.000432326	0.999667	273	2188	regulation of protein metabolic process	BP	0.0119859
994	GO:0002281	0.000434157	0.999964	6	11	macrophage activation involved in immune response	BP	0.0120211
12285	GO:0046209	0.000434929	0.999864	17	66	nitric oxide metabolic process	BP	0.0120268
16692	GO:0072511	0.000436139	0.999746	63	391	divalent inorganic cation transport	BP	0.0120447
11570	GO:0044548	0.000438687	0.999961	6	12	S100 protein binding	MF	0.0120994
7043	GO:0022898	0.000441701	0.999791	35	189	regulation of transmembrane transporter activity	BP	0.0121668
15049	GO:0061134	0.000443832	0.999803	30	165	peptidase regulator activity	MF	0.0122097
4650	GO:0009968	0.000445959	0.999689	138	982	negative regulation of signal transduction	BP	0.0122482
10866	GO:0042981	0.00044638	0.999677	170	1295	regulation of apoptotic process	BP	0.0122482
5060	GO:0010942	0.000449493	0.999715	87	588	positive regulation of cell death	BP	0.0123177
6567	GO:0019752	0.00045491	0.999702	100	713	carboxylic acid metabolic process	BP	0.0124502
14262	GO:0055074	0.000471935	0.999728	60	376	calcium ion homeostasis	BP	0.0128996
13557	GO:0051129	0.000473922	0.999697	89	589	negative regulation of cellular component organization	BP	0.0129373
5559	GO:0015833	0.000474879	0.999645	215	1669	peptide transport	BP	0.0129468
1233	GO:0002690	0.000479145	0.999845	17	77	positive regulation of leukocyte chemotaxis	BP	0.0130465
10925	GO:0043066	0.000481286	0.999677	110	789	negative regulation of apoptotic process	BP	0.013088
7171	GO:0030183	0.000486942	0.999813	23	101	B cell differentiation	BP	0.013225
13300	GO:0050729	0.000489223	0.999825	20	93	positive regulation of inflammatory response	BP	0.01327
1096	GO:0002446	0.000506002	0.999925	8	20	neutrophil mediated immunity	BP	0.0137077
7089	GO:0030041	0.000507148	0.999786	27	131	actin filament polymerization	BP	0.0137213
11762	GO:0045123	0.000515806	0.999867	13	45	cellular extravasation	BP	0.0139379
9658	GO:0035456	0.00051819	0.999874	12	42	response to interferon-beta	BP	0.0139846
11402	GO:0044215	0.000525061	0.999925	8	18	other organism	CC	0.0141033
11403	GO:0044216	0.000525061	0.999925	8	18	other organism cell	CC	0.0141033
11404	GO:0044217	0.000525061	0.999925	8	18	other organism part	CC	0.0141033
15903	GO:0070997	0.000525235	0.999702	56	345	neuron death	BP	0.0141033
1348	GO:0002866	0.000527806	0.999966	5	9	positive regulation of acute inflammatory response to antigenic stimulus	BP	0.0141545
1000	GO:0002291	0.000535557	0.999988	4	5	T cell activation via T cell receptor contact with antigen bound to MHC molecule on antigen presenting cell	BP	0.0143443
5956	GO:0016647	0.000541328	1	3	3	oxidoreductase activity, acting on the CH-NH group of donors, oxygen as acceptor	MF	0.0144807
17902	GO:0099513	0.000557323	0.999651	80	526	polymeric cytoskeletal fiber	CC	0.0148819
12850	GO:0048246	0.00055772	0.999874	11	37	macrophage chemotaxis	BP	0.0148819
11449	GO:0044291	0.000559839	0.999813	18	70	cell-cell contact zone	CC	0.0149106
8330	GO:0032412	0.000560197	0.999734	34	183	regulation of ion transmembrane transporter activity	BP	0.0149106
1670	GO:0003824	0.000562515	0.999538	571	4925	catalytic activity	MF	0.0149355
18419	GO:1901565	0.000562531	0.99972	38	217	organonitrogen compound catabolic process	BP	0.0149355
12100	GO:0045851	0.00056468	0.999873	11	36	pH reduction	BP	0.0149738
13405	GO:0050885	0.000571123	0.999817	17	63	neuromuscular process controlling balance	BP	0.0151259
10834	GO:0042886	0.000572415	0.99957	216	1683	amide transport	BP	0.0151413
1088	GO:0002438	0.000576253	0.999911	8	21	acute inflammatory response to antigenic stimulus	BP	0.0152239
5085	GO:0010976	0.000577284	0.99968	52	299	positive regulation of neuron projection development	BP	0.0152323
16870	GO:0086023	0.00058263	0.999986	4	5	adrenergic receptor signaling pathway involved in heart process	BP	0.0153543
21272	GO:2001233	0.000596149	0.999658	57	362	regulation of apoptotic signaling pathway	BP	0.0156912
5786	GO:0016310	0.000600515	0.999542	239	1866	phosphorylation	BP	0.0157867
4710	GO:0010243	0.000601263	0.999615	86	600	response to organonitrogen compound	BP	0.0157868
15796	GO:0070838	0.000604754	0.999645	62	388	divalent metal ion transport	BP	0.015859
15472	GO:0070228	0.000607398	0.999817	15	63	regulation of lymphocyte apoptotic process	BP	0.0159003
7792	GO:0031401	0.000607822	0.999574	134	970	positive regulation of protein modification process	BP	0.0159003
5109	GO:0012506	0.000612912	0.999685	41	230	vesicle membrane	CC	0.0159948
21274	GO:2001235	0.000613678	0.999718	31	167	positive regulation of apoptotic signaling pathway	BP	0.0159948
4064	GO:0008360	0.000613682	0.999742	26	124	regulation of cell shape	BP	0.0159948
7765	GO:0031341	0.000615174	0.999807	16	67	regulation of cell killing	BP	0.016014
9177	GO:0034242	0.000616191	0.999985	4	5	negative regulation of syncytium formation by plasma membrane fusion	BP	0.016021
10564	GO:0042383	0.000626391	0.999722	29	141	sarcolemma	CC	0.0162576
15475	GO:0070231	0.000626817	0.999822	14	54	T cell apoptotic process	BP	0.0162576
15050	GO:0061135	0.000627745	0.999739	25	134	endopeptidase regulator activity	MF	0.0162619
4011	GO:0008277	0.000628637	0.999764	21	96	regulation of G-protein coupled receptor protein signaling pathway	BP	0.0162652
16728	GO:0072562	0.000643155	0.999779	18	81	blood microparticle	CC	0.0166207
14004	GO:0051924	0.000667043	0.999669	37	209	regulation of calcium ion transport	BP	0.0172171
21203	GO:2001057	0.000673229	0.999779	17	69	reactive nitrogen species metabolic process	BP	0.0173558
16061	GO:0071356	0.000683269	0.999734	22	108	cellular response to tumor necrosis factor	BP	0.0175934
6569	GO:0019763	0.000687894	0.999975	4	6	immunoglobulin receptor activity	MF	0.0176905
5567	GO:0015850	0.000688703	0.999669	34	187	organic hydroxy compound transport	BP	0.0176905
8728	GO:0033004	0.000689854	0.999958	5	8	negative regulation of mast cell activation	BP	0.0176988
1217	GO:0002673	0.000693444	0.999811	13	52	regulation of acute inflammatory response	BP	0.0177695
6215	GO:0017157	0.00069569	0.999679	31	159	regulation of exocytosis	BP	0.0178057
7314	GO:0030414	0.000707321	0.999703	25	134	peptidase inhibitor activity	MF	0.0180816
3934	GO:0008154	0.00071515	0.999669	31	160	actin polymerization or depolymerization	BP	0.0182599
3965	GO:0008202	0.000719033	0.999627	41	238	steroid metabolic process	BP	0.0183371
15727	GO:0070664	0.000720308	0.99976	17	73	negative regulation of leukocyte proliferation	BP	0.0183476
20918	GO:2000514	0.000764754	0.999805	12	43	regulation of CD4-positive, alpha-beta T cell activation	BP	0.019445
3464	GO:0006865	0.000765213	0.999667	27	131	amino acid transport	BP	0.019445
3658	GO:0007186	0.000767461	0.999497	91	665	G-protein coupled receptor signaling pathway	BP	0.0194789
13787	GO:0051493	0.00077658	0.999533	65	407	regulation of cytoskeleton organization	BP	0.0196869
13369	GO:0050840	0.000788498	0.999773	14	50	extracellular matrix binding	MF	0.0199653
21194	GO:2001044	0.000794315	0.999921	6	12	regulation of integrin-mediated signaling pathway	BP	0.0200887
3881	GO:0008064	0.000808857	0.99964	28	141	regulation of actin polymerization or depolymerization	BP	0.0204323
11085	GO:0043312	0.000811346	0.999949	5	8	neutrophil degranulation	BP	0.0204709
13377	GO:0050854	0.000814071	0.999778	13	46	regulation of antigen receptor-mediated signaling pathway	BP	0.0205154
2464	GO:0005126	0.000815699	0.999588	37	224	cytokine receptor binding	MF	0.0205321
10955	GO:0043123	0.000825535	0.999638	27	138	positive regulation of I-kappaB kinase/NF-kappaB signaling	BP	0.0207552
4306	GO:0009056	0.000829143	0.999372	214	1691	catabolic process	BP	0.0207705
6354	GO:0018995	0.000830041	0.999893	7	15	host	CC	0.0207705
8980	GO:0033643	0.000830041	0.999893	7	15	host cell part	CC	0.0207705
11280	GO:0043657	0.000830041	0.999893	7	15	host cell	CC	0.0207705
6681	GO:0020003	0.000874806	0.999944	5	8	symbiont-containing vacuole	CC	0.0218549
17336	GO:0097110	0.000875427	0.999731	15	56	scaffold protein binding	MF	0.0218549
18310	GO:1901214	0.000885225	0.9995	51	313	regulation of neuron death	BP	0.0220737
3582	GO:0007042	0.000895158	0.999965	4	6	lysosomal lumen acidification	BP	0.0222953
10952	GO:0043120	0.000898552	1	3	3	tumor necrosis factor binding	MF	0.0223537
1245	GO:0002702	0.000906897	0.999703	16	69	positive regulation of production of molecular mediator of immune response	BP	0.022535
2326	GO:0004896	0.000921152	0.999675	18	77	cytokine receptor activity	MF	0.0228626
7485	GO:0030832	0.000923863	0.999585	28	142	regulation of actin filament length	BP	0.0229032
11939	GO:0045582	0.000933431	0.999669	18	79	positive regulation of T cell differentiation	BP	0.0231135
2302	GO:0004857	0.000934833	0.999483	47	302	enzyme inhibitor activity	MF	0.0231214
10770	GO:0042734	0.000936761	0.999685	17	65	presynaptic membrane	CC	0.0231422
3893	GO:0008088	0.000945507	0.999737	13	47	axo-dendritic transport	BP	0.0233312
7153	GO:0030160	0.000952637	1	3	3	GKAP/Homer scaffold activity	MF	0.0234583
11056	GO:0043270	0.000952855	0.999493	42	253	positive regulation of ion transport	BP	0.0234583
10659	GO:0042535	0.000980812	0.999893	6	13	positive regulation of tumor necrosis factor biosynthetic process	BP	0.0241187
20633	GO:2000107	0.000984485	0.99972	13	53	negative regulation of leukocyte apoptotic process	BP	0.0241811
7486	GO:0030833	0.000986764	0.999578	25	123	regulation of actin filament polymerization	BP	0.0242092
1172	GO:0002579	0.000988421	0.999921	5	10	positive regulation of antigen processing and presentation	BP	0.024222
5068	GO:0010955	0.000998646	0.999757	11	38	negative regulation of protein processing	BP	0.0244096
19132	GO:1903318	0.000998646	0.999757	11	38	negative regulation of protein maturation	BP	0.0244096
11849	GO:0045296	0.000999512	0.999444	48	283	cadherin binding	MF	0.0244096
9844	GO:0035747	0.00100192	0.999975	3	5	natural killer cell chemotaxis	BP	0.0244124
20906	GO:2000501	0.00100192	0.999975	3	5	regulation of natural killer cell chemotaxis	BP	0.0244124
2885	GO:0005975	0.00100375	0.999379	69	454	carbohydrate metabolic process	BP	0.0244291
1346	GO:0002864	0.00101045	0.999885	6	14	regulation of acute inflammatory response to antigenic stimulus	BP	0.0245642
13283	GO:0050707	0.00101493	0.99954	28	146	regulation of cytokine secretion	BP	0.024645
12073	GO:0045806	0.00103123	0.999729	12	42	negative regulation of endocytosis	BP	0.0250119
4718	GO:0010273	0.00103376	0.999982	3	4	detoxification of copper ion	BP	0.0250119
20337	GO:1990169	0.00103376	0.999982	3	4	stress response to copper ion	BP	0.0250119
10934	GO:0043087	0.00103473	0.999431	46	264	regulation of GTPase activity	BP	0.0250119
7758	GO:0031333	0.00104476	0.999579	22	105	negative regulation of protein complex assembly	BP	0.0252258
17951	GO:0099600	0.00106251	0.999278	104	732	transmembrane receptor activity	MF	0.0256253
10142	GO:0036394	0.00106539	1	3	3	amylase secretion	BP	0.0256512
5261	GO:0014911	0.00106599	0.999681	14	53	positive regulation of smooth muscle cell migration	BP	0.0256512
11934	GO:0045577	0.00107078	0.999765	10	30	regulation of B cell differentiation	BP	0.0257375
13299	GO:0050728	0.00108617	0.99957	21	105	negative regulation of inflammatory response	BP	0.0260779
13318	GO:0050769	0.00108899	0.999315	73	468	positive regulation of neurogenesis	BP	0.0260965
8441	GO:0032561	0.00108939	0.999371	53	336	guanyl ribonucleotide binding	MF	0.0260965
13780	GO:0051480	0.00109612	0.999394	46	283	regulation of cytosolic calcium ion concentration	BP	0.0262281
16292	GO:0071725	0.00109992	1	3	3	response to triacyl bacterial lipopeptide	BP	0.02626
16294	GO:0071727	0.00109992	1	3	3	cellular response to triacyl bacterial lipopeptide	BP	0.02626
15471	GO:0070227	0.00110304	0.999614	17	79	lymphocyte apoptotic process	BP	0.0263053
10705	GO:0042608	0.00111959	0.99987	6	14	T cell receptor binding	MF	0.02667
4922	GO:0010755	0.00112799	0.999907	5	10	regulation of plasminogen activation	BP	0.0268402
18426	GO:1901575	0.00117298	0.999123	182	1426	organic substance catabolic process	BP	0.0278795
6355	GO:0019001	0.00118324	0.999314	53	337	guanyl nucleotide binding	MF	0.028092
13852	GO:0051607	0.00118748	0.999455	28	149	defense response to virus	BP	0.0281614
18445	GO:1901617	0.00119243	0.999421	32	173	organic hydroxy compound biosynthetic process	BP	0.0282474
16645	GO:0072359	0.00119833	0.99915	129	924	circulatory system development	BP	0.0283555
1901	GO:0004197	0.00120027	0.999598	16	66	cysteine-type endopeptidase activity	MF	0.02837
11648	GO:0044802	0.00120265	0.999203	90	619	single-organism membrane organization	BP	0.0283949
1302	GO:0002793	0.00122358	0.999345	41	246	positive regulation of peptide secretion	BP	0.028857
5475	GO:0015672	0.00125711	0.999239	61	395	monovalent inorganic cation transport	BP	0.0296151
3449	GO:0006836	0.00129946	0.999366	32	169	neurotransmitter transport	BP	0.0305788
11901	GO:0045428	0.00130436	0.999598	14	55	regulation of nitric oxide biosynthetic process	BP	0.0306524
20139	GO:1905517	0.00130546	0.999668	11	40	macrophage migration	BP	0.0306524
13635	GO:0051247	0.00131107	0.999026	170	1305	positive regulation of protein metabolic process	BP	0.0307249
11980	GO:0045637	0.00131143	0.999365	31	178	regulation of myeloid cell differentiation	BP	0.0307249
4579	GO:0009719	0.001315	0.999032	159	1215	response to endogenous stimulus	BP	0.0307747
18149	GO:1900225	0.00132322	0.999896	5	9	regulation of NLRP3 inflammasome complex assembly	BP	0.0309331
14705	GO:0060548	0.00134593	0.999054	119	887	negative regulation of cell death	BP	0.0313827
904	GO:0002102	0.0013485	0.999725	9	26	podosome	CC	0.0313827
11459	GO:0044304	0.00134907	0.999526	17	69	main axon	CC	0.0313827
2513	GO:0005200	0.00135124	0.999581	14	56	structural constituent of cytoskeleton	MF	0.0313827
3713	GO:0007269	0.00135128	0.999408	25	123	neurotransmitter secretion	BP	0.0313827
17971	GO:0099643	0.00135128	0.999408	25	123	signal release from synapse	BP	0.0313827
1311	GO:0002821	0.00136862	0.999494	18	86	positive regulation of adaptive immune response	BP	0.0317509
11074	GO:0043301	0.00137143	0.999891	5	9	negative regulation of leukocyte degranulation	BP	0.0317813
8483	GO:0032632	0.0013764	1	3	3	interleukin-3 production	BP	0.031862
17145	GO:0090322	0.0013876	0.999742	8	25	regulation of superoxide metabolic process	BP	0.0320863
15476	GO:0070232	0.00138926	0.999645	11	39	regulation of T cell apoptotic process	BP	0.0320899
12525	GO:0046824	0.00139679	0.999399	24	115	positive regulation of nucleocytoplasmic transport	BP	0.032229
5498	GO:0015711	0.00141014	0.99918	52	320	organic anion transport	BP	0.0324546
1255	GO:0002712	0.00141114	0.999636	11	41	regulation of B cell mediated immunity	BP	0.0324546
1364	GO:0002889	0.00141114	0.999636	11	41	regulation of immunoglobulin mediated immune response	BP	0.0324546
2765	GO:0005768	0.00141554	0.99904	98	680	endosome	CC	0.0325209
12461	GO:0046638	0.00141814	0.999639	11	38	positive regulation of alpha-beta T cell differentiation	BP	0.0325455
18170	GO:1900271	0.00142898	0.999703	9	27	regulation of long-term synaptic potentiation	BP	0.0327589
12161	GO:0045953	0.00145316	0.999822	6	14	negative regulation of natural killer cell mediated cytotoxicity	BP	0.0332775
3361	GO:0006690	0.00148016	0.999488	16	72	icosanoid metabolic process	BP	0.0338231
18422	GO:1901568	0.00148016	0.999488	16	72	fatty acid derivative metabolic process	BP	0.0338231
8227	GO:0032268	0.00150119	0.998826	249	2019	regulation of cellular protein metabolic process	BP	0.0342479
3559	GO:0007010	0.00150196	0.998914	139	1007	cytoskeleton organization	BP	0.0342479
8228	GO:0032269	0.0015042	0.998945	115	853	negative regulation of cellular protein metabolic process	BP	0.0342623
1286	GO:0002763	0.00151002	0.999552	13	50	positive regulation of myeloid leukocyte differentiation	BP	0.034338
6619	GO:0019863	0.00151074	0.999971	3	4	IgE binding	MF	0.034338
13291	GO:0050715	0.00152113	0.999382	21	102	positive regulation of cytokine secretion	BP	0.0345006
8690	GO:0032945	0.00152275	0.999473	16	70	negative regulation of mononuclear cell proliferation	BP	0.0345006
13253	GO:0050672	0.00152275	0.999473	16	70	negative regulation of lymphocyte proliferation	BP	0.0345006
3558	GO:0007009	0.00152868	0.999141	46	272	plasma membrane organization	BP	0.0345644
11936	GO:0045579	0.00152881	0.999768	7	17	positive regulation of B cell differentiation	BP	0.0345644
1312	GO:0002822	0.00154471	0.99934	23	119	regulation of adaptive immune response based on somatic recombination of immune receptors built from immunoglobulin superfamily domains	BP	0.0348868
31	GO:0000060	0.00156501	0.999534	13	50	protein import into nucleus, translocation	BP	0.0353019
2640	GO:0005525	0.0015664	0.999094	50	318	GTP binding	MF	0.0353019
3696	GO:0007249	0.0015713	0.99917	38	221	I-kappaB kinase/NF-kappaB signaling	BP	0.0353419
746	GO:0001911	0.0015721	0.999755	7	18	negative regulation of leukocyte mediated cytotoxicity	BP	0.0353419
14545	GO:0060341	0.00157314	0.998903	111	796	regulation of cellular localization	BP	0.0353419
12444	GO:0046620	0.00158072	0.999375	20	92	regulation of organ growth	BP	0.0354598
11001	GO:0043194	0.00158453	0.999809	6	13	axon initial segment	CC	0.0354598
10657	GO:0042533	0.00158505	0.999748	7	19	tumor necrosis factor biosynthetic process	BP	0.0354598
10658	GO:0042534	0.00158505	0.999748	7	19	regulation of tumor necrosis factor biosynthetic process	BP	0.0354598
17685	GO:0098662	0.00160144	0.998993	68	453	inorganic cation transmembrane transport	BP	0.035789
17898	GO:0099504	0.00161681	0.999297	24	115	synaptic vesicle cycle	BP	0.0360947
8229	GO:0032270	0.00161909	0.998802	159	1214	positive regulation of cellular protein metabolic process	BP	0.0361078
2188	GO:0004699	0.00162098	1	3	3	calcium-independent protein kinase C activity	MF	0.036112
7711	GO:0031264	0.00162718	0.999925	4	6	death-inducing signaling complex	CC	0.0362125
6170	GO:0017080	0.00162904	0.999606	10	36	sodium channel regulator activity	MF	0.0362161
18278	GO:1901135	0.00163179	0.998847	118	907	carbohydrate derivative metabolic process	BP	0.0362393
11075	GO:0043302	0.00163888	0.999738	7	19	positive regulation of leukocyte degranulation	BP	0.0363444
5564	GO:0015844	0.00163993	0.999386	18	82	monoamine transport	BP	0.0363444
12033	GO:0045730	0.00164898	0.999732	7	20	respiratory burst	BP	0.036507
6027	GO:0016787	0.00165297	0.998699	261	2123	hydrolase activity	MF	0.0365573
16939	GO:0090025	0.00166312	0.999726	7	21	regulation of monocyte chemotaxis	BP	0.0367438
6651	GO:0019915	0.00167112	0.999442	15	63	lipid storage	BP	0.0368824
2646	GO:0005539	0.00169194	0.999179	30	165	glycosaminoglycan binding	MF	0.0373032
19191	GO:1903426	0.00171232	0.999378	17	75	regulation of reactive oxygen species biosynthetic process	BP	0.0377136
13870	GO:0051649	0.00172395	0.99868	202	1582	establishment of localization in cell	BP	0.0379304
7633	GO:0031091	0.00172991	0.99978	6	14	platelet alpha granule	CC	0.0380224
19126	GO:1903307	0.00173844	0.999509	12	44	positive regulation of regulated secretory pathway	BP	0.0381705
7889	GO:0031589	0.00175462	0.999001	47	275	cell-substrate adhesion	BP	0.0384749
643	GO:0001771	0.00175591	0.999777	6	14	immunological synapse formation	BP	0.0384749
2836	GO:0005884	0.00177162	0.999273	21	98	actin filament	CC	0.0387792
10626	GO:0042493	0.00178101	0.999071	36	203	response to drug	BP	0.0389448
11032	GO:0043236	0.00181435	0.999609	9	27	laminin binding	MF	0.0396331
5658	GO:0016049	0.00182685	0.998837	70	463	cell growth	BP	0.0398652
7241	GO:0030285	0.00182952	0.999707	7	18	integral component of synaptic vesicle membrane	CC	0.0398827
9098	GO:0034109	0.00184229	0.999354	16	67	homotypic cell-cell adhesion	BP	0.0401201
3891	GO:0008081	0.00184526	0.999304	18	79	phosphoric diester hydrolase activity	MF	0.0401437
8559	GO:0032755	0.00185377	0.999373	15	64	positive regulation of interleukin-6 production	BP	0.0402879
5081	GO:0010970	0.00186133	0.999213	22	107	transport along microtubule	BP	0.0403325
17885	GO:0099111	0.00186133	0.999213	22	107	microtubule-based transport	BP	0.0403325
3498	GO:0006911	0.0018615	0.999546	10	34	phagocytosis, engulfment	BP	0.0403325
9133	GO:0034154	0.00186437	0.99991	4	6	toll-like receptor 7 signaling pathway	BP	0.0403536
8681	GO:0032930	0.00186887	0.999809	5	12	positive regulation of superoxide anion generation	BP	0.04041
7894	GO:0031594	0.00189262	0.999335	16	66	neuromuscular junction	CC	0.0408786
18490	GO:1901699	0.00189437	0.998798	68	475	cellular response to nitrogen compound	BP	0.0408786
9593	GO:0035325	0.0019208	0.999811	5	11	Toll-like receptor binding	MF	0.0413726
7177	GO:0030194	0.00192309	0.999626	8	24	positive regulation of blood coagulation	BP	0.0413726
18045	GO:1900048	0.00192309	0.999626	8	24	positive regulation of hemostasis	BP	0.0413726
17648	GO:0098581	0.00194056	0.99968	7	19	detection of external biotic stimulus	BP	0.0417063
9660	GO:0035458	0.00194787	0.999519	10	35	cellular response to interferon-beta	BP	0.0418214
6541	GO:0019637	0.00195319	0.998628	110	845	organophosphate metabolic process	BP	0.0418935
7769	GO:0031345	0.00195545	0.999032	31	165	negative regulation of cell projection organization	BP	0.0418996
5164	GO:0014070	0.00196258	0.998681	88	620	response to organic cyclic compound	BP	0.0419716
7144	GO:0030149	0.00196361	0.999681	7	18	sphingolipid catabolic process	BP	0.0419716
11177	GO:0043500	0.00196471	0.999206	20	94	muscle adaptation	BP	0.0419716
17448	GO:0097342	0.00197263	0.999903	4	6	ripoptosome	CC	0.0420985
14031	GO:0051962	0.00198991	0.998694	79	524	positive regulation of nervous system development	BP	0.0424046
8231	GO:0032272	0.00199095	0.999387	13	52	negative regulation of protein polymerization	BP	0.0424046
6072	GO:0016861	0.00201819	0.99988	4	7	intramolecular oxidoreductase activity, interconverting aldoses and ketoses	MF	0.0429419
20848	GO:2000406	0.00202816	0.999653	7	21	positive regulation of T cell migration	BP	0.043111
17521	GO:0097479	0.00203436	0.999079	25	125	synaptic vesicle localization	BP	0.0431674
982	GO:0002262	0.00203486	0.999059	26	139	myeloid cell homeostasis	BP	0.0431674
7528	GO:0030890	0.00204323	0.999449	11	40	positive regulation of B cell proliferation	BP	0.0433018
8430	GO:0032550	0.00204898	0.998798	50	322	purine ribonucleoside binding	MF	0.0433806
3285	GO:0006595	0.00205421	0.999786	5	12	polyamine metabolic process	BP	0.0434483
6482	GO:0019377	0.00207758	0.999726	6	14	glycolipid catabolic process	BP	0.0438989
8982	GO:0033646	0.00211369	0.99973	6	13	host intracellular part	CC	0.0445521
11279	GO:0043656	0.00211369	0.99973	6	13	intracellular region of host	CC	0.0445521
1219	GO:0002675	0.00211476	0.999571	8	27	positive regulation of acute inflammatory response	BP	0.0445521
13025	GO:0048661	0.0021217	0.99916	19	88	positive regulation of smooth muscle cell proliferation	BP	0.0446541
11699	GO:0045026	0.00213474	0.999573	8	25	plasma membrane fusion	BP	0.0448718
5566	GO:0015849	0.00213727	0.998829	40	238	organic acid transport	BP	0.0448718
13480	GO:0051017	0.00214046	0.998993	27	139	actin filament bundle assembly	BP	0.0448718
15212	GO:0061572	0.00214046	0.998993	27	139	actin filament bundle organization	BP	0.0448718
17381	GO:0097190	0.00214713	0.998591	77	548	apoptotic signaling pathway	BP	0.0449675
16002	GO:0071248	0.00218701	0.999083	21	102	cellular response to metal ion	BP	0.0457576
1259	GO:0002716	0.00220948	0.999697	6	15	negative regulation of natural killer cell mediated immunity	BP	0.0461824
13705	GO:0051345	0.0022121	0.998609	64	426	positive regulation of hydrolase activity	BP	0.0461919
4489	GO:0009308	0.00223142	0.999226	15	67	amine metabolic process	BP	0.0465498
9884	GO:0035821	0.0022356	0.999161	17	80	modification of morphology or physiology of other organism	BP	0.0465915
13532	GO:0051092	0.0022416	0.999037	22	107	positive regulation of NF-kappaB transcription factor activity	BP	0.0466707
7790	GO:0031399	0.00225173	0.998281	187	1455	regulation of protein modification process	BP	0.046836
21277	GO:2001238	0.00227368	0.99925	14	58	positive regulation of extrinsic apoptotic signaling pathway	BP	0.0472465
15424	GO:0070142	0.00233066	0.99988	4	6	synaptic vesicle budding	BP	0.0483833
6571	GO:0019770	0.00233946	0.999947	3	4	IgG receptor activity	MF	0.0485188
12456	GO:0046633	0.00234733	0.999461	9	30	alpha-beta T cell proliferation	BP	0.0486346
13853	GO:0051608	0.00236177	0.999671	6	15	histamine transport	BP	0.0488534
6998	GO:0022607	0.00236247	0.998121	267	2189	cellular component assembly	BP	0.0488534
1179	GO:0002586	0.00236555	0.999946	3	4	regulation of antigen processing and presentation of peptide antigen via MHC class II	BP	0.0488697
9497	GO:0035091	0.00238761	0.998732	36	202	phosphatidylinositol binding	MF	0.0492776
2463	GO:0005125	0.00239299	0.998904	24	155	cytokine activity	MF	0.049341
3313	GO:0006631	0.0023999	0.998613	46	296	fatty acid metabolic process	BP	0.0493937
10680	GO:0042572	0.00240018	0.999657	6	16	retinol metabolic process	BP	0.0493937
2853	GO:0005913	0.00240427	0.999014	20	91	cell-cell adherens junction	CC	0.0494301
7321	GO:0030427	0.00240841	0.998791	31	164	site of polarized growth	CC	0.0494675
2803	GO:0005829	0.00242197	0.998041	318	2678	cytosol	CC	0.0496585
13145	GO:0048872	0.00242237	0.99864	42	258	homeostasis of number of cells	BP	0.0496585
11304	GO:0043901	0.00243387	0.998875	25	138	negative regulation of multi-organism process	BP	0.0498464
16090	GO:0071396	0.00243887	0.998475	61	421	cellular response to lipid	BP	0.0499009

## Sheet: WGCNA red
	category	over_represented_pvalue	under_represented_pvalue	numDEInCat	numInCat	term	ontology	BH_adj_GO
11808	GO:0045202	5.29969e-14	1	91	845	synapse	CC	1.12989e-09
17735	GO:0098794	1.4077e-13	1	60	430	postsynapse	CC	1.50061e-09
11553	GO:0044456	4.65362e-13	1	76	669	synapse part	CC	3.30717e-09
5163	GO:0014069	1.77195e-12	1	39	213	postsynaptic density	CC	9.44451e-09
17943	GO:0099572	2.26221e-12	1	39	215	postsynaptic specialization	CC	9.64606e-09
8238	GO:0032279	2.90531e-12	1	39	216	asymmetric synapse	CC	1.03235e-08
17848	GO:0098984	3.66424e-12	1	39	218	neuron to neuron synapse	CC	1.11602e-08
17313	GO:0097060	7.87915e-12	1	45	291	synaptic membrane	CC	2.09979e-08
17921	GO:0099537	1.61738e-11	1	63	571	trans-synaptic signaling	BP	3.76035e-08
17920	GO:0099536	1.76377e-11	1	63	572	synaptic signaling	BP	3.76035e-08
10889	GO:0043005	2.82057e-11	1	100	1106	neuron projection	CC	5.46677e-08
3712	GO:0007268	4.13827e-11	1	62	570	chemical synaptic transmission	BP	6.78675e-08
17811	GO:0098916	4.13827e-11	1	62	570	anterograde trans-synaptic signaling	BP	6.78675e-08
17508	GO:0097458	8.69992e-11	1	116	1408	neuron part	CC	1.32487e-07
3711	GO:0007267	2.36524e-10	1	103	1233	cell-cell signaling	BP	3.36179e-07
7319	GO:0030425	5.2893e-10	1	60	545	dendrite	CC	7.048e-07
10178	GO:0036477	7.043e-10	1	78	829	somatodendritic compartment	CC	8.83274e-07
11464	GO:0044309	1.39959e-09	1	27	147	neuron spine	CC	1.65774e-06
18014	GO:0120025	2.96383e-09	1	127	1700	plasma membrane bounded cell projection	CC	3.27256e-06
10880	GO:0042995	3.06995e-09	1	138	1899	cell projection	CC	3.27256e-06
13344	GO:0050804	7.05264e-09	1	41	356	modulation of synaptic transmission	BP	7.16011e-06
11004	GO:0043197	1.75634e-08	1	25	143	dendritic spine	CC	1.67466e-05
12814	GO:0048167	1.80663e-08	1	28	203	regulation of synaptic plasticity	BP	1.67466e-05
11812	GO:0045211	3.73103e-08	1	33	227	postsynaptic membrane	CC	3.3144e-05
13397	GO:0050877	4.55067e-07	1	67	824	neurological system process	BP	0.000388081
3682	GO:0007215	8.69143e-07	1	15	67	glutamate receptor signaling pathway	BP	0.000712697
7097	GO:0030054	9.26564e-07	1	87	1130	cell junction	CC	0.000731642
21293	GO:2001257	1.47386e-06	1	19	120	regulation of cation channel activity	BP	0.00109254
3833	GO:0007613	1.4861e-06	1	19	113	memory	BP	0.00109254
9556	GO:0035254	1.65319e-06	1	12	47	glutamate receptor binding	MF	0.00117487
4045	GO:0008328	3.90169e-06	0.999999	12	50	ionotropic glutamate receptor complex	CC	0.00268336
11557	GO:0044463	4.14782e-06	0.999998	74	956	cell projection part	CC	0.00276349
7059	GO:0023052	4.39798e-06	0.999997	253	4532	signaling	BP	0.00284136
17785	GO:0098878	5.51896e-06	0.999999	12	52	neurotransmitter receptor complex	CC	0.00346071
11592	GO:0044700	5.90686e-06	0.999996	252	4524	single organism signaling	BP	0.00359812
17734	GO:0098793	6.0782e-06	0.999998	34	327	presynapse	CC	0.00359965
3831	GO:0007611	8.43677e-06	0.999997	28	238	learning or memory	BP	0.0048614
8330	GO:0032412	1.54254e-05	0.999995	22	183	regulation of ion transmembrane transporter activity	BP	0.00865445
3832	GO:0007612	1.71444e-05	0.999995	20	144	learning	BP	0.00929561
5808	GO:0016358	1.74402e-05	0.999994	29	248	dendrite development	BP	0.00929561
17752	GO:0098815	1.79199e-05	0.999998	10	40	modulation of excitatory postsynaptic potential	BP	0.00931834
17654	GO:0098590	1.86175e-05	0.99999	68	858	plasma membrane region	CC	0.0094506
13407	GO:0050890	2.19164e-05	0.999992	29	263	cognition	BP	0.0108665
7043	GO:0022898	2.27016e-05	0.999993	22	189	regulation of transmembrane transporter activity	BP	0.011
14963	GO:0060997	2.38016e-05	0.999996	12	58	dendritic spine morphogenesis	BP	0.0110685
3629	GO:0007154	2.41079e-05	0.999983	251	4581	cell communication	BP	0.0110685
17952	GO:0099601	2.48993e-05	0.999997	9	35	regulation of neurotransmitter receptor activity	BP	0.0110685
18198	GO:1900449	2.49198e-05	0.999997	9	35	regulation of glutamate receptor signaling pathway	BP	0.0110685
20768	GO:2000311	2.64316e-05	0.999998	7	21	regulation of AMPA receptor activity	BP	0.0113108
7674	GO:0031175	2.65263e-05	0.999986	68	869	neuron projection development	BP	0.0113108
9557	GO:0035255	3.15021e-05	0.999997	8	28	ionotropic glutamate receptor binding	MF	0.0131691
1401	GO:0003008	3.44408e-05	0.99998	92	1376	system process	BP	0.0141207
13322	GO:0050773	3.5958e-05	0.999989	21	160	regulation of dendrite development	BP	0.0144646
6964	GO:0022008	3.71835e-05	0.999978	101	1464	neurogenesis	BP	0.0146806
13346	GO:0050806	3.88708e-05	0.999988	20	187	positive regulation of synaptic transmission	BP	0.0150677
17314	GO:0097061	4.19242e-05	0.999991	13	72	dendritic spine organization	BP	0.0157833
17724	GO:0098772	4.21973e-05	0.999976	75	1083	molecular function regulator	MF	0.0157833
4854	GO:0010646	4.77173e-05	0.999968	153	2573	regulation of cell communication	BP	0.0174927
3640	GO:0007165	4.8827e-05	0.999966	225	4079	signal transduction	BP	0.0174927
7058	GO:0023051	4.94194e-05	0.999967	154	2595	regulation of signaling	BP	0.0174927
8327	GO:0032409	5.00495e-05	0.999983	22	200	regulation of transporter activity	BP	0.0174927
10902	GO:0043025	5.46366e-05	0.999973	50	612	neuronal cell body	CC	0.0185412
7170	GO:0030182	5.47888e-05	0.999968	88	1241	neuron differentiation	BP	0.0185412
13055	GO:0048699	5.89492e-05	0.999964	95	1372	generation of neurons	BP	0.0196375
20878	GO:2000463	6.15671e-05	0.999993	8	29	positive regulation of excitatory postsynaptic potential	BP	0.020194
13030	GO:0048666	6.36769e-05	0.999964	75	1017	neuron development	BP	0.0205696
8719	GO:0032990	6.49496e-05	0.999967	50	586	cell part morphogenesis	BP	0.0206676
13134	GO:0048858	7.06759e-05	0.999965	49	568	cell projection morphogenesis	BP	0.022159
7153	GO:0030160	7.61723e-05	1	3	3	GKAP/Homer scaffold activity	MF	0.0235361
11475	GO:0044325	7.83397e-05	0.999979	16	118	ion channel binding	MF	0.02386
3757	GO:0007399	8.33748e-05	0.999946	127	1971	nervous system development	BP	0.0250359
11453	GO:0044297	8.62585e-05	0.999955	53	686	cell body	CC	0.025498
8929	GO:0033549	8.87857e-05	0.999995	5	12	MAP kinase phosphatase activity	MF	0.025498
2687	GO:0005637	8.89949e-05	0.999989	8	33	nuclear inner membrane	CC	0.025498
3830	GO:0007610	8.96976e-05	0.999954	49	605	behavior	BP	0.025498
17346	GO:0097120	9.51588e-05	0.999993	6	16	receptor localization to synapse	BP	0.0266946
10770	GO:0042734	9.69538e-05	0.999979	12	65	presynaptic membrane	CC	0.0268449
5751	GO:0016247	0.000103958	0.999972	15	116	channel regulator activity	MF	0.0284153
13110	GO:0048812	0.000129114	0.999935	47	551	neuron projection morphogenesis	BP	0.0348445
12050	GO:0045761	0.000135771	0.999978	9	45	regulation of adenylate cyclase activity	BP	0.0361829
19992	GO:1905114	0.000148085	0.99993	38	437	cell surface receptor signaling pathway involved in cell-cell signaling	BP	0.0389775
17937	GO:0099565	0.000184593	0.999954	13	83	chemical synaptic transmission, postsynaptic	BP	0.0479942
9497	GO:0035091	0.000186893	0.999932	22	202	phosphatidylinositol binding	MF	0.0480067

## Sheet: WGCNA turquoise
	category	over_represented_pvalue	under_represented_pvalue	numDEInCat	numInCat	term	ontology	BH_adj_GO
1055	GO:0002376	4.23357e-49	1	547	1789	immune system process	BP	9.02597e-45
3521	GO:0006952	1.11891e-41	1	347	1020	defense response	BP	1.19276e-37
3524	GO:0006955	1.8803e-41	1	329	943	immune response	BP	1.33626e-37
11743	GO:0045087	8.23908e-34	1	192	476	innate immune response	BP	4.39143e-30
1225	GO:0002682	7.03864e-33	1	318	982	regulation of immune system process	BP	3.00127e-29
3520	GO:0006950	3.21991e-29	1	680	2706	response to stress	BP	1.14414e-25
1227	GO:0002684	6.64081e-29	1	235	673	positive regulation of immune system process	BP	2.0226e-25
4551	GO:0009605	2.96372e-27	1	436	1599	response to external stimulus	BP	7.89831e-24
11012	GO:0043207	1.72448e-26	1	197	570	response to external biotic stimulus	BP	3.67659e-23
13899	GO:0051707	1.72448e-26	1	197	570	response to other organism	BP	3.67659e-23
13412	GO:0050896	2.77889e-26	1	1330	6227	response to stimulus	BP	5.386e-23
4552	GO:0009607	1.15694e-25	1	203	602	response to biotic stimulus	BP	2.01625e-22
17635	GO:0098542	1.22942e-25	1	130	310	defense response to other organism	BP	2.01625e-22
647	GO:0001775	1.02859e-24	1	249	773	cell activation	BP	1.56639e-21
978	GO:0002252	5.78292e-24	1	183	515	immune effector process	BP	8.21946e-21
11854	GO:0045321	8.63592e-24	1	221	667	leukocyte activation	BP	1.15074e-20
9089	GO:0034097	5.78004e-22	1	176	503	response to cytokine	BP	7.24885e-19
11525	GO:0044421	2.75433e-21	1	733	3212	extracellular region part	CC	3.26235e-18
12754	GO:0048002	7.16572e-21	1	39	52	antigen processing and presentation of peptide antigen	BP	8.04069e-18
3523	GO:0006954	1.46264e-20	1	176	528	inflammatory response	BP	1.55918e-17
13325	GO:0050776	2.38552e-20	1	175	515	regulation of immune response	BP	2.42187e-17
13327	GO:0050778	2.18596e-19	1	144	400	positive regulation of immune response	BP	2.1184e-16
676	GO:0001816	3.95138e-19	1	183	563	cytokine production	BP	3.66275e-16
2658	GO:0005576	4.94242e-19	1	783	3558	extracellular region	CC	4.39052e-16
4558	GO:0009617	9.98202e-19	1	134	392	response to bacterium	BP	8.51267e-16
10478	GO:0042221	1.09979e-18	1	660	2873	response to chemical	BP	8.91032e-16
16051	GO:0071345	1.12842e-18	1	145	411	cellular response to cytokine stimulus	BP	8.91032e-16
12468	GO:0046649	1.54674e-18	1	183	567	lymphocyte activation	BP	1.17773e-15
7773	GO:0031349	4.48906e-18	1	100	248	positive regulation of defense response	BP	3.30023e-15
2838	GO:0005886	9.65678e-18	1	854	3805	plasma membrane	CC	6.86275e-15
12990	GO:0048584	1.19255e-17	1	417	1646	positive regulation of response to stimulus	BP	8.20167e-15
677	GO:0001817	1.37297e-17	1	165	505	regulation of cytokine production	BP	9.1474e-15
11026	GO:0043230	2.98172e-17	1	553	2377	extracellular organelle	CC	1.92637e-14
13904	GO:0051716	4.11133e-17	1	1083	5147	cellular response to stimulus	BP	2.57805e-14
16396	GO:0071944	4.67557e-17	1	869	3905	cell periphery	CC	2.824e-14
6628	GO:0019882	4.76849e-17	1	49	88	antigen processing and presentation	BP	2.824e-14
3640	GO:0007165	4.91109e-17	1	892	4079	signal transduction	BP	2.82985e-14
679	GO:0001819	8.45124e-17	1	120	334	positive regulation of cytokine production	BP	4.74159e-14
19251	GO:1903561	1.03471e-16	1	549	2371	extracellular vesicle	CC	5.6564e-14
7771	GO:0031347	2.28206e-16	1	146	443	regulation of defense response	BP	1.21634e-13
15377	GO:0070062	2.4243e-16	1	544	2356	extracellular exosome	CC	1.26063e-13
12989	GO:0048583	2.86697e-16	1	659	2879	regulation of response to stimulus	BP	1.45533e-13
2682	GO:0005615	4.24034e-16	1	298	1155	extracellular space	CC	2.10242e-13
13388	GO:0050865	4.64551e-16	1	146	442	regulation of cell activation	BP	2.25096e-13
13631	GO:0051239	4.77881e-16	1	582	2506	regulation of multicellular organismal process	BP	2.26409e-13
4654	GO:0009986	4.98586e-16	1	211	712	cell surface	CC	2.31084e-13
10773	GO:0042742	5.29773e-16	1	67	151	defense response to bacterium	BP	2.40314e-13
1093	GO:0002443	7.81442e-16	1	98	255	leukocyte mediated immunity	BP	3.47091e-13
13414	GO:0050900	9.67457e-16	1	99	265	leukocyte migration	BP	4.20943e-13
11599	GO:0044710	1.23683e-15	1	719	3238	single-organism metabolic process	BP	5.27386e-13
1114	GO:0002478	1.45111e-15	1	20	21	antigen processing and presentation of exogenous peptide antigen	BP	6.06622e-13
15724	GO:0070661	2.2149e-15	1	98	262	leukocyte proliferation	BP	8.95515e-13
988	GO:0002274	2.22619e-15	1	67	148	myeloid leukocyte activation	BP	8.95515e-13
11744	GO:0045088	3.25554e-15	1	81	195	regulation of innate immune response	BP	1.28534e-12
4628	GO:0009897	3.68938e-15	1	98	260	external side of plasma membrane	CC	1.43014e-12
1237	GO:0002694	5.28599e-15	1	134	405	regulation of leukocyte activation	BP	2.01245e-12
5644	GO:0016020	7.1935e-15	1	1438	7152	membrane	CC	2.69062e-12
970	GO:0002237	7.90054e-15	1	93	260	response to molecule of bacterial origin	BP	2.90413e-12
5645	GO:0016021	8.14488e-15	1	853	3931	integral component of membrane	CC	2.9432e-12
6428	GO:0019221	8.34846e-15	1	96	257	cytokine-mediated signaling pathway	BP	2.96649e-12
13632	GO:0051240	1.08864e-14	1	367	1460	positive regulation of multicellular organismal process	BP	3.8049e-12
11555	GO:0044459	1.28548e-14	1	488	2029	plasma membrane part	CC	4.42038e-12
3629	GO:0007154	1.4245e-14	1	968	4581	cell communication	BP	4.72185e-12
8080	GO:0031982	1.42759e-14	1	756	3491	vesicle	CC	4.72185e-12
7687	GO:0031224	1.43959e-14	1	874	4055	intrinsic component of membrane	CC	4.72185e-12
4671	GO:0010033	1.81816e-14	1	503	2177	response to organic substance	BP	5.87322e-12
1226	GO:0002683	2.17309e-14	1	120	362	negative regulation of immune system process	BP	6.90925e-12
11592	GO:0044700	2.2037e-14	1	956	4524	single organism signaling	BP	6.90925e-12
3641	GO:0007166	2.41058e-14	1	471	1983	cell surface receptor signaling pathway	BP	7.44833e-12
8688	GO:0032943	2.48614e-14	1	93	251	mononuclear cell proliferation	BP	7.57207e-12
7059	GO:0023052	2.64623e-14	1	957	4532	signaling	BP	7.87229e-12
17638	GO:0098552	2.65856e-14	1	140	432	side of membrane	CC	7.87229e-12
979	GO:0002253	3.41717e-14	1	98	265	activation of immune response	BP	9.98002e-12
11745	GO:0045089	6.50297e-14	1	68	158	positive regulation of innate immune response	BP	1.87356e-11
16838	GO:0080134	7.15845e-14	1	266	1004	regulation of response to stress	BP	2.03491e-11
15832	GO:0070887	8.69198e-14	1	479	2086	cellular response to chemical stimulus	BP	2.43833e-11
12469	GO:0046651	1.13871e-13	1	91	249	lymphocyte proliferation	BP	3.15291e-11
8150	GO:0032101	1.39754e-13	1	171	585	regulation of response to external stimulus	BP	3.81993e-11
11528	GO:0044425	1.59958e-13	1	1033	4958	membrane part	CC	4.31685e-11
9715	GO:0035556	1.78678e-13	1	487	2073	intracellular signal transduction	BP	4.76177e-11
6630	GO:0019884	3.86741e-13	1	21	26	antigen processing and presentation of exogenous antigen	BP	1.01794e-10
976	GO:0002250	5.19788e-13	1	101	292	adaptive immune response	BP	1.35145e-10
1287	GO:0002764	5.53371e-13	1	87	233	immune response-regulating signaling pathway	BP	1.42143e-10
13637	GO:0051249	5.70998e-13	1	114	345	regulation of lymphocyte activation	BP	1.44925e-10
1126	GO:0002504	6.19052e-13	1	18	20	antigen processing and presentation of peptide or polysaccharide antigen via MHC class II	BP	1.55273e-10
4557	GO:0009615	6.39028e-13	1	73	185	response to virus	BP	1.5842e-10
10437	GO:0042127	8.67744e-13	1	348	1425	regulation of cell proliferation	BP	2.12647e-10
15726	GO:0070663	9.97379e-13	1	77	204	regulation of leukocyte proliferation	BP	2.41638e-10
10429	GO:0042110	1.18425e-12	1	128	406	T cell activation	BP	2.83689e-10
4015	GO:0008283	2.22592e-12	1	406	1719	cell proliferation	BP	5.27297e-10
1137	GO:0002521	2.30347e-12	1	140	459	leukocyte differentiation	BP	5.39671e-10
14532	GO:0060326	2.45544e-12	1	80	223	cell chemotaxis	BP	5.69022e-10
2313	GO:0004872	2.6479e-12	1	253	965	receptor activity	MF	6.00567e-10
14381	GO:0060089	2.6479e-12	1	253	965	molecular transducer activity	MF	6.00567e-10
1099	GO:0002449	2.95629e-12	1	74	194	lymphocyte mediated immunity	BP	6.63453e-10
1104	GO:0002460	2.99769e-12	1	78	209	adaptive immune response based on somatic recombination of immune receptors built from immunoglobulin superfamily domains	BP	6.65736e-10
1122	GO:0002495	3.03907e-12	1	17	19	antigen processing and presentation of peptide antigen via MHC class II	BP	6.67969e-10
1280	GO:0002757	3.10347e-12	1	83	224	immune response-activating signal transduction	BP	6.75162e-10
11591	GO:0044699	3.3746e-12	1	1974	10439	single-organism process	BP	7.26731e-10
12957	GO:0048518	4.12325e-12	1	968	4675	positive regulation of biological process	BP	8.79078e-10
8539	GO:0032722	4.62982e-12	1	31	51	positive regulation of chemokine production	BP	9.77305e-10
11523	GO:0044419	4.79972e-12	1	131	427	interspecies interaction between organisms	BP	1.00324e-09
11516	GO:0044403	4.85149e-12	1	130	423	symbiosis, encompassing mutualism through parasitism	BP	1.00421e-09
7395	GO:0030595	5.19467e-12	1	65	169	leukocyte chemotaxis	BP	1.06491e-09
13897	GO:0051704	5.60578e-12	1	349	1482	multi-organism process	BP	1.13824e-09
8689	GO:0032944	5.77334e-12	1	74	198	regulation of mononuclear cell proliferation	BP	1.1612e-09
7148	GO:0030155	6.0149e-12	1	168	583	regulation of cell adhesion	BP	1.19848e-09
8398	GO:0032496	6.73956e-12	1	82	243	response to lipopolysaccharide	BP	1.33044e-09
11621	GO:0044764	7.8611e-12	1	120	383	multi-organism cellular process	BP	1.5376e-09
18787	GO:1902531	8.22426e-12	1	340	1397	regulation of intracellular signal transduction	BP	1.59401e-09
5649	GO:0016032	8.32081e-12	1	119	379	viral process	BP	1.5982e-09
3312	GO:0006629	8.55886e-12	1	262	1021	lipid metabolic process	BP	1.62924e-09
13365	GO:0050830	9.26435e-12	1	32	57	defense response to Gram-positive bacterium	BP	1.74793e-09
1246	GO:0002703	1.05775e-11	1	63	156	regulation of leukocyte mediated immunity	BP	1.97817e-09
18789	GO:1902533	1.17965e-11	1	216	816	positive regulation of intracellular signal transduction	BP	2.18698e-09
1136	GO:0002520	1.21138e-11	1	216	819	immune system development	BP	2.22643e-09
6567	GO:0019752	1.89338e-11	1	194	713	carboxylic acid metabolic process	BP	3.45017e-09
13251	GO:0050670	2.67167e-11	1	72	196	regulation of lymphocyte proliferation	BP	4.82711e-09
8152	GO:0032103	3.14977e-11	1	82	240	positive regulation of response to external stimulus	BP	5.64312e-09
13852	GO:0051607	3.17833e-11	1	60	149	defense response to virus	BP	5.64683e-09
168	GO:0000323	4.54599e-11	1	126	413	lytic vacuole	CC	7.94431e-09
2761	GO:0005764	4.54599e-11	1	126	413	lysosome	CC	7.94431e-09
3634	GO:0007159	4.67691e-11	1	96	292	leukocyte cell-cell adhesion	BP	8.10664e-09
7109	GO:0030097	4.91335e-11	1	196	739	hemopoiesis	BP	8.44779e-09
13390	GO:0050867	5.17449e-11	1	88	259	positive regulation of cell activation	BP	8.8256e-09
12967	GO:0048534	6.36202e-11	1	204	778	hematopoietic or lymphoid organ development	BP	1.07649e-08
8562	GO:0032760	6.84423e-11	1	35	68	positive regulation of tumor necrosis factor production	BP	1.14897e-08
5857	GO:0016477	7.04734e-11	1	277	1109	cell migration	BP	1.17382e-08
15982	GO:0071219	8.29242e-11	1	57	157	cellular response to molecule of bacterial origin	BP	1.36902e-08
13336	GO:0050793	8.3477e-11	1	485	2158	regulation of developmental process	BP	1.36902e-08
1110	GO:0002474	8.53611e-11	1	22	33	antigen processing and presentation of peptide antigen via MHC class I	BP	1.38924e-08
15980	GO:0071216	8.92584e-11	1	62	176	cellular response to biotic stimulus	BP	1.44166e-08
19248	GO:1903555	9.98601e-11	1	49	115	regulation of tumor necrosis factor superfamily cytokine production	BP	1.60077e-08
1239	GO:0002696	1.24482e-10	1	84	247	positive regulation of leukocyte activation	BP	1.98057e-08
2324	GO:0004888	1.26261e-10	1	188	698	transmembrane signaling receptor activity	MF	1.99398e-08
11150	GO:0043436	1.29291e-10	1	202	764	oxoacid metabolic process	BP	2.02683e-08
6984	GO:0022407	1.3844e-10	1	107	341	regulation of cell-cell adhesion	BP	2.15441e-08
19250	GO:1903557	1.42529e-10	1	35	69	positive regulation of tumor necrosis factor superfamily cytokine production	BP	2.20197e-08
2949	GO:0006082	1.45434e-10	1	204	774	organic acid metabolic process	BP	2.23069e-08
10537	GO:0042330	1.49195e-10	1	130	447	taxis	BP	2.27202e-08
19321	GO:1903706	1.64735e-10	1	102	329	regulation of hemopoiesis	BP	2.49088e-08
2312	GO:0004871	1.76247e-10	1	266	1065	signal transducer activity	MF	2.64619e-08
18617	GO:1902105	1.94885e-10	1	82	241	regulation of leukocyte differentiation	BP	2.90556e-08
1240	GO:0002697	1.98981e-10	1	91	279	regulation of immune effector process	BP	2.94602e-08
8516	GO:0032680	2.11407e-10	1	48	113	regulation of tumor necrosis factor production	BP	3.10841e-08
3511	GO:0006935	2.20068e-10	1	129	445	chemotaxis	BP	3.21359e-08
983	GO:0002263	2.34854e-10	1	70	192	cell activation involved in immune response	BP	3.40618e-08
2631	GO:0005515	2.43646e-10	1	1439	7388	protein binding	MF	3.50981e-08
16282	GO:0071706	2.56669e-10	1	49	117	tumor necrosis factor superfamily cytokine production	BP	3.6726e-08
6632	GO:0019886	2.83708e-10	1	13	14	antigen processing and presentation of exogenous peptide antigen via MHC class II	BP	4.03244e-08
10230	GO:0038023	2.93102e-10	1	206	788	signaling receptor activity	MF	4.13837e-08
8490	GO:0032640	3.11545e-10	1	48	114	tumor necrosis factor production	BP	4.34391e-08
4016	GO:0008284	3.11734e-10	1	206	798	positive regulation of cell proliferation	BP	4.34391e-08
10708	GO:0042611	3.21718e-10	1	16	20	MHC protein complex	CC	4.45391e-08
959	GO:0002218	3.33324e-10	1	49	114	activation of innate immune response	BP	4.58482e-08
12454	GO:0046631	3.83991e-10	1	52	127	alpha-beta T cell activation	BP	5.24787e-08
17549	GO:0097529	4.05529e-10	1	57	152	myeloid leukocyte migration	BP	5.50693e-08
1048	GO:0002366	4.23221e-10	1	69	190	leukocyte activation involved in immune response	BP	5.7108e-08
10430	GO:0042113	4.39978e-10	1	72	203	B cell activation	BP	5.89958e-08
17662	GO:0098602	4.63616e-10	1	156	560	single organism cell adhesion	BP	6.17769e-08
10427	GO:0042108	5.46224e-10	1	30	55	positive regulation of cytokine biosynthetic process	BP	7.23323e-08
17951	GO:0099600	5.54172e-10	1	193	732	transmembrane receptor activity	MF	7.29318e-08
20655	GO:2000145	6.29943e-10	1	184	693	regulation of cell motility	BP	8.2395e-08
7281	GO:0030335	6.54065e-10	1	118	396	positive regulation of cell migration	BP	8.50284e-08
20366	GO:1990266	7.86527e-10	1	37	83	neutrophil migration	BP	1.01629e-07
1248	GO:0002705	8.85387e-10	1	41	92	positive regulation of leukocyte mediated immunity	BP	1.13714e-07
13654	GO:0051270	1.04123e-09	1	198	762	regulation of cellular component movement	BP	1.32928e-07
9213	GO:0034341	1.11387e-09	1	34	73	response to interferon-gamma	BP	1.41355e-07
6999	GO:0022610	1.13852e-09	1	278	1131	biological adhesion	BP	1.43629e-07
5653	GO:0016042	1.27041e-09	1	81	245	lipid catabolic process	BP	1.5873e-07
7280	GO:0030334	1.27312e-09	1	176	661	regulation of cell migration	BP	1.5873e-07
19002	GO:1903037	1.35004e-09	1	86	267	regulation of leukocyte cell-cell adhesion	BP	1.66626e-07
18491	GO:1901700	1.35208e-09	1	275	1175	response to oxygen-containing compound	BP	1.66626e-07
13633	GO:0051241	1.55298e-09	1	251	1031	negative regulation of multicellular organismal process	BP	1.90285e-07
7060	GO:0023056	1.59768e-09	1	328	1428	positive regulation of signaling	BP	1.94643e-07
1281	GO:0002758	1.67928e-09	1	46	108	innate immune response-activating signal transduction	BP	2.0253e-07
11444	GO:0044281	1.68142e-09	1	352	1544	small molecule metabolic process	BP	2.0253e-07
1228	GO:0002685	1.70361e-09	1	58	157	regulation of leukocyte migration	BP	2.04051e-07
4855	GO:0010647	1.86007e-09	1	326	1420	positive regulation of cell communication	BP	2.21546e-07
1242	GO:0002699	1.88907e-09	1	60	163	positive regulation of immune effector process	BP	2.2375e-07
20657	GO:2000147	1.90644e-09	1	119	408	positive regulation of cell motility	BP	2.2456e-07
11427	GO:0044255	1.93049e-09	1	197	764	cellular lipid metabolic process	BP	2.26144e-07
10356	GO:0040012	2.11567e-09	1	197	763	regulation of locomotion	BP	2.46183e-07
11303	GO:0043900	2.12465e-09	1	95	312	regulation of multi-organism process	BP	2.46183e-07
13143	GO:0048870	2.20268e-09	1	287	1198	cell motility	BP	2.5248e-07
13884	GO:0051674	2.20268e-09	1	287	1198	localization of cell	BP	2.5248e-07
963	GO:0002224	2.23297e-09	1	39	85	toll-like receptor signaling pathway	BP	2.54582e-07
3630	GO:0007155	2.37833e-09	1	274	1120	cell adhesion	BP	2.69712e-07
10426	GO:0042107	2.48479e-09	1	43	101	cytokine metabolic process	BP	2.78964e-07
5865	GO:0016491	2.48608e-09	1	166	643	oxidoreductase activity	MF	2.78964e-07
5802	GO:0016337	2.50072e-09	1	141	505	single organismal cell-cell adhesion	BP	2.79138e-07
4649	GO:0009967	2.67417e-09	1	292	1230	positive regulation of signal transduction	BP	2.96944e-07
961	GO:0002221	2.82888e-09	1	45	106	pattern recognition receptor signaling pathway	BP	3.11856e-07
8583	GO:0032787	2.83772e-09	1	125	437	monocarboxylic acid metabolic process	BP	3.11856e-07
10390	GO:0042035	3.11184e-09	1	39	87	regulation of cytokine biosynthetic process	BP	3.38992e-07
13389	GO:0050866	3.11643e-09	1	58	156	negative regulation of cell activation	BP	3.38992e-07
10533	GO:0042325	3.15676e-09	1	300	1270	regulation of phosphorylation	BP	3.41636e-07
13656	GO:0051272	3.20454e-09	1	121	420	positive regulation of cellular component movement	BP	3.45055e-07
12961	GO:0048522	3.33801e-09	1	865	4245	positive regulation of cellular process	BP	3.5762e-07
10411	GO:0042089	3.44242e-09	1	42	98	cytokine biosynthetic process	BP	3.66961e-07
8642	GO:0032879	3.48602e-09	1	505	2315	regulation of localization	BP	3.69761e-07
8464	GO:0032602	3.60356e-09	1	34	71	chemokine production	BP	3.80336e-07
11620	GO:0044763	3.65206e-09	1	1623	8530	single-organism cellular process	BP	3.83557e-07
4648	GO:0009966	4.01725e-09	1	493	2249	regulation of signal transduction	BP	4.18686e-07
16029	GO:0071310	4.02724e-09	1	373	1675	cellular response to organic substance	BP	4.18686e-07
8492	GO:0032642	4.04546e-09	1	33	68	regulation of chemokine production	BP	4.18686e-07
7110	GO:0030098	4.20089e-09	1	96	312	lymphocyte differentiation	BP	4.32672e-07
13639	GO:0051251	4.23538e-09	1	73	218	positive regulation of lymphocyte activation	BP	4.34126e-07
2769	GO:0005773	4.33085e-09	1	137	490	vacuole	CC	4.41789e-07
17550	GO:0097530	5.07067e-09	1	42	105	granulocyte migration	BP	5.14794e-07
15728	GO:0070665	5.52762e-09	1	50	129	positive regulation of leukocyte proliferation	BP	5.58525e-07
15985	GO:0071222	6.01812e-09	1	51	148	cellular response to lipopolysaccharide	BP	6.05219e-07
16786	GO:0072676	6.96752e-09	1	30	64	lymphocyte migration	BP	6.97406e-07
10355	GO:0040011	7.60003e-09	1	322	1388	locomotion	BP	7.57161e-07
20589	GO:2000026	8.26934e-09	1	381	1692	regulation of multicellular organismal development	BP	8.20011e-07
3313	GO:0006631	9.05043e-09	1	91	296	fatty acid metabolic process	BP	8.93311e-07
8513	GO:0032675	9.9009e-09	1	44	106	regulation of interleukin-6 production	BP	9.72752e-07
762	GO:0001932	1.03175e-08	1	278	1175	regulation of protein phosphorylation	BP	1.00904e-06
13386	GO:0050863	1.21554e-08	1	80	253	regulation of T cell activation	BP	1.18335e-06
10535	GO:0042327	1.23126e-08	1	208	837	positive regulation of phosphorylation	BP	1.19321e-06
1117	GO:0002483	1.47128e-08	1	10	10	antigen processing and presentation of endogenous peptide antigen	BP	1.41935e-06
8691	GO:0032946	1.58427e-08	1	48	125	positive regulation of mononuclear cell proliferation	BP	1.52147e-06
8486	GO:0032635	1.5932e-08	1	45	111	interleukin-6 production	BP	1.52318e-06
1230	GO:0002687	1.63577e-08	1	45	117	positive regulation of leukocyte migration	BP	1.5569e-06
4798	GO:0010562	1.76647e-08	1	229	946	positive regulation of phosphorus metabolic process	BP	1.66642e-06
12151	GO:0045937	1.76647e-08	1	229	946	positive regulation of phosphate metabolic process	BP	1.66642e-06
2464	GO:0005126	1.79816e-08	1	71	224	cytokine receptor binding	MF	1.68885e-06
11541	GO:0044444	1.87069e-08	1	1313	6824	cytoplasmic part	CC	1.74926e-06
10419	GO:0042098	1.92927e-08	1	62	181	T cell proliferation	BP	1.79616e-06
3981	GO:0008219	1.96076e-08	1	390	1762	cell death	BP	1.81754e-06
1251	GO:0002708	2.07425e-08	1	34	76	positive regulation of lymphocyte mediated immunity	BP	1.91441e-06
2326	GO:0004896	2.18372e-08	1	35	77	cytokine receptor activity	MF	2.00676e-06
4854	GO:0010646	2.23512e-08	1	545	2573	regulation of cell communication	BP	2.04519e-06
7058	GO:0023051	2.37263e-08	1	549	2595	regulation of signaling	BP	2.16173e-06
11601	GO:0044712	2.42802e-08	1	176	692	single-organism catabolic process	BP	2.20279e-06
6558	GO:0019724	2.46011e-08	1	38	91	B cell mediated immunity	BP	2.22244e-06
11980	GO:0045637	2.61402e-08	1	60	178	regulation of myeloid cell differentiation	BP	2.35151e-06
1286	GO:0002763	2.78151e-08	1	26	50	positive regulation of myeloid leukocyte differentiation	BP	2.49168e-06
1238	GO:0002695	3.07345e-08	1	51	138	negative regulation of leukocyte activation	BP	2.74168e-06
11418	GO:0044242	3.16677e-08	1	58	164	cellular lipid catabolic process	BP	2.80157e-06
15345	GO:0065008	3.16687e-08	1	626	3010	regulation of biological quality	BP	2.80157e-06
10361	GO:0040017	3.66573e-08	1	121	437	positive regulation of locomotion	BP	3.22948e-06
9658	GO:0035456	3.90034e-08	1	23	42	response to interferon-beta	BP	3.42203e-06
11135	GO:0043410	4.28291e-08	1	117	422	positive regulation of MAPK cascade	BP	3.74228e-06
6986	GO:0022409	4.97798e-08	1	65	194	positive regulation of cell-cell adhesion	BP	4.33186e-06
2448	GO:0005102	5.09411e-08	1	298	1330	receptor binding	MF	4.39998e-06
18619	GO:1902107	5.09754e-08	1	51	139	positive regulation of leukocyte differentiation	BP	4.39998e-06
764	GO:0001934	5.23377e-08	1	196	795	positive regulation of protein phosphorylation	BP	4.49936e-06
12962	GO:0048523	5.28921e-08	1	774	3824	negative regulation of cellular process	BP	4.52875e-06
7111	GO:0030099	5.45763e-08	1	94	327	myeloid cell differentiation	BP	4.65427e-06
1249	GO:0002706	5.50324e-08	1	45	117	regulation of lymphocyte mediated immunity	BP	4.67446e-06
12955	GO:0048514	5.54006e-08	1	133	494	blood vessel morphogenesis	BP	4.68707e-06
6427	GO:0019220	6.01781e-08	1	333	1479	regulation of phosphate metabolic process	BP	5.07114e-06
13589	GO:0051174	6.06872e-08	1	334	1484	regulation of phosphorus metabolic process	BP	5.0939e-06
17663	GO:0098609	6.39356e-08	1	160	616	cell-cell adhesion	BP	5.34552e-06
5667	GO:0016064	6.48779e-08	1	37	90	immunoglobulin mediated immune response	BP	5.40311e-06
11031	GO:0043235	7.23391e-08	1	93	311	receptor complex	CC	6.00105e-06
13252	GO:0050671	7.74174e-08	1	46	123	positive regulation of lymphocyte proliferation	BP	6.39744e-06
13510	GO:0051050	8.37259e-08	1	220	920	positive regulation of transport	BP	6.88908e-06
12573	GO:0046903	8.40969e-08	1	228	954	secretion	BP	6.88908e-06
19004	GO:1903039	8.43363e-08	1	58	169	positive regulation of leukocyte cell-cell adhesion	BP	6.88908e-06
14293	GO:0055114	9.04218e-08	1	191	797	oxidation-reduction process	BP	7.35799e-06
19478	GO:1904018	9.75397e-08	1	51	144	positive regulation of vasculature development	BP	7.90702e-06
13387	GO:0050864	9.91754e-08	1	42	107	regulation of B cell activation	BP	8.00916e-06
13300	GO:0050729	1.13367e-07	1	37	93	positive regulation of inflammatory response	BP	9.12068e-06
12063	GO:0045785	1.21615e-07	1	98	341	positive regulation of cell adhesion	BP	9.74747e-06
2740	GO:0005737	1.26974e-07	1	1687	9008	cytoplasm	CC	1.01389e-05
13506	GO:0051046	1.30665e-07	1	170	681	regulation of secretion	BP	1.03947e-05
7393	GO:0030593	1.35438e-07	1	30	72	neutrophil chemotaxis	BP	1.07343e-05
7046	GO:0023014	1.38839e-07	1	169	672	signal transduction by protein phosphorylation	BP	1.09631e-05
5059	GO:0010941	1.47058e-07	1	319	1429	regulation of cell death	BP	1.15693e-05
87	GO:0000165	1.47635e-07	1	168	668	MAPK cascade	BP	1.1572e-05
15344	GO:0065007	1.5412e-07	1	1684	8979	biological regulation	BP	1.20361e-05
12055	GO:0045766	2.22326e-07	1	46	128	positive regulation of angiogenesis	BP	1.72993e-05
12624	GO:0046983	2.29304e-07	1	262	1148	protein dimerization activity	MF	1.7762e-05
7689	GO:0031226	2.2994e-07	1	256	1087	intrinsic component of plasma membrane	CC	1.7762e-05
12851	GO:0048247	2.31662e-07	1	20	40	lymphocyte chemotaxis	BP	1.78305e-05
10826	GO:0042832	2.43073e-07	1	16	25	defense response to protozoan	BP	1.86414e-05
1309	GO:0002819	2.63046e-07	1	47	131	regulation of adaptive immune response	BP	2.01009e-05
1284	GO:0002761	2.66691e-07	1	40	104	regulation of myeloid leukocyte differentiation	BP	2.03066e-05
744	GO:0001909	2.79151e-07	1	33	79	leukocyte mediated cytotoxicity	BP	2.11797e-05
12782	GO:0048037	2.99023e-07	1	77	256	cofactor binding	MF	2.2607e-05
11597	GO:0044707	3.56401e-07	1	1017	5176	single-multicellular organism process	BP	2.68497e-05
11933	GO:0045576	3.77259e-07	1	26	55	mast cell activation	BP	2.8321e-05
773	GO:0001944	3.92288e-07	1	154	609	vasculature development	BP	2.93459e-05
1170	GO:0002577	4.75552e-07	1	12	16	regulation of antigen processing and presentation	BP	3.54502e-05
13638	GO:0051250	5.59686e-07	1	44	122	negative regulation of lymphocyte activation	BP	4.15767e-05
6631	GO:0019885	6.20272e-07	1	8	8	antigen processing and presentation of endogenous peptide antigen via MHC class I	BP	4.59174e-05
2463	GO:0005125	6.37788e-07	1	49	155	cytokine activity	MF	4.70507e-05
13334	GO:0050790	6.50711e-07	1	334	1514	regulation of catalytic activity	BP	4.78385e-05
3694	GO:0007229	6.77349e-07	1	32	76	integrin-mediated signaling pathway	BP	4.96257e-05
19323	GO:1903708	7.88017e-07	1	56	170	positive regulation of hemopoiesis	BP	5.7536e-05
6629	GO:0019883	7.93265e-07	1	10	12	antigen processing and presentation of endogenous antigen	BP	5.77215e-05
2839	GO:0005887	8.17962e-07	1	243	1030	integral component of plasma membrane	CC	5.93161e-05
8403	GO:0032501	8.34498e-07	0.999999	1093	5625	multicellular organismal process	BP	6.03102e-05
7767	GO:0031343	8.55724e-07	1	22	45	positive regulation of cell killing	BP	6.16352e-05
18361	GO:1901342	8.67217e-07	1	71	238	regulation of vasculature development	BP	6.22528e-05
747	GO:0001912	9.05719e-07	1	20	39	positive regulation of leukocyte mediated cytotoxicity	BP	6.47984e-05
745	GO:0001910	9.29323e-07	1	26	58	regulation of leukocyte mediated cytotoxicity	BP	6.62648e-05
13023	GO:0048659	9.41347e-07	1	48	138	smooth muscle cell proliferation	BP	6.66958e-05
6995	GO:0022603	9.41625e-07	1	206	863	regulation of anatomical structure morphogenesis	BP	6.66958e-05
11133	GO:0043408	9.96466e-07	1	153	611	regulation of MAPK cascade	BP	7.03466e-05
13393	GO:0050870	1.00923e-06	1	53	160	positive regulation of T cell activation	BP	7.10124e-05
742	GO:0001906	1.02581e-06	1	35	91	cell killing	BP	7.19417e-05
11982	GO:0045639	1.03249e-06	1	32	78	positive regulation of myeloid cell differentiation	BP	7.20351e-05
9660	GO:0035458	1.0339e-06	1	19	35	cellular response to interferon-beta	BP	7.20351e-05
18810	GO:1902578	1.05518e-06	0.999999	498	2367	single-organism localization	BP	7.32781e-05
8559	GO:0032755	1.08499e-06	1	28	64	positive regulation of interleukin-6 production	BP	7.50983e-05
12457	GO:0046634	1.08843e-06	1	32	79	regulation of alpha-beta T cell activation	BP	7.50983e-05
13298	GO:0050727	1.10155e-06	1	73	251	regulation of inflammatory response	BP	7.5758e-05
11372	GO:0044093	1.12528e-06	1	271	1197	positive regulation of molecular function	BP	7.71411e-05
5106	GO:0012501	1.13782e-06	0.999999	355	1635	programmed cell death	BP	7.77512e-05
12958	GO:0048519	1.14175e-06	0.999999	830	4189	negative regulation of biological process	BP	7.77701e-05
11947	GO:0045595	1.23419e-06	0.999999	338	1535	regulation of cell differentiation	BP	8.37993e-05
16228	GO:0071621	1.27172e-06	1	34	93	granulocyte chemotaxis	BP	8.60734e-05
12455	GO:0046632	1.37078e-06	1	36	93	alpha-beta T cell differentiation	BP	9.2426e-05
5663	GO:0016054	1.37859e-06	0.999999	55	168	organic acid catabolic process	BP	9.2426e-05
12340	GO:0046395	1.37859e-06	0.999999	55	168	carboxylic acid catabolic process	BP	9.2426e-05
18486	GO:1901681	1.38723e-06	1	62	202	sulfur compound binding	MF	9.27142e-05
20632	GO:2000106	1.43473e-06	1	34	90	regulation of leukocyte apoptotic process	BP	9.55892e-05
13635	GO:0051247	1.47024e-06	0.999999	292	1305	positive regulation of protein metabolic process	BP	9.76496e-05
7196	GO:0030217	1.50331e-06	1	70	232	T cell differentiation	BP	9.95362e-05
8686	GO:0032940	1.56761e-06	0.999999	198	832	secretion by cell	BP	0.000103472
8473	GO:0032612	1.61762e-06	1	28	66	interleukin-1 production	BP	0.000106135
645	GO:0001773	1.61792e-06	1	16	28	myeloid dendritic cell activation	BP	0.000106135
13432	GO:0050920	1.65234e-06	0.999999	53	164	regulation of chemotaxis	BP	0.000108061
10439	GO:0042129	1.71957e-06	0.999999	49	148	regulation of T cell proliferation	BP	0.000112114
1142	GO:0002526	1.76253e-06	0.999999	36	99	acute inflammatory response	BP	0.000114564
16644	GO:0072358	1.77393e-06	0.999999	155	622	cardiovascular system development	BP	0.000114955
13024	GO:0048660	1.7875e-06	0.999999	46	133	regulation of smooth muscle cell proliferation	BP	0.000115483
7765	GO:0031341	1.87861e-06	0.999999	28	67	regulation of cell killing	BP	0.000121003
1312	GO:0002822	1.93906e-06	0.999999	42	119	regulation of adaptive immune response based on somatic recombination of immune receptors built from immunoglobulin superfamily domains	BP	0.00012452
1311	GO:0002821	2.05311e-06	0.999999	33	86	positive regulation of adaptive immune response	BP	0.000131448
518	GO:0001562	2.09958e-06	1	16	28	response to protozoan	BP	0.000134021
10710	GO:0042613	2.19839e-06	1	8	9	MHC class II protein complex	CC	0.000139909
13245	GO:0050663	2.27587e-06	0.999999	53	163	cytokine secretion	BP	0.000144409
4017	GO:0008285	2.29433e-06	0.999999	147	589	negative regulation of cell proliferation	BP	0.000145149
3496	GO:0006909	2.43099e-06	0.999999	49	145	phagocytosis	BP	0.00015334
16366	GO:0071887	2.46249e-06	0.999999	38	107	leukocyte apoptotic process	BP	0.000154868
7931	GO:0031663	2.50516e-06	0.999999	21	44	lipopolysaccharide-mediated signaling pathway	BP	0.000156986
3501	GO:0006915	2.5158e-06	0.999998	348	1607	apoptotic process	BP	0.000156986
12054	GO:0045765	2.51826e-06	0.999999	64	215	regulation of angiogenesis	BP	0.000156986
15400	GO:0070098	2.77104e-06	0.999999	18	39	chemokine-mediated signaling pathway	BP	0.000172241
3696	GO:0007249	2.83264e-06	0.999999	67	221	I-kappaB kinase/NF-kappaB signaling	BP	0.000175558
13509	GO:0051049	2.89418e-06	0.999998	363	1678	regulation of transport	BP	0.000178852
19233	GO:1903530	3.12105e-06	0.999998	154	628	regulation of secretion by cell	BP	0.000192314
1314	GO:0002824	3.42116e-06	0.999999	31	80	positive regulation of adaptive immune response based on somatic recombination of immune receptors built from immunoglobulin superfamily domains	BP	0.000210199
16052	GO:0071346	3.43457e-06	0.999999	23	54	cellular response to interferon-gamma	BP	0.000210417
16625	GO:0072329	3.47762e-06	0.999999	34	89	monocarboxylic acid catabolic process	BP	0.000212444
11306	GO:0043903	3.7051e-06	0.999998	64	216	regulation of symbiosis, encompassing mutualism through parasitism	BP	0.000225568
9817	GO:0035710	3.71363e-06	0.999999	29	72	CD4-positive, alpha-beta T cell activation	BP	0.000225568
11558	GO:0044464	3.79457e-06	0.999997	2316	12793	cell part	CC	0.00022983
11445	GO:0044282	3.81177e-06	0.999998	68	230	small molecule catabolic process	BP	0.000230218
10926	GO:0043067	3.85949e-06	0.999997	289	1311	regulation of programmed cell death	BP	0.000232442
16750	GO:0072593	3.95136e-06	0.999998	67	227	reactive oxygen species metabolic process	BP	0.000237304
1167	GO:0002573	4.15033e-06	0.999998	56	179	myeloid leukocyte differentiation	BP	0.000248554
3637	GO:0007162	4.19756e-06	0.999998	67	224	negative regulation of cell adhesion	BP	0.000250678
2684	GO:0005623	4.27539e-06	0.999997	2316	12798	cell	CC	0.000254612
6661	GO:0019955	4.33563e-06	0.999999	34	90	cytokine binding	MF	0.000257481
10704	GO:0042605	4.45112e-06	0.999999	14	25	peptide antigen binding	MF	0.000263605
1278	GO:0002755	4.49634e-06	1	13	20	MyD88-dependent toll-like receptor signaling pathway	BP	0.000265545
1290	GO:0002768	4.60191e-06	0.999998	45	132	immune response-regulating cell surface receptor signaling pathway	BP	0.000271029
8467	GO:0032606	4.74744e-06	0.999999	27	63	type I interferon production	BP	0.00027883
13705	GO:0051345	4.86178e-06	0.999997	111	426	positive regulation of hydrolase activity	BP	0.000284762
3178	GO:0006468	4.93134e-06	0.999997	346	1582	protein phosphorylation	BP	0.000288044
21246	GO:2001185	5.05173e-06	1	8	9	regulation of CD8-positive, alpha-beta T cell activation	BP	0.00029427
10434	GO:0042119	5.08585e-06	1	11	16	neutrophil activation	BP	0.000295451
15346	GO:0065009	5.15021e-06	0.999996	428	2028	regulation of molecular function	BP	0.000298376
11100	GO:0043367	5.29764e-06	0.999999	26	62	CD4-positive, alpha-beta T cell differentiation	BP	0.000305488
7171	GO:0030183	5.31054e-06	0.999998	37	101	B cell differentiation	BP	0.000305488
11622	GO:0044765	5.31595e-06	0.999996	468	2232	single-organism transport	BP	0.000305488
8383	GO:0032479	5.45442e-06	0.999999	26	60	regulation of type I interferon production	BP	0.000312603
13333	GO:0050789	5.53298e-06	0.999996	1599	8547	regulation of biological process	BP	0.000315056
989	GO:0002275	5.54103e-06	0.999998	27	65	myeloid cell activation involved in immune response	BP	0.000315056
3506	GO:0006928	5.54156e-06	0.999996	331	1515	movement of cell or subcellular component	BP	0.000315056
10932	GO:0043085	5.5766e-06	0.999996	209	902	positive regulation of catalytic activity	BP	0.000316205
678	GO:0001818	5.60851e-06	0.999997	59	192	negative regulation of cytokine production	BP	0.000317171
1669	GO:0003823	5.90942e-06	0.999999	22	51	antigen binding	MF	0.000333304
13534	GO:0051094	5.92929e-06	0.999996	273	1214	positive regulation of developmental process	BP	0.000333542
1231	GO:0002688	6.71768e-06	0.999998	34	96	regulation of leukocyte chemotaxis	BP	0.000376897
10562	GO:0042379	6.8012e-06	0.999999	18	41	chemokine receptor binding	MF	0.000380581
11895	GO:0045410	6.82761e-06	1	7	7	positive regulation of interleukin-6 biosynthetic process	BP	0.000381059
17371	GO:0097164	7.14907e-06	0.999997	45	136	ammonium ion metabolic process	BP	0.000397817
997	GO:0002285	7.16518e-06	0.999997	44	132	lymphocyte activation involved in immune response	BP	0.000397817
12850	GO:0048246	7.35943e-06	0.999999	18	37	macrophage chemotaxis	BP	0.000407541
2860	GO:0005924	7.62138e-06	0.999996	92	345	cell-substrate adherens junction	CC	0.000420953
8385	GO:0032481	7.676e-06	0.999998	20	41	positive regulation of type I interferon production	BP	0.000422874
8369	GO:0032461	7.71e-06	0.999999	10	14	positive regulation of protein oligomerization	BP	0.000423652
496	GO:0001525	7.86552e-06	0.999996	105	401	angiogenesis	BP	0.000431087
10866	GO:0042981	8.18798e-06	0.999994	284	1295	regulation of apoptotic process	BP	0.000447609
12991	GO:0048585	8.69775e-06	0.999994	280	1259	negative regulation of response to stimulus	BP	0.000474261
8229	GO:0032270	8.73534e-06	0.999994	270	1214	positive regulation of cellular protein metabolic process	BP	0.000475096
18419	GO:1901565	8.7932e-06	0.999996	64	217	organonitrogen compound catabolic process	BP	0.000477025
1300	GO:0002791	9.48023e-06	0.999995	105	405	regulation of peptide secretion	BP	0.000512991
8726	GO:0033002	1.00102e-05	0.999995	57	186	muscle cell proliferation	BP	0.000540299
9057	GO:0033993	1.01579e-05	0.999994	146	612	response to lipid	BP	0.000546886
4306	GO:0009056	1.02185e-05	0.999993	362	1691	catabolic process	BP	0.000548762
9657	GO:0035455	1.04719e-05	0.999999	12	19	response to interferon-alpha	BP	0.000560957
18492	GO:1901701	1.05221e-05	0.999993	183	816	cellular response to oxygen-containing compound	BP	0.000562231
4064	GO:0008360	1.07871e-05	0.999996	42	124	regulation of cell shape	BP	0.000574501
13072	GO:0048731	1.08056e-05	0.999991	762	3821	system development	BP	0.000574501
15566	GO:0070371	1.12452e-05	0.999994	73	260	ERK1 and ERK2 cascade	BP	0.000596389
13326	GO:0050777	1.13555e-05	0.999996	39	115	negative regulation of immune response	BP	0.000599857
998	GO:0002286	1.13669e-05	0.999996	28	72	T cell activation involved in immune response	BP	0.000599857
3315	GO:0006635	1.1434e-05	0.999997	25	60	fatty acid beta-oxidation	BP	0.00060191
10422	GO:0042102	1.15999e-05	0.999996	32	88	positive regulation of T cell proliferation	BP	0.000609137
1361	GO:0002886	1.17267e-05	0.999997	19	40	regulation of myeloid leukocyte mediated immunity	BP	0.000614284
522	GO:0001568	1.21045e-05	0.999993	143	581	blood vessel development	BP	0.000632518
13376	GO:0050853	1.23007e-05	0.999998	18	36	B cell receptor signaling pathway	BP	0.0006412
1127	GO:0002507	1.28184e-05	0.999998	14	24	tolerance induction	BP	0.000666557
13394	GO:0050871	1.36333e-05	0.999996	27	68	positive regulation of B cell activation	BP	0.000707208
12954	GO:0048513	1.37043e-05	0.999989	562	2758	animal organ development	BP	0.000709163
12458	GO:0046635	1.39571e-05	0.999996	23	54	positive regulation of alpha-beta T cell activation	BP	0.000720498
14705	GO:0060548	1.40731e-05	0.999991	202	887	negative regulation of cell death	BP	0.000724731
7098	GO:0030055	1.46567e-05	0.999992	92	350	cell-substrate junction	CC	0.000751717
1080	GO:0002429	1.46925e-05	0.999994	42	125	immune response-activating cell surface receptor signaling pathway	BP	0.000751717
10696	GO:0042590	1.47029e-05	1	6	6	antigen processing and presentation of exogenous peptide antigen via MHC class I	BP	0.000751717
13337	GO:0050794	1.50249e-05	0.999988	1508	8043	regulation of cellular process	BP	0.000766343
1100	GO:0002455	1.65703e-05	0.999997	17	35	humoral immune response mediated by circulating immunoglobulin	BP	0.000843148
8972	GO:0033627	1.68696e-05	0.999996	21	47	cell adhesion mediated by integrin	BP	0.000856335
20843	GO:2000401	1.75179e-05	0.999997	16	33	regulation of lymphocyte migration	BP	0.00088713
17738	GO:0098797	1.76401e-05	0.999992	61	207	plasma membrane protein complex	CC	0.000891203
9337	GO:0034612	1.81318e-05	0.999993	40	122	response to tumor necrosis factor	BP	0.000913875
3528	GO:0006959	1.93055e-05	0.999993	31	89	humoral immune response	BP	0.000970738
16261	GO:0071674	2.00181e-05	0.999994	24	64	mononuclear cell migration	BP	0.0010042
11304	GO:0043901	2.03079e-05	0.999991	44	138	negative regulation of multi-organism process	BP	0.00101635
9275	GO:0034440	2.10231e-05	0.999993	32	88	lipid oxidation	BP	0.00104968
13507	GO:0051047	2.12498e-05	0.999988	101	395	positive regulation of secretion	BP	0.00105852
3852	GO:0008009	2.15184e-05	0.999996	14	31	chemokine activity	MF	0.0010694
13096	GO:0048771	2.2056e-05	0.99999	50	159	tissue remodeling	BP	0.00109357
1094	GO:0002444	2.21299e-05	0.999993	26	66	myeloid leukocyte mediated immunity	BP	0.00109469
7790	GO:0031399	2.24037e-05	0.999984	315	1455	regulation of protein modification process	BP	0.00110567
10431	GO:0042116	2.28382e-05	0.999994	23	56	macrophage activation	BP	0.0011245
8496	GO:0032647	2.29679e-05	0.999997	13	22	regulation of interferon-alpha production	BP	0.00112829
8475	GO:0032615	2.39567e-05	0.999994	21	48	interleukin-12 production	BP	0.00117415
7526	GO:0030888	2.44365e-05	0.999993	24	59	regulation of B cell proliferation	BP	0.00119323
8560	GO:0032757	2.44846e-05	0.999995	18	39	positive regulation of interleukin-8 production	BP	0.00119323
1219	GO:0002675	2.45139e-05	0.999996	14	27	positive regulation of acute inflammatory response	BP	0.00119323
8469	GO:0032608	2.46118e-05	0.999994	21	47	interferon-beta production	BP	0.00119527
2861	GO:0005925	2.48432e-05	0.999986	89	340	focal adhesion	CC	0.00120377
18999	GO:1903034	2.52663e-05	0.999989	47	150	regulation of response to wounding	BP	0.00122149
10954	GO:0043122	2.62466e-05	0.999987	58	195	regulation of I-kappaB kinase/NF-kappaB signaling	BP	0.00126601
3398	GO:0006749	2.6789e-05	0.999994	19	45	glutathione metabolic process	BP	0.00128926
16061	GO:0071356	2.70614e-05	0.99999	36	108	cellular response to tumor necrosis factor	BP	0.0012982
10497	GO:0042269	2.70965e-05	0.999994	17	35	regulation of natural killer cell mediated cytotoxicity	BP	0.0012982
13532	GO:0051092	2.76493e-05	0.999989	37	107	positive regulation of NF-kappaB transcription factor activity	BP	0.00132171
10812	GO:0042803	2.79297e-05	0.999982	172	741	protein homodimerization activity	MF	0.00133045
7792	GO:0031401	2.79889e-05	0.999981	219	970	positive regulation of protein modification process	BP	0.00133045
4555	GO:0009611	2.80193e-05	0.999984	99	383	response to wounding	BP	0.00133045
8487	GO:0032637	2.84096e-05	0.999992	22	53	interleukin-8 production	BP	0.00134598
12770	GO:0048020	2.96851e-05	0.999995	13	27	CCR chemokine receptor binding	MF	0.0014033
2078	GO:0004553	3.01973e-05	0.99999	29	77	hydrolase activity, hydrolyzing O-glycosyl compounds	MF	0.00142435
10928	GO:0043069	3.04752e-05	0.999979	183	802	negative regulation of programmed cell death	BP	0.00143429
10811	GO:0042802	3.07848e-05	0.999977	294	1361	identical protein binding	MF	0.00144566
10420	GO:0042100	3.10248e-05	0.99999	28	75	B cell proliferation	BP	0.00145373
20139	GO:1905517	3.14492e-05	0.999993	18	40	macrophage migration	BP	0.00147039
8514	GO:0032677	3.24829e-05	0.999991	21	50	regulation of interleukin-8 production	BP	0.00151513
2777	GO:0005783	3.25483e-05	0.999976	293	1350	endoplasmic reticulum	CC	0.00151513
8472	GO:0032611	3.2689e-05	0.999991	22	53	interleukin-1 beta production	BP	0.00151837
13291	GO:0050715	3.31942e-05	0.999987	35	102	positive regulation of cytokine secretion	BP	0.00153848
6486	GO:0019395	3.4282e-05	0.999988	31	86	fatty acid oxidation	BP	0.00158545
10925	GO:0043066	3.45792e-05	0.999977	180	789	negative regulation of apoptotic process	BP	0.00159573
11761	GO:0045121	3.51807e-05	0.99998	86	319	membrane raft	CC	0.00161649
17775	GO:0098857	3.51807e-05	0.99998	86	319	membrane microdomain	CC	0.00161649
10697	GO:0042592	3.5334e-05	0.999974	313	1461	homeostatic process	BP	0.00162005
13302	GO:0050731	3.6249e-05	0.999984	48	158	positive regulation of peptidyl-tyrosine phosphorylation	BP	0.00165843
1299	GO:0002790	3.65608e-05	0.999977	121	492	peptide secretion	BP	0.00166911
8498	GO:0032649	3.74477e-05	0.999987	31	88	regulation of interferon-gamma production	BP	0.00170595
9133	GO:0034154	3.79886e-05	1	6	6	toll-like receptor 7 signaling pathway	BP	0.0017269
3361	GO:0006690	3.85912e-05	0.999987	27	72	icosanoid metabolic process	BP	0.00174685
18422	GO:1901568	3.85912e-05	0.999987	27	72	fatty acid derivative metabolic process	BP	0.00174685
14996	GO:0061041	3.91756e-05	0.999984	40	123	regulation of wound healing	BP	0.00176954
13244	GO:0050662	3.92816e-05	0.999981	54	182	coenzyme binding	MF	0.00177058
17294	GO:0097028	3.9861e-05	0.999992	15	31	dendritic cell differentiation	BP	0.00179291
12456	GO:0046633	4.01489e-05	0.999992	15	30	alpha-beta T cell proliferation	BP	0.00180205
13335	GO:0050792	4.1133e-05	0.99998	55	191	regulation of viral process	BP	0.00184208
3966	GO:0008203	4.12136e-05	0.999984	35	103	cholesterol metabolic process	BP	0.00184208
15429	GO:0070161	4.15496e-05	0.999975	111	446	anchoring junction	CC	0.00185321
1258	GO:0002715	4.33898e-05	0.99999	17	36	regulation of natural killer cell mediated immunity	BP	0.00193125
13697	GO:0051336	4.41994e-05	0.99997	180	788	regulation of hydrolase activity	BP	0.00196106
13592	GO:0051179	4.42598e-05	0.999963	958	4944	localization	BP	0.00196106
8468	GO:0032607	4.43354e-05	0.999993	13	23	interferon-alpha production	BP	0.00196106
15567	GO:0070372	4.48936e-05	0.999977	67	243	regulation of ERK1 and ERK2 cascade	BP	0.00198164
2941	GO:0006066	4.66474e-05	0.999976	61	214	alcohol metabolic process	BP	0.0020548
3423	GO:0006793	5.01885e-05	0.99996	531	2622	phosphorus metabolic process	BP	0.00220622
5696	GO:0016125	5.1557e-05	0.999979	37	112	sterol metabolic process	BP	0.00226172
11949	GO:0045597	5.16676e-05	0.999964	205	900	positive regulation of cell differentiation	BP	0.00226173
9110	GO:0034121	5.18296e-05	0.999986	20	46	regulation of toll-like receptor signaling pathway	BP	0.00226173
3424	GO:0006796	5.18755e-05	0.999959	520	2564	phosphate-containing compound metabolic process	BP	0.00226173
2852	GO:0005912	5.26588e-05	0.999968	107	430	adherens junction	CC	0.0022912
6662	GO:0019956	5.41246e-05	0.999993	11	18	chemokine binding	MF	0.00235018
572	GO:0001660	5.57612e-05	0.999995	9	13	fever generation	BP	0.00241632
2619	GO:0005488	5.67464e-05	0.999953	1952	10653	binding	MF	0.00245402
13283	GO:0050707	5.92775e-05	0.999973	45	146	regulation of cytokine secretion	BP	0.00255484
7176	GO:0030193	5.94372e-05	0.999979	28	76	regulation of blood coagulation	BP	0.00255484
18043	GO:1900046	5.94372e-05	0.999979	28	76	regulation of hemostasis	BP	0.00255484
11908	GO:0045453	5.9746e-05	0.999981	24	61	bone resorption	BP	0.00256295
10403	GO:0042063	6.02703e-05	0.999968	71	258	gliogenesis	BP	0.00258025
1363	GO:0002888	6.06292e-05	0.999991	12	22	positive regulation of myeloid leukocyte mediated immunity	BP	0.00259041
17743	GO:0098802	6.07759e-05	0.999971	49	160	plasma membrane receptor complex	CC	0.00259148
8727	GO:0033003	6.22566e-05	0.999986	17	37	regulation of mast cell activation	BP	0.00264932
13356	GO:0050818	6.30992e-05	0.999978	29	80	regulation of coagulation	BP	0.00267983
13533	GO:0051093	6.4408e-05	0.999955	190	841	negative regulation of developmental process	BP	0.00272998
13634	GO:0051246	6.48527e-05	0.999949	447	2188	regulation of protein metabolic process	BP	0.00274337
11964	GO:0045619	6.56123e-05	0.99997	45	147	regulation of lymphocyte differentiation	BP	0.00276692
11422	GO:0044248	6.56689e-05	0.999951	308	1442	cellular catabolic process	BP	0.00276692
20823	GO:2000377	6.66819e-05	0.999969	48	160	regulation of reactive oxygen species metabolic process	BP	0.00280406
15273	GO:0061702	7.0441e-05	0.999994	9	13	inflammasome complex	CC	0.0029563
4312	GO:0009062	7.19702e-05	0.999975	28	77	fatty acid catabolic process	BP	0.00301455
8544	GO:0032729	7.40108e-05	0.999977	24	63	positive regulation of interferon-gamma production	BP	0.00309394
13378	GO:0050855	7.52927e-05	0.999994	9	13	regulation of B cell receptor signaling pathway	BP	0.00314137
11948	GO:0045596	7.55999e-05	0.99995	147	630	negative regulation of cell differentiation	BP	0.00314803
2345	GO:0004930	7.60662e-05	0.999956	86	329	G-protein coupled receptor activity	MF	0.00316127
2773	GO:0005777	7.8243e-05	0.999966	41	131	peroxisome	CC	0.00323911
10686	GO:0042579	7.8243e-05	0.999966	41	131	microbody	CC	0.00323911
13301	GO:0050730	8.26705e-05	0.999957	60	214	regulation of peptidyl-tyrosine phosphorylation	BP	0.00341577
5060	GO:0010942	8.29934e-05	0.999945	139	588	positive regulation of cell death	BP	0.00341744
10255	GO:0038061	8.30316e-05	0.999975	23	57	NIK/NF-kappaB signaling	BP	0.00341744
16788	GO:0072678	8.61929e-05	0.99998	16	36	T cell migration	BP	0.00354072
19235	GO:1903532	8.64839e-05	0.999949	92	364	positive regulation of secretion by cell	BP	0.00354584
3522	GO:0006953	8.67123e-05	0.99998	16	37	acute-phase response	BP	0.00354838
3267	GO:0006575	8.72697e-05	0.999962	39	125	cellular modified amino acid metabolic process	BP	0.00356435
18489	GO:1901698	9.12517e-05	0.999939	154	681	response to nitrogen compound	BP	0.00371986
10534	GO:0042326	9.14397e-05	0.999944	105	420	negative regulation of phosphorylation	BP	0.00372041
5259	GO:0014909	9.47808e-05	0.999965	29	82	smooth muscle cell migration	BP	0.003849
4790	GO:0010543	9.67033e-05	0.99998	15	31	regulation of platelet activation	BP	0.00391961
6034	GO:0016798	9.75382e-05	0.999961	34	102	hydrolase activity, acting on glycosyl bonds	MF	0.00394595
18838	GO:1902652	0.000100032	0.999959	35	107	secondary alcohol metabolic process	BP	0.00403917
8503	GO:0032655	0.000100375	0.999973	19	45	regulation of interleukin-12 production	BP	0.00404535
16645	GO:0072359	0.000104244	0.999926	207	924	circulatory system development	BP	0.00419334
3658	GO:0007186	0.000104574	0.99993	150	665	G-protein coupled receptor signaling pathway	BP	0.00419871
13284	GO:0050708	0.000105119	0.999937	94	373	regulation of protein secretion	BP	0.00420875
9099	GO:0034110	0.000105219	0.999981	13	25	regulation of homotypic cell-cell adhesion	BP	0.00420875
13364	GO:0050829	0.000106557	0.999977	15	32	defense response to Gram-negative bacterium	BP	0.0042543
15472	GO:0070228	0.000107242	0.999966	23	63	regulation of lymphocyte apoptotic process	BP	0.00427363
789	GO:0001961	0.000108708	0.999979	14	28	positive regulation of cytokine-mediated signaling pathway	BP	0.00432399
4208	GO:0008610	0.000119531	0.999925	110	449	lipid biosynthetic process	BP	0.00474563
1302	GO:0002793	0.00012129	0.999934	66	246	positive regulation of peptide secretion	BP	0.00480523
9098	GO:0034109	0.000121483	0.999959	25	67	homotypic cell-cell adhesion	BP	0.00480523
20845	GO:2000403	0.000122334	0.999979	12	24	positive regulation of lymphocyte migration	BP	0.00482992
19420	GO:1903901	0.000125361	0.999956	26	73	negative regulation of viral life cycle	BP	0.00494029
17382	GO:0097191	0.000126615	0.999934	59	211	extrinsic apoptotic signaling pathway	BP	0.00498051
12083	GO:0045824	0.000127614	0.999968	17	39	negative regulation of innate immune response	BP	0.00501054
13433	GO:0050921	0.000130486	0.999944	37	120	positive regulation of chemotaxis	BP	0.00510866
15471	GO:0070227	0.000130592	0.999953	27	79	lymphocyte apoptotic process	BP	0.00510866
10505	GO:0042277	0.000134256	0.999927	66	246	peptide binding	MF	0.00524239
8227	GO:0032268	0.000135411	0.999893	412	2019	regulation of cellular protein metabolic process	BP	0.00527769
10481	GO:0042226	0.000135655	0.999983	10	17	interleukin-6 biosynthetic process	BP	0.00527769
1173	GO:0002580	0.000136743	1	5	5	regulation of antigen processing and presentation of peptide or polysaccharide antigen via MHC class II	BP	0.00530352
12539	GO:0046849	0.000136817	0.999949	29	83	bone remodeling	BP	0.00530352
11763	GO:0045124	0.000139743	0.999965	17	39	regulation of bone resorption	BP	0.0054071
8501	GO:0032652	0.000143754	0.999956	21	54	regulation of interleukin-1 production	BP	0.00555222
20633	GO:2000107	0.000144922	0.999957	20	53	negative regulation of leukocyte apoptotic process	BP	0.00558723
11055	GO:0043269	0.00014773	0.999902	137	588	regulation of ion transport	BP	0.0056852
1176	GO:0002583	0.000149138	0.999996	6	7	regulation of antigen processing and presentation of peptide antigen	BP	0.00572905
8497	GO:0032648	0.000149962	0.999958	19	45	regulation of interferon-beta production	BP	0.00574341
13025	GO:0048661	0.000150051	0.999942	30	88	positive regulation of smooth muscle cell proliferation	BP	0.00574341
5939	GO:0016614	0.000154257	0.999931	39	128	oxidoreductase activity, acting on CH-OH group of donors	MF	0.00589383
1233	GO:0002690	0.000155436	0.999944	26	77	positive regulation of leukocyte chemotaxis	BP	0.00592824
5786	GO:0016310	0.000158019	0.999876	386	1866	phosphorylation	BP	0.00598528
7223	GO:0030260	0.000158335	0.999955	19	47	entry into host cell	BP	0.00598528
11519	GO:0044409	0.000158335	0.999955	19	47	entry into host	BP	0.00598528
13952	GO:0051806	0.000158335	0.999955	19	47	entry into cell of other organism involved in symbiotic interaction	BP	0.00598528
13957	GO:0051828	0.000158335	0.999955	19	47	entry into other organism involved in symbiotic interaction	BP	0.00598528
10412	GO:0042090	0.000161007	0.999991	7	9	interleukin-12 biosynthetic process	BP	0.00606479
11731	GO:0045075	0.000161007	0.999991	7	9	regulation of interleukin-12 biosynthetic process	BP	0.00606479
8470	GO:0032609	0.000161879	0.999934	32	98	interferon-gamma production	BP	0.00608686
10955	GO:0043123	0.000162473	0.999925	42	138	positive regulation of I-kappaB kinase/NF-kappaB signaling	BP	0.00609846
14847	GO:0060760	0.000165847	0.999965	14	29	positive regulation of response to cytokine stimulus	BP	0.00621417
11374	GO:0044106	0.000166222	0.999945	23	62	cellular amine metabolic process	BP	0.00621728
6482	GO:0019377	0.000167025	0.999982	9	14	glycolipid catabolic process	BP	0.00623259
10878	GO:0042993	0.000167216	0.999953	19	46	positive regulation of transcription factor import into nucleus	BP	0.00623259
12011	GO:0045672	0.000167549	0.999971	12	23	positive regulation of osteoclast differentiation	BP	0.00623412
12009	GO:0045670	0.000167887	0.999946	22	58	regulation of osteoclast differentiation	BP	0.00623581
1670	GO:0003824	0.000168518	0.999858	948	4925	catalytic activity	MF	0.00624835
7750	GO:0031325	0.000171707	0.999861	517	2561	positive regulation of cellular metabolic process	BP	0.00635554
19322	GO:1903707	0.000172129	0.999924	37	125	negative regulation of hemopoiesis	BP	0.0063601
9137	GO:0034162	0.000172665	0.999991	7	9	toll-like receptor 9 signaling pathway	BP	0.00636888
32	GO:0000062	0.000173705	0.999972	11	21	fatty-acyl-CoA binding	MF	0.00639618
4488	GO:0009306	0.000174096	0.999889	110	454	protein secretion	BP	0.00639952
17381	GO:0097190	0.000176334	0.999883	128	548	apoptotic signaling pathway	BP	0.00647065
751	GO:0001916	0.000180379	0.999975	10	18	positive regulation of T cell mediated cytotoxicity	BP	0.00660771
14984	GO:0061028	0.000180756	0.999953	17	39	establishment of endothelial barrier	BP	0.00661016
17859	GO:0099024	0.000183177	0.99995	18	43	plasma membrane invagination	BP	0.00668721
1156	GO:0002548	0.000183643	0.99995	17	45	monocyte chemotaxis	BP	0.00669277
10402	GO:0042060	0.000184635	0.999892	79	305	wound healing	BP	0.00671744
5861	GO:0016485	0.000186162	0.999903	55	197	protein processing	BP	0.00676145
12506	GO:0046718	0.000186509	0.999949	18	44	viral entry into host cell	BP	0.00676253
7528	GO:0030890	0.000188653	0.999951	17	40	positive regulation of B cell proliferation	BP	0.00682866
4624	GO:0009893	0.000189373	0.999846	549	2740	positive regulation of metabolic process	BP	0.00684312
17668	GO:0098636	0.000190272	0.999954	16	35	protein complex involved in cell adhesion	CC	0.00686397
10626	GO:0042493	0.000193234	0.999898	57	203	response to drug	BP	0.00695903
7922	GO:0031649	0.000194853	0.999969	11	20	heat generation	BP	0.00700552
6985	GO:0022408	0.000197765	0.999906	43	144	negative regulation of cell-cell adhesion	BP	0.00709824
11740	GO:0045084	0.000199698	0.999994	6	7	positive regulation of interleukin-12 biosynthetic process	BP	0.00715556
13850	GO:0051604	0.00020333	0.99989	60	221	protein maturation	BP	0.00727348
10709	GO:0042612	0.000204081	0.999986	7	10	MHC class I protein complex	CC	0.00728812
5121	GO:0014015	0.000208896	0.99993	23	62	positive regulation of gliogenesis	BP	0.0074476
10078	GO:0036230	0.000214919	0.999965	11	21	granulocyte activation	BP	0.00764954
11727	GO:0045071	0.000218375	0.999945	16	38	negative regulation of viral genome replication	BP	0.00775961
15524	GO:0070304	0.000218904	0.999897	42	137	positive regulation of stress-activated protein kinase signaling cascade	BP	0.00776545
18833	GO:1902624	0.000219473	0.999951	14	31	positive regulation of neutrophil migration	BP	0.00777271
4032	GO:0008305	0.000220014	0.999949	15	32	integrin complex	CC	0.00777895
8547	GO:0032732	0.000220877	0.999952	14	30	positive regulation of interleukin-1 production	BP	0.00779651
18426	GO:1901575	0.000222644	0.999829	300	1426	organic substance catabolic process	BP	0.00784451
8479	GO:0032621	0.000222973	0.999993	6	7	interleukin-18 production	BP	0.00784451
9222	GO:0034358	0.000225272	0.999952	13	30	plasma lipoprotein particle	CC	0.00789936
20499	GO:1990777	0.000225272	0.999952	13	30	lipoprotein particle	CC	0.00789936
4489	GO:0009308	0.000228052	0.99992	24	67	amine metabolic process	BP	0.0079837
8549	GO:0032735	0.000232848	0.999949	14	30	positive regulation of interleukin-12 production	BP	0.00813821
8730	GO:0033006	0.000234119	0.999952	13	27	regulation of mast cell activation involved in immune response	BP	0.00815366
11077	GO:0043304	0.000234119	0.999952	13	27	regulation of mast cell degranulation	BP	0.00815366
8542	GO:0032727	0.000234437	0.999968	10	17	positive regulation of interferon-alpha production	BP	0.00815366
999	GO:0002287	0.000240207	0.999926	20	52	alpha-beta T cell activation involved in immune response	BP	0.00833579
5202	GO:0014812	0.000240549	0.999902	31	94	muscle cell migration	BP	0.00833579
1172	GO:0002579	0.000240847	0.999983	7	10	positive regulation of antigen processing and presentation	BP	0.00833579
7637	GO:0031098	0.000243937	0.999866	62	225	stress-activated protein kinase signaling cascade	BP	0.00842908
5119	GO:0014013	0.00024485	0.999892	36	114	regulation of gliogenesis	BP	0.00844694
11073	GO:0043300	0.000247442	0.999937	16	37	regulation of leukocyte degranulation	BP	0.00852255
5941	GO:0016616	0.000250844	0.999892	34	110	oxidoreductase activity, acting on the CH-OH group of donors, NAD or NADP as acceptor	MF	0.00862578
18831	GO:1902622	0.000252956	0.999935	16	38	regulation of neutrophil migration	BP	0.00868442
18435	GO:1901605	0.00025836	0.999869	49	171	alpha-amino acid metabolic process	BP	0.00885568
3488	GO:0006897	0.000262328	0.999829	114	471	endocytosis	BP	0.00897726
646	GO:0001774	0.000262956	0.999956	11	21	microglial cell activation	BP	0.00898432
16977	GO:0090087	0.000268616	0.999811	165	732	regulation of peptide transport	BP	0.00916303
10699	GO:0042594	0.000275584	0.999872	40	130	response to starvation	BP	0.00937527
8404	GO:0032502	0.000275717	0.999766	955	5005	developmental process	BP	0.00937527
15569	GO:0070374	0.000277022	0.999861	47	167	positive regulation of ERK1 and ERK2 cascade	BP	0.00940464
9093	GO:0034103	0.000279528	0.999901	24	67	regulation of tissue remodeling	BP	0.00947462
5566	GO:0015849	0.000281272	0.999843	64	238	organic acid transport	BP	0.00949519
4672	GO:0010035	0.000281439	0.999827	89	367	response to inorganic substance	BP	0.00949519
12460	GO:0046637	0.000281471	0.999912	20	52	regulation of alpha-beta T cell differentiation	BP	0.00949519
5164	GO:0014070	0.000285153	0.999805	142	620	response to organic cyclic compound	BP	0.0096042
787	GO:0001959	0.000285886	0.999894	26	74	regulation of cytokine-mediated signaling pathway	BP	0.00961372
1260	GO:0002717	0.000286777	0.999951	11	21	positive regulation of natural killer cell mediated immunity	BP	0.0096285
8536	GO:0032715	0.000288467	0.999922	17	40	negative regulation of interleukin-6 production	BP	0.00966998
3498	GO:0006911	0.00029195	0.999929	15	34	phagocytosis, engulfment	BP	0.0097714
11714	GO:0045055	0.000293932	0.999853	47	162	regulated exocytosis	BP	0.00982229
11934	GO:0045577	0.000297564	0.999933	14	30	regulation of B cell differentiation	BP	0.00992812
12540	GO:0046850	0.000300388	0.99991	19	48	regulation of bone remodeling	BP	0.0100067
12376	GO:0046479	0.000301206	0.999971	8	12	glycosphingolipid catabolic process	BP	0.0100183
12619	GO:0046977	0.000303039	0.999978	7	10	TAP binding	MF	0.0100565
15727	GO:0070664	0.000303299	0.999888	25	73	negative regulation of leukocyte proliferation	BP	0.0100565
612	GO:0001726	0.000304795	0.999859	39	126	ruffle	CC	0.0100904
11937	GO:0045580	0.000305485	0.999861	37	121	regulation of T cell differentiation	BP	0.0100976
20793	GO:2000343	0.000314908	0.999984	6	8	positive regulation of chemokine (C-X-C motif) ligand 2 production	BP	0.0103929
11305	GO:0043902	0.000326319	0.999844	41	141	positive regulation of multi-organism process	BP	0.0107458
15522	GO:0070302	0.000326608	0.999826	55	196	regulation of stress-activated protein kinase signaling cascade	BP	0.0107458
8543	GO:0032728	0.000328938	0.999925	14	30	positive regulation of interferon-beta production	BP	0.010777
11069	GO:0043295	0.000329072	0.999963	8	14	glutathione binding	MF	0.010777
18228	GO:1900750	0.000329072	0.999963	8	14	oligopeptide binding	MF	0.010777
11072	GO:0043299	0.000331193	0.999891	21	56	leukocyte degranulation	BP	0.0108298
7900	GO:0031620	0.00033883	0.999974	7	10	regulation of fever generation	BP	0.0110626
15502	GO:0070269	0.000348905	0.999973	7	10	pyroptosis	BP	0.0113741
763	GO:0001933	0.000349737	0.99978	95	385	negative regulation of protein phosphorylation	BP	0.0113838
3820	GO:0007596	0.000350535	0.999826	45	155	blood coagulation	BP	0.0113924
2507	GO:0005178	0.000353712	0.999852	31	94	integrin binding	MF	0.0114781
13738	GO:0051403	0.00035433	0.999804	60	219	stress-activated MAPK cascade	BP	0.0114807
556	GO:0001637	0.00036322	0.999944	10	18	G-protein coupled chemoattractant receptor activity	MF	0.0117331
2359	GO:0004950	0.00036322	0.999944	10	18	chemokine receptor activity	MF	0.0117331
18315	GO:1901222	0.000368528	0.999883	20	51	regulation of NIK/NF-kappaB signaling	BP	0.0118866
11624	GO:0044767	0.000369461	0.999686	945	4959	single-organism developmental process	BP	0.0118987
2132	GO:0004620	0.000371419	0.999859	26	75	phospholipase activity	MF	0.0119437
8932	GO:0033555	0.000375346	0.99985	28	84	multicellular organismal response to stress	BP	0.0120382
3432	GO:0006810	0.000375776	0.999685	739	3810	transport	BP	0.0120382
4710	GO:0010243	0.000376053	0.999743	134	600	response to organonitrogen compound	BP	0.0120382
4799	GO:0010563	0.000379471	0.999745	125	532	negative regulation of phosphorus metabolic process	BP	0.0121112
12150	GO:0045936	0.000379471	0.999745	125	532	negative regulation of phosphate metabolic process	BP	0.0121112
8637	GO:0032874	0.000380281	0.999818	41	136	positive regulation of stress-activated MAPK cascade	BP	0.012119
13618	GO:0051222	0.000382748	0.999752	106	442	positive regulation of protein transport	BP	0.0121794
13142	GO:0048869	0.000387528	0.999676	693	3563	cellular developmental process	BP	0.0123131
1198	GO:0002643	0.00039269	0.999939	10	18	regulation of tolerance induction	BP	0.0124586
12366	GO:0046466	0.000394402	0.99993	11	21	membrane lipid catabolic process	BP	0.0124943
11862	GO:0045335	0.000398316	0.999872	20	52	phagocytic vesicle	CC	0.0125995
10927	GO:0043068	0.000406245	0.999725	127	548	positive regulation of programmed cell death	BP	0.0128313
1003	GO:0002294	0.000407716	0.999873	19	50	CD4-positive, alpha-beta T cell differentiation involved in immune response	BP	0.0128398
10415	GO:0042093	0.000407716	0.999873	19	50	T-helper cell differentiation	BP	0.0128398
8966	GO:0033619	0.000408627	0.999878	18	45	membrane protein proteolysis	BP	0.0128494
1217	GO:0002673	0.000410341	0.99987	19	52	regulation of acute inflammatory response	BP	0.0128843
7144	GO:0030149	0.000416941	0.999935	10	18	sphingolipid catabolic process	BP	0.0130723
16053	GO:0071347	0.000418201	0.999857	21	61	cellular response to interleukin-1	BP	0.0130926
21276	GO:2001237	0.000422358	0.999824	30	92	negative regulation of extrinsic apoptotic signaling pathway	BP	0.0132033
13290	GO:0050714	0.000423413	0.999765	59	222	positive regulation of protein secretion	BP	0.0132169
12464	GO:0046641	0.000435772	0.999929	10	19	positive regulation of alpha-beta T cell proliferation	BP	0.0135828
14846	GO:0060759	0.000442048	0.999825	27	80	regulation of response to cytokine stimulus	BP	0.0137583
3495	GO:0006907	0.000448168	0.999929	10	18	pinocytosis	BP	0.0139285
8749	GO:0033033	0.000449956	0.999935	9	17	negative regulation of myeloid cell apoptotic process	BP	0.0139637
15475	GO:0070231	0.000456634	0.99985	20	54	T cell apoptotic process	BP	0.0141503
12595	GO:0046942	0.000459443	0.999739	63	237	carboxylic acid transport	BP	0.0142167
11568	GO:0044546	0.000461177	0.999963	7	10	NLRP3 inflammasome complex assembly	BP	0.0142333
9593	GO:0035325	0.000461313	0.999958	7	11	Toll-like receptor binding	MF	0.0142333
18788	GO:1902532	0.0004645	0.999695	108	450	negative regulation of intracellular signal transduction	BP	0.014288
993	GO:0002279	0.000465096	0.999872	16	39	mast cell activation involved in immune response	BP	0.014288
11076	GO:0043303	0.000465096	0.999872	16	39	mast cell degranulation	BP	0.014288
7772	GO:0031348	0.000467635	0.999769	42	148	negative regulation of defense response	BP	0.0143453
3822	GO:0007599	0.000482035	0.999756	45	157	hemostasis	BP	0.0147603
8151	GO:0032102	0.000482547	0.999726	62	240	negative regulation of response to external stimulus	BP	0.0147603
10495	GO:0042267	0.000485866	0.999852	18	46	natural killer cell mediated cytotoxicity	BP	0.0148405
12964	GO:0048525	0.000487221	0.999794	30	95	negative regulation of viral process	BP	0.0148606
11990	GO:0045651	0.000489874	0.999944	8	13	positive regulation of macrophage differentiation	BP	0.0149202
12865	GO:0048265	0.000490636	0.999872	15	35	response to pain	BP	0.0149221
13357	GO:0050819	0.000494514	0.999856	17	42	negative regulation of coagulation	BP	0.0150186
6620	GO:0019864	0.000498816	0.999985	5	6	IgG binding	MF	0.0151277
11988	GO:0045649	0.000502912	0.999917	10	19	regulation of macrophage differentiation	BP	0.0152302
11893	GO:0045408	0.00051284	0.999927	9	16	regulation of interleukin-6 biosynthetic process	BP	0.0155039
17052	GO:0090197	0.000513403	0.999958	7	10	positive regulation of chemokine secretion	BP	0.0155039
13315	GO:0050766	0.000515757	0.999829	20	54	positive regulation of phagocytosis	BP	0.0155456
7159	GO:0030168	0.000516242	0.999793	27	81	platelet activation	BP	0.0155456
7235	GO:0030278	0.000517902	0.999721	52	194	regulation of ossification	BP	0.0155584
12623	GO:0046982	0.000518126	0.999655	113	483	protein heterodimerization activity	MF	0.0155584
8635	GO:0032872	0.000520867	0.999717	54	195	regulation of stress-activated MAPK cascade	BP	0.0156147
729	GO:0001885	0.000521595	0.999821	21	57	endothelial cell development	BP	0.0156147
20791	GO:2000341	0.0005222	0.999951	7	11	regulation of chemokine (C-X-C motif) ligand 2 production	BP	0.0156147
1001	GO:0002292	0.000526867	0.999824	20	55	T cell differentiation involved in immune response	BP	0.0157322
4657	GO:0009991	0.000529683	0.999688	69	270	response to extracellular stimulus	BP	0.0157942
13374	GO:0050851	0.000531856	0.999764	33	105	antigen receptor-mediated signaling pathway	BP	0.0158368
1321	GO:0002831	0.000532747	0.999766	32	104	regulation of response to biotic stimulus	BP	0.0158412
20278	GO:1905954	0.000538473	0.999787	26	80	positive regulation of lipid localization	BP	0.0159892
7061	GO:0023057	0.000540674	0.999591	238	1107	negative regulation of signaling	BP	0.0160322
8722	GO:0032994	0.000544782	0.99987	13	32	protein-lipid complex	CC	0.0161316
9112	GO:0034123	0.000551237	0.999907	10	19	positive regulation of toll-like receptor signaling pathway	BP	0.0163001
1002	GO:0002293	0.000555116	0.999821	19	51	alpha-beta T cell differentiation involved in immune response	BP	0.0163921
11131	GO:0043406	0.000555895	0.999709	48	172	positive regulation of MAP kinase activity	BP	0.0163924
8336	GO:0032418	0.000558352	0.99982	19	51	lysosome localization	BP	0.0164421
13355	GO:0050817	0.000561962	0.999713	45	158	coagulation	BP	0.0165256
673	GO:0001810	0.000564005	1	4	4	regulation of type I hypersensitivity	BP	0.0165385
5668	GO:0016068	0.000564005	1	4	4	type I hypersensitivity	BP	0.0165385
1079	GO:0002428	0.000564731	1	4	4	antigen processing and presentation of peptide antigen via MHC class Ib	BP	0.0165385
5779	GO:0016298	0.00056637	0.999763	29	89	lipase activity	MF	0.0165638
13616	GO:0051219	0.000573311	0.999752	31	96	phosphoprotein binding	MF	0.0167438
12934	GO:0048471	0.000574841	0.999606	129	556	perinuclear region of cytoplasm	CC	0.0167656
4856	GO:0010648	0.000582875	0.999558	237	1103	negative regulation of cell communication	BP	0.0169766
8935	GO:0033559	0.000587651	0.999783	23	66	unsaturated fatty acid metabolic process	BP	0.0170924
4655	GO:0009987	0.000590297	0.999502	2143	11942	cellular process	BP	0.017146
10924	GO:0043065	0.000592992	0.999595	125	543	positive regulation of apoptotic process	BP	0.0171964
1254	GO:0002711	0.000593645	0.99985	14	33	positive regulation of T cell mediated immunity	BP	0.0171964
7791	GO:0031400	0.000594653	0.999599	119	508	negative regulation of protein modification process	BP	0.0172022
21248	GO:2001187	0.000601577	0.999981	5	6	positive regulation of CD8-positive, alpha-beta T cell activation	BP	0.0173789
21275	GO:2001236	0.000613205	0.999688	44	154	regulation of extrinsic apoptotic signaling pathway	BP	0.0176909
7264	GO:0030316	0.000617468	0.999744	28	86	osteoclast differentiation	BP	0.0177898
11875	GO:0045351	0.000623563	0.999926	8	13	type I interferon biosynthetic process	BP	0.0179411
12102	GO:0045859	0.000625842	0.999567	134	583	regulation of protein kinase activity	BP	0.0179824
666	GO:0001802	0.000631093	1	4	4	type III hypersensitivity	BP	0.0180586
667	GO:0001803	0.000631093	1	4	4	regulation of type III hypersensitivity	BP	0.0180586
668	GO:0001805	0.000631093	1	4	4	positive regulation of type III hypersensitivity	BP	0.0180586
663	GO:0001794	0.000636118	1	4	4	type IIa hypersensitivity	BP	0.0180586
664	GO:0001796	0.000636118	1	4	4	regulation of type IIa hypersensitivity	BP	0.0180586
665	GO:0001798	0.000636118	1	4	4	positive regulation of type IIa hypersensitivity	BP	0.0180586
1095	GO:0002445	0.000636118	1	4	4	type II hypersensitivity	BP	0.0180586
1367	GO:0002892	0.000636118	1	4	4	regulation of type II hypersensitivity	BP	0.0180586
1368	GO:0002894	0.000636118	1	4	4	positive regulation of type II hypersensitivity	BP	0.0180586
3464	GO:0006865	0.000646748	0.999686	39	131	amino acid transport	BP	0.018336
12396	GO:0046514	0.00065406	0.999922	8	13	ceramide catabolic process	BP	0.0185187
10894	GO:0043011	0.000656473	0.999899	9	17	myeloid dendritic cell differentiation	BP	0.0185623
1098	GO:0002448	0.000659306	0.99981	16	40	mast cell mediated immunity	BP	0.0186086
10108	GO:0036314	0.000659856	0.999903	9	16	response to sterol	BP	0.0186086
3362	GO:0006691	0.000672153	0.999914	8	14	leukotriene metabolic process	BP	0.0189304
1255	GO:0002712	0.000682314	0.999802	16	41	regulation of B cell mediated immunity	BP	0.0191659
1364	GO:0002889	0.000682314	0.999802	16	41	regulation of immunoglobulin mediated immune response	BP	0.0191659
3718	GO:0007275	0.000695356	0.999408	827	4309	multicellular organism development	BP	0.0195066
1243	GO:0002700	0.000707026	0.999687	31	102	regulation of production of molecular mediator of immune response	BP	0.0198079
19000	GO:1903035	0.000711084	0.999734	23	66	negative regulation of response to wounding	BP	0.0198954
3208	GO:0006509	0.000713247	0.999805	15	36	membrane protein ectodomain proteolysis	BP	0.0199298
9844	GO:0035747	0.000721828	0.999982	4	5	natural killer cell chemotaxis	BP	0.0201007
20906	GO:2000501	0.000721828	0.999982	4	5	regulation of natural killer cell chemotaxis	BP	0.0201007
20825	GO:2000379	0.000722191	0.999696	28	89	positive regulation of reactive oxygen species metabolic process	BP	0.0201007
3347	GO:0006672	0.000723345	0.999745	21	57	ceramide metabolic process	BP	0.0201065
13132	GO:0048856	0.000726364	0.999379	890	4665	anatomical structure development	BP	0.0201642
3433	GO:0006811	0.000727595	0.999437	269	1284	ion transport	BP	0.0201721
4674	GO:0010038	0.000732037	0.999593	55	206	response to metal ion	BP	0.0202633
7935	GO:0031667	0.000732786	0.999574	63	244	response to nutrient levels	BP	0.0202633
1179	GO:0002586	0.00073376	1	4	4	regulation of antigen processing and presentation of peptide antigen via MHC class II	BP	0.0202639
19124	GO:1903305	0.000744324	0.999665	32	104	regulation of regulated secretory pathway	BP	0.0205291
4020	GO:0008289	0.000750739	0.999479	131	577	lipid binding	MF	0.0206793
10655	GO:0042531	0.000757766	0.999765	17	46	positive regulation of tyrosine phosphorylation of STAT protein	BP	0.0208459
20848	GO:2000406	0.000777084	0.999855	10	21	positive regulation of T cell migration	BP	0.0213498
11716	GO:0045058	0.000780921	0.999749	18	48	T cell selection	BP	0.0214276
16095	GO:0071402	0.000787133	0.999897	8	14	cellular response to lipoprotein particle stimulus	BP	0.0215703
11853	GO:0045309	0.000795821	0.999736	19	50	protein phosphorylated amino acid binding	MF	0.0217804
15000	GO:0061045	0.000802683	0.999722	20	55	negative regulation of wound healing	BP	0.02194
8548	GO:0032733	0.000804776	0.999817	12	27	positive regulation of interleukin-10 production	BP	0.0219691
5662	GO:0016053	0.000806867	0.999538	59	226	organic acid biosynthetic process	BP	0.0219699
12339	GO:0046394	0.000806867	0.999538	59	226	carboxylic acid biosynthetic process	BP	0.0219699
13627	GO:0051234	0.000813843	0.999309	760	3949	establishment of localization	BP	0.0221316
17548	GO:0097527	0.000815558	0.999972	5	6	necroptotic signaling pathway	BP	0.0221499
966	GO:0002228	0.000829328	0.999732	18	48	natural killer cell mediated immunity	BP	0.0224703
12311	GO:0046330	0.000829462	0.999609	35	115	positive regulation of JNK cascade	BP	0.0224703
7178	GO:0030195	0.000840782	0.999752	16	40	negative regulation of blood coagulation	BP	0.0227192
18044	GO:1900047	0.000840782	0.999752	16	40	negative regulation of hemostasis	BP	0.0227192
8848	GO:0033218	0.000847498	0.999491	69	276	amide binding	MF	0.0228717
7113	GO:0030101	0.000852115	0.999702	20	56	natural killer cell activation	BP	0.0229672
6256	GO:0018108	0.000868424	0.999476	70	277	peptidyl-tyrosine phosphorylation	BP	0.0233637
10421	GO:0042101	0.000869015	0.99986	9	17	T cell receptor complex	CC	0.0233637
10445	GO:0042135	0.000873777	0.99991	7	11	neurotransmitter catabolic process	BP	0.0234621
4924	GO:0010757	0.000876285	0.99997	5	6	negative regulation of plasminogen activation	BP	0.0234793
11218	GO:0043549	0.000876619	0.999379	144	637	regulation of kinase activity	BP	0.0234793
11130	GO:0043405	0.000878602	0.999474	68	267	regulation of MAP kinase activity	BP	0.0235029
7711	GO:0031264	0.000887309	0.999969	5	6	death-inducing signaling complex	CC	0.023706
7712	GO:0031265	0.000896999	1	4	4	CD95 death-inducing signaling complex	CC	0.0239349
994	GO:0002281	0.000901598	0.999907	7	11	macrophage activation involved in immune response	BP	0.0240076
3674	GO:0007204	0.000901974	0.99947	63	250	positive regulation of cytosolic calcium ion concentration	BP	0.0240076
12463	GO:0046640	0.000913614	0.999789	12	27	regulation of alpha-beta T cell proliferation	BP	0.0242871
3704	GO:0007259	0.000922539	0.99954	39	137	JAK-STAT cascade	BP	0.0244634
17598	GO:0097696	0.000922539	0.99954	39	137	STAT cascade	BP	0.0244634
3314	GO:0006633	0.000926706	0.99957	33	110	fatty acid biosynthetic process	BP	0.0244988
5260	GO:0014910	0.000927342	0.999626	25	76	regulation of smooth muscle cell migration	BP	0.0244988
7147	GO:0030154	0.000928022	0.999217	659	3392	cell differentiation	BP	0.0244988
102	GO:0000187	0.000928472	0.999581	31	102	activation of MAPK activity	BP	0.0244988
12866	GO:0048266	0.000930873	0.999806	11	23	behavioral response to pain	BP	0.0245318
10002	GO:0036037	0.000935883	0.999848	9	17	CD8-positive, alpha-beta T cell activation	BP	0.0246334
12162	GO:0045954	0.000938393	0.999825	10	20	positive regulation of natural killer cell mediated cytotoxicity	BP	0.0246627
13313	GO:0050764	0.000939312	0.999621	25	76	regulation of phagocytosis	BP	0.0246627
5868	GO:0016494	0.000959944	0.999966	5	6	C-X-C chemokine receptor activity	MF	0.0251734
12161	GO:0045953	0.000968379	0.999868	8	14	negative regulation of natural killer cell mediated cytotoxicity	BP	0.0253635
13277	GO:0050701	0.00097642	0.999736	14	34	interleukin-1 secretion	BP	0.0255427
7923	GO:0031650	0.00101532	0.999861	8	14	regulation of heat generation	BP	0.0265277
648	GO:0001776	0.00101761	0.999545	30	99	leukocyte homeostasis	BP	0.0265549
13391	GO:0050868	0.00102373	0.99955	29	94	negative regulation of T cell activation	BP	0.026682
5342	GO:0015180	0.00102753	0.999963	5	6	L-alanine transmembrane transporter activity	MF	0.0267159
7035	GO:0022858	0.00102753	0.999963	5	6	alanine transmembrane transporter activity	MF	0.0267159
13636	GO:0051248	0.00103036	0.99923	194	912	negative regulation of protein metabolic process	BP	0.0267423
8395	GO:0032493	0.00103534	0.999963	5	6	response to bacterial lipoprotein	BP	0.0267423
15543	GO:0070339	0.00103534	0.999963	5	6	response to bacterial lipopeptide	BP	0.0267423
15983	GO:0071220	0.00103534	0.999963	5	6	cellular response to bacterial lipoprotein	BP	0.0267423
15984	GO:0071221	0.00103534	0.999963	5	6	cellular response to bacterial lipopeptide	BP	0.0267423
9113	GO:0034124	0.00103608	1	4	4	regulation of MyD88-dependent toll-like receptor signaling pathway	BP	0.0267423
6664	GO:0019958	0.00104294	1	4	4	C-X-C chemokine binding	MF	0.0268564
3965	GO:0008202	0.00104302	0.999389	61	238	steroid metabolic process	BP	0.0268564
12348	GO:0046427	0.00104838	0.999611	21	63	positive regulation of JAK-STAT cascade	BP	0.0269295
19903	GO:1904894	0.00104838	0.999611	21	63	positive regulation of STAT cascade	BP	0.0269295
17448	GO:0097342	0.00106064	0.999962	5	6	ripoptosome	CC	0.0272117
2484	GO:0005149	0.00106551	0.999853	8	14	interleukin-1 receptor binding	MF	0.0272788
3349	GO:0006678	0.00106582	0.999961	5	6	glucosylceramide metabolic process	BP	0.0272788
6289	GO:0018212	0.00106877	0.999349	70	279	peptidyl-tyrosine modification	BP	0.0273217
7889	GO:0031589	0.00108052	0.999342	70	275	cell-substrate adhesion	BP	0.0275889
1897	GO:0004180	0.0010908	0.999685	15	37	carboxypeptidase activity	MF	0.0278179
14351	GO:0060055	0.00109408	0.999848	8	14	angiogenesis involved in wound healing	BP	0.0278683
4842	GO:0010634	0.00110684	0.999488	32	105	positive regulation of epithelial cell migration	BP	0.0281597
571	GO:0001659	0.00110896	0.999677	15	38	temperature homeostasis	BP	0.0281799
971	GO:0002238	0.00112278	1	4	4	response to molecule of fungal origin	BP	0.0284973
1467	GO:0003158	0.00112457	0.99948	32	105	endothelium development	BP	0.0285086
15755	GO:0070723	0.00113525	0.999841	8	14	response to cholesterol	BP	0.0287454
4014	GO:0008282	0.00115275	1	4	4	ATP-sensitive potassium channel complex	CC	0.0291538
8973	GO:0033628	0.00115919	0.9997	13	31	regulation of cell adhesion mediated by integrin	BP	0.0292548
16732	GO:0072567	0.00115949	0.999863	7	12	chemokine (C-X-C motif) ligand 2 production	BP	0.0292548
8474	GO:0032613	0.00116353	0.999641	16	42	interleukin-10 production	BP	0.0292568
8690	GO:0032945	0.00116368	0.999542	23	70	negative regulation of mononuclear cell proliferation	BP	0.0292568
13253	GO:0050672	0.00116368	0.999542	23	70	negative regulation of lymphocyte proliferation	BP	0.0292568
7911	GO:0031638	0.00116722	0.999658	15	38	zymogen activation	BP	0.0293112
13462	GO:0050994	0.00118339	0.999599	18	51	regulation of lipid catabolic process	BP	0.0296411
11936	GO:0045579	0.00118524	0.9998	9	17	positive regulation of B cell differentiation	BP	0.0296411
18450	GO:1901623	0.00118686	0.999817	8	16	regulation of lymphocyte chemotaxis	BP	0.0296411
17050	GO:0090195	0.00118731	0.999871	7	11	chemokine secretion	BP	0.0296411
17051	GO:0090196	0.00118731	0.999871	7	11	regulation of chemokine secretion	BP	0.0296411
7864	GO:0031532	0.00124207	0.999476	26	81	actin cytoskeleton reorganization	BP	0.0309717
3502	GO:0006919	0.00124684	0.999519	22	66	activation of cysteine-type endopeptidase activity involved in apoptotic process	BP	0.0310546
13398	GO:0050878	0.00124937	0.999228	72	291	regulation of body fluid levels	BP	0.0310811
13619	GO:0051223	0.00125304	0.999092	154	698	regulation of protein transport	BP	0.0311361
9212	GO:0034340	0.00125476	0.999723	11	24	response to type I interferon	BP	0.0311427
4172	GO:0008528	0.00126737	0.999407	32	107	G-protein coupled peptide receptor activity	MF	0.031419
1241	GO:0002698	0.00128495	0.999414	30	101	negative regulation of immune effector process	BP	0.0317966
20918	GO:2000514	0.00128569	0.999596	16	43	regulation of CD4-positive, alpha-beta T cell activation	BP	0.0317966
4549	GO:0009595	0.00128708	0.999742	10	21	detection of biotic stimulus	BP	0.0317966
6423	GO:0019216	0.00129389	0.999211	68	273	regulation of lipid metabolic process	BP	0.031928
1088	GO:0002438	0.00132736	0.999733	10	21	acute inflammatory response to antigenic stimulus	BP	0.032716
7901	GO:0031622	0.00132919	0.999887	6	9	positive regulation of fever generation	BP	0.0327233
18443	GO:1901615	0.00135758	0.999115	88	369	organic hydroxy compound metabolic process	BP	0.0333798
12346	GO:0046425	0.00136055	0.999327	36	126	regulation of JAK-STAT cascade	BP	0.0333798
19901	GO:1904892	0.00136055	0.999327	36	126	regulation of STAT cascade	BP	0.0333798
17152	GO:0090330	0.00137802	0.999762	9	17	regulation of platelet aggregation	BP	0.0337695
13556	GO:0051128	0.00140454	0.998845	430	2142	regulation of cellular component organization	BP	0.0343798
7221	GO:0030258	0.00140621	0.999242	45	164	lipid modification	BP	0.0343811
8927	GO:0033539	0.00140902	0.999878	6	9	fatty acid beta-oxidation using acyl-CoA dehydrogenase	BP	0.0344104
11966	GO:0045621	0.001411	0.999374	28	91	positive regulation of lymphocyte differentiation	BP	0.0344195
4217	GO:0008625	0.00143533	0.999425	23	70	extrinsic apoptotic signaling pathway via death domain receptors	BP	0.0349727
4817	GO:0010595	0.00146248	0.999429	22	65	positive regulation of endothelial cell migration	BP	0.0355736
1257	GO:0002714	0.00146499	0.999631	12	29	positive regulation of B cell mediated immunity	BP	0.0355736
1366	GO:0002891	0.00146499	0.999631	12	29	positive regulation of immunoglobulin mediated immune response	BP	0.0355736
2741	GO:0005739	0.00147371	0.998826	301	1537	mitochondrion	CC	0.0357307
8648	GO:0032890	0.00147619	0.999421	22	67	regulation of organic acid transport	BP	0.0357307
14280	GO:0055094	0.00147649	0.999734	9	18	response to lipoprotein particle	BP	0.0357307
4725	GO:0010324	0.00151111	0.999477	18	50	membrane invagination	BP	0.036527
4662	GO:0010001	0.00152506	0.999139	51	192	glial cell differentiation	BP	0.0368224
8293	GO:0032370	0.00152834	0.999429	20	60	positive regulation of lipid transport	BP	0.03686
4820	GO:0010604	0.00153138	0.998724	498	2517	positive regulation of macromolecule metabolic process	BP	0.0368915
680	GO:0001820	0.00153517	0.999763	8	15	serotonin secretion	BP	0.0369028
19419	GO:1903900	0.00153531	0.999215	38	139	regulation of viral life cycle	BP	0.0369028
8228	GO:0032269	0.00156891	0.998826	181	853	negative regulation of cellular protein metabolic process	BP	0.0376531
16692	GO:0072511	0.00157006	0.998961	92	391	divalent inorganic cation transport	BP	0.0376531
13508	GO:0051048	0.00157858	0.999084	55	216	negative regulation of secretion	BP	0.037815
8367	GO:0032459	0.00158872	0.999596	12	29	regulation of protein oligomerization	BP	0.0380152
5878	GO:0016505	0.00162052	0.999797	7	12	peptidase activator activity involved in apoptotic process	MF	0.0387326
8856	GO:0033238	0.0016526	0.999549	13	32	regulation of cellular amine metabolic process	BP	0.0394551
4650	GO:0009968	0.00165607	0.998735	210	982	negative regulation of signal transduction	BP	0.0394938
7704	GO:0031252	0.00167951	0.998932	77	310	cell leading edge	CC	0.0400012
18618	GO:1902106	0.0016811	0.999284	25	80	negative regulation of leukocyte differentiation	BP	0.0400012
16096	GO:0071404	0.00168654	0.999787	7	12	cellular response to low-density lipoprotein particle stimulus	BP	0.0400858
15674	GO:0070555	0.00170858	0.999298	23	75	response to interleukin-1	BP	0.0405646
7977	GO:0031730	0.00172463	0.999893	5	7	CCR5 chemokine receptor binding	MF	0.0408999
16262	GO:0071675	0.00173352	0.999459	15	41	regulation of mononuclear cell migration	BP	0.0410458
7925	GO:0031652	0.00173463	0.99978	7	12	positive regulation of heat generation	BP	0.0410458
8323	GO:0032403	0.00174487	0.998701	173	794	protein complex binding	MF	0.0412424
18149	GO:1900225	0.00178025	0.999838	6	9	regulation of NLRP3 inflammasome complex assembly	BP	0.042032
1259	GO:0002716	0.00178793	0.999716	8	15	negative regulation of natural killer cell mediated immunity	BP	0.0421281
746	GO:0001911	0.00178827	0.999668	9	18	negative regulation of leukocyte mediated cytotoxicity	BP	0.0421281
16060	GO:0071354	0.00179537	0.999623	10	21	cellular response to interleukin-6	BP	0.0422487
9121	GO:0034138	0.00181101	0.999663	9	18	toll-like receptor 3 signaling pathway	BP	0.0425259
11874	GO:0045350	0.00181314	0.999835	6	9	interferon-beta biosynthetic process	BP	0.0425259
11881	GO:0045357	0.00181314	0.999835	6	9	regulation of interferon-beta biosynthetic process	BP	0.0425259
1245	GO:0002702	0.00181567	0.999271	22	69	positive regulation of production of molecular mediator of immune response	BP	0.0425385
15796	GO:0070838	0.00183314	0.998782	91	388	divalent metal ion transport	BP	0.0428581
11056	GO:0043270	0.00183549	0.998888	62	253	positive regulation of ion transport	BP	0.0428581
10410	GO:0042088	0.00183735	0.999454	14	37	T-helper 1 type immune response	BP	0.0428581
8480	GO:0032623	0.00183735	0.999329	19	54	interleukin-2 production	BP	0.0428581
1956	GO:0004364	0.00185262	0.999576	10	26	glutathione transferase activity	MF	0.0431671
748	GO:0001913	0.00185643	0.999481	13	33	T cell mediated cytotoxicity	BP	0.0432086
17061	GO:0090207	0.00187321	0.999414	15	40	regulation of triglyceride metabolic process	BP	0.0435517
13259	GO:0050679	0.00188523	0.998973	44	164	positive regulation of epithelial cell proliferation	BP	0.0437833
6041	GO:0016810	0.00189317	0.999073	33	116	hydrolase activity, acting on carbon-nitrogen (but not peptide) bonds	MF	0.0439142
19003	GO:1903038	0.00189498	0.999111	30	102	negative regulation of leukocyte cell-cell adhesion	BP	0.0439142
1087	GO:0002437	0.00191085	0.999368	16	45	inflammatory response to antigenic stimulus	BP	0.0442337
1360	GO:0002885	0.00191519	0.999879	5	7	positive regulation of hypersensitivity	BP	0.0442862
8372	GO:0032464	0.00195584	0.999875	5	7	positive regulation of protein homooligomerization	BP	0.0451771
1144	GO:0002532	0.00195947	0.999296	18	53	production of molecular mediator involved in inflammatory response	BP	0.0452119
16728	GO:0072562	0.00198318	0.999143	25	81	blood microparticle	CC	0.0457097
1090	GO:0002440	0.00198995	0.998937	41	153	production of molecular mediator of immune response	BP	0.0458162
12968	GO:0048535	0.00199691	0.999522	11	25	lymph node development	BP	0.0459267
3319	GO:0006639	0.00201782	0.999049	30	102	acylglycerol metabolic process	BP	0.0463577
4478	GO:0009267	0.00203931	0.998989	34	116	cellular response to starvation	BP	0.0468009
13022	GO:0048646	0.00205926	0.998426	202	948	anatomical structure formation involved in morphogenesis	BP	0.0472079
11075	GO:0043302	0.00206225	0.999597	9	19	positive regulation of leukocyte degranulation	BP	0.0472258
8608	GO:0032813	0.00208927	0.999338	15	40	tumor necrosis factor receptor superfamily binding	MF	0.0477167
11764	GO:0045125	0.00208987	0.999725	7	12	bioactive lipid receptor activity	MF	0.0477167
8452	GO:0032587	0.0020904	0.999227	19	54	ruffle membrane	CC	0.0477167
21274	GO:2001235	0.00210999	0.998841	44	167	positive regulation of apoptotic signaling pathway	BP	0.0481122
6369	GO:0019058	0.00211833	0.998779	51	200	viral life cycle	BP	0.0482509
3700	GO:0007254	0.00213412	0.998805	47	174	JNK cascade	BP	0.0485585
13026	GO:0048662	0.00216902	0.99931	15	40	negative regulation of smooth muscle cell proliferation	BP	0.0493002

## Sheet: WGCNA salmon
	category	over_represented_pvalue	under_represented_pvalue	numDEInCat	numInCat	term	ontology	BH_adj_GO
3716	GO:0007272	3.13352e-13	1	15	119	ensheathment of neurons	BP	3.34033e-09
4066	GO:0008366	3.13352e-13	1	15	119	axon ensheathment	BP	3.34033e-09
11014	GO:0043209	6.11435e-13	1	18	203	myelin sheath	CC	4.34527e-09
10669	GO:0042552	4.13893e-12	1	14	117	myelination	BP	2.20605e-08
6649	GO:0019911	8.00917e-09	1	5	9	structural constituent of myelin sheath	MF	3.41511e-05
6966	GO:0022010	1.74783e-07	1	5	14	central nervous system myelination	BP	0.000532339
8246	GO:0032291	1.74783e-07	1	5	14	axon ensheathment in central nervous system	BP	0.000532339
6843	GO:0021782	1.07579e-06	1	8	79	glial cell development	BP	0.00286697
5113	GO:0014003	9.36491e-06	1	5	30	oligodendrocyte development	BP	0.0221386
10403	GO:0042063	1.0384e-05	0.999998	12	258	gliogenesis	BP	0.0221386
13063	GO:0048709	1.96181e-05	0.999998	7	85	oligodendrocyte differentiation	BP	0.0380234
4662	GO:0010001	2.2028e-05	0.999997	10	192	glial cell differentiation	BP	0.0391364

## Sheet: WGCNA purple
	category	over_represented_pvalue	under_represented_pvalue	numDEInCat	numInCat	term	ontology	BH_adj_GO
6988	GO:0022411	4.22859e-07	1	19	273	cellular component disassembly	BP	0.00804944
11541	GO:0044444	7.55107e-07	1	153	6824	cytoplasmic part	CC	0.00804944
11849	GO:0045296	1.20779e-06	1	19	283	cadherin binding	MF	0.00858333
11527	GO:0044424	7.04562e-06	0.999998	221	11267	intracellular part	CC	0.0375532

## Sheet: WGCNA yellow
	category	over_represented_pvalue	under_represented_pvalue	numDEInCat	numInCat	term	ontology	BH_adj_GO
2683	GO:0005622	9.43455e-18	1	802	11364	intracellular	CC	2.01145e-13
11527	GO:0044424	2.19725e-16	1	792	11267	intracellular part	CC	2.34227e-12
2740	GO:0005737	2.15352e-15	1	663	9008	cytoplasm	CC	1.53043e-11
11541	GO:0044444	4.40722e-15	1	530	6824	cytoplasmic part	CC	2.34905e-11
11526	GO:0044422	1.31622e-14	1	476	6007	organelle part	CC	5.61237e-11
11543	GO:0044446	2.63682e-14	1	462	5810	intracellular organelle part	CC	9.3695e-11
11025	GO:0043229	1.81206e-12	1	697	9831	intracellular organelle	CC	5.51903e-09
11014	GO:0043209	2.98392e-10	1	38	203	myelin sheath	CC	7.95214e-07
17739	GO:0098798	4.37394e-10	1	26	122	mitochondrial protein complex	CC	9.38973e-07
11027	GO:0043231	4.40419e-10	1	610	8559	intracellular membrane-bounded organelle	CC	9.38973e-07
8073	GO:0031966	5.02442e-10	1	64	490	mitochondrial membrane	CC	9.73823e-07
11531	GO:0044429	1.28188e-09	1	79	684	mitochondrial part	CC	2.27748e-06
17741	GO:0098800	2.1252e-09	1	22	98	inner mitochondrial membrane protein complex	CC	3.48533e-06
7632	GO:0031090	3.31558e-09	1	140	1442	organelle membrane	CC	5.04915e-06
11022	GO:0043226	3.87361e-09	1	732	10746	organelle	CC	5.5057e-06
11552	GO:0044455	5.93456e-09	1	29	159	mitochondrial membrane part	CC	7.9078e-06
2742	GO:0005740	7.05163e-09	1	64	526	mitochondrial envelope	CC	8.84358e-06
11023	GO:0043227	7.77937e-09	1	687	9993	membrane-bounded organelle	CC	9.21423e-06
2741	GO:0005739	9.11274e-09	1	143	1537	mitochondrion	CC	1.02255e-05
11558	GO:0044464	1.69934e-08	1	841	12793	cell part	CC	1.81149e-05
2684	GO:0005623	1.85927e-08	1	841	12798	cell	CC	1.8876e-05
3858	GO:0008021	2.78834e-08	1	29	149	synaptic vesicle	CC	2.70215e-05
4375	GO:0009144	3.38861e-08	1	34	209	purine nucleoside triphosphate metabolic process	BP	3.14109e-05
2745	GO:0005743	4.07749e-08	1	47	356	mitochondrial inner membrane	CC	3.62217e-05
8074	GO:0031967	7.84038e-08	1	89	860	organelle envelope	CC	6.47647e-05
4372	GO:0009141	8.31664e-08	1	35	226	nucleoside triphosphate metabolic process	BP	6.47647e-05
8078	GO:0031975	8.72842e-08	1	89	862	envelope	CC	6.47647e-05
7428	GO:0030672	9.26872e-08	1	16	54	synaptic vesicle membrane	CC	6.47647e-05
17896	GO:0099501	9.26872e-08	1	16	54	exocytic vesicle membrane	CC	6.47647e-05
11553	GO:0044456	9.62592e-08	1	76	669	synapse part	CC	6.47647e-05
2749	GO:0005747	1.00246e-07	1	12	37	mitochondrial respiratory chain complex I	CC	6.47647e-05
7566	GO:0030964	1.00246e-07	1	12	37	NADH dehydrogenase complex	CC	6.47647e-05
11839	GO:0045271	1.00246e-07	1	12	37	respiratory chain complex I	CC	6.47647e-05
3548	GO:0006996	1.07945e-07	1	244	2993	organelle organization	BP	6.76881e-05
15576	GO:0070382	1.24609e-07	1	30	168	exocytic vesicle	CC	7.59045e-05
4431	GO:0009205	1.40407e-07	1	32	201	purine ribonucleoside triphosphate metabolic process	BP	8.31523e-05
12197	GO:0046034	1.54019e-07	1	30	182	ATP metabolic process	BP	8.87482e-05
4425	GO:0009199	2.33753e-07	1	32	205	ribonucleoside triphosphate metabolic process	BP	0.000131148
17734	GO:0098793	2.5724e-07	1	45	327	presynapse	CC	0.000140625
17744	GO:0098803	2.9314e-07	1	15	64	respiratory chain complex	CC	0.000156244
2748	GO:0005746	3.53398e-07	1	15	65	mitochondrial respiratory chain	CC	0.000183767
6622	GO:0019866	4.27571e-07	1	48	390	organelle inner membrane	CC	0.000217043
18823	GO:1902600	5.82247e-07	1	13	45	hydrogen ion transmembrane transport	BP	0.000288686
7133	GO:0030133	6.56869e-07	1	37	250	transport vesicle	CC	0.000318283
7418	GO:0030658	9.09712e-07	1	18	78	transport vesicle membrane	CC	0.000431002
15624	GO:0070469	9.85881e-07	1	15	70	respiratory chain	CC	0.000456934
11808	GO:0045202	1.21439e-06	1	87	845	synapse	CC	0.000550867
5461	GO:0015630	2.49022e-06	0.999999	89	887	microtubule cytoskeleton	CC	0.00110607
4397	GO:0009167	3.46591e-06	0.999999	30	208	purine ribonucleoside monophosphate metabolic process	BP	0.00150803
4357	GO:0009126	3.80167e-06	0.999999	30	209	purine nucleoside monophosphate metabolic process	BP	0.00161284
2803	GO:0005829	3.8581e-06	0.999998	215	2678	cytosol	CC	0.00161284
8720	GO:0032991	4.52976e-06	0.999997	321	4333	macromolecular complex	CC	0.0018572
4391	GO:0009161	4.66225e-06	0.999998	30	211	ribonucleoside monophosphate metabolic process	BP	0.00187546
11030	GO:0043234	5.02044e-06	0.999997	222	2799	protein complex	CC	0.00198214
2513	GO:0005200	5.43826e-06	0.999999	14	56	structural constituent of cytoskeleton	MF	0.00210807
15424	GO:0070142	5.70399e-06	1	5	6	synaptic vesicle budding	BP	0.00217159
8080	GO:0031982	6.83979e-06	0.999995	267	3491	vesicle	CC	0.00255832
2829	GO:0005874	6.9911e-06	0.999997	43	342	microtubule	CC	0.00256983
17521	GO:0097479	8.03303e-06	0.999998	22	125	synaptic vesicle localization	BP	0.00290278
4354	GO:0009123	8.41057e-06	0.999997	30	217	nucleoside monophosphate metabolic process	BP	0.00298856
2995	GO:0006163	1.98175e-05	0.999991	47	422	purine nucleotide metabolic process	BP	0.00692639
5633	GO:0015992	2.65787e-05	0.999994	15	78	proton transport	BP	0.00886923
2956	GO:0006091	2.6819e-05	0.999989	35	283	generation of precursor metabolites and energy	BP	0.00886923
3923	GO:0008137	2.70403e-05	0.999998	7	19	NADH dehydrogenase (ubiquinone) activity	MF	0.00886923
13171	GO:0050136	2.70403e-05	0.999998	7	19	NADH dehydrogenase (quinone) activity	MF	0.00886923
12945	GO:0048489	3.08998e-05	0.999991	20	117	synaptic vesicle transport	BP	0.00951454
17522	GO:0097480	3.08998e-05	0.999991	20	117	establishment of synaptic vesicle localization	BP	0.00951454
17854	GO:0099003	3.08998e-05	0.999991	20	117	vesicle-mediated transport in synapse	BP	0.00951454
11557	GO:0044463	3.11332e-05	0.999982	90	956	cell projection part	CC	0.00951454
3439	GO:0006818	3.16407e-05	0.999993	15	79	hydrogen transport	BP	0.00951454
3563	GO:0007017	3.16854e-05	0.999984	58	545	microtubule-based process	BP	0.00951454
17644	GO:0098563	3.2203e-05	0.999997	8	22	intrinsic component of synaptic vesicle membrane	CC	0.00953566
17737	GO:0098796	3.83208e-05	0.99998	58	572	membrane protein complex	CC	0.0111918
4381	GO:0009150	3.95555e-05	0.999981	45	409	purine ribonucleotide metabolic process	BP	0.0113963
5108	GO:0012505	4.02672e-05	0.999971	242	3139	endomembrane system	CC	0.0114466
1744	GO:0003954	4.12041e-05	0.999996	7	20	NADH dehydrogenase activity	MF	0.0115588
17902	GO:0099513	4.24569e-05	0.999978	56	526	polymeric cytoskeletal fiber	CC	0.0117556
20350	GO:1990204	5.44291e-05	0.999987	15	86	oxidoreductase complex	CC	0.0148773
11860	GO:0045333	5.72456e-05	0.999982	20	132	cellular respiration	BP	0.0154491
5629	GO:0015985	6.136e-05	0.999994	7	21	energy coupled proton transport, down electrochemical gradient	BP	0.0161506
5630	GO:0015986	6.136e-05	0.999994	7	21	ATP synthesis coupled proton transport	BP	0.0161506
11530	GO:0044428	6.59471e-05	0.999952	249	3290	nuclear part	CC	0.0170281
5855	GO:0016469	6.74995e-05	0.999989	10	42	proton-transporting two-sector ATPase complex	CC	0.0170281
1914	GO:0004311	6.75152e-05	0.999999	4	5	farnesyltranstransferase activity	MF	0.0170281
4470	GO:0009259	6.78887e-05	0.999967	45	418	ribonucleotide metabolic process	BP	0.0170281
3950	GO:0008180	7.19357e-05	0.99999	9	31	COP9 signalosome	CC	0.0178334
16698	GO:0072521	7.87417e-05	0.999961	48	458	purine-containing compound metabolic process	BP	0.0192009
11026	GO:0043230	7.92532e-05	0.999945	185	2377	extracellular organelle	CC	0.0192009
17898	GO:0099504	8.67396e-05	0.999973	19	115	synaptic vesicle cycle	BP	0.0207785
19251	GO:1903561	9.72743e-05	0.999932	184	2371	extracellular vesicle	CC	0.0230432
17745	GO:0098805	0.000100197	0.999939	89	972	whole membrane	CC	0.0234747
2968	GO:0006107	0.000103331	0.999992	6	14	oxaloacetate metabolic process	BP	0.0239458
17901	GO:0099512	0.000107485	0.999938	70	728	supramolecular fiber	CC	0.0246407
15356	GO:0070013	0.000115665	0.999916	240	3192	intracellular organelle lumen	CC	0.0262337
10797	GO:0042775	0.000122407	0.999978	10	47	mitochondrial ATP synthesis coupled electron transport	BP	0.0274708
8077	GO:0031974	0.00012878	0.999906	240	3197	membrane-enclosed lumen	CC	0.0280446
11029	GO:0043233	0.00012878	0.999906	240	3197	organelle lumen	CC	0.0280446
2685	GO:0005634	0.000128911	0.999901	402	5719	nucleus	CC	0.0280446
6551	GO:0019693	0.00013498	0.999932	45	430	ribose phosphate metabolic process	BP	0.0290685
17876	GO:0099080	0.000139173	0.999919	70	734	supramolecular complex	CC	0.0293779
17877	GO:0099081	0.000139173	0.999919	70	734	supramolecular polymer	CC	0.0293779
10796	GO:0042773	0.000152709	0.999972	10	48	ATP synthesis coupled electron transport	BP	0.0319192
1727	GO:0003924	0.000163739	0.99993	30	240	GTPase activity	MF	0.0338925
10169	GO:0036465	0.000165813	0.99997	10	41	synaptic vesicle recycling	BP	0.0339916
4351	GO:0009117	0.000172858	0.999908	52	524	nucleotide metabolic process	BP	0.0350985
17966	GO:0099637	0.000177864	0.999985	6	15	neurotransmitter receptor transport	BP	0.0357742
15377	GO:0070062	0.000189686	0.999865	181	2356	extracellular exosome	CC	0.0377954
17786	GO:0098881	0.000196343	0.999995	4	6	exocytic insertion of neurotransmitter receptor to plasma membrane	BP	0.038404
17837	GO:0098967	0.000196343	0.999995	4	6	exocytic insertion of neurotransmitter receptor to postsynaptic membrane	BP	0.038404
6355	GO:0019001	0.000212688	0.999898	38	337	guanyl nucleotide binding	MF	0.0412228
16337	GO:0071840	0.000218336	0.999832	362	5095	cellular component organization or biogenesis	BP	0.041775
18770	GO:1902494	0.000219456	0.99986	98	1141	catalytic complex	CC	0.041775
6541	GO:0019637	0.000247567	0.99985	76	845	organophosphate metabolic process	BP	0.0467092
3401	GO:0006753	0.000255812	0.999861	52	532	nucleoside phosphate metabolic process	BP	0.0478414

## Sheet: Overlap with DLPFC-blue
	category	over_represented_pvalue	under_represented_pvalue	numDEInCat	numInCat	term	ontology	BH_adj_GO
730	GO:0002376	1.17239e-19	1	253	864	immune system process	BP	1.77477e-15
672	GO:0002252	1.04357e-17	1	142	402	immune effector process	BP	7.89877e-14
2554	GO:0006955	4.60945e-16	1	190	622	immune response	BP	2.32593e-12
12084	GO:0071944	8.37371e-16	1	331	1312	cell periphery	CC	3.16903e-12
1989	GO:0005886	3.07071e-15	1	325	1291	plasma membrane	CC	8.22687e-12
418	GO:0001775	3.26075e-15	1	153	474	cell activation	BP	8.22687e-12
873	GO:0002682	3.81898e-15	1	147	449	regulation of immune system process	BP	8.25881e-12
9598	GO:0048518	2.93576e-14	1	336	1357	positive regulation of biological process	BP	5.55519e-11
875	GO:0002684	6.57653e-14	1	114	326	positive regulation of immune system process	BP	1.10617e-10
9628	GO:0048584	1.08228e-13	1	182	621	positive regulation of response to stimulus	BP	1.63835e-10
2551	GO:0006952	2.01302e-13	1	151	485	defense response	BP	2.77028e-10
758	GO:0002443	3.97904e-13	1	98	269	leukocyte mediated immunity	BP	5.01956e-10
9894	GO:0050776	4.84843e-13	1	103	290	regulation of immune response	BP	5.64581e-10
8781	GO:0045321	7.93612e-13	1	134	420	leukocyte activation	BP	8.58122e-10
677	GO:0002263	8.65454e-13	1	93	253	cell activation involved in immune response	BP	8.73416e-10
723	GO:0002366	1.444e-12	1	92	251	leukocyte activation involved in immune response	BP	1.36621e-09
4242	GO:0016192	5.08467e-12	1	155	520	vesicle-mediated transport	BP	4.52775e-09
2465	GO:0006810	5.71097e-12	1	294	1186	transport	BP	4.72257e-09
9602	GO:0048522	5.92739e-12	1	299	1212	positive regulation of cellular process	BP	4.72257e-09
9896	GO:0050778	1.01466e-11	1	84	228	positive regulation of immune response	BP	7.67997e-09
5975	GO:0031982	1.77009e-11	1	278	1107	vesicle	CC	1.27598e-08
11691	GO:0070887	2.15458e-11	1	220	832	cellular response to chemical stimulus	BP	1.2942e-08
2553	GO:0006954	2.16836e-11	1	90	255	inflammatory response	BP	1.2942e-08
6223	GO:0032502	2.18027e-11	1	327	1372	developmental process	BP	1.2942e-08
10369	GO:0051716	2.19164e-11	1	393	1718	cellular response to stimulus	BP	1.2942e-08
8680	GO:0045055	2.22283e-11	1	93	266	regulated exocytosis	BP	1.2942e-08
10151	GO:0051234	2.86606e-11	1	295	1205	establishment of localization	BP	1.6069e-08
681	GO:0002274	2.99507e-11	1	88	247	myeloid leukocyte activation	BP	1.61926e-08
7732	GO:0042221	4.903e-11	1	264	1053	response to chemical	BP	2.55936e-08
2510	GO:0006887	5.14903e-11	1	97	286	exocytosis	BP	2.5982e-08
9972	GO:0050896	5.53162e-11	1	450	2042	response to stimulus	BP	2.70121e-08
888	GO:0002697	6.29458e-11	1	51	115	regulation of immune effector process	BP	2.97773e-08
12933	GO:0098657	6.68762e-11	1	81	225	import into cell	BP	3.06779e-08
682	GO:0002275	7.35851e-11	1	77	208	myeloid cell activation involved in immune response	BP	3.12927e-08
6456	GO:0032940	7.43748e-11	1	132	436	secretion by cell	BP	3.12927e-08
9752	GO:0048856	7.44177e-11	1	308	1285	anatomical structure development	BP	3.12927e-08
10122	GO:0051179	9.53282e-11	1	348	1491	localization	BP	3.90021e-08
2654	GO:0007166	1.67901e-10	1	213	816	cell surface receptor signaling pathway	BP	6.68863e-08
8188	GO:0043299	1.98433e-10	1	75	204	leukocyte degranulation	BP	7.70225e-08
9627	GO:0048583	2.06057e-10	1	263	1061	regulation of response to stimulus	BP	7.79824e-08
6222	GO:0032501	2.15016e-10	1	366	1600	multicellular organismal process	BP	7.93881e-08
2550	GO:0006950	2.41606e-10	1	252	1006	response to stress	BP	8.70817e-08
9595	GO:0048513	2.70237e-10	1	212	816	animal organ development	BP	9.51361e-08
446	GO:0001817	2.98083e-10	1	78	219	regulation of cytokine production	BP	1.02023e-07
2642	GO:0007154	3.03279e-10	1	362	1581	cell communication	BP	1.02023e-07
9341	GO:0046903	3.13914e-10	1	139	476	secretion	BP	1.03305e-07
2518	GO:0006897	4.54006e-10	1	74	205	endocytosis	BP	1.46229e-07
2653	GO:0007165	5.62605e-10	1	340	1468	signal transduction	BP	1.77432e-07
5778	GO:0031347	7.63566e-10	1	78	223	regulation of defense response	BP	2.33431e-07
799	GO:0002520	7.71008e-10	1	90	272	immune system development	BP	2.33431e-07
5219	GO:0023052	8.53086e-10	1	360	1581	signaling	BP	2.53216e-07
2526	GO:0006909	8.86619e-10	1	43	94	phagocytosis	BP	2.58109e-07
8560	GO:0044433	9.14549e-10	1	124	414	cytoplasmic vesicle part	CC	2.61216e-07
6422	GO:0032879	1.1071e-09	1	183	688	regulation of localization	BP	3.06882e-07
759	GO:0002444	1.11498e-09	1	74	207	myeloid leukocyte mediated immunity	BP	3.06882e-07
2725	GO:0007275	1.14732e-09	1	284	1189	multicellular organism development	BP	3.10146e-07
8580	GO:0044459	2.05161e-09	1	194	750	plasma membrane part	CC	5.44866e-07
9703	GO:0048731	2.27813e-09	1	263	1089	system development	BP	5.94592e-07
5295	GO:0030141	2.35332e-09	1	86	258	secretory granule	CC	6.03805e-07
445	GO:0001816	2.51885e-09	1	81	240	cytokine production	BP	6.35505e-07
5797	GO:0031410	4.37703e-09	1	163	601	cytoplasmic vesicle	CC	1.08622e-06
9761	GO:0048869	4.57605e-09	1	238	968	cellular developmental process	BP	1.11729e-06
11368	GO:0065007	4.67531e-09	1	511	2442	biological regulation	BP	1.12341e-06
12868	GO:0097708	5.01519e-09	1	163	602	intracellular vesicle	CC	1.18625e-06
673	GO:0002253	5.59028e-09	1	67	185	activation of immune response	BP	1.30193e-06
9608	GO:0048534	6.60999e-09	1	85	262	hematopoietic or lymphoid organ development	BP	1.51609e-06
3321	GO:0009605	6.88708e-09	1	168	629	response to external stimulus	BP	1.55607e-06
10155	GO:0051239	7.75665e-09	1	202	794	regulation of multicellular organismal process	BP	1.72677e-06
13074	GO:0099503	8.30306e-09	1	90	281	secretory vesicle	CC	1.82162e-06
4184	GO:0016020	8.48012e-09	1	434	2011	membrane	CC	1.83389e-06
3416	GO:0010033	9.20318e-09	1	211	839	response to organic substance	BP	1.96222e-06
688	GO:0002283	1.04385e-08	1	67	187	neutrophil activation involved in immune response	BP	2.14583e-06
8198	GO:0043312	1.04385e-08	1	67	187	neutrophil degranulation	BP	2.14583e-06
5300	GO:0030154	1.04896e-08	1	229	931	cell differentiation	BP	2.14583e-06
1593	GO:0004872	1.09695e-08	1	108	367	receptor activity	MF	2.21409e-06
12984	GO:0098805	1.13038e-08	1	128	449	whole membrane	CC	2.25153e-06
11369	GO:0065008	1.32797e-08	1	215	863	regulation of biological quality	BP	2.61076e-06
8148	GO:0043230	1.85304e-08	1	196	764	extracellular organelle	CC	3.55079e-06
14036	GO:1903561	1.85304e-08	1	196	764	extracellular vesicle	CC	3.55079e-06
8706	GO:0045087	1.97251e-08	1	87	274	innate immune response	BP	3.73247e-06
9900	GO:0050789	2.1833e-08	1	486	2313	regulation of biological process	BP	4.04488e-06
761	GO:0002446	2.19104e-08	1	67	190	neutrophil mediated immunity	BP	4.04488e-06
7697	GO:0042119	2.81004e-08	1	67	191	neutrophil activation	BP	5.1251e-06
7669	GO:0042060	2.87115e-08	1	63	178	wound healing	BP	5.17423e-06
7458	GO:0036230	3.58724e-08	1	67	192	granulocyte activation	BP	6.38867e-06
6030	GO:0032101	4.21067e-08	1	77	238	regulation of response to external stimulus	BP	7.41177e-06
3325	GO:0009611	4.30742e-08	1	73	222	response to wounding	BP	7.42525e-06
10156	GO:0051240	4.31644e-08	1	129	465	positive regulation of multicellular organismal process	BP	7.42525e-06
10720	GO:0060089	5.35046e-08	1	109	381	molecular transducer activity	MF	9.1006e-06
5266	GO:0030097	6.23068e-08	1	80	253	hemopoiesis	BP	1.048e-05
6748	GO:0034097	6.32192e-08	1	101	342	response to cytokine	BP	1.05166e-05
11394	GO:0070062	6.48725e-08	1	192	756	extracellular exosome	CC	1.06743e-05
10086	GO:0051128	7.28122e-08	1	146	545	regulation of cellular component organization	BP	1.18519e-05
9903	GO:0050793	8.26312e-08	1	168	652	regulation of developmental process	BP	1.33071e-05
769	GO:0002460	8.80207e-08	1	39	92	adaptive immune response based on somatic recombination of immune receptors built from immunoglobulin superfamily domains	BP	1.39621e-05
11812	GO:0071310	8.85428e-08	1	175	686	cellular response to organic substance	BP	1.39621e-05
1592	GO:0004871	9.63636e-08	1	113	403	signal transducer activity	MF	1.50387e-05
14068	GO:1903706	1.02182e-07	1	49	129	regulation of hemopoiesis	BP	1.5784e-05
9868	GO:0050727	1.20385e-07	1	45	115	regulation of inflammatory response	BP	1.84079e-05
670	GO:0002250	1.28574e-07	1	49	129	adaptive immune response	BP	1.94635e-05
7635	GO:0040011	1.37213e-07	1	136	505	locomotion	BP	2.05656e-05
5706	GO:0031226	1.52384e-07	1	130	483	intrinsic component of plasma membrane	CC	2.26156e-05
3784	GO:0012506	1.54416e-07	1	68	207	vesicle membrane	CC	2.26946e-05
2555	GO:0006956	1.62977e-07	1	16	23	complement activation	BP	2.37226e-05
12229	GO:0072376	1.69934e-07	1	18	28	protein activation cascade	BP	2.44996e-05
4769	GO:0019221	1.9342e-07	1	73	229	cytokine-mediated signaling pathway	BP	2.76225e-05
1990	GO:0005887	2.02572e-07	1	126	467	integral component of plasma membrane	CC	2.86592e-05
10046	GO:0051049	2.05543e-07	1	127	468	regulation of transport	BP	2.88102e-05
5500	GO:0030659	2.31515e-07	1	67	205	cytoplasmic vesicle membrane	CC	3.21529e-05
14726	GO:2000026	2.38548e-07	1	133	497	regulation of multicellular organismal development	BP	3.28285e-05
5506	GO:0030667	2.4542e-07	1	42	106	secretory granule membrane	CC	3.31942e-05
11829	GO:0071345	2.45591e-07	1	91	307	cellular response to cytokine stimulus	BP	3.31942e-05
8566	GO:0044444	2.66635e-07	1	451	2135	cytoplasmic part	CC	3.57196e-05
10957	GO:0060548	3.10065e-07	1	78	252	negative regulation of cell death	BP	4.11734e-05
5442	GO:0030449	3.23143e-07	1	14	19	regulation of complement activation	BP	4.20027e-05
14799	GO:2000257	3.23143e-07	1	14	19	regulation of protein activation cascade	BP	4.20027e-05
7211	GO:0035556	3.24635e-07	1	184	745	intracellular signal transduction	BP	4.20027e-05
8069	GO:0043069	3.39849e-07	1	73	231	negative regulation of programmed cell death	BP	4.35986e-05
8066	GO:0043066	3.48396e-07	1	72	227	negative regulation of apoptotic process	BP	4.43194e-05
9762	GO:0048870	3.99467e-07	1	123	454	cell motility	BP	4.99763e-05
10353	GO:0051674	3.99467e-07	1	123	454	localization of cell	BP	4.99763e-05
11613	GO:0070613	4.57669e-07	1	20	35	regulation of protein processing	BP	5.63267e-05
13942	GO:1903317	4.57669e-07	1	20	35	regulation of protein maturation	BP	5.63267e-05
9258	GO:0046649	4.77067e-07	1	69	218	lymphocyte activation	BP	5.82407e-05
2558	GO:0006959	5.60829e-07	1	26	53	humoral immune response	BP	6.79186e-05
6294	GO:0032640	6.64672e-07	1	23	45	tumor necrosis factor production	BP	7.92268e-05
6318	GO:0032680	6.64672e-07	1	23	45	regulation of tumor necrosis factor production	BP	7.92268e-05
9951	GO:0050865	7.17002e-07	1	61	184	regulation of cell activation	BP	8.47967e-05
981	GO:0002886	7.25172e-07	1	14	20	regulation of myeloid leukocyte mediated immunity	BP	8.50981e-05
2961	GO:0008284	7.60919e-07	1	80	267	positive regulation of cell proliferation	BP	8.86061e-05
9904	GO:0050794	7.88487e-07	1	457	2192	regulation of cellular process	BP	9.11154e-05
9961	GO:0050878	1.14068e-06	1	53	154	regulation of body fluid levels	BP	0.000130745
4341	GO:0016477	1.14871e-06	1	118	436	cell migration	BP	0.000130745
6728	GO:0033993	1.20467e-06	1	76	252	response to lipid	BP	0.000136092
930	GO:0002764	1.4584e-06	0.999999	56	166	immune response-regulating signaling pathway	BP	0.000163535
5757	GO:0031325	1.54306e-06	0.999999	180	734	positive regulation of cellular metabolic process	BP	0.000171751
764	GO:0002449	1.55436e-06	1	32	76	lymphocyte mediated immunity	BP	0.000171751
448	GO:0001819	1.62639e-06	0.999999	52	151	positive regulation of cytokine production	BP	0.000178407
4654	GO:0018108	1.73112e-06	0.999999	39	102	peptidyl-tyrosine phosphorylation	BP	0.000188531
14033	GO:1903555	1.82207e-06	1	23	47	regulation of tumor necrosis factor superfamily cytokine production	BP	0.000197018
8549	GO:0044421	1.95691e-06	0.999999	238	1015	extracellular region part	CC	0.000210097
7543	GO:0038023	1.98083e-06	0.999999	87	305	signaling receptor activity	MF	0.000211168
2960	GO:0008283	2.09872e-06	0.999999	147	576	cell proliferation	BP	0.000222171
9953	GO:0050867	2.20385e-06	0.999999	42	114	positive regulation of cell activation	BP	0.00023168
4675	GO:0018212	2.33487e-06	0.999999	39	103	peptidyl-tyrosine modification	BP	0.00024376
800	GO:0002521	2.77107e-06	0.999999	56	171	leukocyte differentiation	BP	0.000287318
12001	GO:0071706	2.88099e-06	0.999999	23	48	tumor necrosis factor superfamily cytokine production	BP	0.000293872
4871	GO:0019724	2.89119e-06	0.999999	21	41	B cell mediated immunity	BP	0.000293872
2806	GO:0007599	2.89252e-06	0.999999	42	115	hemostasis	BP	0.000293872
10047	GO:0051050	2.94608e-06	0.999999	80	272	positive regulation of transport	BP	0.000297318
6219	GO:0032496	3.3763e-06	0.999999	43	119	response to lipopolysaccharide	BP	0.000338479
925	GO:0002757	3.4465e-06	0.999999	53	158	immune response-activating signal transduction	BP	0.000343244
11625	GO:0070661	3.60246e-06	0.999999	38	101	leukocyte proliferation	BP	0.000356145
664	GO:0002237	3.62309e-06	0.999999	46	131	response to molecule of bacterial origin	BP	0.000356145
12294	GO:0072593	3.82525e-06	0.999999	35	90	reactive oxygen species metabolic process	BP	0.000373591
13099	GO:0099600	4.10343e-06	0.999998	80	278	transmembrane receptor activity	MF	0.00039819
865	GO:0002673	4.20697e-06	0.999999	19	36	regulation of acute inflammatory response	BP	0.000405638
894	GO:0002703	4.60929e-06	0.999999	26	59	regulation of leukocyte mediated immunity	BP	0.000441617
885	GO:0002694	4.79557e-06	0.999998	55	169	regulation of leukocyte activation	BP	0.000456574
5328	GO:0030198	4.86753e-06	0.999998	42	117	extracellular matrix organization	BP	0.000457669
8064	GO:0043062	4.86753e-06	0.999998	42	117	extracellular structure organization	BP	0.000457669
1866	GO:0005615	4.97449e-06	0.999997	227	966	extracellular space	CC	0.000464838
4204	GO:0016064	5.00901e-06	0.999999	20	39	immunoglobulin mediated immune response	BP	0.000465193
9973	GO:0050900	5.59271e-06	0.999998	54	165	leukocyte migration	BP	0.000516234
10994	GO:0060627	5.64275e-06	0.999998	42	118	regulation of vesicle-mediated transport	BP	0.000517697
3328	GO:0009617	5.89563e-06	0.999997	55	169	response to bacterium	BP	0.000537639
8189	GO:0043300	6.03404e-06	0.999999	13	20	regulation of leukocyte degranulation	BP	0.000543919
2803	GO:0007596	6.07229e-06	0.999998	41	114	blood coagulation	BP	0.000543919
9921	GO:0050817	6.07229e-06	0.999998	41	114	coagulation	BP	0.000543919
1000	GO:0002920	6.1537e-06	0.999999	15	25	regulation of humoral immune response	BP	0.000547969
1601	GO:0004888	6.50451e-06	0.999997	78	272	transmembrane signaling receptor activity	MF	0.00057582
1822	GO:0005515	6.57697e-06	0.999997	493	2409	protein binding	MF	0.00057885
5164	GO:0022610	7.04027e-06	0.999996	116	442	biological adhesion	BP	0.000616044
10365	GO:0051707	7.50025e-06	0.999997	78	268	response to other organism	BP	0.000651827
10157	GO:0051241	7.53532e-06	0.999996	92	330	negative regulation of multicellular organismal process	BP	0.000651827
3379	GO:0009893	7.7178e-06	0.999996	186	777	positive regulation of metabolic process	BP	0.000663818
6493	GO:0033006	8.02503e-06	1	10	13	regulation of mast cell activation involved in immune response	BP	0.000682488
8193	GO:0043304	8.02503e-06	1	10	13	regulation of mast cell degranulation	BP	0.000682488
5663	GO:0031090	8.75535e-06	0.999995	165	670	organelle membrane	CC	0.000740439
2643	GO:0007155	8.91331e-06	0.999995	115	439	cell adhesion	BP	0.000749609
3568	GO:0010647	9.14332e-06	0.999995	122	471	positive regulation of cell communication	BP	0.000764705
8135	GO:0043207	9.4313e-06	0.999995	78	269	response to external biotic stimulus	BP	0.000784456
983	GO:0002888	9.99167e-06	1	9	11	positive regulation of myeloid leukocyte mediated immunity	BP	0.000826524
11370	GO:0065009	1.03443e-05	0.999994	198	837	regulation of molecular function	BP	0.000851044
5269	GO:0030100	1.04788e-05	0.999997	27	64	regulation of endocytosis	BP	0.000852363
8553	GO:0044425	1.05117e-05	0.999993	322	1483	membrane part	CC	0.000852363
12359	GO:0080134	1.05293e-05	0.999995	106	398	regulation of response to stress	BP	0.000852363
3403	GO:0009986	1.12681e-05	0.999995	72	245	cell surface	CC	0.00090732
6458	GO:0032943	1.14233e-05	0.999996	35	94	mononuclear cell proliferation	BP	0.00091495
5220	GO:0023056	1.15269e-05	0.999994	122	473	positive regulation of signaling	BP	0.00091839
13619	GO:1902105	1.23929e-05	0.999996	34	91	regulation of leukocyte differentiation	BP	0.00098222
11627	GO:0070663	1.27907e-05	0.999996	32	83	regulation of leukocyte proliferation	BP	0.00100847
4185	GO:0016021	1.31178e-05	0.999992	268	1203	integral component of membrane	CC	0.0010289
8431	GO:0044093	1.33231e-05	0.999992	124	482	positive regulation of molecular function	BP	0.00103961
2536	GO:0006928	1.38861e-05	0.999992	137	544	movement of cell or subcellular component	BP	0.00107799
887	GO:0002696	1.46021e-05	0.999994	39	110	positive regulation of leukocyte activation	BP	0.00112779
3398	GO:0009967	1.61742e-05	0.999991	114	438	positive regulation of signal transduction	BP	0.00124287
766	GO:0002455	1.64611e-05	0.999998	13	21	humoral immune response mediated by circulating immunoglobulin	BP	0.00125852
12908	GO:0098588	1.68641e-05	0.99999	130	511	bounding membrane of organelle	CC	0.00128286
10068	GO:0051094	1.70394e-05	0.999991	95	350	positive regulation of developmental process	BP	0.00128971
890	GO:0002699	1.71811e-05	0.999995	25	59	positive regulation of immune effector process	BP	0.00129397
748	GO:0002431	1.77138e-05	0.999997	17	33	Fc receptor mediated stimulatory signaling pathway	BP	0.00132406
7571	GO:0038094	1.77556e-05	0.999997	17	33	Fc-gamma receptor signaling pathway	BP	0.00132406
14854	GO:2000379	1.88095e-05	0.999996	19	39	positive regulation of reactive oxygen species metabolic process	BP	0.00139577
5311	GO:0030168	1.98281e-05	0.999994	25	60	platelet activation	BP	0.00146418
7699	GO:0042127	2.21692e-05	0.999987	122	476	regulation of cell proliferation	BP	0.00162911
13524	GO:1901700	2.24057e-05	0.999987	112	431	response to oxygen-containing compound	BP	0.00163854
2715	GO:0007264	2.37549e-05	0.999989	50	158	small GTPase mediated signal transduction	BP	0.00172569
9259	GO:0046651	2.38254e-05	0.999991	34	93	lymphocyte proliferation	BP	0.00172569
7683	GO:0042098	2.55279e-05	0.999993	25	60	T cell proliferation	BP	0.00183945
3322	GO:0009607	2.5641e-05	0.999987	79	280	response to biotic stimulus	BP	0.00183945
13869	GO:1903053	2.57605e-05	0.999998	10	14	regulation of extracellular matrix organization	BP	0.00183945
5780	GO:0031349	2.61382e-05	0.999989	48	148	positive regulation of defense response	BP	0.00185765
4937	GO:0019899	2.69652e-05	0.999984	125	494	enzyme binding	MF	0.00190747
14852	GO:2000377	2.75407e-05	0.999992	25	60	regulation of reactive oxygen species metabolic process	BP	0.00193912
6146	GO:0032386	2.79958e-05	0.999988	45	137	regulation of intracellular transport	BP	0.00196204
5218	GO:0023051	2.81985e-05	0.999982	209	905	regulation of signaling	BP	0.00196713
2557	GO:0006958	2.86826e-05	0.999998	10	14	complement activation, classical pathway	BP	0.00199173
749	GO:0002433	2.94393e-05	0.999994	16	31	immune response-regulating cell surface receptor signaling pathway involved in phagocytosis	BP	0.00201984
7573	GO:0038096	2.94393e-05	0.999994	16	31	Fc-gamma receptor signaling pathway involved in phagocytosis	BP	0.00201984
7898	GO:0042592	2.94877e-05	0.999983	106	405	homeostatic process	BP	0.00201984
6032	GO:0032103	3.05187e-05	0.999988	37	105	positive regulation of response to external stimulus	BP	0.00208105
1359	GO:0004252	3.33944e-05	0.999992	19	40	serine-type endopeptidase activity	MF	0.00226692
6459	GO:0032944	3.35908e-05	0.999989	30	79	regulation of mononuclear cell proliferation	BP	0.00227008
4926	GO:0019882	3.53558e-05	0.999989	25	60	antigen processing and presentation	BP	0.00237874
9895	GO:0050777	3.66155e-05	0.999991	20	44	negative regulation of immune response	BP	0.00245259
5267	GO:0030098	3.9017e-05	0.999984	38	111	lymphocyte differentiation	BP	0.00260193
8191	GO:0043302	3.97844e-05	0.999998	8	10	positive regulation of leukocyte degranulation	BP	0.00264147
3397	GO:0009966	4.12546e-05	0.999973	195	839	regulation of signal transduction	BP	0.00272713
3567	GO:0010646	4.14623e-05	0.999973	205	890	regulation of cell communication	BP	0.00272894
8870	GO:0045619	4.17093e-05	0.999989	21	48	regulation of lymphocyte differentiation	BP	0.00273331
11663	GO:0070820	4.24627e-05	0.999987	26	65	tertiary granule	CC	0.00277069
7694	GO:0042116	4.49856e-05	0.999992	15	29	macrophage activation	BP	0.00292271
447	GO:0001818	4.67107e-05	0.999983	31	84	negative regulation of cytokine production	BP	0.00302182
7692	GO:0042110	4.75813e-05	0.999978	49	156	T cell activation	BP	0.00306505
9901	GO:0050790	4.85611e-05	0.99997	146	599	regulation of catalytic activity	BP	0.00310755
746	GO:0002429	4.86516e-05	0.999982	34	95	immune response-activating cell surface receptor signaling pathway	BP	0.00310755
933	GO:0002768	5.15174e-05	0.99998	36	103	immune response-regulating cell surface receptor signaling pathway	BP	0.00327677
874	GO:0002683	5.33613e-05	0.999976	46	144	negative regulation of immune system process	BP	0.00337985
2940	GO:0008236	5.48809e-05	0.999985	22	51	serine-type peptidase activity	MF	0.00344725
4633	GO:0017171	5.48809e-05	0.999985	22	51	serine hydrolase activity	MF	0.00344725
5704	GO:0031224	5.88974e-05	0.99996	270	1233	intrinsic component of membrane	CC	0.00368425
3745	GO:0010941	6.16577e-05	0.999963	114	447	regulation of cell death	BP	0.00384105
9871	GO:0050730	6.19551e-05	0.999979	27	70	regulation of peptidyl-tyrosine phosphorylation	BP	0.00384376
666	GO:0002244	6.36283e-05	0.999988	15	29	hematopoietic progenitor cell differentiation	BP	0.00393145
2716	GO:0007265	6.38955e-05	0.999974	37	110	Ras protein signal transduction	BP	0.00393191
1847	GO:0005576	6.70924e-05	0.999954	256	1146	extracellular region	CC	0.00411192
9829	GO:0050670	7.10971e-05	0.999975	29	78	regulation of lymphocyte proliferation	BP	0.00433979
111	GO:0000323	7.40207e-05	0.999962	64	220	lytic vacuole	CC	0.0044821
1923	GO:0005764	7.40207e-05	0.999962	64	220	lysosome	CC	0.0044821
5268	GO:0030099	7.54187e-05	0.999968	41	125	myeloid cell differentiation	BP	0.00454856
7636	GO:0040012	7.60421e-05	0.999958	78	284	regulation of locomotion	BP	0.00455726
9872	GO:0050731	7.61651e-05	0.999976	24	60	positive regulation of peptidyl-tyrosine phosphorylation	BP	0.00455726
8720	GO:0045121	8.23733e-05	0.999966	38	113	membrane raft	CC	0.00490932
8886	GO:0045637	8.94042e-05	0.999969	28	75	regulation of myeloid cell differentiation	BP	0.00528996
9221	GO:0046578	8.94589e-05	0.999971	25	65	regulation of Ras protein signal transduction	BP	0.00528996
8854	GO:0045595	9.03126e-05	0.999945	113	447	regulation of cell differentiation	BP	0.00531966
5169	GO:0022617	9.26505e-05	0.999983	14	27	extracellular matrix disassembly	BP	0.00543621
2531	GO:0006915	9.31015e-05	0.999942	126	508	apoptotic process	BP	0.00544159
8067	GO:0043067	9.37647e-05	0.999944	106	413	regulation of programmed cell death	BP	0.00545927
14771	GO:2000145	9.88446e-05	0.999946	74	268	regulation of cell motility	BP	0.00573299
7570	GO:0038093	0.000100845	0.999969	23	57	Fc receptor signaling pathway	BP	0.00582666
13003	GO:0098857	0.000101514	0.999957	38	114	membrane microdomain	CC	0.00584306
804	GO:0002526	0.000105247	0.999965	25	64	acute inflammatory response	BP	0.00603496
2934	GO:0008219	0.000110106	0.99993	138	568	cell death	BP	0.00628974
13117	GO:0101002	0.000111206	0.999964	24	61	ficolin-1-rich granule	CC	0.00632868
8165	GO:0043254	0.000118716	0.999956	30	83	regulation of protein complex assembly	BP	0.00673082
6842	GO:0034341	0.000121617	0.999956	28	76	response to interferon-gamma	BP	0.00686952
5301	GO:0030155	0.000126101	0.999934	64	226	regulation of cell adhesion	BP	0.00709633
2647	GO:0007159	0.00013606	0.99994	41	128	leukocyte cell-cell adhesion	BP	0.00762844
11774	GO:0071222	0.000140171	0.999952	26	69	cellular response to lipopolysaccharide	BP	0.00782994
2484	GO:0006839	0.000141561	0.99996	20	48	mitochondrial transport	BP	0.00787372
3782	GO:0012501	0.000141995	0.99991	129	527	programmed cell death	BP	0.00787372
8856	GO:0045597	0.000142917	0.999922	70	253	positive regulation of cell differentiation	BP	0.0078749
9764	GO:0048872	0.000143057	0.999953	24	62	homeostasis of number of cells	BP	0.0078749
10845	GO:0060341	0.000145921	0.999925	59	205	regulation of cellular localization	BP	0.00800284
8017	GO:0042981	0.000147307	0.999911	104	408	regulation of apoptotic process	BP	0.00800284
3520	GO:0010562	0.000147496	0.999915	83	315	positive regulation of phosphorus metabolic process	BP	0.00800284
9031	GO:0045937	0.000147496	0.999915	83	315	positive regulation of phosphate metabolic process	BP	0.00800284
7701	GO:0042129	0.000149049	0.999956	21	51	regulation of T cell proliferation	BP	0.00805825
685	GO:0002279	0.000154516	0.999977	11	19	mast cell activation involved in immune response	BP	0.00829458
8192	GO:0043303	0.000154516	0.999977	11	19	mast cell degranulation	BP	0.00829458
10118	GO:0051173	0.000157756	0.999895	164	702	positive regulation of nitrogen compound metabolic process	BP	0.00843856
10161	GO:0051249	0.000159483	0.999926	44	142	regulation of lymphocyte activation	BP	0.00850092
12894	GO:0098552	0.000163231	0.999923	46	150	side of membrane	CC	0.00867015
2252	GO:0006468	0.000172216	0.999892	118	480	protein phosphorylation	BP	0.0091154
10837	GO:0060333	0.000174813	0.999951	19	45	interferon-gamma-mediated signaling pathway	BP	0.00919534
1603	GO:0004896	0.000174941	0.999951	19	45	cytokine receptor activity	MF	0.00919534
6167	GO:0032418	0.000182964	0.999965	13	25	lysosome localization	BP	0.00958379
12909	GO:0098589	0.000183969	0.999918	40	125	membrane region	CC	0.00960321
3783	GO:0012505	0.000188217	0.999868	237	1067	endomembrane system	CC	0.00977939
11562	GO:0070482	0.000188637	0.999919	37	113	response to oxygen levels	BP	0.00977939
4192	GO:0016043	0.000197935	0.99986	267	1227	cellular component organization	BP	0.0102264
12978	GO:0098797	0.000204822	0.999922	29	82	plasma membrane protein complex	CC	0.0105463
11144	GO:0061041	0.000211135	0.999935	21	53	regulation of wound healing	BP	0.0108344
4954	GO:0019955	0.000214071	0.999936	20	49	cytokine binding	MF	0.010948
7773	GO:0042327	0.000215347	0.999878	76	286	positive regulation of phosphorylation	BP	0.0109762
6340	GO:0032720	0.000217566	0.999976	9	14	negative regulation of tumor necrosis factor production	BP	0.011052
14069	GO:1903707	0.000221222	0.99994	18	42	negative regulation of hemopoiesis	BP	0.0112002
2657	GO:0007169	0.000222766	0.999885	55	191	transmembrane receptor protein tyrosine kinase signaling pathway	BP	0.0112408
9767	GO:0048878	0.000230648	0.999871	71	262	chemical homeostasis	BP	0.0115998
1670	GO:0005031	0.000237183	0.999993	6	7	tumor necrosis factor-activated receptor activity	MF	0.0118363
1671	GO:0005035	0.000237183	0.999993	6	7	death receptor activity	MF	0.0118363
13723	GO:1902531	0.000237695	0.999847	128	532	regulation of intracellular signal transduction	BP	0.0118363
10158	GO:0051246	0.000239159	0.999841	150	636	regulation of protein metabolic process	BP	0.0118701
5415	GO:0030334	0.000241177	0.999866	70	257	regulation of cell migration	BP	0.0119312
3097	GO:0008625	0.00024673	0.999943	15	32	extrinsic apoptotic signaling pathway via death domain receptors	BP	0.0121661
12915	GO:0098609	0.000249251	0.999861	70	260	cell-cell adhesion	BP	0.0122505
8970	GO:0045807	0.000254244	0.99993	18	42	positive regulation of endocytosis	BP	0.0124424
7982	GO:0042802	0.000254799	0.999842	105	416	identical protein binding	MF	0.0124424
5508	GO:0030670	0.000257775	0.999944	14	29	phagocytic vesicle membrane	CC	0.0125473
10363	GO:0051704	0.00026447	0.999827	136	568	multi-organism process	BP	0.0128319
3599	GO:0010715	0.000267715	0.999991	6	7	regulation of extracellular matrix disassembly	BP	0.0129478
763	GO:0002448	0.000272072	0.999956	11	20	mast cell mediated immunity	BP	0.0130804
12725	GO:0097191	0.000272184	0.999896	28	79	extrinsic apoptotic signaling pathway	BP	0.0130804
8846	GO:0045580	0.000277708	0.99993	16	36	regulation of T cell differentiation	BP	0.0133036
13604	GO:1902041	0.00028422	0.999942	13	26	regulation of extrinsic apoptotic signaling pathway via death domain receptors	BP	0.0134679
7464	GO:0036293	0.000286007	0.999877	35	107	response to decreased oxygen levels	BP	0.0134679
2713	GO:0007260	0.000287048	0.999947	12	23	tyrosine phosphorylation of STAT protein	BP	0.0134679
7862	GO:0042509	0.000287048	0.999947	12	23	regulation of tyrosine phosphorylation of STAT protein	BP	0.0134679
7863	GO:0042531	0.000287048	0.999947	12	23	positive regulation of tyrosine phosphorylation of STAT protein	BP	0.0134679
6148	GO:0032388	0.000287732	0.999883	31	92	positive regulation of intracellular transport	BP	0.0134679
6463	GO:0032956	0.0002881	0.999887	29	83	regulation of actin cytoskeleton organization	BP	0.0134679
10053	GO:0051056	0.000288254	0.999879	33	101	regulation of small GTPase mediated signal transduction	BP	0.0134679
1906	GO:0005737	0.000293641	0.999796	491	2449	cytoplasm	CC	0.0136773
13042	GO:0099024	0.000297433	0.999939	13	26	plasma membrane invagination	BP	0.0138115
13860	GO:1903037	0.000307834	0.999865	36	112	regulation of leukocyte cell-cell adhesion	BP	0.0142508
8425	GO:0044087	0.000311771	0.999835	57	201	regulation of cellular component biogenesis	BP	0.014389
8582	GO:0044464	0.000314175	0.999839	619	3228	cell part	CC	0.0144559
6362	GO:0032760	0.000318124	0.999923	15	33	positive regulation of tumor necrosis factor production	BP	0.0145848
7897	GO:0042590	0.000318904	0.999947	11	20	antigen processing and presentation of exogenous peptide antigen via MHC class I	BP	0.0145848
11771	GO:0071219	0.00032228	0.999878	27	76	cellular response to molecule of bacterial origin	BP	0.0146948
11770	GO:0071216	0.000323921	0.999872	29	84	cellular response to biotic stimulus	BP	0.0147079
5152	GO:0022409	0.00032451	0.99987	30	88	positive regulation of cell-cell adhesion	BP	0.0147079
2528	GO:0006911	0.000330715	0.999938	12	23	phagocytosis, engulfment	BP	0.0149444
9908	GO:0050801	0.000354821	0.999816	53	186	ion homeostasis	BP	0.0159859
11998	GO:0071702	0.000365495	0.999755	146	622	organic substance transport	BP	0.016418
13862	GO:1903039	0.000373481	0.999857	27	77	positive regulation of leukocyte cell-cell adhesion	BP	0.0167271
2655	GO:0007167	0.000376508	0.999785	71	267	enzyme linked receptor protein signaling pathway	BP	0.0168129
5150	GO:0022407	0.00037941	0.999817	43	142	regulation of cell-cell adhesion	BP	0.0168927
1931	GO:0005773	0.00038522	0.999785	66	241	vacuole	CC	0.0171011
2704	GO:0007229	0.000386938	0.999874	21	54	integrin-mediated signaling pathway	BP	0.0171271
10146	GO:0051223	0.000389895	0.999792	57	203	regulation of protein transport	BP	0.0172077
6158	GO:0032403	0.000397381	0.999788	57	202	protein complex binding	MF	0.0174871
8153	GO:0043235	0.000401926	0.999809	41	136	receptor complex	CC	0.0175901
805	GO:0002532	0.000402047	0.999938	10	18	production of molecular mediator involved in inflammatory response	BP	0.0175901
10175	GO:0051270	0.000406361	0.999763	76	289	regulation of cellular component movement	BP	0.0177087
3449	GO:0010243	0.000407096	0.999768	70	262	response to organonitrogen compound	BP	0.0177087
9882	GO:0050764	0.000414549	0.999903	14	30	regulation of phagocytosis	BP	0.0179812
9249	GO:0046635	0.000418527	0.999935	10	18	positive regulation of alpha-beta T cell activation	BP	0.0181019
3340	GO:0009653	0.000420895	0.999716	151	651	anatomical structure morphogenesis	BP	0.0181524
689	GO:0002285	0.000423334	0.999865	20	51	lymphocyte activation involved in immune response	BP	0.0182058
8707	GO:0045088	0.000430149	0.999798	40	130	regulation of innate immune response	BP	0.0184464
366	GO:0001666	0.000431702	0.999811	34	105	response to hypoxia	BP	0.0184608
8848	GO:0045582	0.00043627	0.999922	11	21	positive regulation of T cell differentiation	BP	0.0186035
12228	GO:0072359	0.000443625	0.999737	79	305	circulatory system development	BP	0.018864
876	GO:0002685	0.000453247	0.99984	23	62	regulation of leukocyte migration	BP	0.0192192
13725	GO:1902533	0.000458052	0.999728	79	306	positive regulation of intracellular signal transduction	BP	0.0193601
10088	GO:0051130	0.000459128	0.999734	72	271	positive regulation of cellular component organization	BP	0.0193601
11629	GO:0070665	0.000461809	0.999846	21	55	positive regulation of leukocyte proliferation	BP	0.019384
14034	GO:1903556	0.000462256	0.999939	9	15	negative regulation of tumor necrosis factor superfamily cytokine production	BP	0.019384
3463	GO:0010324	0.000463858	0.999899	13	27	membrane invagination	BP	0.0193975
13496	GO:1901652	0.000468548	0.999772	43	143	response to peptide	BP	0.0195396
1869	GO:0005623	0.000470893	0.999751	619	3232	cell	CC	0.0195708
519	GO:0001934	0.000471881	0.999726	72	274	positive regulation of protein phosphorylation	BP	0.0195708
14035	GO:1903557	0.000475392	0.999879	15	34	positive regulation of tumor necrosis factor superfamily cytokine production	BP	0.0196125
5490	GO:0030595	0.000475477	0.999814	27	78	leukocyte chemotaxis	BP	0.0196125
10145	GO:0051222	0.000478824	0.999775	39	127	positive regulation of protein transport	BP	0.0196968
6490	GO:0033003	0.000480368	0.999924	10	18	regulation of mast cell activation	BP	0.0197068
10833	GO:0060326	0.000497278	0.999783	33	102	cell chemotaxis	BP	0.0203454
6423	GO:0032880	0.000507087	0.99971	68	254	regulation of protein localization	BP	0.0206908
12000	GO:0071705	0.000510638	0.999665	123	513	nitrogen compound transport	BP	0.0207797
3405	GO:0009988	0.000513525	0.999958	7	10	cell-cell recognition	BP	0.0208411
6411	GO:0032845	0.000523744	0.999829	20	52	negative regulation of homeostatic process	BP	0.021199
5717	GO:0031252	0.000526784	0.999751	39	128	cell leading edge	CC	0.0212652
3540	GO:0010604	0.000530848	0.999635	163	712	positive regulation of macromolecule metabolic process	BP	0.0213723
11163	GO:0061082	0.00053731	0.999956	7	10	myeloid leukocyte cytokine production	BP	0.0215419
5416	GO:0030335	0.000537906	0.999729	46	157	positive regulation of cell migration	BP	0.0215419
11051	GO:0060759	0.000542971	0.999816	21	56	regulation of response to cytokine stimulus	BP	0.0216873
1907	GO:0005739	0.000553368	0.999659	90	354	mitochondrion	CC	0.0220444
3409	GO:0010001	0.000557249	0.999805	22	60	glial cell differentiation	BP	0.0221408
10065	GO:0051091	0.000564257	0.999786	25	71	positive regulation of DNA binding transcription factor activity	BP	0.0223605
12278	GO:0072562	0.000589444	0.999838	16	37	blood microparticle	CC	0.0232977
12834	GO:0097529	0.000616082	0.99977	24	67	myeloid leukocyte migration	BP	0.0242871
8380	GO:0043900	0.000622479	0.999717	35	111	regulation of multi-organism process	BP	0.0244279
7890	GO:0042581	0.00062288	0.999768	24	67	specific granule	CC	0.0244279
8872	GO:0045621	0.000636475	0.999853	13	28	positive regulation of lymphocyte differentiation	BP	0.0248965
9922	GO:0050818	0.000641167	0.99982	16	38	regulation of coagulation	BP	0.0249859
11442	GO:0070201	0.00064206	0.999646	58	211	regulation of establishment of protein localization	BP	0.0249859
10629	GO:0055080	0.000648699	0.999659	50	177	cation homeostasis	BP	0.0251795
5793	GO:0031401	0.000668475	0.999598	78	304	positive regulation of protein modification process	BP	0.0258584
12040	GO:0071840	0.000669605	0.999511	267	1246	cellular component organization or biogenesis	BP	0.0258584
2987	GO:0008329	0.000674298	0.999959	6	8	signaling pattern recognition receptor activity	MF	0.0259074
7602	GO:0038187	0.000674298	0.999959	6	8	pattern recognition receptor activity	MF	0.0259074
9248	GO:0046634	0.000677262	0.999855	12	25	regulation of alpha-beta T cell activation	BP	0.0259313
8963	GO:0045785	0.000678345	0.999671	40	133	positive regulation of cell adhesion	BP	0.0259313
10159	GO:0051247	0.000684219	0.999563	101	412	positive regulation of protein metabolic process	BP	0.0260899
538	GO:0001959	0.000688428	0.999769	20	53	regulation of cytokine-mediated signaling pathway	BP	0.0261845
5766	GO:0031334	0.000694706	0.999759	21	56	positive regulation of protein complex assembly	BP	0.026357
4907	GO:0019838	0.00071001	0.999761	20	53	growth factor binding	MF	0.0268199
9949	GO:0050863	0.00071045	0.999682	33	104	regulation of T cell activation	BP	0.0268199
6206	GO:0032479	0.000717205	0.999775	18	46	regulation of type I interferon production	BP	0.0269406
6274	GO:0032606	0.000717205	0.999775	18	46	type I interferon production	BP	0.0269406
6780	GO:0034142	0.000725147	0.999912	8	13	toll-like receptor 4 signaling pathway	BP	0.0271678
12435	GO:0090087	0.000726845	0.999597	58	212	regulation of peptide transport	BP	0.0271678
7220	GO:0035579	0.000734215	0.99978	17	42	specific granule membrane	CC	0.0273757
5844	GO:0031532	0.000746766	0.999776	17	42	actin cytoskeleton reorganization	BP	0.0277753
12966	GO:0098771	0.000751765	0.999601	50	178	inorganic ion homeostasis	BP	0.0278402
13938	GO:1903307	0.000752189	0.999887	9	16	positive regulation of regulated secretory pathway	BP	0.0278402
6461	GO:0032946	0.000754451	0.999745	20	53	positive regulation of mononuclear cell proliferation	BP	0.0278558
8843	GO:0045576	0.000762476	0.999834	12	25	mast cell activation	BP	0.0280836
14402	GO:1904951	0.000791239	0.999613	40	134	positive regulation of establishment of protein localization	BP	0.0290723
7640	GO:0040017	0.000794569	0.999587	47	164	positive regulation of locomotion	BP	0.029124
15106	GO:2001237	0.000798376	0.999759	17	42	negative regulation of extrinsic apoptotic signaling pathway	BP	0.0291928
5505	GO:0030666	0.00080172	0.999718	21	57	endocytic vesicle membrane	CC	0.0292444
6306	GO:0032655	0.000804984	0.999878	9	16	regulation of interleukin-12 production	BP	0.0292929
12910	GO:0098590	0.00081115	0.999522	70	271	plasma membrane region	CC	0.0294465
5160	GO:0022603	0.0008131	0.999514	74	287	regulation of anatomical structure morphogenesis	BP	0.0294467
3001	GO:0008360	0.000815675	0.999712	21	57	regulation of cell shape	BP	0.0294694
11963	GO:0071622	0.000845231	0.999895	8	13	regulation of granulocyte chemotaxis	BP	0.0304645
11986	GO:0071675	0.000857611	0.999847	10	19	regulation of mononuclear cell migration	BP	0.0308373
8956	GO:0045766	0.000859825	0.999686	22	61	positive regulation of angiogenesis	BP	0.0308437
10163	GO:0051251	0.000878685	0.999612	31	97	positive regulation of lymphocyte activation	BP	0.0313979
7855	GO:0042493	0.000880056	0.999576	38	125	response to drug	BP	0.0313979
9438	GO:0048002	0.000881497	0.999708	19	49	antigen processing and presentation of peptide antigen	BP	0.0313979
5562	GO:0030852	0.000885795	0.999944	6	8	regulation of granulocyte differentiation	BP	0.0314769
12977	GO:0098796	0.000899098	0.999566	38	125	membrane protein complex	CC	0.0318748
9629	GO:0048585	0.000910538	0.999416	98	400	negative regulation of response to stimulus	BP	0.032205
7693	GO:0042113	0.00091822	0.999621	27	81	B cell activation	BP	0.0324009
878	GO:0002687	0.000920384	0.999705	18	46	positive regulation of leukocyte migration	BP	0.0324018
777	GO:0002478	0.000925392	0.999716	17	42	antigen processing and presentation of exogenous peptide antigen	BP	0.0324273
4928	GO:0019884	0.000925392	0.999716	17	42	antigen processing and presentation of exogenous antigen	BP	0.0324273
889	GO:0002698	0.00093386	0.999756	14	32	negative regulation of immune effector process	BP	0.0326484
778	GO:0002479	0.000941559	0.99983	10	19	antigen processing and presentation of exogenous peptide antigen via MHC class I, TAP-dependent	BP	0.0328153
7017	GO:0034774	0.000942969	0.999554	36	116	secretory granule lumen	CC	0.0328153
14773	GO:2000147	0.000965444	0.999496	46	161	positive regulation of cell motility	BP	0.0335204
10066	GO:0051092	0.000999714	0.999664	19	50	positive regulation of NF-kappaB transcription factor activity	BP	0.0345581
5226	GO:0030003	0.000999899	0.999481	45	158	cellular cation homeostasis	BP	0.0345581
14754	GO:2000106	0.00100321	0.999752	13	29	regulation of leukocyte apoptotic process	BP	0.0345583
896	GO:0002705	0.00100646	0.999717	15	36	positive regulation of leukocyte mediated immunity	BP	0.0345583
10282	GO:0051493	0.00100807	0.999532	34	109	regulation of cytoskeleton organization	BP	0.0345583
939	GO:0002819	0.00100903	0.99966	19	50	regulation of adaptive immune response	BP	0.0345583
5345	GO:0030217	0.00101776	0.999584	26	78	T cell differentiation	BP	0.0347786
10064	GO:0051090	0.00102976	0.999521	34	110	regulation of DNA binding transcription factor activity	BP	0.0349223
8789	GO:0045335	0.00103048	0.999679	17	43	phagocytic vesicle	CC	0.0349223
6288	GO:0032627	0.0010312	1	4	4	interleukin-23 production	BP	0.0349223
6312	GO:0032667	0.0010312	1	4	4	regulation of interleukin-23 production	BP	0.0349223
517	GO:0001932	0.00104424	0.999336	92	376	regulation of protein phosphorylation	BP	0.0352851
5325	GO:0030193	0.00105513	0.999701	15	36	regulation of blood coagulation	BP	0.0354014
13243	GO:1900046	0.00105513	0.999701	15	36	regulation of hemostasis	BP	0.0354014
3740	GO:0010934	0.00105704	0.999962	5	6	macrophage cytokine production	BP	0.0354014
3741	GO:0010935	0.00105704	0.999962	5	6	regulation of macrophage cytokine production	BP	0.0354014
5713	GO:0031234	0.00106814	0.999713	14	33	extrinsic component of cytoplasmic side of plasma membrane	CC	0.0356881
6495	GO:0033008	0.00107697	0.999961	5	6	positive regulation of mast cell activation involved in immune response	BP	0.0356881
8195	GO:0043306	0.00107697	0.999961	5	6	positive regulation of mast cell degranulation	BP	0.0356881
419	GO:0001776	0.00107732	0.999751	12	26	leukocyte homeostasis	BP	0.0356881
7633	GO:0040008	0.00107739	0.999418	50	179	regulation of growth	BP	0.0356881
4288	GO:0016310	0.00111356	0.999243	129	555	phosphorylation	BP	0.0367314
393	GO:0001726	0.00111374	0.999572	23	66	ruffle	CC	0.0367314
8073	GO:0043085	0.00116908	0.999243	98	403	positive regulation of catalytic activity	BP	0.0384728
9939	GO:0050853	0.0011888	0.999746	11	23	B cell receptor signaling pathway	BP	0.0389984
13522	GO:1901698	0.0011902	0.999276	74	290	response to nitrogen compound	BP	0.0389984
414	GO:0001771	0.00120596	0.999955	5	6	immunological synapse formation	BP	0.0394293
4344	GO:0016485	0.00122601	0.999482	27	81	protein processing	BP	0.0399986
7952	GO:0042743	0.00124593	0.999864	7	11	hydrogen peroxide metabolic process	BP	0.0405612
692	GO:0002291	0.00125342	0.999953	5	6	T cell activation via T cell receptor contact with antigen bound to MHC molecule on antigen presenting cell	BP	0.0407173
8382	GO:0043902	0.00126756	0.999594	17	44	positive regulation of multi-organism process	BP	0.0410884
822	GO:0002576	0.00127989	0.999557	19	51	platelet degranulation	BP	0.0413995
10766	GO:0060205	0.00132197	0.999353	37	122	cytoplasmic vesicle lumen	CC	0.0426696
13809	GO:1902903	0.00132641	0.999446	26	78	regulation of supramolecular fiber organization	BP	0.0427218
7670	GO:0042063	0.00133428	0.999431	27	83	gliogenesis	BP	0.0428838
14070	GO:1903708	0.00134422	0.999487	22	63	positive regulation of hemopoiesis	BP	0.0431118
14755	GO:2000107	0.00135198	0.999769	9	17	negative regulation of leukocyte apoptotic process	BP	0.0431787
10789	GO:0060252	0.00135201	1	4	4	positive regulation of glial cell proliferation	BP	0.0431787
11664	GO:0070821	0.00138102	0.999641	13	30	tertiary granule membrane	CC	0.0440125
9952	GO:0050866	0.00140068	0.999449	23	67	negative regulation of cell activation	BP	0.0445453
526	GO:0001944	0.00140695	0.999177	62	236	vasculature development	BP	0.0446508
6475	GO:0032970	0.00141818	0.999361	30	95	regulation of actin filament-based process	BP	0.0448546
4073	GO:0015696	0.0014193	0.99972	10	20	ammonium transport	BP	0.0448546
9956	GO:0050870	0.00142733	0.999425	24	71	positive regulation of T cell activation	BP	0.0450143
9990	GO:0050921	0.00145914	0.999526	17	44	positive regulation of chemotaxis	BP	0.0458829
6282	GO:0032615	0.00146093	0.999747	9	17	interleukin-12 production	BP	0.0458829
10910	GO:0060443	0.00146859	0.999745	9	17	mammary gland morphogenesis	BP	0.0459766
13621	GO:1902107	0.00146999	0.999483	19	52	positive regulation of leukocyte differentiation	BP	0.0459766
13525	GO:1901701	0.00147326	0.999092	75	297	cellular response to oxygen-containing compound	BP	0.0459839
10177	GO:0051272	0.00148522	0.999204	46	164	positive regulation of cellular component movement	BP	0.0462617
6750	GO:0034103	0.00150088	0.999606	13	30	regulation of tissue remodeling	BP	0.046575
11918	GO:0071496	0.00150143	0.9993	32	104	cellular response to external stimulus	BP	0.046575
8255	GO:0043434	0.00151041	0.999269	35	116	response to peptide hormone	BP	0.0466785
13605	GO:1902042	0.00151093	0.999737	9	17	negative regulation of extrinsic apoptotic signaling pathway via death domain receptors	BP	0.0466785
926	GO:0002758	0.00153031	0.999329	28	87	innate immune response-activating signal transduction	BP	0.0471809
2893	GO:0008150	0.00153515	0.999241	632	3330	biological_process	BP	0.0472339
2498	GO:0006873	0.00153846	0.99918	45	161	cellular ion homeostasis	BP	0.0472397
5976	GO:0031983	0.00154578	0.999235	37	123	vesicle lumen	CC	0.0473685
724	GO:0002367	0.00157476	0.999612	12	27	cytokine production involved in immune response	BP	0.0481436
12227	GO:0072358	0.00157744	0.999071	62	237	cardiovascular system development	BP	0.0481436
9830	GO:0050671	0.00158624	0.999438	19	52	positive regulation of lymphocyte proliferation	BP	0.0483148
5244	GO:0030036	0.00159337	0.999131	48	173	actin cytoskeleton organization	BP	0.0484347
1535	GO:0004713	0.00159985	0.999472	17	45	protein tyrosine kinase activity	MF	0.0485341
6083	GO:0032270	0.001605	0.998957	94	388	positive regulation of cellular protein metabolic process	BP	0.0485929
9510	GO:0048246	0.00161009	0.999717	9	17	macrophage chemotaxis	BP	0.0486497

## Sheet: Overlap with TCX-turquoise
	category	over_represented_pvalue	under_represented_pvalue	numDEInCat	numInCat	term	ontology	BH_adj_GO
722	GO:0002376	6.92617e-37	1	211	835	immune system process	BP	8.25189e-33
2482	GO:0006955	1.12278e-36	1	175	608	immune response	BP	8.25189e-33
2479	GO:0006952	8.16615e-29	1	138	467	defense response	BP	4.00114e-25
865	GO:0002684	2.05144e-28	1	110	321	positive regulation of immune system process	BP	7.53853e-25
9602	GO:0050776	2.61804e-26	1	100	286	regulation of immune response	BP	6.94396e-23
863	GO:0002682	2.83446e-26	1	129	440	regulation of immune system process	BP	6.94396e-23
664	GO:0002252	1.45669e-25	1	118	385	immune effector process	BP	3.05883e-22
8458	GO:0045087	3.97935e-24	1	93	269	innate immune response	BP	7.31155e-21
9604	GO:0050778	2.58113e-23	1	82	221	positive regulation of immune response	BP	4.21556e-20
665	GO:0002253	3.5177e-21	1	70	180	activation of immune response	BP	5.17066e-18
9348	GO:0048584	2.32995e-20	1	137	556	positive regulation of response to stimulus	BP	3.11345e-17
8531	GO:0045321	5.31876e-20	1	113	413	leukocyte activation	BP	6.36349e-17
413	GO:0001775	5.62796e-20	1	122	466	cell activation	BP	6.36349e-17
673	GO:0002274	1.17898e-19	1	80	237	myeloid leukocyte activation	BP	1.23784e-16
9680	GO:0050896	1.06506e-18	1	301	1844	response to stimulus	BP	1.04369e-15
442	GO:0001817	4.51746e-18	1	71	208	regulation of cytokine production	BP	4.15013e-15
5600	GO:0031347	5.53869e-18	1	72	213	regulation of defense response	BP	4.78901e-15
916	GO:0002757	6.34618e-18	1	59	152	immune response-activating signal transduction	BP	5.18236e-15
715	GO:0002366	8.38068e-18	1	78	243	leukocyte activation involved in immune response	BP	6.48356e-15
2478	GO:0006950	1.12562e-17	1	187	930	response to stress	BP	8.27273e-15
669	GO:0002263	1.39231e-17	1	78	245	cell activation involved in immune response	BP	9.74548e-15
921	GO:0002764	1.57797e-17	1	60	159	immune response-regulating signaling pathway	BP	1.0543e-14
441	GO:0001816	2.6632e-17	1	74	229	cytokine production	BP	1.70202e-14
748	GO:0002443	3.60467e-17	1	81	263	leukocyte mediated immunity	BP	2.20771e-14
9347	GO:0048583	4.3247e-16	1	187	960	regulation of response to stimulus	BP	2.54275e-13
2579	GO:0007165	5.88573e-16	1	232	1312	signal transduction	BP	3.32747e-13
9319	GO:0048518	6.51221e-16	1	219	1208	positive regulation of biological process	BP	3.5453e-13
674	GO:0002275	8.8179e-16	1	66	199	myeloid cell activation involved in immune response	BP	4.62908e-13
6542	GO:0034097	9.49069e-16	1	90	331	response to cytokine	BP	4.81047e-13
2580	GO:0007166	1.0544e-15	1	154	735	cell surface receptor signaling pathway	BP	5.16622e-13
10065	GO:0051716	1.91719e-15	1	259	1544	cellular response to stimulus	BP	9.09057e-13
5048	GO:0023052	5.37351e-15	1	241	1409	signaling	BP	2.46829e-12
662	GO:0002250	1.0319e-14	1	50	132	adaptive immune response	BP	4.59631e-12
2438	GO:0006887	1.59743e-14	1	78	274	exocytosis	BP	6.90607e-12
5602	GO:0031349	2.32373e-14	1	51	140	positive regulation of defense response	BP	9.75899e-12
7953	GO:0043299	2.43617e-14	1	63	196	leukocyte degranulation	BP	9.94701e-12
11501	GO:0071345	3.61706e-14	1	81	298	cellular response to cytokine stimulus	BP	1.43695e-11
2569	GO:0007154	3.87031e-14	1	239	1412	cell communication	BP	1.4971e-11
8459	GO:0045088	4.04873e-14	1	48	128	regulation of innate immune response	BP	1.52596e-11
2454	GO:0006909	5.87467e-14	1	38	86	phagocytosis	BP	2.15879e-11
8432	GO:0045055	7.94344e-14	1	74	259	regulated exocytosis	BP	2.84782e-11
12019	GO:0080134	8.98687e-14	1	90	355	regulation of response to stress	BP	3.14519e-11
3214	GO:0009605	1.05587e-13	1	127	584	response to external stimulus	BP	3.60934e-11
4118	GO:0016192	1.53303e-13	1	111	481	vesicle-mediated transport	BP	5.12137e-11
2481	GO:0006954	1.62173e-13	1	71	247	inflammatory response	BP	5.29729e-11
10061	GO:0051707	2.06877e-13	1	73	260	response to other organism	BP	6.61062e-11
749	GO:0002444	2.52878e-13	1	62	200	myeloid leukocyte mediated immunity	BP	7.90863e-11
7900	GO:0043207	2.59971e-13	1	73	261	response to external biotic stimulus	BP	7.96106e-11
11368	GO:0070887	2.73573e-13	1	153	770	cellular response to chemical stimulus	BP	8.18071e-11
9608	GO:0050789	2.78274e-13	1	313	2082	regulation of biological process	BP	8.18071e-11
444	GO:0001819	3.2225e-13	1	50	144	positive regulation of cytokine production	BP	9.28774e-11
878	GO:0002697	7.83453e-13	1	42	110	regulation of immune effector process	BP	2.21461e-10
3215	GO:0009607	1.07756e-12	1	73	268	response to biotic stimulus	BP	2.98851e-10
12542	GO:0098542	1.30872e-12	1	50	148	defense response to other organism	BP	3.56239e-10
7498	GO:0042221	1.36786e-12	1	177	957	response to chemical	BP	3.65566e-10
8460	GO:0045089	2.1584e-12	1	41	108	positive regulation of innate immune response	BP	5.66543e-10
4621	GO:0019221	2.51013e-12	1	64	224	cytokine-mediated signaling pathway	BP	6.47306e-10
3307	GO:0010033	3.24376e-12	1	150	770	response to organic substance	BP	8.2207e-10
648	GO:0002218	3.7796e-12	1	37	92	activation of innate immune response	BP	9.41632e-10
11485	GO:0071310	5.03615e-12	1	129	629	cellular response to organic substance	BP	1.23377e-09
9322	GO:0048522	6.55343e-12	1	190	1074	positive regulation of cellular process	BP	1.57916e-09
917	GO:0002758	6.7802e-12	1	35	85	innate immune response-activating signal transduction	BP	1.60746e-09
11760	GO:0071944	8.10994e-12	1	202	1177	cell periphery	CC	1.89219e-09
11050	GO:0065007	9.86883e-12	1	322	2207	biological regulation	BP	2.26659e-09
1933	GO:0005886	1.01105e-11	1	199	1156	plasma membrane	CC	2.28638e-09
789	GO:0002520	3.36649e-11	1	69	263	immune system development	BP	7.49741e-09
680	GO:0002283	3.46843e-11	1	54	179	neutrophil activation involved in immune response	BP	7.49741e-09
7963	GO:0043312	3.46843e-11	1	54	179	neutrophil degranulation	BP	7.49741e-09
9859	GO:0051240	5.88567e-11	1	94	419	positive regulation of multicellular organismal process	BP	1.24745e-08
1545	GO:0004872	5.94063e-11	1	79	333	receptor activity	MF	1.24745e-08
2446	GO:0006897	6.41795e-11	1	55	188	endocytosis	BP	1.3287e-08
5843	GO:0032101	6.98007e-11	1	61	223	regulation of response to external stimulus	BP	1.425e-08
7464	GO:0042119	8.95984e-11	1	54	183	neutrophil activation	BP	1.78111e-08
751	GO:0002446	8.96674e-11	1	54	183	neutrophil mediated immunity	BP	1.78111e-08
12581	GO:0098657	1.02508e-10	1	58	207	import into cell	BP	2.00902e-08
7231	GO:0036230	1.47757e-10	1	54	184	granulocyte activation	BP	2.82066e-08
9328	GO:0048534	1.47759e-10	1	66	254	hematopoietic or lymphoid organ development	BP	2.82066e-08
967	GO:0002886	1.53927e-10	1	15	20	regulation of myeloid leukocyte mediated immunity	BP	2.90073e-08
10402	GO:0060089	1.97533e-10	1	80	346	molecular transducer activity	MF	3.67302e-08
4770	GO:0019882	1.99906e-10	1	27	59	antigen processing and presentation	BP	3.67302e-08
9681	GO:0050900	2.04698e-10	1	49	162	leukocyte migration	BP	3.71464e-08
1544	GO:0004871	3.58033e-10	1	81	358	signal transducer activity	MF	6.41796e-08
736	GO:0002429	3.93244e-10	1	35	95	immune response-activating cell surface receptor signaling pathway	BP	6.96422e-08
9612	GO:0050794	4.78569e-10	1	292	1973	regulation of cellular process	BP	8.37439e-08
10059	GO:0051704	5.01644e-10	1	108	524	multi-organism process	BP	8.67489e-08
5619	GO:0031410	5.46939e-10	1	113	555	cytoplasmic vesicle	CC	9.3482e-08
5121	GO:0030141	5.54777e-10	1	65	252	secretory granule	CC	9.37318e-08
12519	GO:0097708	6.18315e-10	1	113	556	intracellular vesicle	CC	1.0328e-07
5093	GO:0030097	7.41989e-10	1	63	246	hemopoiesis	BP	1.22545e-07
8314	GO:0044433	8.44839e-10	1	86	383	cytoplasmic vesicle part	CC	1.37981e-07
790	GO:0002521	8.54295e-10	1	49	169	leukocyte differentiation	BP	1.37992e-07
924	GO:0002768	8.66543e-10	1	36	102	immune response-regulating cell surface receptor signaling pathway	BP	1.38449e-07
759	GO:0002460	9.26263e-10	1	34	93	adaptive immune response based on somatic recombination of immune receptors built from immunoglobulin superfamily domains	BP	1.46399e-07
7461	GO:0042116	9.7829e-10	1	17	28	macrophage activation	BP	1.52977e-07
9858	GO:0051239	9.92969e-10	1	135	719	regulation of multicellular organismal process	BP	1.53638e-07
6261	GO:0032940	1.14943e-09	1	91	421	secretion by cell	BP	1.75994e-07
7316	GO:0038023	1.27896e-09	1	66	274	signaling receptor activity	MF	1.93808e-07
5787	GO:0031982	1.42066e-09	1	176	1011	vesicle	CC	2.13084e-07
650	GO:0002221	1.57949e-09	1	27	65	pattern recognition receptor signaling pathway	BP	2.32502e-07
3221	GO:0009617	1.58175e-09	1	49	170	response to bacterium	BP	2.32502e-07
8995	GO:0046649	2.12141e-09	1	57	219	lymphocyte activation	BP	3.08739e-07
9158	GO:0048002	2.36638e-09	1	23	49	antigen processing and presentation of peptide antigen	BP	3.41014e-07
6013	GO:0032479	3.62999e-09	1	22	48	regulation of type I interferon production	BP	5.1305e-07
6078	GO:0032606	3.62999e-09	1	22	48	type I interferon production	BP	5.1305e-07
9661	GO:0050867	3.79261e-09	1	38	118	positive regulation of cell activation	BP	5.30929e-07
884	GO:0002703	3.95695e-09	1	25	59	regulation of leukocyte mediated immunity	BP	5.4871e-07
6636	GO:0034341	4.03532e-09	1	29	76	response to interferon-gamma	BP	5.54348e-07
875	GO:0002694	4.71121e-09	1	48	171	regulation of leukocyte activation	BP	6.41204e-07
12717	GO:0099503	5.37901e-09	1	66	272	secretory vesicle	CC	7.25377e-07
5333	GO:0030667	6.38802e-09	1	34	100	secretory granule membrane	CC	8.53613e-07
969	GO:0002888	6.52546e-09	1	10	11	positive regulation of myeloid leukocyte mediated immunity	BP	8.64123e-07
9073	GO:0046903	8.56923e-09	1	94	458	secretion	BP	1.12464e-06
7662	GO:0042590	9.89441e-09	1	14	21	antigen processing and presentation of exogenous peptide antigen via MHC class I	BP	1.28706e-06
763	GO:0002474	1.0509e-08	1	15	24	antigen processing and presentation of peptide antigen via MHC class I	BP	1.35502e-06
6226	GO:0032879	1.16809e-08	1	116	612	regulation of localization	BP	1.48274e-06
9659	GO:0050865	1.17013e-08	1	50	186	regulation of cell activation	BP	1.48274e-06
877	GO:0002696	1.36789e-08	1	36	113	positive regulation of leukocyte activation	BP	1.71852e-06
12630	GO:0098805	1.43604e-08	1	86	408	whole membrane	CC	1.78884e-06
12743	GO:0099600	1.50085e-08	1	60	254	transmembrane receptor activity	MF	1.85386e-06
9576	GO:0050727	1.54574e-08	1	35	108	regulation of inflammatory response	BP	1.89341e-06
10516	GO:0060333	1.66369e-08	1	20	43	interferon-gamma-mediated signaling pathway	BP	2.02104e-06
7343	GO:0038093	2.99521e-08	1	23	55	Fc receptor signaling pathway	BP	3.60874e-06
8334	GO:0044459	3.44129e-08	1	124	686	plasma membrane part	CC	4.11248e-06
4061	GO:0016020	3.71138e-08	1	262	1771	membrane	CC	4.39948e-06
7954	GO:0043300	3.75478e-08	1	13	20	regulation of leukocyte degranulation	BP	4.41532e-06
1552	GO:0004888	4.11778e-08	1	58	248	transmembrane signaling receptor activity	MF	4.80374e-06
652	GO:0002224	4.42462e-08	1	23	56	toll-like receptor signaling pathway	BP	5.12106e-06
8539	GO:0045335	5.13469e-08	1	19	41	phagocytic vesicle	CC	5.89647e-06
11444	GO:0071216	5.20565e-08	1	28	79	cellular response to biotic stimulus	BP	5.93161e-06
768	GO:0002479	5.27864e-08	1	13	20	antigen processing and presentation of exogenous peptide antigen via MHC class I, TAP-dependent	BP	5.96852e-06
3674	GO:0012506	5.65651e-08	1	50	194	vesicle membrane	CC	6.34695e-06
10674	GO:0060627	6.10328e-08	1	33	104	regulation of vesicle-mediated transport	BP	6.79637e-06
656	GO:0002237	7.3442e-08	1	38	129	response to molecule of bacterial origin	BP	8.11672e-06
8594	GO:0045576	7.95424e-08	1	14	24	mast cell activation	BP	8.72532e-06
13667	GO:1903706	8.20574e-08	1	38	130	regulation of hemopoiesis	BP	8.93453e-06
5327	GO:0030659	8.84479e-08	1	49	191	cytoplasmic vesicle membrane	CC	9.55953e-06
8307	GO:0044425	1.07322e-07	1	205	1317	membrane part	CC	1.15148e-05
754	GO:0002449	1.16162e-07	1	27	76	lymphocyte mediated immunity	BP	1.2373e-05
767	GO:0002478	1.26104e-07	1	19	42	antigen processing and presentation of exogenous peptide antigen	BP	1.324e-05
4772	GO:0019884	1.26104e-07	1	19	42	antigen processing and presentation of exogenous antigen	BP	1.324e-05
6296	GO:0033006	1.41576e-07	1	10	13	regulation of mast cell activation involved in immune response	BP	1.46551e-05
7958	GO:0043304	1.41576e-07	1	10	13	regulation of mast cell degranulation	BP	1.46551e-05
795	GO:0002532	1.55666e-07	1	11	16	production of molecular mediator involved in inflammatory response	BP	1.60009e-05
5094	GO:0030098	1.84917e-07	1	33	109	lymphocyte differentiation	BP	1.88757e-05
7405	GO:0040011	2.10772e-07	1	89	452	locomotion	BP	2.13665e-05
11445	GO:0071219	2.19349e-07	1	26	74	cellular response to molecule of bacterial origin	BP	2.18865e-05
677	GO:0002279	2.20369e-07	1	12	19	mast cell activation involved in immune response	BP	2.18865e-05
7957	GO:0043303	2.20369e-07	1	12	19	mast cell degranulation	BP	2.18865e-05
443	GO:0001818	2.44974e-07	1	27	80	negative regulation of cytokine production	BP	2.41669e-05
880	GO:0002699	2.78578e-07	1	22	57	positive regulation of immune effector process	BP	2.72988e-05
2486	GO:0006959	3.01406e-07	1	22	56	humoral immune response	BP	2.93402e-05
7460	GO:0042113	3.27718e-07	1	27	81	B cell activation	BP	3.16916e-05
12557	GO:0098588	3.39548e-07	1	89	457	bounding membrane of organelle	CC	3.2621e-05
7459	GO:0042110	3.54597e-07	1	42	159	T cell activation	BP	3.38455e-05
13640	GO:1903555	4.12533e-07	1	20	50	regulation of tumor necrosis factor superfamily cytokine production	BP	3.91214e-05
753	GO:0002448	4.39949e-07	1	12	20	mast cell mediated immunity	BP	4.14539e-05
7344	GO:0038094	4.52031e-07	1	15	30	Fc-gamma receptor signaling pathway	BP	4.23211e-05
6293	GO:0033003	4.66302e-07	1	11	17	regulation of mast cell activation	BP	4.33809e-05
5845	GO:0032103	4.71985e-07	1	31	101	positive regulation of response to external stimulus	BP	4.36334e-05
11674	GO:0071706	6.02542e-07	1	20	51	tumor necrosis factor superfamily cytokine production	BP	5.53548e-05
2394	GO:0006810	6.5168e-07	1	172	1074	transport	BP	5.94972e-05
6026	GO:0032496	6.62904e-07	1	34	118	response to lipopolysaccharide	BP	6.01483e-05
9647	GO:0050853	6.70293e-07	1	13	24	B cell receptor signaling pathway	BP	6.04456e-05
8189	GO:0044093	6.82572e-07	1	85	437	positive regulation of molecular function	BP	6.06581e-05
7442	GO:0042089	6.85029e-07	1	19	47	cytokine biosynthetic process	BP	6.06581e-05
7456	GO:0042107	6.85029e-07	1	19	47	cytokine metabolic process	BP	6.06581e-05
3291	GO:0009967	7.59795e-07	1	77	387	positive regulation of signal transduction	BP	6.68756e-05
738	GO:0002431	7.94301e-07	1	15	31	Fc receptor mediated stimulatory signaling pathway	BP	6.94966e-05
4799	GO:0019955	8.38018e-07	1	18	43	cytokine binding	MF	7.28877e-05
868	GO:0002687	9.28819e-07	1	19	47	positive regulation of leukocyte migration	BP	8.031e-05
6098	GO:0032640	9.52958e-07	1	19	48	tumor necrosis factor production	BP	8.14392e-05
6122	GO:0032680	9.52958e-07	1	19	48	regulation of tumor necrosis factor production	BP	8.14392e-05
9645	GO:0050851	9.60759e-07	1	22	60	antigen receptor-mediated signaling pathway	BP	8.16312e-05
4062	GO:0016021	9.67695e-07	1	171	1082	integral component of membrane	CC	8.17479e-05
9854	GO:0051234	9.82405e-07	1	173	1088	establishment of localization	BP	8.25164e-05
5335	GO:0030670	1.04914e-06	1	14	28	phagocytic vesicle membrane	CC	8.76209e-05
6522	GO:0033993	1.12534e-06	1	53	231	response to lipid	BP	9.34542e-05
914	GO:0002755	1.18861e-06	1	11	18	MyD88-dependent toll-like receptor signaling pathway	BP	9.81538e-05
6029	GO:0032501	1.20671e-06	1	215	1433	multicellular organismal process	BP	9.90921e-05
5096	GO:0030100	1.24314e-06	1	21	56	regulation of endocytosis	BP	0.000101516
866	GO:0002685	1.28004e-06	1	22	61	regulation of leukocyte migration	BP	0.000103952
9603	GO:0050777	1.2925e-06	1	18	44	negative regulation of immune response	BP	0.000104387
6120	GO:0032675	1.35536e-06	1	18	45	regulation of interleukin-6 production	BP	0.000108865
7956	GO:0043302	1.39124e-06	1	8	10	positive regulation of leukocyte degranulation	BP	0.00011114
8996	GO:0046651	1.48552e-06	1	30	102	lymphocyte proliferation	BP	0.000118031
6984	GO:0035556	1.78456e-06	0.999999	116	666	intracellular signal transduction	BP	0.000141028
10025	GO:0051607	1.80763e-06	1	26	82	defense response to virus	BP	0.000142088
739	GO:0002433	1.85586e-06	1	14	29	immune response-regulating cell surface receptor signaling pathway involved in phagocytosis	BP	0.000144335
7346	GO:0038096	1.85586e-06	1	14	29	Fc-gamma receptor signaling pathway involved in phagocytosis	BP	0.000144335
6263	GO:0032943	1.88581e-06	0.999999	30	103	mononuclear cell proliferation	BP	0.000145892
4081	GO:0016064	2.04907e-06	1	17	40	immunoglobulin mediated immune response	BP	0.000157693
5526	GO:0031224	2.23259e-06	0.999999	173	1103	intrinsic component of membrane	CC	0.000170921
2573	GO:0007159	2.26016e-06	0.999999	35	130	leukocyte cell-cell adhesion	BP	0.000172135
11448	GO:0071222	2.28887e-06	0.999999	23	68	cellular response to lipopolysaccharide	BP	0.000172353
4215	GO:0016477	2.28917e-06	0.999999	78	398	cell migration	BP	0.000172353
11302	GO:0070661	2.29819e-06	0.999999	31	109	leukocyte proliferation	BP	0.000172353
7426	GO:0042035	2.43687e-06	1	17	42	regulation of cytokine biosynthetic process	BP	0.000181825
5095	GO:0030099	2.46527e-06	0.999999	34	124	myeloid cell differentiation	BP	0.000183015
716	GO:0002367	2.7549e-06	1	13	26	cytokine production involved in immune response	BP	0.000203489
3218	GO:0009611	3.10896e-06	0.999999	47	201	response to wounding	BP	0.000228493
11339	GO:0070821	3.39993e-06	1	13	27	tertiary granule membrane	CC	0.000248634
9826	GO:0051179	4.02106e-06	0.999998	205	1356	localization	BP	0.000292602
5975	GO:0032418	4.11386e-06	1	12	23	lysosome localization	BP	0.00029788
6096	GO:0032635	4.23461e-06	0.999999	18	48	interleukin-6 production	BP	0.00030512
11502	GO:0071346	4.26487e-06	0.999999	22	66	cellular response to interferon-gamma	BP	0.000305802
4719	GO:0019724	4.48485e-06	0.999999	17	42	B cell mediated immunity	BP	0.000320013
10520	GO:0060337	4.72026e-06	0.999999	15	35	type I interferon signaling pathway	BP	0.000333572
11513	GO:0071357	4.72026e-06	0.999999	15	35	cellular response to type I interferon	BP	0.000333572
9590	GO:0050764	5.03812e-06	0.999999	13	27	regulation of phagocytosis	BP	0.000354331
745	GO:0002440	5.11229e-06	0.999999	17	43	production of molecular mediator of immune response	BP	0.000357836
5332	GO:0030666	5.17358e-06	0.999999	19	52	endocytic vesicle membrane	CC	0.000360409
3461	GO:0010647	5.54751e-06	0.999998	79	415	positive regulation of cell communication	BP	0.000381942
9477	GO:0048870	5.56666e-06	0.999998	79	412	cell motility	BP	0.000381942
10051	GO:0051674	5.56666e-06	0.999998	79	412	localization of cell	BP	0.000381942
11052	GO:0065009	5.5866e-06	0.999997	127	752	regulation of molecular function	BP	0.000381942
7436	GO:0042060	5.66957e-06	0.999998	40	163	wound healing	BP	0.00038582
13642	GO:1903557	5.85366e-06	0.999999	15	36	positive regulation of tumor necrosis factor superfamily cytokine production	BP	0.000396511
13483	GO:1903039	5.96733e-06	0.999998	25	82	positive regulation of leukocyte cell-cell adhesion	BP	0.000402357
13246	GO:1902105	6.13782e-06	0.999998	27	93	regulation of leukocyte differentiation	BP	0.000411963
8622	GO:0045619	6.20067e-06	0.999999	18	49	regulation of lymphocyte differentiation	BP	0.000414289
5049	GO:0023056	6.24938e-06	0.999997	79	416	positive regulation of signaling	BP	0.000414794
9861	GO:0051246	6.26466e-06	0.999997	102	572	regulation of protein metabolic process	BP	0.000414794
7457	GO:0042108	6.39747e-06	0.999999	14	32	positive regulation of cytokine biosynthetic process	BP	0.000421688
7656	GO:0042581	6.98146e-06	0.999998	21	62	specific granule	CC	0.000458127
9768	GO:0051090	7.15927e-06	0.999998	29	104	regulation of DNA binding transcription factor activity	BP	0.000467707
5119	GO:0030139	7.69633e-06	0.999998	25	82	endocytic vesicle	CC	0.000499418
813	GO:0002577	7.71263e-06	1	8	11	regulation of antigen processing and presentation	BP	0.000499418
4065	GO:0016032	8.04285e-06	0.999997	41	171	viral process	BP	0.000518517
7450	GO:0042098	8.2512e-06	0.999998	22	68	T cell proliferation	BP	0.000529442
3220	GO:0009615	8.28435e-06	0.999997	29	104	response to virus	BP	0.000529442
1934	GO:0005887	8.53809e-06	0.999996	81	436	integral component of plasma membrane	CC	0.000543296
1554	GO:0004896	9.26686e-06	0.999998	16	41	cytokine receptor activity	MF	0.000586029
8141	GO:0043900	9.2894e-06	0.999997	28	99	regulation of multi-organism process	BP	0.000586029
930	GO:0002819	9.36452e-06	0.999998	18	49	regulation of adaptive immune response	BP	0.000588244
8982	GO:0046631	9.62273e-06	0.999998	17	46	alpha-beta T cell activation	BP	0.000601892
13481	GO:1903037	1.01754e-05	0.999997	31	116	regulation of leukocyte cell-cell adhesion	BP	0.000633762
5317	GO:0030595	1.03333e-05	0.999997	24	79	leukocyte chemotaxis	BP	0.000640882
9658	GO:0050864	1.05617e-05	0.999998	17	46	regulation of B cell activation	BP	0.000652296
6635	GO:0034340	1.0799e-05	0.999998	15	37	response to type I interferon	BP	0.000664035
5528	GO:0031226	1.08421e-05	0.999995	83	452	intrinsic component of plasma membrane	CC	0.000664035
4513	GO:0018108	1.21472e-05	0.999996	27	95	peptidyl-tyrosine phosphorylation	BP	0.000740878
6164	GO:0032755	1.25916e-05	0.999998	13	30	positive regulation of interleukin-6 production	BP	0.00076458
10727	GO:0060759	1.26398e-05	0.999997	19	56	regulation of response to cytokine stimulus	BP	0.00076458
8595	GO:0045577	1.2952e-05	0.999999	8	12	regulation of B cell differentiation	BP	0.000780254
11338	GO:0070820	1.315e-05	0.999997	20	60	tertiary granule	CC	0.000786893
12686	GO:0099024	1.31693e-05	0.999998	12	25	plasma membrane invagination	BP	0.000786893
6080	GO:0032608	1.32659e-05	0.999998	11	23	interferon-beta production	BP	0.000789456
5148	GO:0030183	1.40076e-05	0.999997	15	38	B cell differentiation	BP	0.000830234
3290	GO:0009966	1.40982e-05	0.999992	125	750	regulation of signal transduction	BP	0.000832249
678	GO:0002281	1.47148e-05	1	6	7	macrophage activation involved in immune response	BP	0.000864338
5170	GO:0030217	1.47594e-05	0.999996	23	76	T cell differentiation	BP	0.000864338
8294	GO:0044403	1.49062e-05	0.999994	42	181	symbiosis, encompassing mutualism through parasitism	BP	0.000869471
11304	GO:0070663	1.51328e-05	0.999995	26	91	regulation of leukocyte proliferation	BP	0.000879198
4534	GO:0018212	1.52518e-05	0.999995	27	96	peptidyl-tyrosine modification	BP	0.000882624
9539	GO:0050670	1.55725e-05	0.999995	25	86	regulation of lymphocyte proliferation	BP	0.000897648
5242	GO:0030335	1.57278e-05	0.999994	34	135	positive regulation of cell migration	BP	0.000903056
5579	GO:0031325	1.65159e-05	0.999991	112	659	positive regulation of cellular metabolic process	BP	0.000944618
2628	GO:0007249	1.71163e-05	0.999995	26	92	I-kappaB kinase/NF-kappaB signaling	BP	0.000975165
7717	GO:0042742	1.72123e-05	0.999995	21	66	defense response to bacterium	BP	0.00097685
9316	GO:0048513	1.77939e-05	0.99999	123	741	animal organ development	BP	0.00100597
886	GO:0002705	1.79352e-05	0.999997	14	34	positive regulation of leukocyte mediated immunity	BP	0.00101007
6558	GO:0034121	1.83709e-05	0.999997	12	26	regulation of toll-like receptor signaling pathway	BP	0.00103066
6015	GO:0032481	1.88789e-05	0.999997	13	31	positive regulation of type I interferon production	BP	0.00105513
6952	GO:0035456	1.91284e-05	0.999999	8	12	response to interferon-beta	BP	0.00106503
4984	GO:0022409	1.92139e-05	0.999994	26	92	positive regulation of cell-cell adhesion	BP	0.00106575
6264	GO:0032944	1.96269e-05	0.999994	25	87	regulation of mononuclear cell proliferation	BP	0.00108457
864	GO:0002683	1.99711e-05	0.999993	34	137	negative regulation of immune system process	BP	0.00109946
3353	GO:0010324	2.07808e-05	0.999997	12	26	membrane invagination	BP	0.00113976
6166	GO:0032760	2.0983e-05	0.999996	14	35	positive regulation of tumor necrosis factor production	BP	0.00114658
14349	GO:2000147	2.14123e-05	0.999992	34	137	positive regulation of cell motility	BP	0.0011657
2456	GO:0006911	2.16531e-05	0.999997	11	22	phagocytosis, engulfment	BP	0.00117446
533	GO:0001959	2.22906e-05	0.999995	18	53	regulation of cytokine-mediated signaling pathway	BP	0.00120459
811	GO:0002573	2.3487e-05	0.999993	22	72	myeloid leukocyte differentiation	BP	0.0012646
9772	GO:0051094	2.96213e-05	0.999985	61	308	positive regulation of developmental process	BP	0.00158907
7410	GO:0040017	2.97742e-05	0.999989	34	139	positive regulation of locomotion	BP	0.00159146
9879	GO:0051272	3.02342e-05	0.999988	34	139	positive regulation of cellular component movement	BP	0.00161019
9864	GO:0051249	3.13855e-05	0.999988	35	146	regulation of lymphocyte activation	BP	0.0016614
412	GO:0001774	3.14231e-05	0.999998	7	10	microglial cell activation	BP	0.0016614
6104	GO:0032648	3.15349e-05	0.999996	10	21	regulation of interferon-beta production	BP	0.0016614
4982	GO:0022407	3.27709e-05	0.999987	34	139	regulation of cell-cell adhesion	BP	0.00172035
8685	GO:0045730	3.35795e-05	0.999998	7	10	respiratory burst	BP	0.00175653
815	GO:0002579	3.3782e-05	1	5	5	positive regulation of antigen processing and presentation	BP	0.00176004
7913	GO:0043230	3.40058e-05	0.99998	116	682	extracellular organelle	CC	0.00176004
13643	GO:1903561	3.40058e-05	0.99998	116	682	extracellular vesicle	CC	0.00176004
9866	GO:0051251	3.61492e-05	0.999988	27	101	positive regulation of lymphocyte activation	BP	0.00186441
7406	GO:0040012	3.63895e-05	0.999983	52	250	regulation of locomotion	BP	0.00187024
11074	GO:0070062	3.72577e-05	0.999979	115	676	extracellular exosome	CC	0.00190819
9578	GO:0050729	3.89097e-05	0.999991	16	45	positive regulation of inflammatory response	BP	0.00198588
6566	GO:0034134	4.15921e-05	0.999998	7	10	toll-like receptor 2 signaling pathway	BP	0.00211544
7918	GO:0043235	4.23445e-05	0.999985	29	115	receptor complex	CC	0.00214628
9750	GO:0051049	4.45361e-05	0.999976	76	415	regulation of transport	BP	0.00224961
8301	GO:0044419	4.62078e-05	0.99998	42	189	interspecies interaction between organisms	BP	0.00232606
9770	GO:0051092	4.63964e-05	0.999989	17	50	positive regulation of NF-kappaB transcription factor activity	BP	0.00232758
2464	GO:0006928	4.66415e-05	0.999974	87	491	movement of cell or subcellular component	BP	0.00233192
5047	GO:0023051	4.97329e-05	0.99997	130	806	regulation of signaling	BP	0.00247805
5267	GO:0030449	5.17533e-05	0.999994	10	20	regulation of complement activation	BP	0.00256135
14377	GO:2000257	5.17533e-05	0.999994	10	20	regulation of protein activation cascade	BP	0.00256135
6014	GO:0032480	5.87559e-05	0.999993	9	18	negative regulation of type I interferon production	BP	0.00289816
421	GO:0001784	5.98942e-05	0.999995	8	14	phosphotyrosine residue binding	MF	0.00294443
2483	GO:0006956	6.05667e-05	0.999991	11	24	complement activation	BP	0.00296757
9657	GO:0050863	6.18788e-05	0.999978	28	109	regulation of T cell activation	BP	0.00302178
8597	GO:0045580	6.47598e-05	0.999987	14	38	regulation of T cell differentiation	BP	0.003152
110	GO:0000323	6.72922e-05	0.999969	46	214	lytic vacuole	CC	0.00325371
1868	GO:0005764	6.72922e-05	0.999969	46	214	lysosome	CC	0.00325371
14347	GO:2000145	6.81359e-05	0.999968	49	236	regulation of cell motility	BP	0.00326521
2878	GO:0008284	6.81518e-05	0.999967	51	251	positive regulation of cell proliferation	BP	0.00326521
8720	GO:0045807	6.81969e-05	0.999986	14	37	positive regulation of endocytosis	BP	0.00326521
3460	GO:0010646	6.84185e-05	0.999958	128	796	regulation of cell communication	BP	0.00326521
9664	GO:0050870	6.87265e-05	0.999979	22	77	positive regulation of T cell activation	BP	0.00326929
8963	GO:0046596	6.98642e-05	0.999994	8	14	regulation of viral entry into host cell	BP	0.00331269
10524	GO:0060341	7.14739e-05	0.999969	39	175	regulation of cellular localization	BP	0.00337812
6993	GO:0035579	7.23489e-05	0.999985	14	38	specific granule membrane	CC	0.00340851
8986	GO:0046635	7.4409e-05	0.999991	9	18	positive regulation of alpha-beta T cell activation	BP	0.00349437
9579	GO:0050730	7.63214e-05	0.999978	20	66	regulation of peptidyl-tyrosine phosphorylation	BP	0.00357276
781	GO:0002507	7.90772e-05	0.999995	7	11	tolerance induction	BP	0.00369002
8472	GO:0045121	8.2973e-05	0.999971	26	99	membrane raft	CC	0.00385956
13347	GO:1902533	8.54695e-05	0.999958	54	275	positive regulation of intracellular signal transduction	BP	0.00396314
4763	GO:0019864	8.6282e-05	0.999997	6	8	IgG binding	MF	0.00398824
9669	GO:0050878	8.72842e-05	0.999964	34	146	regulation of body fluid levels	BP	0.00401669
8985	GO:0046634	8.74442e-05	0.999986	11	26	regulation of alpha-beta T cell activation	BP	0.00401669
8624	GO:0045621	8.79226e-05	0.999984	12	30	positive regulation of lymphocyte differentiation	BP	0.00402609
9847	GO:0051219	9.34973e-05	0.999985	11	26	phosphoprotein binding	MF	0.00426807
12628	GO:0098802	9.38374e-05	0.999972	20	68	plasma membrane receptor complex	CC	0.00427033
3271	GO:0009893	9.50282e-05	0.999943	114	698	positive regulation of metabolic process	BP	0.00431117
9820	GO:0051171	9.67357e-05	0.999939	159	1042	regulation of nitrogen compound metabolic process	BP	0.00437513
12647	GO:0098857	9.91192e-05	0.999965	26	100	membrane microdomain	CC	0.00446918
9860	GO:0051241	0.000101673	0.999948	58	299	negative regulation of multicellular organismal process	BP	0.00457033
5241	GO:0030334	0.000103424	0.999951	47	227	regulation of cell migration	BP	0.00463483
9877	GO:0051270	0.000104773	0.999949	51	254	regulation of cellular component movement	BP	0.00468105
9611	GO:0050793	0.000105515	0.999938	99	586	regulation of developmental process	BP	0.00469991
11658	GO:0071675	0.000107047	0.999987	9	18	regulation of mononuclear cell migration	BP	0.00475373
12558	GO:0098589	0.000111446	0.999958	28	112	membrane region	CC	0.00491973
7468	GO:0042129	0.000111454	0.999969	18	58	regulation of T cell proliferation	BP	0.00491973
899	GO:0002718	0.000112399	0.999984	10	22	regulation of cytokine production involved in immune response	BP	0.00494657
2729	GO:0007599	0.00011353	0.999957	28	112	hemostasis	BP	0.00498144
12490	GO:0097529	0.000115118	0.999965	20	68	myeloid leukocyte migration	BP	0.00503608
13669	GO:1903708	0.000118181	0.999966	19	64	positive regulation of hemopoiesis	BP	0.00515471
9862	GO:0051247	0.00012212	0.999934	68	371	positive regulation of protein metabolic process	BP	0.00529635
9769	GO:0051091	0.000122149	0.999963	20	70	positive regulation of DNA binding transcription factor activity	BP	0.00529635
5487	GO:0031090	0.000122749	0.999927	100	592	organelle membrane	CC	0.00530674
5956	GO:0032386	0.000123647	0.999952	29	120	regulation of intracellular transport	BP	0.00532989
13554	GO:1903305	0.000132002	0.999972	13	36	regulation of regulated secretory pathway	BP	0.0056734
6295	GO:0033005	0.000133254	0.999997	5	6	positive regulation of mast cell activation	BP	0.00567739
6298	GO:0033008	0.000133254	0.999997	5	6	positive regulation of mast cell activation involved in immune response	BP	0.00567739
7960	GO:0043306	0.000133254	0.999997	5	6	positive regulation of mast cell degranulation	BP	0.00567739
6215	GO:0032845	0.000137323	0.999969	14	41	negative regulation of homeostatic process	BP	0.00583385
10471	GO:0060255	0.000138068	0.999912	158	1039	regulation of macromolecule metabolic process	BP	0.00584859
986	GO:0002920	0.000140498	0.999976	11	26	regulation of humoral immune response	BP	0.00593442
2627	GO:0007229	0.000142053	0.999964	16	49	integrin-mediated signaling pathway	BP	0.00598291
8984	GO:0046633	0.000144061	0.999988	7	12	alpha-beta T cell proliferation	BP	0.00603399
14372	GO:2000249	0.000144087	0.999985	8	15	regulation of actin cytoskeleton reorganization	BP	0.00603399
3295	GO:0009986	0.000145437	0.99993	46	224	cell surface	CC	0.00607325
8142	GO:0043901	0.000149416	0.999961	16	49	negative regulation of multi-organism process	BP	0.00622172
11291	GO:0070613	0.00015176	0.999968	13	35	regulation of protein processing	BP	0.00628373
13560	GO:1903317	0.00015176	0.999968	13	35	regulation of protein maturation	BP	0.00628373
411	GO:0001773	0.000159743	0.999983	8	15	myeloid dendritic cell activation	BP	0.0065957
2469	GO:0006935	0.000165476	0.999927	37	168	chemotaxis	BP	0.00679424
7544	GO:0042330	0.000165476	0.999927	37	168	taxis	BP	0.00679424
7345	GO:0038095	0.000169433	0.999967	12	31	Fc-epsilon receptor signaling pathway	BP	0.0069373
5588	GO:0031334	0.000170765	0.999953	17	54	positive regulation of protein complex assembly	BP	0.00697243
6567	GO:0034135	0.000173178	0.999996	5	6	regulation of toll-like receptor 2 signaling pathway	BP	0.00705138
11040	GO:0061900	0.000174138	0.999986	7	12	glial cell activation	BP	0.00707085
871	GO:0002690	0.00017639	0.999965	12	31	positive regulation of leukocyte chemotaxis	BP	0.00714256
4488	GO:0017157	0.000187063	0.999956	14	42	regulation of exocytosis	BP	0.00755395
9479	GO:0048872	0.000192176	0.999944	18	61	homeostasis of number of cells	BP	0.00773915
11306	GO:0070665	0.000194201	0.999943	18	61	positive regulation of leukocyte proliferation	BP	0.00779903
9665	GO:0050871	0.000194724	0.999961	12	32	positive regulation of B cell activation	BP	0.00779903
6145	GO:0032722	0.000198396	0.999964	11	28	positive regulation of chemokine production	BP	0.0079245
7453	GO:0042102	0.000203374	0.999952	14	41	positive regulation of T cell proliferation	BP	0.00810134
13556	GO:1903307	0.000207179	0.999976	8	16	positive regulation of regulated secretory pathway	BP	0.00823059
756	GO:0002455	0.000218943	0.999965	10	23	humoral immune response mediated by circulating immunoglobulin	BP	0.00867452
1332	GO:0004252	0.000224456	0.999947	14	40	serine-type endopeptidase activity	MF	0.00886903
12545	GO:0098552	0.000225575	0.999905	32	141	side of membrane	CC	0.00888934
12016	GO:0080090	0.000235268	0.999846	162	1082	regulation of primary metabolic process	BP	0.00923406
1876	GO:0005773	0.000235579	0.999883	47	232	vacuole	CC	0.00923406
13248	GO:1902107	0.000242757	0.999934	16	52	positive regulation of leukocyte differentiation	BP	0.00949011
7759	GO:0042832	0.000245213	0.999985	6	9	defense response to protozoan	BP	0.00956071
682	GO:0002286	0.00025056	0.999943	13	37	T cell activation involved in immune response	BP	0.00973264
2726	GO:0007596	0.000251609	0.999902	27	111	blood coagulation	BP	0.00973264
9629	GO:0050817	0.000251609	0.999902	27	111	coagulation	BP	0.00973264
8705	GO:0045766	0.000253382	0.999927	17	57	positive regulation of angiogenesis	BP	0.00977547
681	GO:0002285	0.000261592	0.999928	16	52	lymphocyte activation involved in immune response	BP	0.0100409
7855	GO:0043122	0.000261627	0.999909	22	84	regulation of I-kappaB kinase/NF-kappaB signaling	BP	0.0100409
7829	GO:0043067	0.000273461	0.999848	66	362	regulation of programmed cell death	BP	0.0104533
11679	GO:0071723	0.000273795	1	4	4	lipopeptide binding	MF	0.0104533
855	GO:0002673	0.000282432	0.999935	13	37	regulation of acute inflammatory response	BP	0.0107551
10512	GO:0060326	0.000299404	0.999887	25	101	cell chemotaxis	BP	0.0113719
7779	GO:0042981	0.000315836	0.999824	65	357	regulation of apoptotic process	BP	0.0119651
9540	GO:0050671	0.000316767	0.999907	17	58	positive regulation of lymphocyte proliferation	BP	0.0119696
8983	GO:0046632	0.000350713	0.999917	13	39	alpha-beta T cell differentiation	BP	0.0132183
7641	GO:0042554	0.000367136	0.999963	7	13	superoxide anion generation	BP	0.0138019
8638	GO:0045637	0.000373476	0.999875	20	74	regulation of myeloid cell differentiation	BP	0.0140044
7451	GO:0042100	0.000381425	0.999916	12	34	B cell proliferation	BP	0.0142661
5385	GO:0030838	0.000387315	0.99994	9	20	positive regulation of actin filament polymerization	BP	0.0144496
9822	GO:0051173	0.000389818	0.999757	102	631	positive regulation of nitrogen compound metabolic process	BP	0.0144891
869	GO:0002688	0.000390346	0.999907	13	38	regulation of leukocyte chemotaxis	BP	0.0144891
2583	GO:0007169	0.000392556	0.999817	37	176	transmembrane receptor protein tyrosine kinase signaling pathway	BP	0.0145345
12390	GO:0097191	0.000396792	0.999871	19	68	extrinsic apoptotic signaling pathway	BP	0.0146492
11051	GO:0065008	0.000397649	0.999744	126	809	regulation of biological quality	BP	0.0146492
6266	GO:0032946	0.000400666	0.999879	17	59	positive regulation of mononuclear cell proliferation	BP	0.0147023
933	GO:0002822	0.00040109	0.999897	14	43	regulation of adaptive immune response based on somatic recombination of immune receptors built from immunoglobulin superfamily domains	BP	0.0147023
4622	GO:0019222	0.000403861	0.999731	171	1163	regulation of metabolic process	BP	0.014767
11633	GO:0071622	0.000409857	0.999958	7	13	regulation of granulocyte chemotaxis	BP	0.0149491
8712	GO:0045785	0.000419517	0.999824	29	127	positive regulation of cell adhesion	BP	0.0152636
14303	GO:2000026	0.000425449	0.999748	78	455	regulation of multicellular organismal development	BP	0.01541
2900	GO:0008329	0.000426687	0.999981	5	7	signaling pattern recognition receptor activity	MF	0.01541
7376	GO:0038187	0.000426687	0.999981	5	7	pattern recognition receptor activity	MF	0.01541
1765	GO:0005515	0.000433024	0.999723	292	2163	protein binding	MF	0.0156005
3431	GO:0010604	0.00044755	0.999719	103	640	positive regulation of macromolecule metabolic process	BP	0.0160845
3673	GO:0012505	0.000455992	0.9997	145	950	endomembrane system	CC	0.0163479
7628	GO:0042531	0.00046096	0.999926	9	21	positive regulation of tyrosine phosphorylation of STAT protein	BP	0.0164858
5410	GO:0030888	0.00046278	0.999904	11	30	regulation of B cell proliferation	BP	0.0165107
8596	GO:0045579	0.000466071	0.999979	5	7	positive regulation of B cell differentiation	BP	0.0165879
13369	GO:1902622	0.00047239	0.999963	6	10	regulation of neutrophil migration	BP	0.0167317
13370	GO:1902624	0.00047239	0.999963	6	10	positive regulation of neutrophil migration	BP	0.0167317
11891	GO:0072376	0.000473641	0.999903	11	29	protein activation cascade	BP	0.0167357
9651	GO:0050857	0.000498929	0.999977	5	7	positive regulation of antigen receptor-mediated signaling pathway	BP	0.0175869
7816	GO:0043032	0.00051415	0.99996	6	10	positive regulation of macrophage activation	BP	0.0180801
7671	GO:0042611	0.000516378	0.999959	6	10	MHC protein complex	CC	0.0181151
5899	GO:0032273	0.000525527	0.999902	10	25	positive regulation of protein polymerization	BP	0.0183922
325	GO:0001562	0.000528216	0.999958	6	10	response to protozoan	BP	0.0184424
5389	GO:0030852	0.000532065	0.999975	5	7	regulation of granulocyte differentiation	BP	0.0185328
9320	GO:0048519	0.000568782	0.99962	157	1051	negative regulation of biological process	BP	0.0197648
9018	GO:0046718	0.000579972	0.999834	15	50	viral entry into host cell	BP	0.0201062
3672	GO:0012501	0.000584155	0.999648	80	471	programmed cell death	BP	0.0202035
6097	GO:0032637	0.000586488	0.999886	10	27	interleukin-8 production	BP	0.0202366
8530	GO:0045309	0.00060723	0.999912	8	18	protein phosphorylated amino acid binding	MF	0.0209032
6148	GO:0032728	0.000609478	0.999926	7	15	positive regulation of interferon-beta production	BP	0.0209316
7466	GO:0042127	0.000615535	0.999634	75	437	regulation of cell proliferation	BP	0.0210903
9580	GO:0050731	0.000618087	0.999813	16	55	positive regulation of peptidyl-tyrosine phosphorylation	BP	0.0211285
11632	GO:0071621	0.000648928	0.999834	13	40	granulocyte chemotaxis	BP	0.0221313
10728	GO:0060760	0.000686255	0.999879	9	23	positive regulation of response to cytokine stimulus	BP	0.0233501
881	GO:0002700	0.00069056	0.999848	11	31	regulation of production of molecular mediator of immune response	BP	0.0234156
7814	GO:0043030	0.000691365	0.999918	7	14	regulation of macrophage activation	BP	0.0234156
7627	GO:0042509	0.000699138	0.999878	9	22	regulation of tyrosine phosphorylation of STAT protein	BP	0.0236244
5127	GO:0030155	0.000705994	0.999642	42	213	regulation of cell adhesion	BP	0.0238014
6030	GO:0032502	0.000712924	0.999515	178	1233	developmental process	BP	0.02398
2459	GO:0006915	0.000720601	0.999566	77	452	apoptotic process	BP	0.0241241
5194	GO:0030260	0.00072652	0.999787	15	51	entry into host cell	BP	0.0241241
8296	GO:0044409	0.00072652	0.999787	15	51	entry into host	BP	0.0241241
10096	GO:0051806	0.00072652	0.999787	15	51	entry into cell of other organism involved in symbiotic interaction	BP	0.0241241
10101	GO:0051828	0.00072652	0.999787	15	51	entry into other organism involved in symbiotic interaction	BP	0.0241241
1790	GO:0005576	0.000727055	0.99951	156	1039	extracellular region	CC	0.0241241
9349	GO:0048585	0.000730872	0.999578	64	363	negative regulation of response to stimulus	BP	0.0241961
9609	GO:0050790	0.000739049	0.999541	88	534	regulation of catalytic activity	BP	0.0244119
3635	GO:0010941	0.000742474	0.999563	69	397	regulation of cell death	BP	0.02447
6149	GO:0032729	0.000758536	0.999847	10	27	positive regulation of interferon-gamma production	BP	0.0249434
8599	GO:0045582	0.000762505	0.999863	9	23	positive regulation of T cell differentiation	BP	0.025018
5709	GO:0031663	0.000767456	0.999845	10	27	lipopolysaccharide-mediated signaling pathway	BP	0.0251244
8989	GO:0046638	0.000773681	0.999903	7	15	positive regulation of alpha-beta T cell differentiation	BP	0.0252719
7930	GO:0043254	0.000782348	0.99971	21	82	regulation of protein complex assembly	BP	0.0254983
7856	GO:0043123	0.000788705	0.999734	18	68	positive regulation of I-kappaB kinase/NF-kappaB signaling	BP	0.0256486
6100	GO:0032642	0.000798134	0.99982	11	32	regulation of chemokine production	BP	0.0257639
7964	GO:0043313	0.000798669	0.99998	4	5	regulation of neutrophil degranulation	BP	0.0257639
5126	GO:0030154	0.000799072	0.999471	128	838	cell differentiation	BP	0.0257639
363	GO:0001666	0.000799262	0.999687	23	95	response to hypoxia	BP	0.0257639
5660	GO:0031532	0.000819982	0.999799	12	36	actin cytoskeleton reorganization	BP	0.026374
5073	GO:0030036	0.00082264	0.999627	31	143	actin cytoskeleton organization	BP	0.0264017
2780	GO:0008064	0.000829676	0.999797	12	35	regulation of actin polymerization or depolymerization	BP	0.0265117
5379	GO:0030832	0.000829676	0.999797	12	35	regulation of actin filament length	BP	0.0265117
9649	GO:0050855	0.000832893	0.999921	6	11	regulation of B cell receptor signaling pathway	BP	0.0265568
6559	GO:0034122	0.000862572	0.999889	7	15	negative regulation of toll-like receptor signaling pathway	BP	0.0274436
5968	GO:0032403	0.000871394	0.999565	39	194	protein complex binding	MF	0.0276428
6105	GO:0032649	0.000877628	0.999799	11	32	regulation of interferon-gamma production	BP	0.0276428
3411	GO:0010562	0.000879029	0.999519	51	280	positive regulation of phosphorus metabolic process	BP	0.0276428
8779	GO:0045937	0.000879029	0.999519	51	280	positive regulation of phosphate metabolic process	BP	0.0276428
6079	GO:0032607	0.000880118	0.999883	7	16	interferon-alpha production	BP	0.0276428
6103	GO:0032647	0.000880118	0.999883	7	16	regulation of interferon-alpha production	BP	0.0276428
9881	GO:0051279	0.000883753	0.999916	6	11	regulation of release of sequestered calcium ion into cytosol	BP	0.0276979
9467	GO:0048856	0.000887889	0.999395	167	1149	anatomical structure development	BP	0.0277683
4620	GO:0019220	0.000892052	0.999472	68	399	regulation of phosphate metabolic process	BP	0.0278392
13345	GO:1902531	0.000916098	0.99944	78	470	regulation of intracellular signal transduction	BP	0.0285291
8188	GO:0044092	0.000942328	0.999496	47	249	negative regulation of molecular function	BP	0.0292839
1812	GO:0005615	0.000950247	0.999364	135	878	extracellular space	CC	0.0294677
2877	GO:0008283	0.000958879	0.999402	86	524	cell proliferation	BP	0.0296728
5380	GO:0030833	0.000985449	0.999773	11	31	regulation of actin filament polymerization	BP	0.0303872
5577	GO:0031323	0.000986437	0.999327	161	1102	regulation of cellular metabolic process	BP	0.0303872
876	GO:0002695	0.000988168	0.999685	16	58	negative regulation of leukocyte activation	BP	0.0303872
2636	GO:0007260	0.000990946	0.999815	9	23	tyrosine phosphorylation of STAT protein	BP	0.030409
6110	GO:0032655	0.00100591	0.999838	8	19	regulation of interleukin-12 production	BP	0.0307727
5615	GO:0031401	0.00100698	0.999449	50	273	positive regulation of protein modification process	BP	0.0307727
8318	GO:0044440	0.0010143	0.999585	24	103	endosomal part	CC	0.0309321
7806	GO:0043020	0.00102116	0.999972	4	5	NADPH oxidase complex	CC	0.031028
9655	GO:0050861	0.00102167	0.999972	4	5	positive regulation of B cell receptor signaling pathway	BP	0.031028
9476	GO:0048869	0.00103018	0.99931	132	874	cellular developmental process	BP	0.031222
11956	GO:0072594	0.00104989	0.999578	23	99	establishment of protein localization to organelle	BP	0.0317538
4070	GO:0016045	0.00106599	0.999971	4	5	detection of bacterium	BP	0.0321728
9630	GO:0050818	0.00106812	0.999728	12	37	regulation of coagulation	BP	0.0321728
9823	GO:0051174	0.001073	0.99936	68	402	regulation of phosphorus metabolic process	BP	0.0322268
4764	GO:0019865	0.0010743	0.999893	6	11	immunoglobulin binding	MF	0.0322268
7236	GO:0036293	0.00108864	0.999562	23	97	response to decreased oxygen levels	BP	0.0325905
12491	GO:0097530	0.0010997	0.999679	14	47	granulocyte migration	BP	0.0328053
6268	GO:0032956	0.00110028	0.999591	20	79	regulation of actin cytoskeleton organization	BP	0.0328053
13770	GO:1904018	0.0011211	0.999622	17	64	positive regulation of vasculature development	BP	0.0333583
10830	GO:0061041	0.00112814	0.999669	14	48	regulation of wound healing	BP	0.0335002
11243	GO:0070482	0.00114386	0.999528	24	103	response to oxygen levels	BP	0.0338985
12833	GO:0140029	0.0011471	0.999877	6	12	exocytic process	BP	0.0339261
3377	GO:0010468	0.00115454	0.999238	114	739	regulation of gene expression	BP	0.0340747
879	GO:0002698	0.00115676	0.99975	10	28	negative regulation of immune effector process	BP	0.0340747
762	GO:0002468	0.00116268	0.999967	4	5	dendritic cell antigen processing and presentation	BP	0.0341123
827	GO:0002604	0.00116268	0.999967	4	5	regulation of dendritic cell antigen processing and presentation	BP	0.0341123
5613	GO:0031399	0.00117468	0.999302	66	386	regulation of protein modification process	BP	0.0343955
2447	GO:0006898	0.00118242	0.999557	20	80	receptor-mediated endocytosis	BP	0.0344888
6914	GO:0035325	0.00118256	0.999919	5	8	Toll-like receptor binding	MF	0.0344888
6023	GO:0032493	0.00119771	0.999966	4	5	response to bacterial lipoprotein	BP	0.0346558
11186	GO:0070339	0.00119771	0.999966	4	5	response to bacterial lipopeptide	BP	0.0346558
11446	GO:0071220	0.00119771	0.999966	4	5	cellular response to bacterial lipoprotein	BP	0.0346558
11447	GO:0071221	0.00119771	0.999966	4	5	cellular response to bacterial lipopeptide	BP	0.0346558
7975	GO:0043331	0.00120223	0.999797	8	20	response to dsRNA	BP	0.0347182
8766	GO:0045921	0.00120891	0.999795	8	20	positive regulation of exocytosis	BP	0.0348428
11634	GO:0071624	0.00121973	0.999916	5	8	positive regulation of granulocyte chemotaxis	BP	0.0348908
12084	GO:0090022	0.00121973	0.999916	5	8	regulation of neutrophil chemotaxis	BP	0.0348908
12085	GO:0090023	0.00121973	0.999916	5	8	positive regulation of neutrophil chemotaxis	BP	0.0348908
816	GO:0002580	0.00122007	0.999965	4	5	regulation of antigen processing and presentation of peptide or polysaccharide antigen via MHC class II	BP	0.0348908
8964	GO:0046597	0.0012589	0.999913	5	8	negative regulation of viral entry into host cell	BP	0.0359312
2851	GO:0008219	0.0012781	0.999196	84	513	cell death	BP	0.0364086
5897	GO:0032271	0.00131534	0.999656	12	37	regulation of protein polymerization	BP	0.0373969
12760	GO:0101002	0.00132425	0.999563	16	59	ficolin-1-rich granule	CC	0.0375776
6121	GO:0032677	0.00132731	0.999735	9	25	regulation of interleukin-8 production	BP	0.0375918
9533	GO:0050663	0.00134093	0.999521	18	71	cytokine secretion	BP	0.0379045
5076	GO:0030041	0.0013993	0.999631	12	37	actin filament polymerization	BP	0.0394785
5759	GO:0031904	0.00142033	0.999899	5	8	endosome lumen	CC	0.0399951
10380	GO:0060055	0.00142737	0.99984	6	12	angiogenesis involved in wound healing	BP	0.0401163
812	GO:0002576	0.00143691	0.999544	15	53	platelet degranulation	BP	0.0403076
4161	GO:0016310	0.00146252	0.999086	79	484	phosphorylation	BP	0.0409477
9751	GO:0051050	0.00147368	0.999202	45	242	positive regulation of transport	BP	0.0411818
5894	GO:0032268	0.00148196	0.99906	85	524	regulation of cellular protein metabolic process	BP	0.0413347
4919	GO:0021854	0.00149545	1	3	3	hypothalamus development	BP	0.0415547
794	GO:0002526	0.0014955	0.999481	17	64	acute inflammatory response	BP	0.0415547
3275	GO:0009897	0.00151274	0.999403	21	88	external side of plasma membrane	CC	0.0419542
513	GO:0001934	0.00152383	0.999173	45	245	positive regulation of protein phosphorylation	BP	0.0421823
6093	GO:0032632	0.00153019	1	3	3	interleukin-3 production	BP	0.0422786
6086	GO:0032615	0.00153549	0.99973	8	20	interleukin-12 production	BP	0.0423457
229	GO:0000977	0.00155927	0.999311	26	122	RNA polymerase II regulatory region sequence-specific DNA binding	MF	0.0428406
247	GO:0001012	0.00155927	0.999311	26	122	RNA polymerase II regulatory region DNA binding	MF	0.0428406
784	GO:0002513	0.00156872	1	3	3	tolerance induction to self antigen	BP	0.0428937
6081	GO:0032609	0.00156951	0.999607	11	34	interferon-gamma production	BP	0.0428937
5068	GO:0030029	0.00156996	0.999225	34	169	actin filament-based process	BP	0.0428937
5834	GO:0032088	0.00158665	0.999719	8	20	negative regulation of NF-kappaB transcription factor activity	BP	0.0432693
2570	GO:0007155	0.00160582	0.999024	68	407	cell adhesion	BP	0.0437111
288	GO:0001228	0.0016111	0.999375	20	86	transcriptional activator activity, RNA polymerase II transcription regulatory region sequence-specific binding	MF	0.0437738
511	GO:0001932	0.0016151	0.999055	58	336	regulation of protein phosphorylation	BP	0.0438015
658	GO:0002244	0.00163945	0.99959	11	33	hematopoietic progenitor cell differentiation	BP	0.0443797
8727	GO:0045824	0.00167183	0.99975	7	16	negative regulation of innate immune response	BP	0.0450987
8607	GO:0045597	0.00167451	0.9991	43	229	positive regulation of cell differentiation	BP	0.0450987
7835	GO:0043085	0.00167521	0.999002	62	360	positive regulation of catalytic activity	BP	0.0450987
11537	GO:0071396	0.00169693	0.999221	28	132	cellular response to lipid	BP	0.0456
7965	GO:0043315	0.0017114	1	3	3	positive regulation of neutrophil degranulation	BP	0.0458213
13356	GO:1902565	0.0017114	1	3	3	positive regulation of neutrophil activation	BP	0.0458213
8988	GO:0046637	0.00172135	0.999686	8	21	regulation of alpha-beta T cell differentiation	BP	0.046004
8303	GO:0044421	0.00172772	0.998816	139	923	extracellular region part	CC	0.0460903
5388	GO:0030851	0.00174784	0.999796	6	12	granulocyte differentiation	BP	0.0465425
535	GO:0001961	0.00175317	0.999679	8	21	positive regulation of cytokine-mediated signaling pathway	BP	0.0466002
1872	GO:0005768	0.0017652	0.999113	35	176	endosome	CC	0.0468352
6278	GO:0032970	0.0017822	0.999286	21	89	regulation of actin filament-based process	BP	0.0472011
7542	GO:0042327	0.00178585	0.999015	46	254	positive regulation of phosphorylation	BP	0.0472125
4996	GO:0022610	0.00185231	0.998867	68	409	biological adhesion	BP	0.0488818
1931	GO:0005884	0.001856	0.999657	8	21	actin filament	CC	0.0488913
8641	GO:0045646	0.00186007	0.999717	7	16	regulation of erythrocyte differentiation	BP	0.048911
