# Supplementary material for: Transcriptional Signatures of Tau and Amyloid Neuropathology
Source: Cell Rep. 2020 Feb 11;30(6):2040–2054.e5. doi: 10.1016/j.celrep.2020.01.063 (PMC7016505; doi:10.1016/j.celrep.2020.01.063)
Supplement: Table S7. Statistics for rTg4510 Genotype-Associated Genes in the TAU Model from the Mouseac Dataset, and for Genes Progressively Altered in rTg4510, in the TAU and TAS10 Models from the Mouseac Dataset, Related to Figures 2, 3, 4, and 5 [file mmc8.xlsx]

## Sheet: rTg4510 genotype in mouseac TAU
	Genotype t	Genotype coef	Genotype p	Age F	Age coef	Age p	Interaction F	Interaction coef	Interaction p
Mapt	5.59197	476.976	1.79e-05	0.853268	-85.801	0.481259	0.875334	-294.301	0.473276
Gpr17	4.48739	3.12859	0.000225292	28.2768	-6.36247	2.15e-07	1.87021	2.90582	0.172946
Padi2	3.36687	7.53518	0.00306679	7.21572	11.9776	0.00181061	11.8475	15.8972	0.000197591
Homer2	-3.04409	-5.04621	0.00640636	3.2985	-2.73257	0.0414954	1.32412	-6.01022	0.299309
Grb14	3.00401	17.5425	0.00701228	9.26171	-13.3274	0.00048023	2.58836	16.1259	0.0868079
Tspan2	2.84595	19.291	0.00998641	4.6726	-22.0317	0.0124413	1.17112	-20.6517	0.349891
Irf9	2.69883	3.17373	0.0138132	3.38555	3.29106	0.0382973	10.4959	10.8888	0.00038432
Nkain1	2.62645	13.9861	0.016173	2.53808	-3.1661	0.0855866	1.54479	2.76988	0.239321
Mlec	2.56144	5.65116	0.018613	1.29689	3.32564	0.302946	0.69738	2.83363	0.566375
Neu4	2.55949	1.16238	0.0186912	8.45561	0.247334	0.000793843	2.94265	2.71347	0.0627293
Opalin	2.48947	8.71946	0.021716	9.23661	-10.3758	0.000487626	1.35477	-0.913632	0.290118
Rhou	2.43851	2.72102	0.0241994	3.44845	0.149482	0.0361532	1.43153	0.800303	0.26836
Efcab6	-2.41868	-1.75043	0.0252351	0.600902	-1.2971	0.621923	1.57377	-2.43585	0.232435
Smad3	-2.39568	-5.31565	0.0264888	0.367877	2.63697	0.776966	1.58503	-2.90424	0.229815
Slc29a3	2.39015	1.92134	0.0267985	3.46283	3.69499	0.0356816	5.2201	5.62341	0.00974307
Ddn	-2.3545	-182.851	0.0288782	0.327167	-81.8821	0.805716	4.27727	-226.335	0.0201456
Prr18	2.35448	9.27569	0.0288791	2.34107	-7.32405	0.103946	1.0501	-14.7932	0.39598
Fbxo32	2.28367	1.23977	0.0334597	3.49125	2.26409	0.0347688	0.611813	0.435994	0.616555
Mal	2.27585	52.4816	0.0340045	8.82509	-128.084	0.000628567	1.32555	-108.704	0.298875
Mpeg1	2.25058	24.7528	0.0358214	5.8221	57.4554	0.00498324	135.685	120.333	4.5e-12
Cd84	2.18029	7.72206	0.0413541	5.17211	16.9414	0.00827962	90.7547	38.4766	1.15e-10
Fam84a	-2.10774	-8.20459	0.0478706	0.401045	-5.53306	0.75377	3.80614	-14.9606	0.029627
Tef	-2.09049	-44.3287	0.0495507	0.77286	7.1104	0.522756	2.49957	-136.701	0.0943205
Sfrp5	2.08444	2.73986	0.050152	0.899036	1.89429	0.458998	0.909602	4.3132	0.457057
Alox12b	-2.05767	-1.09038	0.0528948	0.870497	0.309999	0.472765	2.04195	-2.88803	0.146133
Lgi3	2.05223	10.4952	0.0534687	2.18242	-13.9389	0.121795	1.08387	-24.4711	0.382543
Fgf14	-1.95565	-2.12009	0.0646218	4.6187	-2.40086	0.0130123	2.14268	-4.78951	0.132519
Creld2	1.93471	2.65169	0.0672976	4.01184	-2.04138	0.0218495	0.875695	-1.145	0.473103
Ccl6	1.93134	4.14502	0.0677366	4.19425	9.36277	0.0186496	14.6358	20.525	5.78e-05
Ninj2	1.91393	2.55856	0.0700488	2.49404	0.824783	0.0893655	1.15338	3.13897	0.356294
Fig4	-1.85213	-1.18111	0.0788262	5.87599	-3.33401	0.00478296	3.40425	0.315258	0.0417057
Crhbp	-1.82335	-5.4721	0.0832324	2.04978	-9.98474	0.139228	2.17906	-8.18958	0.127946
Sec14l1	-1.81221	-13.7031	0.0849949	0.166052	-5.48791	0.917994	1.4068	-2.36973	0.275175
Dnajc3	1.80237	4.22877	0.0865797	2.46455	6.22996	0.0919955	4.05253	17.354	0.0241668
Xk	-1.77268	-0.889832	0.0915136	2.22851	-1.61324	0.116295	8.84175	-2.71607	0.000936672
Fgf5	-1.73383	-0.521128	0.0983369	2.07618	-0.775234	0.135558	0.197538	-0.267977	0.896617
Rilpl1	-1.72741	-5.29696	0.0995059	0.0441101	0.337718	0.987313	1.70071	-11.6106	0.204654
Ldlr	1.70977	1.18305	0.10278	0.876023	-0.715882	0.470069	0.847803	-3.08504	0.486699
Sfpq	-1.69433	-19.8793	0.105719	2.0063	23.5489	0.145504	2.19555	-41.7711	0.125929
Dpf1	-1.68518	-6.96756	0.107496	0.980923	-5.79504	0.42155	1.64553	-11.6975	0.216271
Sertad4	-1.67574	-1.34983	0.109353	1.77251	-2.23807	0.184798	2.7193	-2.86286	0.0768954
B3gat1	-1.64127	-13.2042	0.116375	0.989333	-18.7804	0.417872	3.64162	-32.6751	0.034028
Pdia4	1.57032	4.28599	0.132027	3.15439	7.17994	0.0474443	4.45491	23.1085	0.0174898
Adam8	1.55054	1.22654	0.136692	3.1607	2.79	0.0471655	0.603448	2.3449	0.621648
Fgf10	-1.50041	-1.09813	0.149129	0.318893	-0.418758	0.811583	2.41462	-1.58628	0.102178
Stat5b	1.49462	1.42391	0.150625	0.384606	0.2494	0.765235	1.0564	0.555297	0.393438
Capn1	1.44908	0.498477	0.162815	0.881582	-0.483178	0.467373	0.487453	-0.466848	0.695522
Tle1	-1.43704	-4.1936	0.166169	0.418569	2.54523	0.741627	5.48038	-4.26652	0.00805173
Mpped1	-1.42753	-15.6919	0.168855	2.05328	-32.7652	0.138735	1.0073	-28.7379	0.413688
Susd5	1.42499	0.294594	0.16958	0.252499	-0.161768	0.858614	1.30498	-0.00694642	0.305203
Pak6	-1.40499	-2.39991	0.175367	0.982365	-2.62317	0.420917	0.589796	-4.3559	0.630029
Bbs1	-1.39787	-1.013	0.177464	1.02302	-1.69123	0.403448	1.4379	-2.67382	0.266631
Klhl29	-1.39087	-0.993335	0.179548	0.837335	-0.291706	0.489238	2.2054	-3.36284	0.124741
Tmco5	-1.38372	-0.921491	0.181695	1.60541	-1.8105	0.219624	0.14972	0.196978	0.92844
Blnk	1.3541	1.11273	0.190809	3.98353	3.41639	0.0223977	12.3955	7.67063	0.000153009
Banp	-1.34736	-2.36138	0.192932	0.632198	-1.41105	0.602822	1.3473	-9.85467	0.292328
Bmp2	1.31847	0.33651	0.202248	0.733706	-0.387768	0.544084	1.03747	-0.801173	0.401129
Gfod1	-1.30723	-4.01738	0.205963	1.82701	-0.351065	0.174732	1.76028	-11.8779	0.192855
Doc2b	-1.26589	-6.90289	0.2201	0.323632	-2.22987	0.808222	4.53395	-23.7615	0.0164351
Traf4	1.26171	0.503803	0.221569	4.4682	0.0961178	0.0147637	4.4969	3.2087	0.0169205
Lef1	1.2524	1.76695	0.224873	0.725022	-1.5174	0.548914	0.472667	-2.65423	0.705348
Ptprn2	-1.229	-6.74123	0.233335	4.72331	-21.9022	0.0119291	3.77384	-26.0842	0.0304387
Zfp386	-1.20312	-1.71145	0.242979	1.36969	0.664328	0.280737	4.93954	-0.84413	0.0120217
Wnt7a	1.19621	0.406045	0.245606	0.829034	-0.32277	0.493442	2.34726	-0.994704	0.108915
Calr	1.1874	15.8891	0.248981	3.75958	-35.8283	0.0273008	0.246702	26.415	0.862531
Smpdl3b	-1.16386	-0.151081	0.258178	16.3624	1.1439	1.31e-05	2.11232	0.828397	0.136472
Doc2a	-1.16264	-2.91101	0.258662	1.81358	-5.49086	0.177157	1.86995	-5.80487	0.172992
P4ha2	1.14636	1.85338	0.265179	3.43002	1.1337	0.0367677	0.329069	-0.37992	0.804391
Stmn4	1.08707	17.1285	0.289935	5.37454	-70.7832	0.00705026	2.3274	-31.3232	0.110993
Usp21	-1.08151	-1.32925	0.292339	2.58569	-3.62333	0.0816933	3.17959	-2.21769	0.0507647
Grk5	-1.06772	-0.410887	0.298366	0.33618	-0.378907	0.799333	0.355123	-1.09972	0.786053
Znrf1	-1.06292	-4.36766	0.300485	1.28984	-5.53394	0.305188	2.07753	-24.3328	0.141158
Hspa5	1.05798	20.719	0.302675	0.869949	-9.32075	0.473033	0.568983	70.624	0.642973
Manf	1.05144	6.10733	0.305594	1.7564	-5.95968	0.187888	0.586074	22.8723	0.632329
Fry	-1.03808	-3.5493	0.311622	1.30451	-3.59166	0.300542	4.03132	-15.5189	0.0245902
Eif4e2	-1.02377	-1.42901	0.318167	0.609551	1.29279	0.616598	0.208291	0.139403	0.889248
Rps6ka2	-1.02098	-1.13539	0.319456	1.84146	-1.96847	0.172162	1.2233	-3.38725	0.331723
Lamc2	-1.01284	-0.695461	0.323236	0.901497	-1.08037	0.457828	1.7852	-0.102492	0.188136
Camk1g	-0.999056	-1.50801	0.329702	3.97727	-6.85659	0.0225209	1.04431	-1.98003	0.398335
Sdf2l1	0.998035	2.12107	0.330185	2.30773	2.14579	0.107451	1.31814	10.1267	0.301138
Doc2g	0.994706	0.285154	0.331762	7.2337	-0.948017	0.00178823	2.80339	-0.899972	0.0711876
Chgb	-0.978964	-24.4033	0.339292	1.6064	-60.98	0.219399	1.33495	22.2666	0.296028
Cacna2d2	0.977968	2.94926	0.339772	0.913176	-2.99703	0.452316	0.919839	-7.67388	0.452315
Atp10a	0.977323	0.306017	0.340083	0.337077	-0.360695	0.798698	0.667779	0.561284	0.583336
Zmym1	-0.970234	-1.94627	0.343518	0.785244	2.86008	0.516163	1.85979	-9.64447	0.174737
Ttc7b	-0.967416	-6.0968	0.34489	2.00047	-2.18297	0.146369	1.79848	-35.3356	0.185672
Sh2d3c	0.9594	1.1839	0.348813	1.36602	-2.08949	0.281817	0.767302	0.872525	0.52799
Tbr1	-0.953323	-5.71889	0.351807	0.941119	-8.49604	0.439378	0.783696	-5.71942	0.519331
Unc13c	0.925381	2.31845	0.3658	0.96283	-3.21552	0.429567	1.28841	-6.7795	0.3104
Cry1	0.887385	0.795233	0.385419	0.149793	0.143125	0.928603	0.890786	-0.421817	0.465896
Chordc1	-0.884892	-6.69566	0.38673	1.38519	3.45162	0.276228	0.837702	-20.4859	0.491712
Prph	0.875632	0.412979	0.391625	0.563023	-0.877862	0.645647	0.835643	-1.11357	0.492739
Gucy2e	0.869799	0.100832	0.39473	1.14008	0.294074	0.356982	16.2998	0.550529	3e-05
Slc36a1	0.869283	0.74548	0.395005	4.12878	-0.717716	0.0197352	1.58341	0.0962071	0.23019
Dio2	-0.837535	-1.31864	0.412189	0.112996	0.746012	0.951479	0.17272	3.3469	0.913358
Adra1d	-0.812549	-4.03957	0.426043	0.133025	0.410014	0.939247	2.11422	-6.94903	0.136221
Srf	-0.768802	-1.26289	0.450995	0.622413	-0.256442	0.608745	1.6633	-5.38498	0.212454
P4ha1	0.764156	1.37293	0.453696	2.29157	-0.445598	0.109195	0.695301	6.67881	0.567552
Polr2m	0.761836	4.99049	0.455048	1.36727	-18.1264	0.28145	0.84074	-11.0976	0.490199
Rem2	-0.757258	-1.2532	0.457725	0.948481	-3.47109	0.436027	1.13518	-0.258491	0.362986
Cbln2	0.743966	3.76606	0.465549	0.949748	-6.70056	0.435453	2.00688	-12.6965	0.15122
Ntsr1	0.729898	0.27668	0.473915	1.42331	-1.06864	0.265448	3.01296	-1.79031	0.0588836
Tbata	-0.71717	-2.47894	0.481562	0.553274	-3.0315	0.651858	1.98827	-4.48612	0.153998
Fosl2	-0.693991	-0.959335	0.49567	1.41175	-0.225861	0.268672	0.318491	1.08555	0.81186
Fras1	-0.681386	-0.147399	0.503442	2.73808	-0.597113	0.0704606	0.088122	-0.314916	0.965595
C130060K24Rik	-0.662768	-0.0840436	0.515045	0.791082	-0.165771	0.513081	0.0284116	-0.109652	0.993298
Fus	-0.652743	-16.4277	0.521355	4.36444	86.3334	0.0161204	3.13085	-163.88	0.0530042
Sec14l3	-0.644259	-0.44699	0.526728	0.731447	-0.796834	0.545336	1.23311	0.500177	0.328417
Esyt2	-0.630829	-0.896706	0.535295	1.59366	-0.606564	0.222318	0.84386	-1.2295	0.48865
Npas2	-0.613753	-0.828053	0.546297	1.32129	-1.699	0.295312	0.758479	-0.477577	0.532704
Qrfpr	0.607492	0.360941	0.55036	0.909728	-1.17109	0.453937	0.954928	-0.0715732	0.436416
Zbtb40	0.600497	0.240989	0.55492	2.93797	-0.460517	0.0581827	0.669483	-0.976415	0.582349
Ush2a	0.589367	0.0206951	0.562214	1.00435	-0.00739564	0.411381	0.249138	0.00669133	0.860821
Ppm1f	0.565171	0.516855	0.578243	2.33136	0.378465	0.104954	1.1337	-3.36474	0.363536
Trib2	0.53465	0.423276	0.598786	13.7835	-5.29366	4.21e-05	0.134557	1.26217	0.938089
Phlda1	0.475191	0.590291	0.639799	1.63409	-3.34684	0.213192	2.4542	2.52944	0.0984318
Rims2	-0.467956	-0.529887	0.644875	4.00058	-1.90474	0.0220658	2.21567	-3.98039	0.123516
Nrsn1	-0.37763	-5.95497	0.709684	2.24061	-41.612	0.114895	2.73076	-40.0963	0.0760892
Tmtc4	0.373557	0.367586	0.712664	0.279348	-1.02905	0.839638	0.636605	-3.39375	0.601655
Rhobtb2	-0.37254	-0.77038	0.71341	1.63338	-4.99902	0.213347	2.91857	-6.38535	0.0641096
Ncapg2	-0.35758	-0.101869	0.724403	3.55527	1.06048	0.0328047	0.274299	-0.498784	0.8431
Col28a1	0.290451	0.0254994	0.774462	0.390171	0.121099	0.761346	3.04857	-0.215299	0.0570352
Hrh1	-0.272616	-0.279663	0.787943	0.744646	-1.86892	0.53805	2.40009	0.0436052	0.103592
Sbk1	-0.266601	-0.70175	0.792506	2.19718	-8.6122	0.120005	1.6232	-7.50529	0.221169
Dnajb1	0.252643	0.467059	0.803122	4.8182	-9.98496	0.0110312	2.84104	1.46549	0.0687838
Hc	0.249056	0.0505044	0.805857	0.344872	0.191077	0.793185	2.37422	1.04619	0.106163
Prnp	-0.24457	-5.9377	0.809281	1.29927	-40.0346	0.302191	2.30236	21.6619	0.113674
Spry2	-0.241955	-0.664544	0.811279	1.10169	0.954954	0.371614	0.103849	-2.57197	0.956689
Nhlrc4	0.215184	0.06319	0.831803	2.59453	-0.311694	0.0809914	0.408761	0.81785	0.748723
Ly6g6e	0.207361	0.154259	0.837825	0.919509	-1.40808	0.449353	1.00895	1.79696	0.412992
Gpr101	0.191971	0.113963	0.849701	0.344327	-0.733309	0.793569	0.473867	-1.86007	0.704548
Bbs9	-0.189975	-0.109451	0.851244	0.720465	-0.428506	0.551464	2.47348	0.797385	0.0966613
Wdr60	-0.181968	-0.111795	0.85744	0.725583	0.506	0.548601	2.2427	3.17712	0.120351
Car4	-0.17652	-1.30995	0.861661	0.135526	-0.657138	0.937681	0.936248	8.02016	0.444812
Kif1b	-0.133357	-0.991141	0.895243	4.93279	2.72916	0.0100441	2.3321	-44.2241	0.110498
Gatsl2	0.115106	0.199091	0.909509	2.14836	-3.66173	0.126038	6.02215	-10.3	0.00548278
Traf3	0.09449	0.134116	0.92566	2.9769	0.868869	0.0560717	1.03078	-3.06815	0.403879
Trak2	0.0806996	0.225514	0.936483	0.0818952	-1.75543	0.969112	5.32234	-13.6304	0.00903564
Eif2ak3	0.0648853	0.0348062	0.948909	0.0673998	-0.214842	0.976597	0.950466	-2.19133	0.438408
Xbp1	0.0606314	0.309404	0.952255	3.52506	-17.2336	0.0337163	3.07915	10.7452	0.055499
Zfhx2	0.0341221	0.0538725	0.973118	0.867186	2.35083	0.474386	1.47707	-5.30577	0.256261
Insig1	0.029382	0.12408	0.976851	1.6591	-12.7208	0.207743	1.17009	-18.9106	0.350258
Tex15	-0.0183076	-0.00174221	0.985575	1.60363	-0.0308665	0.22003	0.25983	0.0874977	0.853303
Dio3	0.00861846	0.00667268	0.993209	1.22789	0.589289	0.325635	1.1441	-0.590502	0.35969
H1f0	-0.000396283	-0.000681222	0.999688	17.395	-17.4322	8.53e-06	3.08255	-10.4849	0.0553309

## Sheet: Genotype x Age in mouseac TAU
	Genotype t	Genotype coef	Genotype p	Age F	Age coef	Age p	Interaction F	Interaction coef	Interaction p
Slc15a3	2.24437	2.73905	0.0362817	6.33142	6.81827	0.00340286	526.129	13.5369	5.86113e-17
Ptprc	2.33413	3.71685	0.0301324	5.92455	8.31463	0.00461002	437.425	17.7287	2.7618e-16
Gbp2	2.23257	2.85886	0.0371708	6.47539	7.12232	0.00306257	318.28	13.9171	3.9486e-15
Csf3r	2.26276	6.11044	0.0349345	6.91508	15.3531	0.00223425	300.681	30.2387	6.34516e-15
Ccl4	2.34664	4.44459	0.0293562	5.85082	9.47662	0.00487539	288.084	20.9123	9.06332e-15
Lcp1	2.26965	6.20324	0.034442	6.34084	15.4866	0.00337936	221.09	29.5585	8.16047e-14
Fcrls	2.05991	18.5326	0.0526605	6.33196	51.9889	0.00340152	216.608	98.8951	9.66763e-14
Fcgr4	2.2481	1.46291	0.0360045	5.6788	3.29826	0.00556194	207.397	7.06366	1.38464e-13
Laptm5	2.37332	16.2575	0.0277623	7.41339	42.5537	0.00158047	204.294	73.8653	1.56825e-13
Gbp5	2.2727	1.2194	0.0342262	6.77575	3.07667	0.00246652	192.169	5.47741	2.5981e-13
Ctse	2.29702	0.329758	0.0325476	5.23114	0.707252	0.00789849	191.225	1.57816	2.70582e-13
C3	2.2069	18.5014	0.0391732	5.52036	41.6592	0.00628873	188.843	91.8597	3.00016e-13
Icam1	2.41088	2.27262	0.0256539	6.15876	5.185	0.00386664	186.603	10.2282	3.31016e-13
Cxcl13	2.23681	4.68141	0.0368484	5.18962	10.0692	0.00816453	175.57	22.9369	5.46548e-13
Cd74	2.13239	9.85185	0.0455587	4.90366	21.6452	0.0102855	171.291	50.3414	6.69406e-13
Fyb	2.25461	4.73861	0.0355257	5.7205	11.0631	0.00538629	161.552	22.5756	1.08216e-12
C4b	2.29744	110.325	0.0325198	7.57222	286.034	0.00141873	161.251	528.984	1.0988e-12
Pdpn	2.32736	12.2985	0.0305602	5.82727	26.8404	0.00496363	154.732	57.261	1.54066e-12
Unc93b1	2.14571	12.5505	0.044352	6.64982	32.4992	0.00269934	140.538	64.7214	3.381e-12
Itgax	2.2162	5.77344	0.0384369	5.1142	12.4898	0.00867311	137.86	28.5923	3.95498e-12
Aspg	2.15352	16.8097	0.0436582	5.83601	40.7239	0.0049307	137.405	83.8076	4.06312e-12
Trim12c	2.05675	1.10872	0.052991	6.23137	2.81816	0.00366367	136.295	5.4053	4.34036e-12
Abca1	2.35871	8.10724	0.0286249	6.4056	19.7354	0.00322262	136.134	37.8601	4.38234e-12
Mpeg1	2.25058	24.7528	0.0358214	5.8221	57.4554	0.00498324	135.685	120.333	4.50203e-12
Timp1	2.45285	6.23772	0.0234747	6.16787	13.873	0.00384051	135.609	27.1539	4.52257e-12
Pld4	2.30522	6.85001	0.0319994	6.51097	16.8443	0.00298434	134.884	32.7208	4.72432e-12
Ctsh	2.45276	27.3605	0.0234795	5.78779	57.2973	0.00511553	132.883	122.469	5.3352e-12
Cxcl5	2.17602	11.4164	0.0417136	6.26747	27.4684	0.00356711	130.108	56.6788	6.33385e-12
Osmr	1.95002	5.10556	0.0653322	6.27858	14.0845	0.00353796	125.838	29.0984	8.30499e-12
Tmem176a	2.50111	19.0929	0.0211831	5.00405	40.0265	0.0094792	125.576	80.1151	8.44665e-12
Pbxip1	2.689	17.2155	0.0141134	6.6898	36.9837	0.00262292	125.397	69.5681	8.54522e-12
Ahnak	2.2139	1.89293	0.0386175	5.94761	4.72233	0.00453031	124.02	8.95248	9.34607e-12
Gfap	2.24312	565.271	0.0363746	5.57303	1248.96	0.00603624	121.353	2740.6	1.11463e-11
Gbp6	2.35066	1.9619	0.0291105	6.2013	4.2841	0.00374629	117.417	8.88933	1.45568e-11
Phyhd1	2.76053	26.2494	0.0120634	5.7963	49.8419	0.00508236	117.119	102.472	1.4859e-11
Irgm1	2.25379	3.87835	0.0355856	5.74519	8.72541	0.00528519	115.041	18.6252	1.71727e-11
Ncf2	1.97403	3.03793	0.0623515	4.6781	6.93519	0.0123846	109.245	16.9007	2.60616e-11
Cnr2	1.99868	0.224708	0.0594193	4.77255	0.526164	0.0114535	106.932	1.19743	3.09632e-11
Ptafr	2.31249	0.59847	0.0315201	6.3886	1.41934	0.003263	103.812	2.82015	3.92901e-11
Fcgr2b	2.17238	13.1506	0.0420228	5.44715	29.9851	0.00665915	103.73	65.6341	3.95419e-11
Clec7a	2.21916	34.2564	0.0382052	5.23468	74.8365	0.00787631	103.681	167.705	3.96931e-11
Fblim1	1.88279	1.7239	0.074358	5.11593	4.47156	0.00866108	101.388	9.42277	4.75016e-11
Tifab	2.40144	1.39236	0.0261695	5.96063	3.03073	0.00448595	101.129	6.24181	4.84862e-11
Mt2	2.01467	328.391	0.0575832	4.13077	455.359	0.0197011	98.4506	1873.26	6.01319e-11
Sdc4	2.54885	23.5289	0.019124	4.58334	40.2242	0.0134024	98.3351	102.765	6.07001e-11
Plek	2.17614	6.1948	0.0417037	5.93018	15.1847	0.00459043	96.8648	31.0482	6.84843e-11
Havcr2	2.19713	1.63364	0.0399619	7.11395	4.25932	0.00194324	94.2594	8.19158	8.51748e-11
Gbp3	2.61355	4.61481	0.016632	6.16671	8.81853	0.00384383	92.4631	18.1612	9.93261e-11
Cd84	2.18029	7.72206	0.0413541	5.17211	16.9414	0.00827962	90.7547	38.4766	1.15262e-10
Evi2b	2.46894	0.690354	0.0226864	5.81941	1.46679	0.0049935	90.0079	3.06458	1.2311e-10
Parp14	2.35834	0.701775	0.0286469	5.73633	1.54275	0.00532123	84.188	3.23167	2.09499e-10
Csf1r	2.53446	13.0144	0.019724	6.52	29.1514	0.00296484	82.3391	56.2783	2.49839e-10
Dnase2a	2.78708	4.65957	0.0113774	6.96369	9.03104	0.00215896	82.2247	18.0003	2.52607e-10
Naip5	1.87692	0.590034	0.0751957	5.93186	1.70606	0.0045846	81.6478	3.43725	2.67094e-10
Tgm1	2.20411	1.00025	0.0393972	5.37095	2.28499	0.00707022	78.9244	4.986	3.49307e-10
Plin4	2.5834	1.22152	0.0177525	5.49188	2.49546	0.0064301	78.5003	5.26102	3.64497e-10
Bcl3	2.48583	3.48175	0.021885	5.77571	7.17564	0.00516303	77.9168	15.1746	3.86611e-10
Apobec3	1.9468	3.63494	0.0657405	6.34618	10.1047	0.00336614	77.256	19.6394	4.13489e-10
Slc14a1	2.37861	5.57908	0.0274561	5.84042	11.3374	0.00491413	77.2109	25.0291	4.15398e-10
Cybrd1	2.21084	1.52072	0.0388599	5.15049	3.30982	0.00842419	75.9154	7.33435	4.74677e-10
Hvcn1	2.07668	3.73772	0.0509338	5.00578	8.38745	0.00946589	75.4876	19.1077	4.96287e-10
Itpripl2	2.21988	1.48013	0.0381489	6.676	3.97198	0.00264903	75.4317	6.92892	4.99189e-10
Sh3bp2	1.68186	1.30513	0.108145	3.94347	2.57147	0.0231992	74.7659	7.95496	5.35277e-10
Lgals9	2.28053	3.67752	0.0336772	6.10756	8.27362	0.00401716	74.5269	17.5761	5.48934e-10
Cd86	2.41748	2.62193	0.0252991	5.46977	5.37754	0.00654224	73.271	11.8537	6.27416e-10
Fcer1g	2.32063	37.2519	0.0309912	5.3941	77.4746	0.00694246	72.2912	174.904	6.97387e-10
Pdcd1	2.18119	0.940015	0.0412783	5.03347	2.07128	0.00925615	72.2487	4.6366	7.00614e-10
Arpc1b	2.48223	19.195	0.0220536	5.26264	32.3244	0.00770302	71.9048	77.7852	7.27344e-10
Apbb1ip	2.90741	2.90853	0.00870869	7.8695	6.44957	0.00116264	69.8114	10.8777	9.16874e-10
Ctla2b	1.97348	2.34742	0.0624193	4.88895	4.9392	0.0104099	69.1274	12.8436	9.90317e-10
Cxcl16	2.22844	4.21225	0.0374865	4.84814	8.69473	0.0107635	68.7203	19.9931	1.03713e-09
Vwa5a	2.23279	4.06931	0.0371535	5.94412	10.303	0.00454227	68.2033	19.2743	1.10019e-09
Pik3ap1	2.25486	1.23686	0.0355079	5.0897	2.76978	0.00884565	67.3884	5.69197	1.20848e-09
Elf4	2.36558	0.574877	0.028216	4.84143	1.17103	0.0108229	66.8824	2.50807	1.2817e-09
Cd101	2.22872	0.172053	0.0374646	3.85874	0.296246	0.024999	64.8351	0.778402	1.63298e-09
Irgm2	2.71932	1.09328	0.013207	6.89417	2.10844	0.00226753	64.3229	4.04434	1.7369e-09
Cd33	2.28318	3.17995	0.0334933	8.92112	9.45103	0.000592071	64.2373	13.8111	1.75497e-09
Lair1	2.75868	6.19865	0.0121127	7.15107	13.6936	0.00189367	64.151	24.3865	1.77342e-09
Slc7a2	1.9076	2.76798	0.0709069	4.44618	7.20237	0.0150409	63.6138	15.054	1.89318e-09
Gpr34	2.25384	5.36997	0.0355819	9.78603	16.8057	0.000350767	63.5005	25.2828	1.91959e-09
Adamtsl3	2.03684	0.920736	0.0551216	5.89451	2.3176	0.0047162	63.1072	4.68377	2.01445e-09
Itgb2	2.19486	4.97479	0.0401468	5.74101	11.7163	0.00530216	62.0967	24.2163	2.28318e-09
Samsn1	1.94985	1.50388	0.0653535	6.34577	4.13898	0.00336715	62.0345	8.1733	2.30101e-09
Xdh	1.66978	0.583934	0.110541	5.45049	1.9519	0.00664177	61.753	3.80376	2.38354e-09
Prdx6	2.27058	155.381	0.0343762	4.62762	280.786	0.0129158	60.958	741.244	2.63511e-09
Csf1	2.34055	5.34763	0.0297318	7.17242	13.2326	0.00186579	60.5874	22.7278	2.76244e-09
Flnc	2.20784	1.29089	0.0390989	5.41313	2.94722	0.00683938	60.3066	6.25164	2.86347e-09
Myo1f	2.31087	3.39264	0.0316259	6.73318	8.42519	0.00254266	59.8671	15.3341	3.03001e-09
Nfkb2	2.12693	0.822547	0.0460618	4.56356	1.67902	0.0136262	59.4964	4.27671	3.17896e-09
Apoe	2.33556	3316.58	0.0300425	5.66161	7255.7	0.00563617	59.2778	15012.1	3.27059e-09
Hck	2.3361	1.54796	0.0300089	6.80907	3.54415	0.00240867	57.4641	7.38438	4.15582e-09
Clu	2.22592	340.846	0.0376804	4.81985	695.16	0.0110163	56.9294	1596.5	4.46575e-09
Mmp19	2.22277	1.08962	0.0379236	8.91609	2.8669	0.000593926	56.8212	4.77143	4.53155e-09
Ms4a6c	2.13534	3.198	0.0452883	5.17619	7.30653	0.00825262	56.8144	16.2244	4.53572e-09
Gpam	2.2776	5.88512	0.0338818	5.53658	14.4456	0.00620977	55.7694	26.7338	5.231e-09
S100a1	2.71926	80.9994	0.0132089	5.76867	136.998	0.00519091	55.6899	307.266	5.28859e-09
Runx1	1.72953	0.410213	0.0991189	5.54618	1.19366	0.00616356	55.385	2.6123	5.51604e-09
Abca9	2.18112	1.31265	0.0412841	5.96988	3.3111	0.00445474	55.2093	6.52857	5.6521e-09
Ggta1	1.845	3.20728	0.079899	5.01064	8.61917	0.00942874	54.4389	18.8777	6.2947e-09
Cd52	2.16752	50.3727	0.0424391	4.88504	109.095	0.0104432	54.3468	248.302	6.37678e-09
Lag3	2.21099	15.3905	0.0388477	5.4087	33.9644	0.00686323	53.9519	73.4079	6.74281e-09
Ly9	2.19852	2.41673	0.0398484	5.17829	5.39066	0.00823879	53.728	11.6648	6.96079e-09
Gimap3	2.25526	0.516357	0.035478	5.84059	1.17679	0.00491352	53.1411	2.43617	7.57025e-09
Fas	1.8968	2.04789	0.0723907	4.16961	4.05165	0.0190504	53.0996	10.7894	7.61561e-09
Cd48	2.21586	6.18015	0.0384631	5.14484	13.4843	0.00846245	52.7855	29.6237	7.96855e-09
A2m	2.19887	14.7294	0.0398203	4.82536	30.8233	0.0109665	51.2503	70.4292	9.97856e-09
Il21r	2.28776	1.02493	0.0331778	8.74116	3.08458	0.000662489	50.9013	4.70423	1.0511e-08
Cd68	2.11976	21.8119	0.0467302	5.09136	50.2884	0.00883384	49.7006	111.636	1.26002e-08
Vim	2.17021	169.288	0.0422078	4.93521	369.351	0.0100243	49.5762	824.902	1.2842e-08
Ctss	2.16098	177.128	0.0430044	5.52814	411.332	0.00625075	49.3918	865.636	1.321e-08
Gldn	2.29042	1.06095	0.0329958	5.24399	2.23731	0.00781815	49.1687	4.78037	1.3671e-08
Srgn	2.28422	11.7298	0.0334215	4.30331	21.1367	0.0169831	48.927	57.4694	1.41909e-08
H2-Ob	2.5516	1.10728	0.0190112	5.99662	2.3588	0.00436584	48.9212	4.83016	1.42037e-08
Cst7	2.12076	37.5895	0.046636	4.7618	81.8755	0.0115556	48.7309	187.002	1.4629e-08
Hexb	2.0665	71.9014	0.051976	5.45554	174.077	0.00661555	47.8014	371.18	1.69218e-08
Tmco4	1.63713	0.738937	0.117243	4.61077	2.15862	0.0130987	47.6232	4.64562	1.74058e-08
Cx3cr1	2.16533	12.5838	0.0426273	6.45256	32.5995	0.00311396	47.152	61.2876	1.8762e-08
Tec	1.1881	0.508439	0.248711	4.04314	1.92011	0.0212604	47.0258	4.39288	1.91448e-08
Car5b	2.60939	1.13654	0.0167825	7.9009	2.84224	0.0011387	46.8942	4.19546	1.95534e-08
Klhl6	2.4592	1.5418	0.0231605	5.14928	3.10365	0.00843236	46.7807	6.28352	1.99137e-08
Grn	2.29196	18.1239	0.0328905	5.74019	41.4275	0.00530551	46.4993	83.4159	2.08395e-08
Sat1	2.28733	46.2762	0.0332073	5.33333	83.9096	0.00728333	46.2246	210.304	2.17899e-08
Hpgds	1.78843	3.10671	0.0888671	6.81746	9.73639	0.00239433	45.5835	18.9089	2.4202e-08
Serpina3n	2.09518	129.595	0.0490881	4.80286	283.574	0.0111712	45.4324	652.752	2.48131e-08
C3ar1	2.22781	2.10839	0.0375346	5.47629	4.69147	0.00650892	45.3559	9.95555	2.51292e-08
Il2rg	2.58723	1.76671	0.0176063	5.90465	2.98871	0.00468004	45.1472	7.14158	2.6014e-08
Tgfbr1	2.05057	3.8628	0.0536449	7.65292	11.9516	0.00134359	45.0599	19.3349	2.63946e-08
Mt1	1.98744	389.568	0.0607409	4.00134	586.92	0.0220512	45.0465	2159.14	2.64536e-08
Il10ra	2.29267	1.31867	0.0328424	4.54056	2.57938	0.0138914	44.9172	6.02209	2.70299e-08
Arhgap30	2.13155	0.942916	0.0456352	6.41788	2.46792	0.0031938	44.8295	4.38707	2.74288e-08
Gngt2	2.11595	8.56028	0.0470884	6.74147	21.3188	0.00252764	44.6874	42.0134	2.80894e-08
Zmynd15	3.00804	0.676232	0.00694893	5.51602	1.10669	0.00631007	44.6835	2.27509	2.8108e-08
Fcgr3	2.05849	17.568	0.0528091	5.41782	40.0225	0.00681418	44.6397	92.4601	2.8315e-08
Tlr13	2.21449	1.10075	0.0385716	5.61559	2.45611	0.00584024	44.5566	5.14358	2.87132e-08
Oasl2	2.21339	3.1037	0.0386583	7.97709	8.49326	0.00108284	44.4286	14.3818	2.93385e-08
Lox	2.07903	0.836592	0.0506961	4.77748	1.8092	0.0114071	44.1812	4.26654	3.0591e-08
Vav1	2.22821	1.96048	0.0375039	5.07113	4.10878	0.00897901	43.7497	9.23428	3.29209e-08
Irf8	2.36111	4.30774	0.0284817	5.51778	9.57858	0.00630141	43.5484	19.7144	3.40751e-08
Tfcp2l1	1.205	0.413285	0.242268	5.56713	1.90812	0.00606393	42.7084	3.6753	3.94052e-08
Fam46c	2.03583	1.87473	0.0552309	5.26675	4.62551	0.00767794	42.6344	9.57915	3.99183e-08
Nckap1l	2.29345	3.28385	0.0327893	5.21646	6.99719	0.00799149	42.6147	15.311	4.0056e-08
Ikzf1	2.12284	1.01398	0.0464414	5.93654	2.51691	0.00456839	42.0867	4.66171	4.39513e-08
Tnfrsf1a	2.19945	7.09706	0.0397735	4.90647	14.1894	0.010262	40.7273	34.0487	5.60822e-08
Tmem176b	2.35793	34.6493	0.0286715	4.71294	65.7148	0.0120319	40.6132	156.806	5.72596e-08
Kcnk6	2.34402	0.678348	0.0295174	6.57177	1.70803	0.00285569	40.6061	2.98816	5.73343e-08
Tlr4	2.35463	0.682089	0.0288701	5.13937	1.38452	0.00849965	40.085	3.24892	6.30833e-08
Cd53	1.96193	7.81364	0.063838	5.34212	19.2026	0.00723294	39.1583	41.4956	7.49707e-08
Cmtm3	1.96094	5.03327	0.0639618	4.81559	11.2051	0.0110549	39.0084	26.8609	7.71208e-08
Aqp4	2.41631	42.8932	0.0253619	4.84055	76.066	0.0108306	38.8861	179.238	7.89241e-08
Irf5	2.52048	2.29898	0.0203238	5.74565	4.81899	0.0052833	38.4874	9.62118	8.51421e-08
Tmem119	1.85365	3.69683	0.0785991	6.49689	10.0342	0.00301503	38.4355	22.79	8.59903e-08
Ncf4	2.57901	2.60334	0.0179215	4.96454	4.56867	0.00978801	38.4348	10.4044	8.60019e-08
Ptgs1	2.65781	3.27947	0.0151073	10.314	9.45857	0.000258078	38.3409	13.7017	8.75627e-08
BC026585	2.91221	7.80121	0.00861575	6.75871	15.0537	0.0024967	38.2562	27.8571	8.89974e-08
Cxcr4	1.70861	1.69779	0.102997	3.6574	3.60047	0.0299163	37.9274	10.4015	9.48195e-08
H2-Q4	2.0429	3.72422	0.0544652	6.32812	10.9084	0.00341112	37.7652	17.8656	9.78486e-08
Capg	2.06988	11.833	0.0516271	4.97457	27.5385	0.00970859	37.6765	58.8431	9.95494e-08
Tnfaip8l2	2.8035	2.95589	0.0109718	6.22708	5.57844	0.00367533	37.5299	11.7179	1.02436e-07
Ptpn6	2.36723	6.29019	0.0281189	4.99239	12.7496	0.00956921	37.4192	28.9004	1.04677e-07
Aim2	1.17145	2.00945	0.255185	5.69127	9.16163	0.00550879	37.4062	16.6773	1.04944e-07
Ifitm3	2.22647	32.5056	0.0376379	5.20344	70.5181	0.00807492	37.2093	151.78	1.09078e-07
Tgif1	2.33227	3.01251	0.0302496	5.95244	6.82369	0.00451378	36.4171	12.9955	1.27651e-07
Ifit3	2.18227	5.21939	0.0411875	7.63342	13.209	0.00136134	36.2998	24.3012	1.30691e-07
Hcls1	2.44824	2.96402	0.0237057	6.45615	6.70065	0.00310581	36.0864	12.3619	1.36432e-07
Gpr84	2.48933	1.48905	0.0217227	5.96813	3.2143	0.00446064	35.9406	6.10878	1.40516e-07
Dock2	1.81487	0.985721	0.0845722	4.89781	2.48846	0.0103348	35.6881	5.99466	1.47914e-07
Naip2	2.18149	0.766079	0.041253	5.44386	1.83376	0.00667636	35.6507	3.53818	1.49046e-07
Hsd3b7	2.41997	4.33562	0.0251667	4.70726	8.27463	0.0120887	35.413	18.8793	1.56474e-07
Gcnt1	1.49628	0.621285	0.150196	6.82062	2.21916	0.00238895	35.2524	4.1259	1.61726e-07
Cd9	2.25332	123.549	0.0356202	4.62447	223.12	0.0129498	35.1213	556.364	1.66162e-07
Tnfrsf1b	2.50923	1.51171	0.020819	4.84005	2.68453	0.0108351	35.0861	5.77633	1.67376e-07
Apobec1	2.14762	12.0486	0.0441815	5.11632	26.2586	0.00865833	34.8361	57.0712	1.76285e-07
Slc43a3	2.08637	4.35842	0.0499591	4.64984	9.32823	0.012679	34.7055	21.4314	1.81149e-07
Ccl9	1.82692	0.84071	0.082675	3.25433	1.45236	0.0432277	34.478	4.90063	1.89988e-07
Ly86	2.0441	28.8896	0.0543355	4.82299	63.0782	0.0109879	34.3766	148.739	1.94078e-07
Tlr2	2.0929	3.24672	0.0493121	4.58244	7.00614	0.0134125	34.2682	16.1758	1.98563e-07
Olfml3	2.08605	2.49875	0.0499909	5.51719	5.40864	0.00630433	34.101	12.4572	2.05712e-07
Mfsd7a	2.35949	0.498763	0.0285783	4.30542	0.968276	0.0169525	33.976	2.00035	2.11242e-07
2810459M11Rik	1.97949	4.70016	0.0616911	5.06118	11.6457	0.00905137	33.9263	25.889	2.13484e-07
Trim30a	2.39264	2.37905	0.0266587	6.96786	5.78877	0.00215262	33.7561	10.9995	2.21379e-07
Cxcl10	2.11546	3.82769	0.0471353	6.72918	9.89781	0.00254995	33.3912	19.3141	2.39418e-07
Akna	2.6583	0.723012	0.0150911	6.49814	1.52016	0.00301229	33.2717	2.6247	2.45684e-07
Abi3	2.28948	2.08405	0.0330596	4.99001	4.34959	0.00958768	33.2128	9.82315	2.48836e-07
C1qc	2.09957	118.849	0.048659	4.76611	256.742	0.0115146	32.9122	590.364	2.6565e-07
H2-K1	2.09636	31.6696	0.0489724	4.5415	67.7311	0.0138805	32.7539	153.409	2.75014e-07
Mfap3l	2.3702	4.73085	0.0279446	7.55853	13.0748	0.00143194	32.7508	20.9789	2.75203e-07
Cyba	2.34862	21.1639	0.0292353	5.75192	46.4622	0.00525796	32.7269	93.3366	2.76649e-07
Stat3	1.96421	5.71388	0.0635555	7.72729	19.2022	0.00127819	32.5437	29.0569	2.88017e-07
Slc7a7	1.97834	1.35152	0.0618306	4.74391	3.16649	0.0117275	32.5263	6.95729	2.8913e-07
Msn	2.25606	10.4421	0.0354202	4.94338	22.3307	0.00995783	32.4444	46.8985	2.94406e-07
Lpxn	2.04473	1.38458	0.0542682	5.17172	3.04426	0.00828222	31.9363	6.75062	3.29638e-07
Cd63	2.36048	151.099	0.028519	4.87978	280.904	0.0104882	31.7706	654.065	3.42126e-07
Tagln2	2.05683	4.9607	0.0529825	5.60169	10.7103	0.00590346	31.7654	24.9147	3.42528e-07
Ms4a6d	2.12168	4.00209	0.0465505	5.04324	8.82328	0.00918336	31.6941	19.2995	3.4807e-07
Dock8	1.86663	0.485396	0.0766852	5.96939	1.43621	0.00445637	31.5771	2.78984	3.57389e-07
Tlr7	2.11683	2.18459	0.0470054	5.03892	5.2499	0.00921549	31.5332	10.7907	3.6096e-07
Prrx2	1.71128	0.779827	0.102496	2.82342	1.35895	0.0649072	31.4502	5.17414	3.67812e-07
Fam111a	1.3872	0.498865	0.180646	2.65649	0.987626	0.0762519	31.1402	4.09772	3.94725e-07
Hexa	2.16807	18.8472	0.0423918	3.93425	29.0016	0.0233879	31.0327	91.9836	4.04571e-07
Ctsb	2.59346	126.526	0.0173707	4.48206	221.419	0.0145921	30.6515	509.383	4.4174e-07
Nfe2l2	2.50937	8.91754	0.0208128	4.66882	15.0866	0.0124804	30.3077	36.5564	4.78572e-07
Clec5a	2.22125	3.54333	0.0380418	6.31491	8.18554	0.00344445	29.6944	17.33	5.53096e-07
Loxl3	1.91214	1.45999	0.0702901	2.79647	2.62138	0.0666083	29.6845	7.67872	5.544e-07
Anxa4	1.87413	4.90491	0.0755972	4.31052	11.3226	0.0168787	29.502	27.1428	5.7908e-07
Irak4	2.93988	1.0132	0.00809871	5.73066	1.85	0.00534445	29.5019	3.36578	5.79105e-07
Serpine1	2.56655	0.466555	0.0184092	5.00096	0.888409	0.00950292	29.3555	1.87369	5.99794e-07
Msr1	2.04524	0.56237	0.0542131	4.51566	1.23596	0.0141851	29.245	2.8319	6.15953e-07
Aox1	2.62081	1.40918	0.0163721	6.93202	3.31594	0.0022077	28.9864	5.22628	6.55724e-07
Ctsa	2.25669	35.6081	0.035374	4.85574	68.2314	0.0106966	28.8888	162.189	6.71459e-07
Itgb5	2.30606	11.3196	0.0319436	5.88048	24.7338	0.00476667	28.8091	50.8724	6.84632e-07
S100a13	2.61414	26.6832	0.0166106	5.91578	46.8566	0.00464073	28.6377	99.7193	7.13964e-07
C1qa	2.13185	166.423	0.0456083	4.69233	353.086	0.0122392	28.4805	799.06	7.4209e-07
Add3	1.4499	7.8683	0.162587	4.51346	22.8508	0.0142114	28.4632	55.7047	7.4526e-07
Eif2ak2	2.45434	1.70108	0.0234007	9.15056	5.06896	0.000513948	28.3385	6.65056	7.68559e-07
Cyth4	1.5656	3.19601	0.133128	5.96658	9.63444	0.00446583	28.1997	19.2814	7.95474e-07
Mlph	2.47812	0.430817	0.0222476	8.41646	1.1193	0.00081398	28.0996	1.44037	8.15524e-07
Lgals3bp	2.12067	22.3473	0.0466449	4.97826	50.2453	0.00967949	28.0495	107.377	8.25762e-07
Igfbp5	2.03856	21.4018	0.0549348	6.21376	57.7536	0.00371182	27.8718	101.11	8.63308e-07
Lyn	2.37869	2.5627	0.0274515	6.10992	5.8468	0.0040101	27.4193	11.4668	9.6778e-07
Tyrobp	2.13488	170.301	0.0453309	4.80976	361.103	0.011108	27.3933	819.178	9.74198e-07
Gbp7	1.55238	0.587712	0.136252	4.08225	1.69148	0.0205485	27.3139	3.54359	9.9409e-07
Gns	2.6122	7.56598	0.0166806	3.44668	10.6074	0.0362118	27.2758	31.7707	1.0038e-06
St14	2.69306	0.720201	0.0139886	6.25891	1.46955	0.00358976	27.2738	2.66608	1.00433e-06
Cyp4v3	2.50442	1.35598	0.021034	4.47028	2.33965	0.0147378	27.2677	5.61402	1.0059e-06
Tnfaip2	2.58272	1.99525	0.0177785	4.13106	3.25159	0.0196963	27.2451	7.94259	1.0117e-06
Npl	2.07008	1.21195	0.0516072	2.04253	1.32203	0.140255	26.8948	5.97249	1.10695e-06
Tgfbr2	2.21662	2.5953	0.0384036	5.1349	5.89074	0.00853017	26.8794	11.6788	1.11137e-06
Psmb8	2.31507	6.95962	0.0313516	4.95365	13.956	0.00987504	26.6822	29.8234	1.16964e-06
Efemp1	1.66124	4.01332	0.112262	6.72811	13.7524	0.00255191	26.5861	24.5371	1.19925e-06
Liph	2.24694	0.277425	0.0360903	4.55375	0.597561	0.0137387	26.5709	1.28	1.20403e-06
Renbp	2.50447	6.21253	0.0210319	6.64006	13.6995	0.00271837	26.5678	24.1339	1.205e-06
Csf2rb	2.00551	0.817201	0.0586284	4.21366	1.78443	0.0183405	26.3479	4.1742	1.27637e-06
Cebpa	1.75013	2.71027	0.0954226	5.37946	7.22144	0.00702298	26.3309	15.3532	1.28206e-06
Sh3pxd2b	2.4147	1.36762	0.025448	3.0976	2.13109	0.0500372	26.1368	5.66422	1.34935e-06
S1pr3	2.09036	6.62892	0.0495636	4.4148	14.1083	0.0154457	25.8519	31.9236	1.45536e-06
Plin2	1.99467	3.44827	0.059888	4.29177	6.06154	0.0171514	25.8074	18.2882	1.47274e-06
P4ha3	2.71215	3.43156	0.0134164	4.11248	5.13751	0.020016	25.6656	12.287	1.52969e-06
Ntrk2	2.43217	25.261	0.0245261	4.37178	53.2482	0.0160202	25.3918	104.403	1.64677e-06
Usp18	1.85495	1.04158	0.0784054	4.46419	2.29047	0.0148138	25.3686	5.56191	1.65714e-06
Cnn3	2.17608	36.0276	0.0417085	4.65062	63.362	0.0126708	25.308	163.874	1.68457e-06
Isg15	2.54202	3.49865	0.0194066	7.42095	7.67483	0.00157233	25.3071	10.9996	1.68498e-06
Cst3	1.52208	732.213	0.143643	4.74028	1715.44	0.0117627	25.2958	4687.01	1.69019e-06
Slc39a1	2.34855	5.16592	0.0292394	3.08004	6.31509	0.0508697	25.2543	22.8606	1.70932e-06
Axl	2.93901	9.39187	0.00811441	7.50762	20.4576	0.00148221	25.2104	32.6627	1.72987e-06
Ctsc	1.90763	7.26571	0.0709018	4.12549	16.3166	0.0197916	25.1563	39.0906	1.75553e-06
Ifit1	2.224	1.02961	0.0378287	4.74799	2.00204	0.0116881	24.8728	4.57646	1.89721e-06
B2m	2.07346	297.671	0.0512609	4.57661	618.277	0.0134781	24.791	1436.86	1.94045e-06
Cd300a	1.9038	0.746231	0.0714262	7.1043	2.29737	0.00195637	24.7268	3.83593	1.97515e-06
Fam167a	2.75843	1.06051	0.0121194	5.26078	1.70922	0.00771442	24.5777	3.63541	2.05847e-06
Prss23	1.04754	5.71656	0.307344	3.4092	22.9038	0.0374755	24.5085	51.0752	2.09842e-06
Tap1	2.99414	1.09761	0.00716981	3.9723	1.65345	0.0226193	24.4775	3.27169	2.11662e-06
Naglu	1.84985	1.91768	0.0791685	3.22449	3.56479	0.0444425	24.3347	9.77893	2.20275e-06
Rtp4	2.46278	2.5954	0.0229851	4.30297	4.4341	0.016988	24.3312	11.1622	2.20489e-06
Mvp	2.56738	2.35538	0.0183762	5.87637	4.82286	0.00478158	24.1939	8.84514	2.29154e-06
Pik3cg	2.22187	0.657246	0.0379939	7.52365	1.76756	0.00146617	24.0778	3.013	2.36772e-06
Ctsz	2.05949	40.1655	0.0527038	4.52131	86.5158	0.014118	24.0467	195.584	2.38861e-06
Slfn5	0.903233	0.429709	0.377153	2.26599	1.69799	0.112017	23.8431	4.2142	2.53058e-06
Neurl3	2.85397	1.39719	0.00981008	7.85119	3.22668	0.00117685	23.501	4.60386	2.79086e-06
Bmpr1b	1.55319	1.13674	0.136058	6.05177	4.20775	0.00418855	23.4235	7.29217	2.85384e-06
Cybb	2.08866	2.33482	0.0497317	4.75575	5.38558	0.0116134	23.1457	11.4337	3.09324e-06
Serpinf2	1.95381	3.72116	0.0648534	4.29708	8.29646	0.0170736	23.1441	18.9535	3.0947e-06
Lgi4	1.79047	9.14107	0.0885296	9.36324	36.3804	0.000451545	23.1155	46.533	3.12057e-06
Mgst1	2.34725	17.4688	0.0293187	5.14892	31.6987	0.00843481	23.0441	72.4721	3.1863e-06
H2-D1	2.24258	42.6005	0.0364154	4.93055	89.1294	0.0100624	22.8321	185.941	3.39078e-06
Il6ra	1.91145	0.618142	0.0703832	4.62141	1.65483	0.012983	22.8224	3.09378	3.40049e-06
Gem	1.73254	0.894326	0.0985712	2.97035	1.15594	0.0564212	22.8168	4.91372	3.40611e-06
Fam129a	2.40226	0.363787	0.0261243	5.93131	0.903112	0.00458648	22.759	1.4675	3.46464e-06
Cyp1b1	2.12376	1.01404	0.0463562	4.41725	1.93655	0.0154136	22.6588	4.78462	3.5689e-06
Dbi	2.73122	386.974	0.0128666	5.33365	516.855	0.00728147	22.559	1326.2	3.67616e-06
C1qb	2.07184	137.675	0.0514267	4.44612	287.215	0.0150417	22.4399	665.651	3.80887e-06
Arhgdib	2.09575	6.38081	0.0490325	4.72906	13.8943	0.0118724	22.3751	31.5683	3.88331e-06
Scg3	1.17338	16.0642	0.254429	2.45121	32.0311	0.0932129	22.3253	138.511	3.94172e-06
Ctsd	2.13975	321.486	0.0448885	4.14497	622.418	0.0194605	22.1217	1502.44	4.19063e-06
Hmox1	2.0333	4.75249	0.0555078	4.86075	11.1258	0.0106528	22.0644	23.7337	4.26378e-06
Parp3	2.42648	6.30978	0.0248229	5.35236	12.8899	0.00717469	22.0601	24.6441	4.26938e-06
Slamf8	1.80846	0.580783	0.0855967	4.30204	1.43997	0.0170015	22.0594	3.32876	4.27033e-06
Aif1	2.13137	16.0496	0.0456525	4.80694	34.2442	0.0111338	22.0586	75.2425	4.2713e-06
Gpr183	1.8494	0.295018	0.0792356	4.9673	0.634883	0.00976603	22.0393	1.70196	4.29629e-06
Wipf1	3.29802	4.06983	0.00359266	7.51586	7.76629	0.00147395	21.9639	10.8707	4.39571e-06
Fli1	2.19291	0.442444	0.040306	5.93498	1.10037	0.00457375	21.9532	1.86653	4.41002e-06
Anxa3	2.00035	13.0569	0.0592249	4.90504	29.6447	0.0102739	21.5674	64.6897	4.9621e-06
Anxa2	1.86815	8.70081	0.0764626	5.05536	22.2894	0.00909394	21.3241	45.3423	5.34991e-06
Gm13293	2.51116	3.77898	0.0207332	4.91318	6.05916	0.010206	21.2289	13.7557	5.5107e-06
Ncf1	2.42074	3.71952	0.025126	5.96079	8.21678	0.0044854	21.138	15.0094	5.6695e-06
F11r	2.44412	4.56527	0.0239133	5.98516	9.03025	0.00440368	21.0158	18.6659	5.89085e-06
Hpse	2.04212	0.793979	0.0545489	3.38718	1.50107	0.0382401	20.9174	3.84267	6.07605e-06
Npc2	2.68484	24.3475	0.0142423	4.48294	35.1693	0.0145813	20.8841	88.7079	6.14035e-06
Rhoj	2.3164	2.08514	0.0312651	4.33428	3.6533	0.0165399	20.7925	9.25986	6.3208e-06
Btk	2.17404	1.02832	0.0418816	4.95952	2.17834	0.00982801	20.7765	4.78744	6.35291e-06
Rab32	1.38136	0.938627	0.182407	4.18681	2.92044	0.0187696	20.4979	6.70641	6.94255e-06
Lsp1	2.5937	1.2224	0.0173619	6.17609	2.8581	0.0038171	20.492	4.33362	6.95562e-06
Sash3	2.00258	0.702673	0.0589665	6.03329	1.83197	0.00424706	20.415	3.62558	7.12955e-06
Dhrs1	2.19597	30.9363	0.040056	3.23304	43.3801	0.0440907	20.4117	141.932	7.13716e-06
Clic1	1.54931	6.13056	0.136987	3.52693	13.1176	0.0336589	20.2335	40.9782	7.55925e-06
Plcg2	2.05321	0.614431	0.0533643	6.37084	1.51605	0.00330574	20.2107	2.63516	7.61525e-06
Gbgt1	2.47156	1.15249	0.0225604	4.25919	2.33259	0.0176368	20.134	4.55816	7.80682e-06
Ip6k3	2.74606	0.618566	0.0124538	5.19383	1.13465	0.0081371	20.1047	2.30735	7.88157e-06
Asap3	2.86828	1.67139	0.00950274	4.70794	2.35773	0.0120818	19.9231	5.43784	8.3627e-06
Lmo2	1.82813	3.56758	0.0824871	9.07986	13.6702	0.000536743	19.9231	12.701	8.36273e-06
Syk	2.45509	0.677896	0.0233638	7.0855	1.37484	0.0019822	19.8916	2.41882	8.44934e-06
Arap1	2.34417	4.51041	0.0295078	5.93683	9.83524	0.00456737	19.8779	14.7311	8.48731e-06
Ctla2a	1.55092	1.15612	0.136602	11.0449	3.28241	0.000171269	19.6902	6.7576	9.02815e-06
Il1b	2.01864	1.01133	0.0571348	3.49963	1.9901	0.0345047	19.6821	4.94196	9.05225e-06
Cpne3	2.46594	1.66691	0.0228312	4.17916	3.35456	0.0188939	19.5683	6.3562	9.39993e-06
Slc22a4	2.38804	4.22601	0.0269176	3.42404	7.7136	0.0369693	19.3863	18.211	9.98731e-06
P2ry6	1.68509	1.29079	0.107512	4.59231	3.6209	0.0133022	19.3822	7.57548	1.00008e-05
Sall1	2.81453	1.27879	0.0107071	7.69927	3.01997	0.0013024	19.2556	4.52825	1.04344e-05
Pla2g7	2.6788	61.554	0.0144316	5.09297	84.4091	0.00882242	19.2382	226.892	1.04954e-05
Pros1	1.99089	7.25492	0.0603321	5.21533	17.3536	0.00799867	19.2246	35.3949	1.05435e-05
Dhrs3	2.51926	5.82622	0.0203771	5.34978	11.1165	0.0071893	19.1646	23.4678	1.0759e-05
Slco2b1	1.38472	1.28658	0.181392	5.57977	4.04051	0.00600472	19.1269	7.57839	1.08967e-05
Il4ra	2.65348	0.98307	0.0152503	2.89789	1.36989	0.0604459	19.0584	3.40314	1.11519e-05
Psd4	2.85767	0.489957	0.00972973	15.3924	1.53476	2.00273e-05	19.0321	1.79329	1.12515e-05
Sp100	1.8488	2.17703	0.079325	3.94968	5.42206	0.023073	18.7287	9.54594	1.24781e-05
Lcn2	2.00858	16.9183	0.0582761	4.1586	36.1669	0.0192324	18.6544	82.0838	1.28006e-05
Elk3	1.70489	1.02425	0.1037	10.5687	4.49946	0.000223298	18.5712	5.5569	1.31732e-05
Gpnmb	1.892	17.3216	0.0730603	4.3137	40.4244	0.016833	18.4954	89.0097	1.3523e-05
Abhd4	2.89058	20.8908	0.00904213	5.26174	36.9287	0.00770855	18.4568	65.9044	1.37049e-05
Trem2	1.88805	39.1664	0.0736135	4.45043	93.0326	0.014987	18.4391	202.545	1.37894e-05
Plau	2.26519	2.22865	0.0347603	3.71721	3.77632	0.028354	18.4241	9.38957	1.38614e-05
Txlnb	0.980141	0.161075	0.338725	9.53874	1.14481	0.000406295	18.3651	1.66674	1.41487e-05
Plcb3	2.36213	1.56405	0.0284206	3.8552	2.47154	0.0250776	18.3493	6.28867	1.42269e-05
Cd180	2.10128	3.08793	0.0484929	5.17923	7.30764	0.00823259	18.262	14.2358	1.46668e-05
Fermt3	2.14028	1.81915	0.0448402	4.14952	3.61546	0.0193841	18.1719	8.28147	1.51372e-05
S100a4	1.90894	58.8368	0.0707244	4.12891	131.907	0.0197329	18.1215	298.941	1.54071e-05
Prdm1	1.71064	0.153467	0.102616	3.34941	0.38389	0.0395914	18.1193	0.797561	1.54192e-05
Adam17	1.87527	1.51191	0.0754322	3.07638	3.10839	0.0510448	18.1085	8.14849	1.54779e-05
Tmem106a	1.97762	1.83505	0.0619171	3.91631	3.7917	0.0237602	18.0911	9.18214	1.5573e-05
Mob1a	2.20517	3.24702	0.0393119	5.61507	7.30698	0.00584263	18.0425	15.2106	1.58421e-05
Fxyd1	2.07832	126.322	0.050768	3.89631	238.018	0.0241828	18.0334	592.514	1.58932e-05
Arl5c	1.64349	1.14442	0.115911	3.67484	2.86423	0.0294513	18.018	7.53165	1.59794e-05
Inpp5d	1.67304	4.30244	0.10989	3.91956	11.3475	0.0236924	17.9856	26.9139	1.61635e-05
Trim56	1.48443	0.964438	0.153287	4.14039	3.27639	0.0195377	17.9849	5.90446	1.61676e-05
Tbxas1	1.92261	3.02846	0.0688877	2.71548	6.12916	0.0720159	17.8794	15.3216	1.67836e-05
Necap2	2.76701	9.09787	0.0118924	3.87344	13.6692	0.0246762	17.7551	29.8141	1.75429e-05
Man2b1	2.27473	6.78949	0.0340829	5.31354	15.3868	0.00739826	17.704	30.6075	1.78665e-05
Fgr	2.00078	0.930205	0.0591744	4.72116	2.14588	0.0119503	17.4963	4.50974	1.92508e-05
Nfam1	2.14279	0.833922	0.0446143	4.39248	1.81091	0.0157408	17.4193	3.61089	1.9794e-05
Gng3	0.590089	3.74624	0.56174	5.41438	-31.2728	0.00683267	17.3209	-36.489	2.05139e-05
Gsdmd	2.12302	1.48442	0.0464252	4.04762	2.837	0.0211775	17.2651	6.20653	2.09348e-05
Fes	2.47012	1.3636	0.0226292	4.76106	2.4818	0.0115626	17.1711	4.98207	2.16655e-05
Sft2d2	1.64887	2.05881	0.114794	3.84156	5.71686	0.0253824	17.0545	12.1636	2.26122e-05
Ifi30	2.2214	10.7487	0.0380302	4.44623	21.0366	0.0150402	16.9682	47.0214	2.33434e-05
Il13ra1	2.2855	1.96456	0.033333	5.21581	3.99353	0.00799561	16.9613	8.33109	2.34023e-05
B4galt1	0.439001	0.294503	0.665367	4.69548	2.92854	0.0122073	16.8701	5.91797	2.42058e-05
Ptx3	1.59461	1.36883	0.126481	3.68501	3.14692	0.0291836	16.7385	8.52329	2.54191e-05
Cd14	1.977	3.57275	0.0619922	4.24375	7.29598	0.0178721	16.7188	17.8714	2.5607e-05
Gna13	2.64374	4.68074	0.015577	3.10244	7.4248	0.0498101	16.6174	16.7203	2.65971e-05
Hspb8	2.28034	8.39045	0.0336907	4.15494	13.6333	0.0192934	16.5751	35.9614	2.70224e-05
Fgfrl1	2.41913	3.18769	0.0252111	5.51289	7.02505	0.0063255	16.5441	12.8957	2.73386e-05
Fcgr1	2.12573	2.39217	0.0461727	4.9476	5.19869	0.00992375	16.3217	11.6333	2.9736e-05
Oat	2.43285	15.7931	0.0244909	4.31711	14.6391	0.016784	16.2938	64.1297	3.00531e-05
Slc11a1	2.24722	10.9723	0.0360697	3.96528	20.0856	0.022759	16.2852	46.622	3.01505e-05
Gfpt2	2.15184	1.71264	0.0438068	4.63351	3.79557	0.0128526	16.1728	7.74	3.14713e-05
Plxdc2	3.39724	5.00629	0.00285947	4.68148	5.90134	0.0123499	16.0927	13.6684	3.24513e-05
Ctsl	2.42638	85.4081	0.0248281	3.73342	123.319	0.0279459	16.089	317.671	3.24983e-05
Lyz2	1.93274	198.728	0.0675546	4.01045	436.628	0.0218761	16.0616	987.917	3.28413e-05
Trim25	1.96357	0.643499	0.0636354	4.54205	1.60581	0.0138742	15.6878	3.33034	3.79591e-05
Bcl2l11	1.68768	0.419992	0.107008	3.38526	0.904082	0.0383076	15.6233	2.53149	3.89302e-05
Scrg1	1.93437	24.9814	0.0673416	6.43261	60.5651	0.00315963	15.4992	129.721	4.08755e-05
Eci2	2.06773	8.60991	0.0518485	4.7107	15.5505	0.0120543	15.3196	35.3354	4.38859e-05
Tgfb1	2.02505	1.32609	0.0564187	5.27187	3.73732	0.00764677	15.2735	6.16843	4.46991e-05
Atf3	1.88553	1.76111	0.0739692	4.70751	4.21291	0.0120861	15.2431	8.72822	4.52438e-05
Gal3st4	2.19954	1.16817	0.0397661	6.2194	2.68993	0.00369632	15.2413	5.40018	4.52758e-05
Aldh1l2	2.34931	2.02863	0.0291929	3.60144	3.60657	0.0314629	15.2281	6.93809	4.5516e-05
Tifa	3.00856	1.99972	0.00694081	7.31141	3.83353	0.00169492	15.1908	6.05655	4.6199e-05
Naalad2	1.86938	0.821462	0.0762842	6.26468	2.4541	0.00357449	15.1546	4.11966	4.68731e-05
Ctso	2.114	4.36851	0.0472729	4.60894	8.17829	0.0131187	15.0903	18.8372	4.80973e-05
Ifngr1	1.74344	4.23558	0.0966101	3.93633	10.643	0.0233452	14.9811	22.4156	5.02599e-05
Steap4	2.1406	0.882054	0.0448118	3.94707	1.69948	0.023126	14.9695	3.8365	5.04958e-05
Gng5	2.22725	28.7884	0.0375776	3.30108	34.5258	0.0413965	14.8913	122.464	5.21201e-05
Ch25h	1.69723	0.825369	0.105161	4.26583	2.24376	0.0175367	14.8578	4.52904	5.28322e-05
Slc39a14	0.532333	1.15952	0.60036	2.82933	7.9424	0.0645402	14.7308	18.4038	5.56382e-05
Tmem86a	2.02606	4.42602	0.0563062	2.87592	7.05836	0.0617263	14.6455	20.2834	5.76153e-05
Ccl6	1.93134	4.14502	0.0677366	4.19425	9.36277	0.0186496	14.6358	20.525	5.78459e-05
Sipa1	3.03772	1.65561	0.00649908	5.83531	1.88934	0.00493331	14.5768	5.33263	5.92657e-05
Vasp	1.68118	1.90757	0.10828	4.64266	4.85669	0.012755	14.5463	11.1391	6.00151e-05
Aldh3b1	2.78399	1.94234	0.0114552	4.94672	2.12098	0.00993086	14.5429	6.24009	6.00977e-05
Lgals3	1.96005	12.3484	0.0640714	3.78445	25.3415	0.0267027	14.5112	59.7798	6.08899e-05
Vcam1	2.37908	9.84174	0.0274288	3.08639	15.3407	0.0505668	14.4545	39.9372	6.23355e-05
Plcb2	1.86411	0.834648	0.0770525	4.34774	2.05004	0.0163512	14.4223	4.05443	6.31723e-05
Clec4a3	2.3953	0.889409	0.0265097	5.07994	1.83733	0.00891546	14.3683	3.42764	6.46037e-05
Plat	2.0491	4.24841	0.0538006	5.04342	4.32482	0.009182	14.298	20.7926	6.65245e-05
Eda2r	2.3221	0.239415	0.0308967	9.66733	0.730614	0.000376305	14.16	0.896315	7.04792e-05
Plce1	3.27328	2.17438	0.00380244	5.32255	3.48454	0.00734568	13.9946	6.41804	7.55713e-05
Usp53	2.05044	1.52217	0.053658	5.26942	3.5503	0.00766165	13.9902	6.74395	7.57132e-05
Rorc	2.03205	1.45084	0.0556449	5.99733	3.58107	0.00436349	13.9323	6.47009	7.75966e-05
Ucp2	2.01651	24.0743	0.0573748	3.83351	49.9981	0.025564	13.9305	110.868	7.76545e-05
Igtp	2.66239	1.95049	0.0149573	4.18243	3.13368	0.0188407	13.8722	6.53527	7.96029e-05
Slc41a1	3.02856	5.37811	0.00663489	5.10569	7.70987	0.00873266	13.79	16.166	8.24493e-05
Ephx1	2.00327	12.0562	0.0588862	3.58964	23.9097	0.0318002	13.7591	56.5338	8.3544e-05
Xlr	1.69112	2.87185	0.10634	3.70783	6.19943	0.028593	13.7196	15.9752	8.49727e-05
Zfp36	2.29232	1.57681	0.0328664	3.78154	2.70617	0.0267718	13.713	6.36726	8.52127e-05
H2-T23	1.83634	5.98437	0.0812176	2.39027	10.9375	0.0989963	13.6976	29.3389	8.57812e-05
Fam167b	1.98953	0.777198	0.0604934	8.81855	2.35456	0.000631138	13.6738	3.61762	8.66629e-05
Bag3	3.46879	2.23383	0.00242399	6.65761	3.40599	0.00268426	13.5901	5.87548	8.98484e-05
Asb10	0.965452	0.089189	0.345848	1.69206	0.246267	0.20078	13.3864	0.785825	9.81573e-05
Cflar	1.12199	2.65888	0.275155	4.40027	11.7606	0.0156372	13.3817	20.7999	9.8361e-05
Xaf1	3.00301	6.18833	0.00702812	8.55291	13.2632	0.000746124	13.2388	16.1952	0.000104719
Cyp2d22	2.856	4.7419	0.00976598	7.19355	9.72658	0.00183864	13.237	14.2614	0.000104799
Lgmn	2.5323	26.3546	0.0198154	3.37446	29.8948	0.0386895	13.0887	92.6216	0.000111893
Ms4a6b	0.655596	0.224631	0.519555	2.16355	0.785029	0.124126	13.0393	3.2701	0.000114373
S100a6	1.82946	89.3789	0.08228	3.6482	192.401	0.0301647	12.9953	454.295	0.000116636
Pnpla7	2.14586	3.26738	0.0443388	5.71132	6.19943	0.00542445	12.9857	10.1844	0.000117137
Rasal3	2.06622	3.92134	0.0520041	4.8946	8.8751	0.010362	12.9585	17.7439	0.000118564
Lat2	2.42546	5.13824	0.0248766	6.71647	11.2159	0.00257325	12.8915	18.3877	0.000122169
Cyp4f14	3.36518	1.61786	0.00307875	9.275	3.30105	0.000476365	12.8669	4.94273	0.000123525
Elf1	2.30953	1.08447	0.0317142	3.81848	1.9261	0.0259071	12.8163	4.29985	0.000126364
Cd151	2.79571	13.2661	0.0111625	4.76847	22.4579	0.0114922	12.7433	41.5017	0.000130589
Pm20d1	2.64788	0.754788	0.0154374	4.55959	1.13722	0.0136715	12.672	2.18148	0.000134864
Atp13a4	2.91518	4.90326	0.00855891	4.5039	5.59291	0.0143261	12.6331	9.40984	0.000137265
Orm2	1.87784	0.433864	0.0750638	3.47982	0.91498	0.035133	12.6146	1.96018	0.000138423
Rcbtb2	2.80725	9.17545	0.0108812	8.26585	20.9001	0.000896841	12.5903	29.2785	0.000139963
Ccl3	2.07012	5.72222	0.0516024	3.77654	10.8053	0.0268914	12.5881	24.753	0.000140102
Stom	2.41238	3.12535	0.0255729	7.5716	8.11683	0.00141933	12.4686	12.8884	0.000147962
Ftl1	1.82265	258.19	0.0833422	3.51892	452.541	0.0339047	12.4587	1353.55	0.000148629
Blnk	1.3541	1.11273	0.190809	3.98353	3.41639	0.0223977	12.3955	7.67063	0.000153009
Cotl1	1.12502	10.1822	0.273903	3.14024	29.5761	0.0480766	12.36	70.6387	0.000155525
Bcl2a1b	2.01751	9.73231	0.0572621	3.86751	19.6104	0.024806	12.2876	44.4247	0.000160812
Apc2	-0.360284	-0.76908	0.722412	9.10703	-0.819783	0.000527853	12.167	-14.2775	0.000170069
Nat1	2.11132	1.01209	0.0475278	2.67486	1.65854	0.0749051	12.0692	5.03484	0.000178009
Was	1.99944	0.84297	0.0593306	4.59263	2.20191	0.0132986	12.049	3.76734	0.000179698
Hspb6	2.40951	3.88257	0.0257282	3.19636	5.79548	0.0456215	12.0137	13.3136	0.000182698
Mafb	1.59484	2.06705	0.126428	2.66161	4.71358	0.0758739	11.9763	12.3594	0.000185936
Uba7	0.693381	0.93916	0.496045	2.54342	4.63536	0.0851404	11.9735	11.9122	0.00018618
Casp8	1.88682	1.54086	0.073788	3.25955	2.83842	0.0430192	11.9675	7.67797	0.000186704
Lamp2	2.37074	19.8806	0.0279127	4.06154	35.7534	0.0209221	11.914	75.5442	0.000191478
Padi2	3.36687	7.53518	0.00306679	7.21572	11.9776	0.00181061	11.8475	15.8972	0.000197591
Tmem47	2.31853	20.4988	0.0311271	3.77314	35.7872	0.0269731	11.7091	79.1484	0.000211029
Hgf	1.79057	0.852953	0.0885124	3.68791	2.12687	0.029108	11.6586	4.64344	0.000216188
Il10rb	1.61063	3.51912	0.122931	3.67725	8.57097	0.0293875	11.4758	18.1997	0.000236062
Fam155a	-1.97917	-4.0139	0.0617296	3.58032	-6.8128	0.0320693	11.2759	-11.5314	0.000260158
Slc16a3	2.08882	1.33557	0.0497155	1.51433	0.983048	0.241422	11.1699	2.87413	0.000274047
Pde5a	-0.49964	-0.354634	0.622781	1.24307	0.390472	0.320499	11.1572	4.79395	0.000275763
Rhoh	2.20789	0.807653	0.0390942	2.67758	1.2916	0.0747077	11.1548	3.28022	0.000276085
Plcd4	2.75262	4.89111	0.0122754	4.12863	3.68462	0.0197377	11.1291	17.114	0.000279605
Fam107a	0.983985	17.3532	0.336878	2.77803	58.884	0.0678	11.0176	172.94	0.000295471
Ripk1	3.2649	1.04038	0.0038761	5.9332	1.76656	0.00457994	10.9855	2.99806	0.00030021
Rnase4	1.66621	10.3089	0.111257	4.05087	22.6793	0.0211176	10.9828	56.4443	0.000300613
Rhbdf1	2.60062	3.47881	0.017104	2.858	5.34328	0.0627925	10.964	13.2155	0.000303439
Prkd3	2.72773	1.35803	0.0129657	3.66105	1.51695	0.0298183	10.9466	3.34051	0.000306079
2002-09-01	2.67829	8.84396	0.0144475	6.71645	20.5897	0.00257329	10.9418	20.3482	0.000306814
Cd300lf	2.00372	1.0086	0.0588351	3.43227	2.01238	0.036692	10.921	4.57032	0.000310015
Lrfn5	-1.87383	-3.00593	0.07564	6.20979	-8.27851	0.00372276	10.8688	-10.0069	0.000318208
Itga5	2.05909	0.492381	0.0527457	3.33759	0.962427	0.0400247	10.8671	2.14458	0.000318484
Rapgef3	2.72242	9.16321	0.0131174	4.43032	13.6651	0.015244	10.8094	28.5441	0.000327841
F3	2.23321	8.49146	0.0371217	3.93112	8.9752	0.0234524	10.7586	36.3408	0.000336316
Parp9	1.1808	0.740157	0.251536	3.23818	2.73116	0.0438806	10.7373	5.78178	0.000339955
Gnpda1	-0.375362	-0.593188	0.711343	0.939602	2.25243	0.440071	10.7231	16.2624	0.000342396
Ap2m1	-0.749502	-8.54911	0.46228	10.2721	-88.3363	0.000264352	10.7198	-17.4558	0.000342968
Thbs2	2.0836	1.00841	0.0502358	2.83681	1.78692	0.0640796	10.7076	4.41505	0.000345088
Galm	2.55664	1.61824	0.0188063	8.62455	4.18658	0.000713002	10.5627	5.74912	0.000371431
Ywhag	-0.511983	-10.9118	0.61427	5.01248	-69.868	0.00941471	10.5478	-132.305	0.000374252
Irf9	2.69883	3.17373	0.0138133	3.38555	3.29106	0.0382973	10.4959	10.8888	0.00038432
Cntnap1	-0.203355	-0.641838	0.840912	3.71668	-3.5898	0.0283674	10.4426	-27.6135	0.000394951
Pcca	0.971477	1.6712	0.342914	1.36463	1.32354	0.282228	10.3346	1.5781	0.000417545
Tmeff1	-2.03033	-5.68409	0.0558336	14.509	-25.9233	2.98987e-05	10.2585	-28.2082	0.000434332
Suclg2	3.04777	5.34029	0.00635333	3.8295	7.87377	0.0256551	10.224	16.1409	0.000442186
Tab2	1.60974	2.55109	0.123126	7.67371	10.7246	0.00132494	10.2073	9.75079	0.000446051
Parp4	2.5828	0.855131	0.0177756	3.70487	1.24097	0.0286688	10.1251	2.86903	0.000465587
St8sia2	3.14111	0.730747	0.0051418	3.45708	0.837435	0.0358693	10.0705	1.98529	0.000479106
Ppp2r1a	-1.18986	-10.1445	0.248036	9.63906	-65.7165	0.000382684	10.0555	-47.6375	0.000482913
Rrbp1	2.82853	8.95436	0.01038	6.80345	19.5963	0.00241831	9.98908	27.6622	0.000500089
Notch2	0.869234	0.556945	0.395031	3.54941	2.72603	0.0329795	9.98853	4.29842	0.000500234
Ampd3	1.64761	2.32974	0.115055	2.86001	5.16606	0.0626723	9.9609	10.5465	0.000507586
Phkb	2.43451	4.94283	0.0244049	2.59358	7.53543	0.0810668	9.7622	17.1389	0.000564151
Ccl12	1.7195	9.91292	0.100963	3.33495	21.9806	0.0401222	9.66942	52.5362	0.000592945
Rusc1	0.219603	0.918553	0.828407	4.4311	-14.0023	0.015234	9.61908	-28.2264	0.000609252
Thy1	-0.498901	-12.9828	0.623292	4.2296	-111.782	0.0180906	9.60575	-178.966	0.000613653
Mr1	2.01962	2.0681	0.0570245	3.72282	4.51812	0.028212	9.55131	8.67234	0.000632001
Cpt1a	2.3452	2.90094	0.0294443	2.77188	4.28828	0.0682024	9.49802	9.90705	0.000650554
Aff1	1.8291	0.650345	0.0823367	4.26018	1.78807	0.0176218	9.44249	1.89233	0.000670536
Lpcat2	1.94558	4.96207	0.065897	3.18013	9.34454	0.0463172	9.44248	20.5505	0.000670543
Gpr65	1.80146	0.730032	0.086727	3.95196	1.69787	0.0230267	9.44189	3.58187	0.000670758
Gusb	2.69144	5.27287	0.0140384	3.95179	7.24149	0.0230301	9.44164	17.2083	0.000670849
Rab3a	-0.236635	-6.72868	0.815346	5.0505	-99.518	0.00912971	9.42386	-216.052	0.000677394
Naga	2.72443	4.09919	0.0130597	4.71456	5.95832	0.0120157	9.4193	13.2347	0.000679085
Pycard	2.16229	2.18381	0.042891	5.12529	4.94009	0.00859622	9.40188	7.23375	0.000685584
Atp6v0e	1.71428	18.3865	0.101933	3.06276	17.1426	0.0517034	9.39962	98.9849	0.000686434
Snx5	3.12011	13.7907	0.00539306	4.5862	16.7693	0.0133703	9.32058	33.7886	0.000716855
Glyr1	-1.0007	-2.53364	0.328925	5.50665	-12.425	0.00635639	9.30114	-12.5377	0.000724566
Tmem179	0.075087	0.294026	0.940891	4.58721	-20.07	0.0133591	9.28925	-28.4425	0.000729329
Pabpc1	0.0578682	0.322234	0.954428	3.84671	25.5384	0.0252668	9.2793	35.2523	0.000733338
Igf1	2.02035	1.96339	0.0569431	2.78228	2.98355	0.0675231	9.23738	8.16021	0.000750515
Dbx2	2.08851	1.25538	0.0497467	5.57285	0.429995	0.00603708	9.23666	5.76808	0.000750814
Siglech	1.65292	2.34597	0.113961	15.8278	13.2653	1.65318e-05	9.22416	9.83341	0.000756023
Hist1h1c	1.44306	5.00444	0.164483	2.52099	3.59039	0.0870318	9.20102	28.8906	0.000765775
Rcsd1	2.5268	1.01288	0.0200503	5.17884	1.67499	0.0082352	9.17064	2.99978	0.000778787
Zc3hav1	2.3292	0.830039	0.0304433	18.8059	3.68477	4.87009e-06	9.16643	2.98407	0.000780611
Scn2b	-0.868307	-4.68991	0.395526	3.63142	-18.1678	0.0306238	9.14558	-41.3736	0.000789711
Tspo	1.61059	12.6495	0.12294	3.0278	27.2863	0.0534363	9.11146	68.5798	0.00080486
Sncb	0.313524	8.83397	0.757129	3.14488	-47.1358	0.0478681	9.09264	-166.091	0.00081335
Ccl2	1.82447	1.68492	0.0830578	3.88014	3.94365	0.0245305	9.07242	8.08415	0.000822589
Tmem123	2.58071	3.04358	0.0178559	3.18421	2.07904	0.0461412	9.01437	9.7852	0.000849762
Tsc22d4	3.03304	71.5065	0.00656818	3.9238	67.606	0.023604	8.93399	189.903	0.000889056
Entpd1	1.23062	3.34008	0.232743	1.96027	6.69125	0.152478	8.92204	23.7959	0.000895073
Hist1h4i	1.90833	3.01487	0.0708067	3.92413	5.06355	0.0235972	8.88621	11.0448	0.000913375
Retsat	3.0287	3.68966	0.00663277	1.83492	4.11018	0.17332	8.8789	10.3205	0.000917159
Pdgfd	2.13167	1.73521	0.0456249	3.21842	3.21215	0.0446942	8.84729	6.99133	0.000933729
Xk	-1.77268	-0.889832	0.0915136	2.22851	-1.61324	0.116295	8.84175	-2.71607	0.000936672
Fam107b	1.42227	1.51369	0.170357	2.35178	1.16913	0.102847	8.81483	5.38253	0.000951098
Pfkfb3	3.5546	5.21268	0.00198711	5.75837	8.47075	0.00523205	8.7669	12.8136	0.000977398
Ank3	0.0683119	0.635255	0.946216	4.19795	9.68983	0.0185902	8.73765	-76.8194	0.000993847
Dnaic2	2.80294	1.75006	0.0109854	4.87832	2.80919	0.0105007	8.60355	5.36795	0.00107332
Atoh8	2.68612	0.813692	0.0142025	2.65437	0.988499	0.0764092	8.56596	2.75252	0.00109686
Lpar6	0.507776	0.1443	0.617165	2.70574	0.503631	0.0726976	8.49116	2.62524	0.00114542
Hnrnpf	2.03752	12.8268	0.055047	4.86297	20.084	0.0106335	8.45227	51.5069	0.00117161
Mrps6	1.9287	19.6422	0.0680829	3.11627	25.1456	0.049168	8.42238	92.3581	0.00119219
Rnf157	-0.170317	-0.83179	0.866472	4.16732	-2.36511	0.0190881	8.41054	-33.305	0.00120046
Cfh	2.02684	4.32164	0.0562192	3.54706	8.9522	0.0330497	8.3998	18.6481	0.00120801
Ostf1	1.74873	1.98994	0.0956711	2.73761	0.809472	0.0704926	8.37069	9.77161	0.00122875
Tprkb	1.44614	20.3859	0.163628	5.2812	60.8332	0.00759032	8.37064	92.4615	0.00122879
Sgpl1	1.90059	4.62549	0.0718666	7.20631	16.1525	0.00182245	8.33697	18.3858	0.00125327
Yap1	1.44639	1.61357	0.163559	4.13711	5.34809	0.0195933	8.32384	10.0731	0.00126296
Ltbr	2.01028	1.98961	0.0580821	5.11892	4.27874	0.00864025	8.30132	8.23564	0.00127979
Hadha	2.63932	6.23919	0.0157275	2.62219	7.57999	0.0788379	8.28507	21.1535	0.00129208
Reep2	0.0458579	0.161125	0.963878	5.66921	-17.2119	0.00560321	8.25398	-27.8516	0.00131597
Exoc6b	-0.285169	-0.696332	0.778447	1.02116	-5.39876	0.40423	8.19928	-11.3488	0.00135921
Cmklr1	1.6811	1.42771	0.108295	3.56996	3.33248	0.032371	8.18577	5.49829	0.00137014
Fmnl3	2.46062	1.4632	0.023091	6.64106	3.50735	0.00271642	8.1646	4.41349	0.00138745
Cebpg	1.92803	1.90836	0.068171	5.34203	3.30726	0.00723346	8.12529	8.99718	0.00142024
Rhoc	2.143	6.95577	0.0445953	3.03027	9.77426	0.0533115	8.11971	28.0232	0.00142497
Tor3a	2.05692	2.68196	0.0529739	2.90855	3.49643	0.0598348	8.04062	11.912	0.00149386
Plaur	1.80582	1.46974	0.086021	3.34372	3.07206	0.0397994	8.03756	6.89318	0.0014966
Plk5	-1.4416	-6.7254	0.16489	0.492084	7.59592	0.691769	8.01687	-34.7926	0.00151526
Ppt1	1.93752	5.62669	0.0669324	3.48047	9.03281	0.0351122	7.88695	23.7389	0.0016386
Sla	1.64576	1.28081	0.115439	1.87441	2.51541	0.166447	7.88236	7.09909	0.00164314
Trp53	2.5165	3.06523	0.0204976	4.18849	3.25107	0.0187424	7.87797	9.11984	0.00164752
Coil	-0.874796	-0.570553	0.39207	1.76724	-2.00452	0.185801	7.86878	-4.01506	0.00165672
Snx18	2.37879	1.75448	0.0274457	3.45568	2.15332	0.0359153	7.80014	7.12247	0.00172723
Vamp8	1.85752	17.5975	0.0780249	3.21732	31.6233	0.0447399	7.7822	80.9055	0.0017462
Eno2	-0.784774	-24.2099	0.441783	4.21911	-124.068	0.0182545	7.75324	-266.972	0.00177732
Tcn2	1.98159	9.94783	0.061439	3.23504	17.8923	0.044009	7.71389	42.1259	0.00182061
Scarb2	2.86092	11.822	0.00965963	3.27727	15.8276	0.0423185	7.69924	29.5191	0.00183702
Nxn	2.71769	2.42124	0.0132544	2.73034	1.83943	0.070989	7.60953	7.79675	0.0019412
Atp11a	2.46903	12.0431	0.0226819	3.13236	20.4929	0.0484327	7.52685	33.9224	0.00204308
Nfil3	1.28825	0.539557	0.212363	8.95921	-1.70616	0.000578248	7.52685	3.70889	0.00204308
Lamp1	2.56615	63.7057	0.0184251	3.35713	51.2145	0.0393109	7.39044	197.981	0.00222445
Twf1	1.0581	1.97416	0.302625	4.27851	0.644802	0.0173472	7.37863	13.4406	0.00224098
Fgl2	2.2583	1.17729	0.0352568	2.96416	1.83357	0.0567535	7.36635	4.57051	0.00225831
Ttc34	-0.731268	-0.165923	0.473097	1.01989	-0.412432	0.404766	7.3606	1.92569	0.00226648
Fuca1	1.14446	3.76739	0.265946	1.94124	9.82324	0.155463	7.35634	29.8992	0.00227254
Atp9a	0.400178	1.85965	0.693267	7.29733	-27.1605	0.00171142	7.32197	-27.8157	0.00232219
Dock1	2.57625	1.31029	0.0180283	7.71171	3.43103	0.00129159	7.3215	3.85397	0.00232288
Ctnna1	2.61867	8.78292	0.0164482	2.71071	8.76388	0.0723487	7.31544	24.9141	0.00233177
Trp53inp1	2.66572	1.59766	0.0148491	6.15437	3.22127	0.0038793	7.30627	4.73718	0.00234528
Bcl2a1d	1.75003	1.46239	0.0954411	3.29274	3.27474	0.0417171	7.27182	7.21018	0.00239684
Lhfpl4	-0.631902	-1.36569	0.534608	4.31604	-5.14576	0.0167993	7.24315	-19.0698	0.00244069
Vnn1	0.357622	0.0107643	0.724372	1.43728	-0.00713972	0.261606	7.21346	0.260222	0.00248707
Thbs1	1.86435	0.475541	0.0770181	1.81528	0.682823	0.176848	7.19531	2.19385	0.00251589
Parp12	1.52575	1.24795	0.142732	8.67839	5.19913	0.000689174	7.19422	6.67013	0.00251764
Ifi35	1.57969	1.45537	0.129864	3.43236	2.98183	0.036689	7.19297	8.4749	0.00251964
Soat1	1.72205	3.2713	0.100492	2.96033	7.45	0.0569597	7.16712	15.9859	0.00256142
Cend1	0.931641	14.2891	0.362633	3.79528	-62.5755	0.0264466	7.15555	-93.3762	0.00258036
Stx1b	-0.294354	-2.48311	0.771521	5.79134	-22.7339	0.00510166	7.1457	-61.0213	0.00259662
Ssfa2	3.01469	5.11826	0.00684557	4.96543	8.55009	0.0097809	7.07435	12.644	0.00271783
Vdac1	-0.153026	-1.43052	0.879911	15.4138	-90.6669	1.98378e-05	7.07158	-57.042	0.00272264
Pdlim5	2.07272	2.73603	0.0513369	5.03337	6.065	0.00925688	7.0644	9.87245	0.00273522
Slc12a5	-1.72385	-20.4091	0.100159	3.91891	-18.507	0.0237059	7.04539	-105.437	0.0027688
Ddx58	0.373263	0.326197	0.71288	7.77355	5.57183	0.00123927	7.03875	4.97014	0.00278064
Itga6	3.01819	4.62979	0.00679181	5.28195	6.87399	0.0075858	7.02509	13.3723	0.00280518
Fam129b	2.7855	4.37175	0.0114171	3.63978	5.83315	0.030394	7.02348	12.1172	0.00280807
Mxra8	2.62196	3.09589	0.0163315	3.73858	4.6548	0.0278173	7.01927	9.31262	0.0028157
Tmem221	1.81934	0.452494	0.0838633	3.48356	1.03266	0.0350134	6.98085	2.13318	0.0028863
Slc37a2	1.66491	1.68267	0.11152	3.00486	3.65721	0.0546069	6.95739	8.25871	0.00293038
Laptm4a	1.73215	33.2589	0.0986428	3.95629	4.27288	0.0229393	6.95014	164.535	0.00294415
2900097C17Rik	-0.69368	-20.395	0.495861	3.84701	-7.63133	0.0252601	6.91297	-184.481	0.0030159
Cdkn1a	1.12386	2.39901	0.274382	1.5835	2.28252	0.224675	6.90464	17.3928	0.00303224
Il6st	2.54436	3.38903	0.0193091	2.86405	5.58363	0.0624303	6.89829	10.7257	0.00304477
Plxnb2	2.25565	6.55146	0.0354498	4.40355	6.25321	0.0155937	6.87457	24.0325	0.00309207
Pon3	2.0589	4.9606	0.0527658	2.90582	8.75729	0.0599903	6.86637	19.3185	0.00310861
Tpp1	2.48265	10.9601	0.022034	6.6931	27.9097	0.00261671	6.86171	34.8364	0.00311807
Anks1	3.41014	2.11002	0.0027757	1.90296	1.49727	0.161657	6.8308	4.52429	0.00318154
Nmnat2	0.0890056	0.268692	0.929963	3.36574	-3.26505	0.0390007	6.81596	-24.5731	0.00321252
Rasgrp3	2.47846	2.25611	0.0222317	4.99595	4.2037	0.00954159	6.79595	5.99388	0.00325482
1700071M16Rik	2.33266	2.73994	0.0302245	8.47126	7.90368	0.000785949	6.78511	8.59766	0.003278
Man1a	-1.48433	-4.1169	0.153313	0.0860468	-0.6579	0.966872	6.76745	1.20179	0.00331616
Atg2a	0.779848	0.469585	0.444612	2.30069	-0.496461	0.108207	6.75874	-5.36239	0.00333516
Syp	-0.845823	-37.7755	0.407658	4.77025	-166.591	0.0114753	6.74939	-305.926	0.00335568
Gpr85	-2.27416	-4.33352	0.0341229	1.81778	-5.08621	0.176394	6.74287	-11.0579	0.0033701
Mertk	0.39294	0.417742	0.698521	3.3028	4.13103	0.0413309	6.72688	9.58632	0.00340569
Cstb	2.19419	15.2147	0.0402016	3.50144	6.99472	0.0344481	6.72058	54.9901	0.00341985
Baz1a	1.35478	0.610601	0.190596	3.06491	1.24169	0.0515988	6.69869	3.59559	0.0034695
Rtn3	-0.926897	-19.1104	0.365031	9.74804	-155.347	0.000358728	6.67822	-136.712	0.00351667
Antxr1	2.32305	1.95292	0.0308355	2.42044	2.85979	0.0960866	6.64812	6.13023	0.00358733
Eif4h	-1.65712	-7.95042	0.1131	16.98	-49.2924	1.01216e-05	6.63724	-25.9111	0.00361326
Dync1i1	-0.779865	-2.2866	0.444602	7.57307	-19.49	0.00141792	6.62973	-16.2806	0.00363127
Dpp6	-1.0584	-8.41133	0.30249	0.815063	-15.16	0.500592	6.57569	-41.0794	0.00376393
Serp1	1.62934	2.33322	0.11889	2.83437	2.41412	0.0642291	6.55923	12.0349	0.00380538
Nprl3	-0.212893	-0.573597	0.833565	2.16357	7.0141	0.124124	6.5552	-9.45286	0.00381562
Sema3c	0.813281	0.471634	0.425633	2.59916	-0.282322	0.0806267	6.54971	5.26089	0.0038296
Rnh1	3.2724	6.54666	0.00381007	5.51035	7.30572	0.00633806	6.54718	17.0539	0.00383607
Hadhb	2.97391	26.9086	0.00750341	3.66113	42.8451	0.0298162	6.52285	70.3188	0.00389885
Tcirg1	2.40398	7.93926	0.0260298	4.0817	14.2824	0.0205583	6.48122	25.8206	0.00400897
Prrc2b	-1.14766	-6.73048	0.264654	3.44949	9.1913	0.0361188	6.4369	-29.3865	0.00413002
Nod1	2.10173	1.88613	0.0484499	1.01164	0.401429	0.408265	6.43505	2.43014	0.00413516
Grm1	-0.954622	-1.89436	0.351166	1.19366	1.63332	0.337515	6.41689	-12.9867	0.00418598
Ndp	1.42061	0.744641	0.170833	2.23179	0.861558	0.115914	6.41677	4.55559	0.00418632
Frrs1	2.13583	2.2198	0.0452444	4.47296	4.73869	0.0147045	6.3873	8.63677	0.00427033
Igsf8	-0.15301	-1.00488	0.879923	2.92053	-21.0087	0.0591559	6.35822	-45.3469	0.00435506
Zfp46	-2.41678	-6.99646	0.0253368	0.564112	2.35218	0.644956	6.3259	-10.6257	0.00445143
Grid1	-1.64655	-1.0796	0.115275	5.53874	-3.39028	0.00619931	6.28318	-4.86967	0.00458246
Adk	1.80713	8.07763	0.0858099	2.54724	-3.57975	0.084822	6.27822	36.3231	0.00459795
Sowahc	1.92089	3.01639	0.069117	2.76423	5.73938	0.0687066	6.27759	12.2878	0.00459992
C2cd2l	-0.944617	-6.71643	0.356128	2.76152	9.12304	0.0688861	6.23247	-36.9981	0.00474363
Tcf25	0.204866	2.28633	0.839747	7.63981	-70.3362	0.00135549	6.19104	-54.164	0.00487996
Ube2o	1.14045	1.93585	0.267574	4.44927	-5.68367	0.0150016	6.15751	-10.1317	0.00499351
Fmo5	1.53236	0.504614	0.1411	10.2365	2.33142	0.000269812	6.14706	2.35141	0.00502949
Ddhd1	1.53688	8.12201	0.139994	2.72435	19.7232	0.0714014	6.14035	36.0257	0.00505276
Bcr	-0.867334	-3.41905	0.396046	1.27133	0.620712	0.311158	6.10288	-24.8136	0.00518488
Ankrd34a	-1.20658	-2.18497	0.241673	4.18106	-4.33377	0.018863	6.07905	-11.6523	0.00527088
Stk10	1.82273	0.596552	0.0833308	1.28689	0.800697	0.306132	6.05465	2.57842	0.00536062
Mapk8ip2	-0.777503	-3.38806	0.445962	4.12302	-4.96536	0.019834	6.05463	-30.1006	0.00536069
Idh2	2.02331	6.2534	0.0566117	3.38122	9.50589	0.0384498	6.04894	25.6668	0.00538187
Stat1	1.74308	3.18318	0.0966751	5.4196	9.93502	0.00680469	6.0412	15.3935	0.00541081
Slc45a1	0.734796	0.768731	0.470992	4.40356	-4.95484	0.0155936	6.02328	-8.3253	0.00547848
Rgs10	2.14828	22.356	0.0441227	3.09108	25.8752	0.0503445	6.0093	80.0148	0.00553191
Ndrg4	-1.66508	-89.2804	0.111486	6.18109	-138.07	0.00380294	5.96433	-449.139	0.00570782
Kcnj2	1.0309	0.564073	0.314893	5.3415	2.74357	0.00723646	5.95565	3.29152	0.0057425
Kctd3	-0.234889	-0.505161	0.816683	4.35013	-9.95217	0.016318	5.93047	-19.9146	0.00584442
Usp20	-1.08825	-1.69847	0.289424	2.87241	-2.23472	0.061934	5.91164	-6.31246	0.00592193
Bscl2	1.82048	5.09785	0.0836839	3.96009	-9.69001	0.0228629	5.852	-6.64391	0.00617509
Kremen1	1.48579	0.791342	0.15293	3.50911	2.10688	0.0342083	5.79079	3.64717	0.00644747
Gja1	2.45895	23.537	0.0231729	3.51383	29.4591	0.0340618	5.78033	76.3137	0.00649536
Gpr12	-2.0661	-2.97788	0.0520166	1.85051	-4.5778	0.170571	5.7334	-7.84753	0.00671509
Grin1	-1.09001	-13.3239	0.288667	1.98078	-11.8125	0.149328	5.72477	-82.9156	0.00675638
Serpinh1	2.93576	5.51048	0.00817372	2.41146	4.31837	0.0969435	5.69242	14.5479	0.00691372
Arhgap44	-0.319649	-0.818703	0.75255	4.71523	-10.5561	0.0120091	5.69097	-19.1454	0.00692089
Slc44a2	2.01877	3.44764	0.0571204	6.40137	10.3686	0.00323261	5.68796	10.1081	0.00693574
Rsu1	0.434	1.18304	0.668935	2.72737	4.66325	0.0711935	5.68519	16.8606	0.00694945
Mpped2	-2.14954	-4.45136	0.0440104	0.311359	-1.69943	0.816927	5.68359	-6.22817	0.00695739
Akt3	-2.14975	-11.6687	0.0439921	1.38097	-0.423402	0.277449	5.68298	-21.3134	0.0069604
Limd1	2.58043	1.16137	0.0178665	1.98045	1.428	0.149378	5.67902	1.59282	0.00698007
Caly	-2.06607	-25.3902	0.0520196	3.37915	-54.4538	0.038523	5.66908	-77.1373	0.00702978
Trpc5	-1.83426	-1.48528	0.0815381	0.588043	-0.40353	0.629904	5.62394	-2.1068	0.00726041
Gna14	1.28901	0.170753	0.212107	2.25438	0.365163	0.113324	5.61145	0.891198	0.00732571
Eef1a2	-1.09422	-29.3125	0.28686	6.15441	-34.8532	0.00387919	5.60448	-204.395	0.00736246
Ctnna2	-0.506097	-1.01002	0.618322	4.68869	-8.21407	0.0122762	5.60431	-14.1857	0.00736332
Abcc4	1.21001	0.489705	0.240384	2.72821	1.24488	0.0711356	5.59345	3.33034	0.00742096
Herc6	0.973523	1.07289	0.341922	1.447	3.24937	0.258969	5.58976	7.36045	0.00744067
Faim2	0.681166	5.91508	0.503578	3.23644	-29.7865	0.0439519	5.58801	-59.3659	0.00745005
Atcay	-0.988599	-3.54336	0.33467	6.46057	-20.8686	0.00309581	5.56413	-23.6668	0.00757909
Bmp2k	3.67464	2.74834	0.00150342	4.87626	3.71409	0.0105184	5.55787	4.77974	0.00761334
Mapre3	0.14364	0.734057	0.887222	0.697678	-8.3111	0.564363	5.55495	-33.6538	0.00762936
Rin2	1.83987	1.87896	0.0806787	3.38747	3.29327	0.03823	5.52486	8.10435	0.00779675
Ccdc90b	1.63789	2.10987	0.117083	3.26388	1.82451	0.0428467	5.51824	9.49272	0.00783413
Stat6	2.07561	3.0306	0.0510428	3.02484	5.39578	0.0535855	5.51544	10.1547	0.00785002
St6gal1	2.53463	2.71207	0.0197168	2.58787	3.59791	0.0815199	5.47973	7.24794	0.00805555
Nfkb1	1.39595	1.46484	0.178033	3.77204	3.88586	0.0269993	5.47037	8.06261	0.00811039
Bean1	-0.278651	-0.207598	0.783373	2.70284	-1.73683	0.0729018	5.44292	-2.94104	0.00827374
Hist1h2bc	1.05089	14.3876	0.305843	3.49477	-2.94794	0.0346578	5.44213	107.655	0.00827847
Palm3	-2.69421	-1.58705	0.0139537	1.46442	-1.55384	0.254307	5.43784	3.73501	0.00830431
Slc2a5	0.265119	0.112911	0.793631	2.53202	1.11501	0.0860962	5.42044	-2.1753	0.0084102
Myo10	2.59089	3.87996	0.0174674	11.854	12.2073	0.000110808	5.41554	10.9948	0.00844022
Lhfpl2	-0.0585804	-0.129943	0.953868	2.52509	7.53641	0.0866829	5.40744	9.02224	0.00849022
Slitrk3	-1.36374	-4.37	0.187803	0.513324	-1.27586	0.677738	5.4064	-11.4222	0.00849667
Sgk1	1.2262	8.01953	0.234367	3.62041	25.8098	0.0309292	5.38925	43.4708	0.00860368
Gdpd3	2.41833	2.04494	0.0252541	2.32731	3.03079	0.105377	5.38761	7.33689	0.00861398
Begain	-0.0900419	-0.329164	0.92915	3.38633	-11.9111	0.0382697	5.37339	-25.5411	0.00870393
Tm7sf2	0.14696	0.243608	0.884635	5.36522	-9.45252	0.00710224	5.36953	-10.7255	0.00872857
Nln	0.918826	1.06135	0.369136	0.393704	-0.0672392	0.758881	5.35741	7.95879	0.00880631
Pacsin1	-1.35824	-9.1327	0.189514	5.39267	-6.92978	0.00695031	5.34981	-47.1493	0.00885545
Ptprr	-1.2367	-0.70786	0.230524	5.95161	-3.37608	0.00451663	5.34158	-1.75601	0.00890905
Alox5ap	0.730703	0.614877	0.473435	2.99653	2.75452	0.0550388	5.32415	6.74627	0.00902363
Pcdh19	-1.00683	-2.50562	0.326042	0.577956	1.28068	0.636217	5.3224	-13.0522	0.00903529
Pspc1	-0.144543	-0.227528	0.886518	1.64863	-1.388	0.210005	5.27655	-12.1458	0.00934519
Trp53bp2	1.95169	1.20181	0.0651209	3.55465	0.316337	0.0328231	5.27197	4.92579	0.00937678
Lmo7	-2.06875	-14.2234	0.051744	0.551167	2.26665	0.653206	5.24274	-25.2766	0.00958129
1700025G04Rik	-1.93743	-3.53574	0.0669449	2.19496	0.540233	0.120272	5.23524	-6.55114	0.00963459
Tax1bp3	1.94813	4.71525	0.0655715	2.45011	6.7731	0.0933145	5.23198	18.7034	0.00965781
Chd3	-1.37078	-23.3459	0.185633	2.15059	5.40541	0.125755	5.23072	-62.5553	0.00966683
Ppp1r3b	1.76652	0.574688	0.092569	2.40309	1.10908	0.0977486	5.22513	2.54189	0.00970687
Lpl	0.572061	1.53333	0.573655	2.27418	8.86266	0.111106	5.22142	17.381	0.00973361
Asah1	1.1278	7.94435	0.272752	1.83645	8.16908	0.173048	5.20055	51.9126	0.00988525
Tubg2	-0.270817	-0.538938	0.789307	2.51597	-6.87603	0.0874618	5.18247	-10.0372	0.0100188
Scn3b	-1.6546	-27.0211	0.113615	0.481263	-25.2629	0.698986	5.17737	-51.5072	0.0100569
Zfp609	-0.874556	-1.26961	0.392197	1.59466	3.13396	0.222087	5.17496	-8.67335	0.0100749
Gba	1.52972	3.69323	0.14175	2.67556	7.15512	0.0748536	5.16866	15.4522	0.0101221
Mfn2	-0.617624	-3.32417	0.543792	4.63181	2.89046	0.0128708	5.15211	-20.3676	0.0102475
Tbc1d22b	0.0975732	0.0513217	0.923242	8.65347	-3.62604	0.000700093	5.13699	-4.08941	0.0103637
Stmn3	0.511	24.9233	0.614946	7.68438	-329.046	0.00131548	5.1271	-278.529	0.0104404
Tlr1	1.02039	1.67571	0.31973	2.0035	2.59287	0.145919	5.12194	11.2727	0.0104807
Dhcr24	1.04978	2.25191	0.306338	2.89573	-5.56085	0.0605701	5.09535	-13.5508	0.010691
Glis3	-0.750723	-0.574227	0.461561	4.65745	3.8294	0.012599	5.09118	0.103196	0.0107244
Atp6v1g2	-1.734	-34.4589	0.0983067	4.22835	-99.1736	0.0181101	5.06611	-77.8469	0.0109277
Adamts1	1.63838	1.62124	0.116979	3.05243	3.99163	0.052209	5.06269	5.90959	0.0109558
Kcnc3	-0.900157	-4.70349	0.378748	1.54402	1.60164	0.234081	5.05058	-33.4429	0.0110558
Itgb1	2.58385	5.83019	0.0177352	2.45392	4.41733	0.0929642	5.04955	14.3307	0.0110643
Igsf10	2.67019	0.598849	0.0147053	3.94548	0.903784	0.0231583	5.03924	1.64917	0.0111504
Nomo1	1.18705	1.44041	0.249116	5.76045	-2.7658	0.0052237	5.03242	-5.16579	0.0112077
Tmem150c	-0.981862	-4.40527	0.337897	0.452895	-7.30897	0.718112	5.0319	-20.5174	0.0112121
Cd81	3.56669	99.3288	0.00193212	2.73893	89.0156	0.0704029	5.00395	178.292	0.0114505
Sv2a	1.04308	9.88035	0.309356	3.6155	-29.9049	0.0310664	4.9974	-56.1809	0.0115072
Tppp	-1.50224	-9.8872	0.14866	5.60298	-37.4053	0.00589756	4.99048	-52.3044	0.0115675
Traf2	3.21264	0.777826	0.00436827	6.83322	1.15404	0.00236766	4.99042	2.00046	0.0115679
Creld1	-0.167831	-0.568691	0.868402	3.43032	-14.6656	0.0367575	4.97884	-20.8341	0.0116696
Lap3	3.22562	14.2	0.00424066	3.28326	14.2727	0.0420844	4.97238	27.9893	0.0117266
Snap47	-0.133776	-1.81204	0.894917	5.88209	-54.0651	0.00476084	4.96908	-81.628	0.0117559
Sema6b	-0.273885	-0.644815	0.786982	2.8247	-3.19918	0.0648272	4.96873	-14.3083	0.011759
Aga	2.55	5.0891	0.0190765	3.14487	5.62988	0.0478688	4.96638	12.2614	0.01178
Rab31	3.4819	9.4077	0.0023516	3.97645	6.47529	0.0225372	4.96	15.2261	0.0118369
Crispld2	2.37211	0.277036	0.0278328	2.60553	0.465384	0.0801279	4.95957	0.918712	0.0118408
Scamp5	-0.0992878	-0.834808	0.921898	6.24548	-30.556	0.00362559	4.95876	-59.0347	0.011848
Creg1	2.40968	7.83829	0.025719	3.2025	12.2181	0.0453615	4.93582	25.6007	0.0120557
Kctd13	-1.20867	-5.12417	0.240888	2.05963	-15.1594	0.137846	4.91816	-30.8724	0.0122183
Afap1l2	-0.347448	-1.06603	0.731885	0.899912	-0.553662	0.458582	4.91205	-1.75301	0.0122751
Ptgr1	-0.25678	-0.0808035	0.799971	2.73428	0.0601525	0.0707198	4.86631	1.87003	0.01271
Morn4	-1.0212	-1.77171	0.319354	8.68083	-12.294	0.000688113	4.86343	-2.36011	0.0127379
Add2	-2.17469	-18.9771	0.0418263	0.730089	-3.19854	0.546091	4.85641	-38.6227	0.0128063
Vwa1	2.77917	4.60328	0.0115777	2.70613	4.29855	0.0726698	4.85145	10.9922	0.0128548
Anks1b	-2.10194	-36.1345	0.0484296	1.2421	-32.4746	0.320825	4.84617	-45.8197	0.0129068
Tctn1	-0.895236	-0.790867	0.381309	0.232402	0.0973729	0.872718	4.84589	0.266791	0.0129096
Itpkb	2.88654	4.93393	0.00912386	4.53809	8.4056	0.0139203	4.84205	11.9611	0.0129475
Cdk14	-0.956234	-6.78723	0.350371	1.65045	-5.70136	0.209609	4.83784	-22.0466	0.0129893
Wwc2	-0.341821	-0.133404	0.736051	0.107578	-0.0713205	0.954682	4.83729	0.05317	0.0129947
Man1c1	1.11163	0.776971	0.279482	1.95517	2.34117	0.153273	4.82316	4.4913	0.0131359
Flot2	0.10235	0.159168	0.919498	4.46054	-7.27013	0.0148595	4.8131	-1.21482	0.0132375
Dhps	-0.779714	-1.46296	0.444689	7.08877	-12.122	0.00197768	4.81046	-5.43907	0.0132642
Iqsec2	-1.47244	-5.31504	0.156466	1.00021	1.8112	0.413159	4.79825	-16.023	0.013389
Fgfr1	1.26165	6.79797	0.22159	2.24117	13.7225	0.114831	4.78261	32.5486	0.0135507
Tpm4	2.13556	6.28633	0.0452685	2.2878	6.97572	0.109606	4.74667	19.6802	0.0139304
Syngr3	-0.78972	-4.07315	0.438954	13.8799	-47.8654	4.01742e-05	4.73784	-22.3494	0.0140256
Tmc6	1.37728	1.71584	0.183647	6.04462	6.46505	0.00421108	4.72686	8.76118	0.0141448
Lrrc51	1.78813	2.98955	0.0889163	2.59797	2.13805	0.0807205	4.69484	10.9674	0.014499
Pqlc3	1.50637	1.30348	0.147604	2.44755	3.07642	0.09355	4.68854	6.87161	0.01457
Aspn	0.535116	0.0925605	0.59847	3.11677	-0.203591	0.0491454	4.68528	1.27485	0.0146068
Camta2	-1.12403	-18.2504	0.27431	0.217545	7.0505	0.883059	4.6833	-60.9981	0.0146292
B4galt6	-1.62074	-3.88561	0.120734	2.01873	-3.52414	0.143681	4.66931	-5.83377	0.0147886
Ugdh	2.48225	3.55109	0.0220527	3.05475	3.97592	0.0520949	4.66879	11.0106	0.0147946
Gps1	-0.0264337	-0.0705338	0.979173	11.247	-20.5534	0.000153342	4.65156	-4.61038	0.0149937
Kif3c	-1.54058	-7.02621	0.139094	2.98302	-10.6335	0.0557475	4.64381	-35.1706	0.0150843
Mast1	-0.319452	-0.591475	0.752697	2.84145	-6.04509	0.0637953	4.60922	-12.3661	0.0154958
Acadl	1.65786	5.04344	0.112949	1.8924	5.05805	0.163412	4.60338	22.1228	0.0155665
Skap2	3.20682	4.66995	0.00442679	11.7103	11.9083	0.000119553	4.59775	10.9703	0.015635
5730409E04Rik	-0.135839	-0.41838	0.893306	4.0424	-1.32355	0.0212742	4.58551	-23.0866	0.0157851
Plekha2	-0.879118	-1.75783	0.389778	1.54269	3.0065	0.234405	4.57382	2.6618	0.01593
Cacna2d1	-2.17238	-10.7404	0.0420226	2.04736	-0.763191	0.13957	4.57018	-23.6342	0.0159754
Rhof	-2.84465	-3.2674	0.0100153	6.53298	-6.50335	0.00293705	4.56357	-2.60421	0.0160581
Chrnb2	0.249228	0.197748	0.805726	3.64123	-2.92527	0.0303544	4.5635	-6.24479	0.016059
Stxbp1	0.163039	2.51168	0.872124	4.24815	-37.6367	0.0178046	4.56043	-75.0262	0.0160976
Pag1	1.03085	0.388401	0.314918	4.6936	1.97574	0.0122263	4.55667	2.23307	0.016145
Ggh	1.43574	3.84767	0.166534	2.24482	4.01321	0.114413	4.554	20.6357	0.0161788
Kif5a	-0.799996	-30.4918	0.433113	2.53534	-69.9144	0.0858163	4.53712	-236.572	0.0163942
Tcf12	0.0983989	0.13881	0.922595	1.47301	3.22744	0.252041	4.52813	8.69882	0.0165103
Slc8a2	-1.7549	-26.3585	0.0945853	0.606382	7.08181	0.618545	4.51118	-56.9044	0.0167315
Gpr160	0.732051	0.200269	0.472629	2.04682	0.510265	0.139645	4.50879	2.22108	0.016763
Rangap1	0.439788	1.71557	0.664806	5.8851	-21.3539	0.00475	4.47954	-16.3437	0.0171534
Itih5	2.22254	1.2889	0.0379418	5.32516	3.28767	0.00733052	4.47836	3.73158	0.0171693
Slc5a3	2.98358	2.42551	0.00734207	3.0553	3.29642	0.052068	4.47752	6.68086	0.0171806
Fxyd5	1.13784	5.93427	0.268634	0.988182	5.60083	0.418374	4.4553	33.9175	0.0174846
Pdia4	1.57032	4.28599	0.132027	3.15439	7.17994	0.0474443	4.45491	23.1085	0.0174898
Tmem63b	-0.954544	-4.30218	0.351204	2.09032	-0.70475	0.133634	4.43408	-31.2868	0.0177802
Camk2b	-1.53825	-67.2416	0.13966	0.134123	-38.0088	0.938561	4.42538	-145.229	0.0179031
Tns3	2.24687	6.90964	0.0360956	4.97162	17.0601	0.00973187	4.41937	21.3447	0.0179885
Slc27a4	1.35859	1.50627	0.189403	16.6895	-10.8908	1.1429e-05	4.41376	-3.24021	0.0180686
Patl1	2.30994	0.758282	0.0316872	1.03585	0.601603	0.39808	4.41034	2.81899	0.0181176
Stmn2	-0.376683	-5.2314	0.710376	13.3611	-123.434	5.15987e-05	4.40631	-24.7583	0.0181757
Snph	-0.784948	-6.3992	0.441684	1.36431	-6.16918	0.282323	4.39226	-44.4781	0.0183795
Birc7	1.17596	0.135602	0.25342	1.17769	0.0387859	0.343205	4.36864	-0.137941	0.0187276
Icosl	1.29429	1.48445	0.210312	4.00923	4.86069	0.0218994	4.356	7.57938	0.0189171
Slc2a4	1.81383	0.97331	0.084737	2.09438	1.80184	0.133087	4.35575	4.27579	0.0189209
Pitpnm1	0.994393	4.67127	0.331911	3.38094	-3.55671	0.0384599	4.35558	-14.893	0.0189234
Pex14	0.846203	0.727652	0.407451	7.00192	-5.67259	0.00210169	4.35235	-4.76504	0.0189722
Cdh8	-1.86551	-4.30811	0.0768481	1.41992	-6.5968	0.266392	4.35164	-7.23313	0.018983
Tubb5	0.438874	3.3317	0.665457	11.0398	-62.0145	0.000171743	4.3316	-13.0122	0.0192886
Acadvl	3.03287	10.0224	0.00657064	5.48198	-2.91069	0.00648004	4.31846	20.7877	0.0194922
Tor1aip1	2.24941	3.73371	0.0359077	4.87669	8.88394	0.0105147	4.30742	9.91624	0.0196651
Gnb5	-1.33111	-6.34921	0.198129	4.60278	-23.4269	0.0131863	4.30238	-17.6543	0.0197445
Ptgr2	1.43678	2.13591	0.166241	1.62985	4.38468	0.214129	4.3008	10.0936	0.0197694
Kcna4	-1.76025	-2.46141	0.0936524	1.97965	-1.82531	0.1495	4.28174	-3.46996	0.0200735
Ddn	-2.3545	-182.851	0.0288782	0.327167	-81.8821	0.805716	4.27727	-226.335	0.0201456
Tpi1	0.756727	13.9236	0.458036	13.9169	-167.255	3.94719e-05	4.27456	-46.8862	0.0201895
Coro7	0.11244	0.387677	0.911595	0.52473	2.91549	0.67028	4.25173	-22.0679	0.0205629
Lrguk	1.92621	0.347837	0.068411	1.79785	0.423922	0.180043	4.23458	0.6674	0.0208485
Jph4	-1.38283	-24.7835	0.181962	0.895165	-6.78833	0.460844	4.22186	-94.2345	0.0210632
Tecr	1.16134	39.3145	0.259179	2.99941	-111.28	0.0548892	4.22154	-193.523	0.0210686
Cnksr2	-1.97092	-20.3977	0.0627313	1.07155	1.23212	0.383508	4.22005	-27.7095	0.021094
Sema4f	-0.950464	-1.2939	0.353222	0.690417	-1.61281	0.568526	4.21364	-7.30386	0.0212032
Prkce	-1.7201	-21.7667	0.100852	0.666112	0.261387	0.582646	4.2118	-34.0256	0.0212347
Slc16a9	1.93253	0.804603	0.0675821	1.99898	1.18863	0.146591	4.20209	2.62985	0.0214017
Cln5	2.50257	2.83785	0.0211174	3.7579	3.80289	0.0273417	4.1967	7.42304	0.0214951
Nipal3	-0.640574	-1.30728	0.529072	3.75909	-3.26763	0.0273128	4.19619	-14.8407	0.0215038
Actl6b	-1.76045	-23.0935	0.0936174	1.64599	-3.69655	0.21058	4.19355	-73.0398	0.0215498
Rpe65	0.228453	0.0842252	0.821614	1.1267	0.332808	0.362015	4.18809	0.565536	0.0216451
Diras1	0.704636	2.93993	0.489162	3.55269	-17.2646	0.0328815	4.18722	-24.6956	0.0216604
Crtc1	-1.25313	-8.87256	0.224611	1.56179	9.6037	0.229797	4.18698	-36.8356	0.0216646
Derl2	-0.109499	-0.179331	0.913898	0.152392	0.383159	0.926925	4.1839	12.6687	0.0217185
Nsg2	-2.11482	-72.4995	0.0471955	2.69974	-51.5829	0.0731207	4.17444	-176.473	0.0218854
Scn8a	-1.30904	-6.30575	0.205363	2.20987	-1.0479	0.118487	4.17373	-22.6964	0.021898
Pttg1ip	1.79911	9.60465	0.0871098	1.9375	13.9367	0.156058	4.16775	42.6947	0.0220041
Fam19a1	-1.64055	-6.12763	0.116526	0.708908	-6.63429	0.557975	4.16617	-2.49778	0.0220323
Zbtb7b	3.48609	6.48535	0.00232892	5.80796	10.2228	0.0050373	4.15977	9.57379	0.0221468
Arhgap18	2.19085	2.37501	0.0404753	1.36693	1.98421	0.28155	4.15743	7.13805	0.0221888
Snapin	1.62708	5.03192	0.119373	2.74435	5.56548	0.070036	4.14847	22.7254	0.0223505
Pfkl	-1.12787	-9.39607	0.272725	0.120073	3.88208	0.947224	4.13814	-13.4301	0.0225387
Otub1	0.378595	2.52202	0.708978	1.72136	-8.0795	0.194797	4.12833	-34.8884	0.0227189
Ptges	1.89515	0.634927	0.0726206	3.36194	0.875916	0.0391373	4.12212	1.61655	0.0228339
Dlg4	-1.45322	-33.5352	0.161674	2.70617	3.95253	0.0726675	4.12075	-120.027	0.0228594
Ttll1	-0.260267	-0.359446	0.797319	1.8179	-2.21668	0.176374	4.09788	-8.93902	0.0232888
Prrx1	1.34801	0.504864	0.192725	7.07871	2.4795	0.00199163	4.09418	2.74415	0.023359
Klc1	-2.26353	-18.7897	0.0348793	12.5821	-70.9184	7.60444e-05	4.08266	-43.199	0.0235795
As3mt	1.7826	2.61992	0.0898388	2.10559	2.01514	0.13159	4.08118	10.5777	0.0236079
Tmem200a	-2.14842	-2.44615	0.0441099	1.46054	-2.36539	0.255337	4.07315	-4.48526	0.0237631
Dnajc3	1.80237	4.22877	0.0865797	2.46455	6.22996	0.0919955	4.05253	17.354	0.0241668
Atp6v0e2	-0.912079	-10.252	0.372591	10.3607	-88.6534	0.000251276	4.05244	-26.3	0.0241686
Snx7	-1.71476	-1.02669	0.101844	2.46247	-1.83632	0.0921844	4.04875	4.49151	0.0242417
Susd4	-0.504577	-1.77191	0.61937	0.95811	-5.27522	0.431682	4.04018	-15.44	0.0244123
Fry	-1.03808	-3.5493	0.311622	1.30451	-3.59166	0.300542	4.03132	-15.5189	0.0245902
Irgq	0.117308	0.150137	0.907786	5.19146	-3.7747	0.00815254	4.01517	-4.71714	0.0249179
Btbd7	0.839785	0.262539	0.410956	8.00034	1.93802	0.00106639	4.01318	1.06434	0.0249587
Tubb6	1.97431	0.719283	0.0623176	2.96316	1.02513	0.0568073	4.00928	1.88834	0.0250386
Gnl1	0.243329	0.76955	0.810229	4.80145	-13.9813	0.0111842	3.99918	-10.2657	0.0252472
Il3ra	2.42531	1.65021	0.0248844	9.35673	4.69866	0.000453328	3.99657	4.73291	0.0253014
Zer1	-0.519186	-2.54856	0.609329	0.529849	-7.19983	0.66695	3.99521	-19.4002	0.0253297
Nde1	1.92208	3.36215	0.0689584	3.42137	2.04199	0.03706	3.99429	10.3223	0.0253488
Prkcz	-0.754479	-3.81308	0.459354	3.03421	-19.8954	0.0531139	3.99242	-32.5598	0.0253879
Wasf1	-1.84948	-38.6362	0.0792242	0.238521	-8.18622	0.868436	3.98796	-57.6225	0.0254811
Rab13	2.29778	2.31113	0.0324964	4.29903	2.88295	0.0170453	3.98786	4.41274	0.0254833
Atp6v0a2	1.92471	3.49773	0.0686089	1.37028	3.44574	0.280565	3.9813	12.6313	0.0256212
Adcy7	2.68362	2.51499	0.0142805	1.95087	2.60566	0.153945	3.98048	6.24644	0.0256384
Fgf13	-1.94462	-18.7146	0.0660197	0.612657	-14.3604	0.614695	3.97959	-21.7734	0.0256573
Mllt11	-1.05297	-17.7764	0.30491	8.3735	-118.3	0.000836724	3.97571	-66.2292	0.0257393
Tuba1c	1.70762	3.12069	0.103185	1.67994	4.20719	0.203312	3.97177	12.1608	0.025823
Sgms1	1.18228	1.20289	0.250961	2.47512	1.78944	0.0910439	3.96615	7.41856	0.0259429
Mapk8ip3	-0.986631	-12.6309	0.33561	1.70448	-10.2674	0.198221	3.95539	-83.6879	0.026174
Pacs1	-1.5311	-1.46778	0.14141	4.35613	-3.00964	0.0162348	3.95067	-4.66544	0.0262762
Nlgn2	-0.506765	-2.15591	0.617861	7.22444	-5.00877	0.00179971	3.94893	-28.8742	0.0263137
Prelid1	1.05122	4.26355	0.305694	10.3432	-30.1416	0.000253806	3.94198	-1.01396	0.0264652
S100b	2.52449	70.9201	0.0201501	3.18086	85.3084	0.0462857	3.92668	172.284	0.026802
Timm50	2.62857	3.13912	0.016099	8.89373	-8.21009	0.000602237	3.92473	5.02375	0.0268452
Net1	-0.633985	-1.20127	0.533276	3.18646	6.69533	0.0460447	3.91542	9.33159	0.0270527
Tmem8b	-0.536847	-1.24499	0.597296	2.44216	2.408	0.0940485	3.90953	-9.75644	0.0271852
Myt1l	-2.53496	-16.8348	0.0197027	3.98055	-6.58642	0.0224562	3.90031	-36.9466	0.0273934
Ak3	2.57555	7.11703	0.0180558	3.69776	2.05439	0.028852	3.87698	15.7011	0.0279288
Crim1	-0.825428	-3.23085	0.418866	0.394731	0.235909	0.758165	3.87347	-17.9769	0.0280105
Apba1	-0.386091	-0.975792	0.703506	4.40043	-2.18388	0.015635	3.84295	-15.5247	0.0287308
Paqr5	1.54365	0.453091	0.13835	1.46593	0.0554391	0.253907	3.84177	2.02124	0.0287589
Tubb4a	2.47171	55.5574	0.022553	2.27564	-66.6529	0.110943	3.84053	-124.101	0.0287888
Wipi2	-0.617023	-0.780677	0.544181	3.12852	-5.44606	0.048607	3.82437	-8.74557	0.0291792
Coro1b	1.5279	9.27251	0.142199	5.71131	34.0991	0.0054245	3.81562	41.7926	0.0293932
Chd5	-0.373003	-1.13171	0.71307	3.44282	-6.32801	0.0363396	3.81081	-13.3992	0.0295114
Fzr1	-0.173904	-0.229203	0.863689	3.266	-4.52128	0.0427626	3.80409	-8.72856	0.0296778
Gpr137	2.98017	6.15571	0.00739864	1.72048	-5.7194	0.194975	3.79552	-0.462165	0.0298912
Git1	-1.07261	-12.0682	0.296217	1.7926	5.24462	0.181017	3.7804	-60.9389	0.030272
Dnm1	-0.963835	-28.0819	0.346639	2.76003	-47.7953	0.0689848	3.7797	-146.112	0.0302895
Sult4a1	-0.0832199	-0.881407	0.934504	5.03401	-55.2838	0.0092521	3.77424	-31.6025	0.0304286
Lmo1	-1.58522	-7.2515	0.1286	1.64226	-12.9683	0.211395	3.7741	-16.767	0.0304321
Ptprn2	-1.229	-6.74123	0.233335	4.72331	-21.9022	0.0119291	3.77384	-26.0842	0.0304387
Tmem154	1.97898	0.276704	0.0617531	3.5394	0.571406	0.0332801	3.7719	0.753591	0.0304883
Fabp7	1.74344	39.4229	0.0966113	5.43564	-17.8487	0.00671954	3.75083	149.127	0.0310321
Cxcl14	0.947252	2.52177	0.354816	2.08334	8.79551	0.13458	3.74554	16.1768	0.0311702
D430019H16Rik	-1.51938	-7.78799	0.144318	0.658592	-1.44692	0.587073	3.73521	-18.6961	0.0314421
Cbx6	-1.80529	-17.8198	0.0861075	6.84073	1.12169	0.00235507	3.72292	-60.2636	0.0317691
Gsk3a	-1.32632	-5.75429	0.199682	3.76683	-15.9548	0.0271251	3.72029	-24.2809	0.0318394
Nova2	-0.79478	-1.08584	0.436072	3.43956	1.16339	0.0364482	3.71773	-6.16981	0.0319081
Nnt	1.0014	0.517966	0.328595	3.92484	1.59854	0.0235825	3.71101	2.87237	0.0320895
Sfxn3	-0.0145652	-0.0453217	0.988523	4.49583	-16.1733	0.0144238	3.70237	-2.7164	0.032324
Rapgefl1	-1.92555	-20.6389	0.0684988	0.0754919	-5.27937	0.972485	3.68782	-34.2631	0.0327234
Ppp2r2b	-0.288912	-1.07112	0.775622	4.27857	-16.4832	0.0173463	3.68036	-4.84722	0.0329301
Ednrb	3.76154	6.77914	0.00122789	3.10846	6.1935	0.0495298	3.67114	11.3761	0.0331879
Prickle3	1.97523	0.668318	0.0622068	4.09609	1.69194	0.0203029	3.66435	1.99473	0.0333792
Rrad	2.1182	0.477216	0.0468769	2.48616	0.567663	0.0900608	3.66221	1.4357	0.0334398
Spock2	0.311017	3.27498	0.759006	7.06783	-18.3359	0.00200683	3.66163	-57.7037	0.0334561
L1cam	0.472534	3.99195	0.641661	2.18752	-12.844	0.121173	3.65918	-48.7787	0.0335255
Crmp1	-1.29126	-11.5329	0.211341	1.0443	-17.7502	0.394582	3.65884	-20.443	0.0335353
Nol6	-0.975055	-2.12592	0.34118	1.68151	-1.68483	0.202983	3.64561	-7.48611	0.0339131
B3gat1	-1.64127	-13.2042	0.116375	0.989333	-18.7804	0.417872	3.64162	-32.6751	0.034028
Fbxo41	-1.5922	-3.16675	0.127022	1.87712	-3.29993	0.165986	3.63801	-9.02539	0.0341326
Gal3st3	-1.08535	-3.64525	0.290674	0.527935	-1.28004	0.668194	3.63273	-6.76577	0.0342858
Dact3	-1.02102	-3.30004	0.319437	2.42734	-11.7572	0.0954337	3.61987	-10.2708	0.0346624
Lmtk3	-1.5007	-15.6744	0.149056	0.239497	3.64016	0.867752	3.61731	-50.7931	0.0347378
Nebl	-0.583683	-2.16125	0.565959	1.18844	9.30938	0.339363	3.61104	4.76349	0.0349234
Bap1	-0.94183	-2.81991	0.357518	2.06664	-4.51954	0.136872	3.59917	-22.0162	0.0352778
Zfp142	-1.4195	-0.933107	0.171151	2.10551	1.70698	0.1316	3.59335	-2.34507	0.0354532
Faah	-1.45529	-12.7335	0.161107	0.118077	-2.85644	0.948432	3.57685	-27.0146	0.0359554
Agap2	-1.41207	-43.5317	0.173299	1.24156	27.5749	0.321006	3.57322	-127.811	0.0360669
Dpy19l4	0.965701	0.97078	0.345727	1.88744	3.36395	0.164243	3.56858	6.09529	0.0362098
Itga4	-1.34669	-1.34207	0.193143	1.34688	1.42661	0.287513	3.56531	-2.10266	0.036311
Klc2	-0.0716859	-0.569722	0.943564	2.36782	-23.2752	0.101224	3.56489	-41.9047	0.0363241
6430548M08Rik	0.0243071	0.077858	0.980849	5.113	-4.9884	0.00868144	3.55709	-12.0575	0.0365669
Ap3d1	-0.06217	-0.255396	0.951045	2.10417	5.95696	0.131778	3.55606	-26.4512	0.0365993
G6pdx	2.81438	7.57672	0.0107108	2.37126	8.54474	0.100879	3.55434	16.0583	0.0366529
Rtn1	-2.21951	-101.764	0.0381779	6.21197	-274.423	0.00371673	3.54593	-173.172	0.0369174
Serpinb9	1.5828	0.516634	0.129154	2.21222	0.908276	0.118208	3.53488	2.36564	0.0372681
Bhlha9	-0.891952	-0.421604	0.383025	0.5011	-0.768716	0.685791	3.52937	0.141242	0.0374445
Alg14	2.39383	2.36772	0.0265922	3.09476	-0.0914011	0.0501706	3.52587	6.0674	0.0375568
Mtus2	-1.1936	-1.08104	0.246602	6.36628	-1.3143	0.00331683	3.52563	-4.15762	0.0375647
Cald1	-0.715018	-1.92955	0.482862	2.60147	10.7864	0.0804454	3.51197	0.518713	0.0380074
Sowaha	-2.10797	-16.1785	0.0478479	0.985632	-14.7838	0.419487	3.50677	-17.6502	0.0381772
Fxyd7	0.6474	8.13463	0.524735	0.994141	-10.0481	0.415784	3.49916	-9.37358	0.0384274
Phactr3	-1.29084	-3.45767	0.211484	3.51255	-12.0262	0.0341015	3.49798	-15.5331	0.0384664
Jmjd4	-2.47585	-1.58092	0.0223551	2.95889	-0.0374882	0.0570376	3.49611	-1.56044	0.0385281
Drosha	-1.37758	-2.04838	0.183553	3.54791	-6.26893	0.0330242	3.48929	-8.77525	0.0387546
Mitf	2.28221	1.7358	0.0335608	2.79842	2.71254	0.0664832	3.48497	4.79827	0.038899
Gprin1	-1.84195	-8.36299	0.0803607	1.08117	-7.07781	0.379672	3.48045	-16.3211	0.0390505
Col9a3	1.62229	20.7845	0.1204	1.42285	26.6619	0.265576	3.47856	78.1979	0.039114
Gm13446	-1.14361	-0.929376	0.266291	0.921301	-0.682343	0.448517	3.47707	-5.53691	0.039164
Gpi1	0.608173	19.5389	0.549918	2.49638	40.3154	0.0891605	3.4667	-124.604	0.0395153
Rad23a	0.146187	0.324034	0.885237	2.01058	0.293165	0.144873	3.44584	-13.7752	0.0402326
Ypel1	-2.44994	-5.79425	0.0236203	1.15825	1.11442	0.350259	3.44049	-9.7445	0.0404188
Ogfod1	-1.7003	-7.76712	0.104573	2.79596	-4.42753	0.0666406	3.4398	-20.4393	0.0404429
Tgfbi	1.55784	2.30659	0.134956	1.38696	4.1561	0.275718	3.43117	7.05424	0.0407454
Lonrf3	-1.58949	-1.59153	0.127635	1.95798	3.32805	0.152834	3.42835	1.83322	0.0408447
E130114P18Rik	1.41689	1.76329	0.171905	4.86523	-0.552893	0.0106138	3.41003	8.56878	0.0414974
Rnf130	2.09281	10.1925	0.0493214	1.13539	7.72179	0.358738	3.40991	32.7589	0.0415016
Tnpo2	-0.423646	-1.35302	0.676345	5.03538	-0.694483	0.00924186	3.40878	-17.7526	0.0415424
Gbp10	1.58034	0.116866	0.129715	3.88015	0.321468	0.0245305	3.40752	0.448604	0.0415874
Tuba4a	-1.35436	-32.9551	0.190726	6.9753	-112.159	0.00214139	3.40691	-132.69	0.0416095
Fdps	0.542327	2.2819	0.593585	4.12647	-21.0055	0.0197747	3.40589	-25.9262	0.0416463
Gabbr2	-0.926725	-2.91957	0.365118	4.38978	-13.208	0.015777	3.40423	-16.6816	0.0417063
App	1.43064	24.1819	0.167973	5.14654	-80.8976	0.00845087	3.40373	-86.0045	0.0417242
Pom121	0.18504	0.119401	0.855061	3.59745	-1.62853	0.0315766	3.40285	-2.92577	0.0417562
Pcdhb20	-2.27789	-0.598189	0.0338617	2.86132	-1.08602	0.0625935	3.39063	-1.83492	0.0422007
Wnk1	4.28543	34.6318	0.000360944	8.03916	41.1751	0.00103954	3.39014	38.5659	0.0422187
Nrarp	-1.2328	-0.661828	0.231945	5.32675	-2.97655	0.00732134	3.38606	-2.16771	0.0423683
Gabra3	-0.0332556	-0.211717	0.9738	2.62843	-14.9815	0.0783604	3.34444	-15.4975	0.0439291
Atp7a	1.40664	0.630016	0.174882	2.97517	1.75434	0.056164	3.34303	3.2986	0.0439831
Mavs	2.9409	1.69331	0.00808022	3.16528	1.83194	0.0469639	3.33821	3.48263	0.0441681
Fdft1	-0.0833095	-0.237391	0.934434	3.04976	-12.1106	0.0523403	3.33561	-13.3496	0.0442684
Sez6l2	0.727601	7.77391	0.47529	0.794462	-10.3185	0.511304	3.33304	-68.2438	0.0443676
Atp6v0a1	-1.76952	-28.9799	0.0920541	1.58946	2.76044	0.223289	3.3305	-63.8346	0.0444662
Gpr162	-0.197819	-1.10409	0.845183	4.39643	-10.879	0.0156882	3.32636	-32.6938	0.0446268
Trrap	-0.360757	-1.68179	0.722063	0.148894	-4.28925	0.929181	3.32479	-18.7017	0.0446881
Sms	-0.998214	-3.31141	0.3301	6.01793	-20.1905	0.00429637	3.28467	-5.07137	0.0462827
Ankrd13a	2.55393	2.30209	0.0189162	5.69557	2.06695	0.00549058	3.27782	5.30183	0.0465613
Aen	3.24512	3.23168	0.00405572	2.89838	1.65285	0.0604175	3.26388	7.1579	0.0471337
1500015O10Rik	1.21535	36.8759	0.238385	1.31774	53.2224	0.296409	3.26216	200.19	0.0472049
Tom1l1	0.605618	1.03749	0.55158	1.79659	4.34584	0.180277	3.25265	7.53107	0.0476003
Chaf1a	-0.95179	-0.131425	0.352565	0.43193	0.0990604	0.732429	3.25118	0.434985	0.0476618
Acadm	1.35659	3.12554	0.190028	1.31798	6.30034	0.296335	3.24684	12.679	0.0478439
Tmcc2	0.0722177	0.288869	0.943146	0.718775	-3.17026	0.552412	3.24342	-22.8022	0.0479878
Actl6a	-1.25144	-1.1965	0.225213	1.01187	0.92182	0.408167	3.24253	3.32497	0.0480254
2900026A02Rik	-0.909355	-2.83341	0.373992	0.530694	0.604059	0.666402	3.23013	-5.02426	0.0485521
Bmpr1a	0.850925	0.757406	0.404884	5.85983	4.84299	0.00484209	3.22682	2.56191	0.0486938
Fth1	1.42341	889.831	0.170032	2.76169	735.129	0.0688746	3.2247	3621.63	0.0487848
Phyhip	-1.66873	-39.8205	0.110751	0.593499	1.96753	0.626508	3.20829	-76.7383	0.0494949
Zfp3	-1.95874	-1.33435	0.0642355	1.35025	-1.3481	0.286502	3.19376	-0.419765	0.0501334
Ppp1r12b	-2.41588	-3.86773	0.0253849	3.1854	1.15204	0.0460901	3.19295	-7.5208	0.050169
Actr3b	-2.26293	-18.9193	0.0349225	1.26774	-23.464	0.312329	3.18991	-31.8203	0.0503042
Matn2	-1.35919	-4.04849	0.189215	0.425469	-2.81673	0.73687	3.17977	-4.25589	0.0507566
Arfgap1	-2.40517	-7.71173	0.0259646	2.84317	-10.1849	0.06369	3.17843	-16.5732	0.050817
Macrod2	-2.14327	-3.56778	0.0445708	2.68395	-2.48023	0.0742478	3.17803	-7.15269	0.0508349
Col16a1	2.35982	9.13297	0.0285586	1.68354	8.69128	0.202558	3.17165	22.2899	0.0511223
Ydjc	-0.977834	-1.05361	0.339837	4.32291	-5.23391	0.0167012	3.16095	-5.83314	0.0516087
Erap1	1.8854	1.75021	0.0739881	2.0949	3.31207	0.133017	3.1597	6.65868	0.0516658
Slc1a4	2.23032	2.35696	0.0373419	0.181494	-0.55146	0.907703	3.159	8.15746	0.0516978
Shank3	-1.44625	-7.53098	0.163598	4.32933	9.40121	0.0166098	3.15426	-26.7965	0.0519153
Rnf165	-1.78068	-4.91645	0.0901614	0.671903	-0.726445	0.579256	3.14942	-5.9456	0.0521383
Atxn7l3	-0.213939	-0.859235	0.83276	3.54494	-16.1183	0.0331133	3.14299	-17.4395	0.0524364
Znrf2	0.699225	0.637361	0.492464	0.886159	2.12266	0.465163	3.12851	5.89234	0.0531141
Smap2	-0.201788	-0.537628	0.842121	3.31504	-11.2146	0.0408663	3.12686	-5.52359	0.0531921
Bach1	2.00348	0.678794	0.0588627	4.63769	1.75776	0.0128079	3.12102	1.94779	0.0534689
Rgs14	-2.12855	-16.2646	0.0459114	0.917548	-17.7003	0.450268	3.10772	-9.7707	0.0541047
Fibcd1	-0.442914	-2.52781	0.662581	0.390237	-6.37242	0.7613	3.10655	-16.2716	0.0541612
Ticam1	1.84145	0.334803	0.0804378	3.84717	0.69103	0.0252563	3.10111	1.02285	0.0544241
Rnf208	-0.410871	-2.70438	0.685536	3.79627	-20.0781	0.0264234	3.08699	-29.2358	0.0551127
Slc4a1ap	0.297163	0.340679	0.769407	4.93367	0.279353	0.0100369	3.08048	-3.95956	0.0554334
Pdzd4	-0.915043	-2.86326	0.37107	1.52158	-3.08589	0.23961	3.07828	-16.5069	0.0555422
Unc13a	-2.37626	-24.5142	0.0275914	1.05536	-1.1084	0.390053	3.04492	-51.1594	0.057222
Htr5b	-1.35026	-0.890949	0.192017	1.50751	-1.70729	0.243143	3.04341	-0.837674	0.057299
Uap1l1	2.39544	2.72394	0.026502	3.04945	4.02832	0.0523559	3.04129	8.18342	0.0574081
Nipa1	-1.2856	-1.51639	0.21327	3.24679	-1.54408	0.0435312	3.04093	-6.25347	0.0574266
Bcl7a	-1.23815	-2.23181	0.229998	1.66085	-1.27908	0.207365	3.03783	-7.47117	0.0575861
Inppl1	2.78848	4.40565	0.0113421	4.21271	7.83156	0.0183555	3.02707	7.07864	0.0581435
Eefsec	-1.1818	-0.878614	0.251146	0.97249	1.11388	0.425269	3.02114	4.06432	0.0584532
Sbf1	-0.28787	-2.70193	0.776408	0.499414	2.8089	0.686907	3.02082	-26.7159	0.0584704
Chst2	0.322133	0.527815	0.750695	1.25423	2.686	0.316777	3.01574	8.0228	0.058737
Trpc6	-1.69827	-3.77428	0.104963	0.976279	-0.482276	0.423594	3.01353	-5.64847	0.0588536
Apcdd1	1.28633	1.13038	0.213019	3.11786	3.63231	0.0490948	3.00465	4.66074	0.0593242
Nr1h3	1.8398	1.06772	0.080689	2.25197	0.696406	0.113597	3.00356	2.91732	0.0593823
Ywhaz	-2.33355	-81.0728	0.030169	2.28632	-63.2917	0.109768	3.00328	-104.481	0.0593973
Shisa7	-1.40889	-15.8612	0.174226	0.376751	-6.0091	0.770736	3.00323	-47.4829	0.0594002
Pi4ka	-0.60928	-4.15975	0.549199	3.77941	-13.5908	0.0268227	3.00207	-38.8358	0.0594618
Srgap3	-1.11508	-6.99994	0.278036	3.21736	10.4519	0.0447382	2.99941	-20.5176	0.0596041
Chrm1	-1.86956	-15.8883	0.0762583	0.748833	-3.32052	0.535756	2.99473	-14.8212	0.0598552
Tln2	-0.319334	-0.398984	0.752785	3.58458	-0.212368	0.0319459	2.99367	-5.7922	0.0599124
Kank1	2.33896	2.06155	0.0298304	2.21836	1.42437	0.117483	2.98673	5.1358	0.0602874
Sobp	-1.61301	-3.0497	0.122412	1.50006	-1.51075	0.245036	2.98255	-9.04877	0.0605145
Lrrtm1	-0.837455	-3.28828	0.412233	2.35436	-13.7059	0.102584	2.97612	-3.80174	0.0608656
Kifc2	-1.736	-19.1823	0.0979445	2.56156	-40.1889	0.0836422	2.97333	-61.5757	0.0610182
Tmem97	-0.0154966	-0.0188807	0.98779	2.12697	-3.81414	0.128783	2.97165	-3.17721	0.0611108
Cdkl1	-0.727735	-1.49047	0.47521	1.96208	-0.764901	0.152197	2.94441	-13.5502	0.0626298
Cln3	1.71405	3.00547	0.101977	5.22273	9.14661	0.00795161	2.94357	12.6168	0.0626773
Syn1	-0.935249	-10.655	0.360816	3.67231	-32.7028	0.0295182	2.9433	-45.8379	0.0626925
Neu4	2.55949	1.16238	0.0186912	8.45561	0.247334	0.000793843	2.94265	2.71347	0.0627293
Ap1b1	0.66303	2.28739	0.514881	3.17525	-5.37646	0.0465286	2.94057	-22.3825	0.0628472
Svop	-1.2393	-5.05589	0.229582	2.61536	-14.4148	0.079364	2.92402	-4.1772	0.0637943
Rhobtb2	-0.37254	-0.77038	0.71341	1.63338	-4.99902	0.213347	2.91857	-6.38535	0.0641096
Eml2	1.06748	6.62616	0.29847	0.935478	-2.75435	0.441961	2.89139	-33.9984	0.0657069
Pcyt1b	-0.397386	-0.158851	0.695292	2.46413	-1.51686	0.0920336	2.89055	-1.84374	0.0657574
Clip3	-0.0230563	-0.433576	0.981834	7.93315	40.1897	0.00111468	2.8891	-92.3342	0.0658438
Ppp1r9b	-0.904117	-19.6105	0.376695	0.653834	4.01433	0.589888	2.88908	-88.6944	0.0658449
Lbh	2.64067	8.91401	0.0156811	1.66942	8.37739	0.205535	2.88328	18.0962	0.0661924
Sprn	-1.90571	-14.9162	0.0711646	1.16628	-19.9801	0.347326	2.8818	-11.6047	0.0662811
Lrrn1	-0.66992	-1.49576	0.51057	6.62787	-11.1926	0.00274234	2.86814	-6.84791	0.0671083
Cry2	-0.697279	-1.4884	0.493655	2.35798	-3.42874	0.102216	2.86614	-8.08496	0.0672309
Plcxd2	0.473983	2.00031	0.640645	1.87544	-7.77201	0.166272	2.86089	-7.51368	0.067552
Slc38a7	-0.146231	-0.210776	0.885203	1.2897	-1.06316	0.305235	2.83789	-5.16395	0.0689809
Hrh3	0.203211	0.846159	0.841023	3.80377	-5.13058	0.0262478	2.8355	-7.83883	0.0691319
Atat1	1.91885	5.91566	0.0693882	0.350675	2.21092	0.789086	2.83475	-3.83467	0.0691789
Trim46	-1.59839	-5.41063	0.125635	0.405408	-2.6539	0.750738	2.83305	-15.8102	0.0692859
Fbxo34	-1.91213	-4.18153	0.0702916	1.26583	-6.12177	0.312956	2.82908	-3.26843	0.0695376
Smpd3	-1.48413	-3.20982	0.153364	0.655365	-3.69164	0.588981	2.81611	-2.59785	0.0703651
Slc22a17	1.12012	17.8953	0.275936	2.04908	-41.8164	0.139326	2.81303	-69.0546	0.070563
Usp5	0.340234	0.985394	0.737228	2.49574	-8.478	0.0892166	2.81177	-15.3911	0.0706447
Pnrc2	1.03024	3.76143	0.315194	4.75147	-2.69925	0.0116546	2.81135	24.82	0.0706719
Pcnp	1.86717	7.77471	0.0766063	1.06668	-5.06891	0.385465	2.81049	-12.2994	0.070727
Tubb3	0.860858	16.5338	0.399519	3.96127	-90.0252	0.0228393	2.80837	-77.7684	0.0708643
Pcdhb8	-1.43744	-0.599454	0.166056	0.368885	0.586012	0.776257	2.80731	-2.37036	0.0709326
Atg9a	-0.79669	-2.96136	0.434987	2.0511	-5.0499	0.139042	2.79628	-20.6066	0.0716514
Col8a2	1.39591	2.48185	0.178047	1.44187	4.23326	0.260357	2.79232	10.4283	0.0719113
Cnih2	-1.36567	-57.1965	0.187205	0.988119	-80.3667	0.418401	2.79022	-29.0243	0.0720498
Sez6	-1.26827	-6.34082	0.219265	2.56839	-16.2527	0.0830854	2.77904	-17.499	0.0727912
Eri3	-0.210117	-0.615945	0.835702	5.50134	-16.42	0.00638279	2.77667	-6.1505	0.0729489
Csrnp2	-1.02641	-0.531836	0.316954	2.28061	-1.69724	0.110394	2.76705	-1.96569	0.0735954
Dis3l2	-0.193267	-0.0524601	0.848699	4.21115	-1.32923	0.01838	2.76231	-1.17778	0.0739154
Nell2	-1.51475	-47.6203	0.145482	0.590296	-38.4396	0.6285	2.76112	-22.1503	0.0739965
Icam5	-1.77643	-23.5498	0.0908776	0.877395	-24.5134	0.469403	2.76072	-11.273	0.0740238
Olfm2	0.252921	2.22149	0.802911	1.20627	-15.1964	0.333088	2.74734	-3.42109	0.0749384
Mapk10	-1.19695	-18.9789	0.245324	4.99366	20.4061	0.00955933	2.74714	-69.5221	0.0749523
Tsku	1.00057	0.235011	0.328986	3.86156	1.08106	0.0249368	2.7302	1.03113	0.0761282
Rassf4	2.44815	3.17576	0.0237103	2.59862	4.56398	0.0806689	2.72836	7.65144	0.0762571
Mxi1	0.283906	0.270679	0.779401	2.06849	-2.20585	0.136616	2.71987	4.54508	0.0768555
Kcnc4	-0.602308	-1.27463	0.553737	1.662	-5.97624	0.207119	2.71361	-9.20406	0.0772999
Ppp1r7	-1.31892	-3.47569	0.202098	3.04075	-7.84718	0.0527869	2.70698	1.66855	0.0777735
Pde3b	-0.498599	-0.303958	0.623501	2.01228	2.01903	0.144624	2.70601	2.36958	0.0778426
Sesn2	2.16422	0.722223	0.0427237	1.44647	0.143703	0.259113	2.70258	1.92488	0.0780892
Camkv	-1.45391	-47.4516	0.161486	0.491286	-29.5801	0.692299	2.70219	-75.4781	0.0781178
Csmd1	-1.44758	-1.30785	0.163228	2.04073	-2.28847	0.14051	2.69722	-5.16056	0.0784763
Sorbs1	0.665735	8.98416	0.513186	3.15402	59.5528	0.0474606	2.69517	65.4696	0.0786251
Fbxo31	-1.38529	-3.30421	0.18122	1.45121	-6.65102	0.257834	2.68451	-14.2938	0.0794023
Snap91	-1.96421	-16.7665	0.0635558	7.84243	1.97815	0.00118372	2.6812	-34.0546	0.0796452
Prkaca	0.789251	3.78281	0.439222	2.70178	-15.8955	0.0729765	2.68086	-23.561	0.0796705
Epha3	-1.77701	-0.878566	0.0907791	0.363845	-0.717964	0.779802	2.66651	-1.62528	0.0807342
Ceacam1	2.38136	0.786276	0.027298	1.10703	0.813981	0.369542	2.66035	1.75081	0.0811958
Mta3	-1.1394	-2.94547	0.268	5.68295	4.22001	0.00554417	2.65758	-17.0892	0.081404
Cadm3	-1.16508	-11.0674	0.257694	5.29385	0.427875	0.00751459	2.65422	-44.7152	0.0816574
Hhatl	2.46818	4.12454	0.0227229	2.11576	5.09008	0.130246	2.65409	6.89272	0.0816675
Fam131a	-1.81101	-57.2607	0.0851881	0.718601	-53.2263	0.552509	2.65373	-40.1546	0.0816945
Pcdhb7	-0.570145	-0.210288	0.574929	1.74903	0.733823	0.189319	2.6367	-0.400592	0.0829947
Rimbp2	-1.26913	-5.85155	0.218966	0.70459	4.51904	0.560424	2.63086	-9.98529	0.0834455
Rab6b	-0.992842	-12.315	0.332648	4.23578	-38.6541	0.0179948	2.62718	-66.3493	0.0837307
Ankrd52	-0.579332	-0.660249	0.568834	6.14264	1.23316	0.00391336	2.62357	-3.61241	0.0840117
Rnf145	-0.927035	-1.83966	0.364961	2.1377	-1.406	0.127397	2.60509	-9.64201	0.0854666
Wars	0.453596	0.719496	0.655003	4.41676	-6.63983	0.0154201	2.60339	-8.75	0.0856017
9430021M05Rik	-0.225166	-0.258361	0.824135	0.558907	-1.03711	0.648264	2.59924	-3.1221	0.0859332
Prrt2	-1.72722	-19.7896	0.099541	1.64012	-29.6722	0.211863	2.59106	-42.7707	0.0865895
Gpt2	0.524769	0.985581	0.605513	0.770711	-3.46207	0.523907	2.58376	6.14147	0.0871802
Ston1	1.14476	0.576365	0.265825	4.25327	2.20791	0.0177266	2.5753	1.97373	0.0878706
Palld	2.7447	1.16049	0.0124912	5.50126	1.71849	0.00638318	2.57442	2.38227	0.0879424
Ddit3	1.56502	5.073	0.133264	2.10177	3.19332	0.132098	2.56975	2.88398	0.0883269
Adcy5	0.614169	1.0693	0.546027	3.84259	-1.85436	0.025359	2.55208	-5.49809	0.0897959
Crtap	1.25265	1.40672	0.224781	1.21172	2.06928	0.331193	2.54725	6.62722	0.0902021
Slc4a3	-0.211835	-0.735992	0.83438	1.85762	-4.08965	0.169333	2.53792	-15.5253	0.0909922
Pde4d	-1.20935	-1.28678	0.24063	6.37249	-1.30575	0.00330174	2.53416	-2.98676	0.091313
Dusp26	1.46528	14.1777	0.158389	0.892672	-15.8131	0.462035	2.52594	-26.2653	0.0920177
Srebf2	-0.702128	-1.45875	0.490691	4.03223	-3.06951	0.0214637	2.52255	-11.2669	0.0923107
Arsk	-0.344094	-0.272539	0.734367	7.84815	5.18947	0.00117923	2.521	-2.37242	0.0924448
Capn5	-0.365665	-0.445759	0.718454	0.850861	-1.86871	0.482456	2.51501	-4.40556	0.092965
Tef	-2.09049	-44.3287	0.0495507	0.77286	7.1104	0.522756	2.49957	-136.701	0.0943205
Pnkd	0.933038	4.98606	0.361929	4.98022	-28.6729	0.00966415	2.4944	-21.8675	0.0947798
Gabpa	-1.05125	-1.76414	0.305679	0.316377	0.116535	0.813367	2.49027	5.59214	0.0951476
Rasgef1a	-1.91557	-21.0075	0.0698287	1.1262	-6.65799	0.362205	2.49009	-40.1455	0.0951641
Mospd2	1.95176	1.14671	0.065112	5.14254	3.04676	0.00847806	2.47871	2.76479	0.0961868
Edem2	0.669198	0.974906	0.511021	4.43425	5.10277	0.0151934	2.475	9.10649	0.0965231
Gjb6	1.81261	16.3281	0.084932	1.5586	24.1674	0.230561	2.47494	57.7713	0.096529
Bbs9	-0.189975	-0.109451	0.851244	0.720465	-0.428506	0.551464	2.47348	0.797385	0.0966613
Kif5c	-2.60058	-26.358	0.0171054	2.98692	-17.6017	0.0555418	2.47219	-61.5065	0.0967786
Dbndd2	2.50342	43.6714	0.0210791	3.53485	13.0496	0.0334179	2.46339	66.9923	0.0975833
Itga7	-0.0756822	-0.268805	0.940424	1.40295	3.82954	0.271151	2.45255	-4.65424	0.0985852
Tecpr2	-1.57117	-1.70278	0.131831	2.79142	0.0999676	0.066932	2.45066	-4.60377	0.0987607
Mboat7	0.501938	3.25155	0.621192	1.97004	-14.1479	0.150968	2.43886	-12.2114	0.0998653
Capn2	3.13473	7.59317	0.0052169	1.73049	5.40424	0.192973	2.43857	15.2411	0.0998932
Kcnk10	-0.549479	-0.197785	0.588761	2.37103	0.354999	0.100902	2.42974	-1.23646	0.100728
Zfp697	-1.66117	-1.61537	0.112277	1.73998	-1.6034	0.191093	2.42124	0.316467	0.101541
Tnfrsf12a	2.55504	5.95877	0.0188712	1.49215	1.62196	0.247063	2.42113	10.7741	0.101551
Smoc1	2.55546	2.17595	0.018854	3.25728	3.48599	0.0431098	2.40392	5.52139	0.103217
Fam171a2	-0.766344	-2.07253	0.452423	0.895823	-4.66206	0.460529	2.40372	-11.9783	0.103236
Egfr	1.76501	0.471934	0.0928274	4.81446	1.17539	0.0110651	2.38624	1.33062	0.104959
Hmgcr	-2.03091	-6.02037	0.0557703	4.44901	-7.93498	0.0150049	2.36893	-16.0251	0.106697
Trim3	-0.26166	-1.43578	0.79626	3.08155	2.883	0.0507977	2.36325	-22.8621	0.107274
2310030G06Rik	-0.248809	-0.091429	0.806045	0.466786	-0.424121	0.70871	2.35781	2.26545	0.107829
Col22a1	-0.404751	-0.0532039	0.689957	0.701836	-0.167001	0.561991	2.35144	-0.849093	0.108484
Siae	1.05066	1.04928	0.305947	0.125874	0.844576	0.943681	2.33951	6.34139	0.109721
Cecr2	-1.232	-0.56044	0.232237	1.32058	0.920428	0.29553	2.33926	-1.72784	0.109747
Kif1b	-0.133357	-0.991141	0.895243	4.93279	2.72916	0.0100441	2.3321	-44.2241	0.110498
Bphl	1.45517	4.12014	0.161138	3.72763	2.98075	0.0280908	2.32991	13.7119	0.110728
Hmgcs1	0.0640989	0.477405	0.949528	10.1079	-58.7497	0.000290598	2.31448	-44.2476	0.112368
Ldoc1l	-1.14865	-1.2643	0.264253	2.89367	-4.37769	0.0606896	2.30474	-2.53693	0.113417
Prnp	-0.24457	-5.9377	0.809281	1.29927	-40.0346	0.302191	2.30236	21.6619	0.113674
Uchl1	-0.467207	-15.6352	0.645402	11.0412	-275.626	0.000171615	2.29772	-120.119	0.114179
Matk	-1.58989	-16.3732	0.127542	1.8451	-32.0033	0.171519	2.2961	-40.7559	0.114356
B4galnt4	-1.95357	-5.34061	0.0648837	7.94245	-18.7974	0.00110785	2.2771	-13.3888	0.116452
Gpd1l	-2.16684	-6.04882	0.0424975	4.76754	-1.32498	0.011501	2.27707	-11.0933	0.116454
Ptpn5	-0.0532602	-0.381084	0.958053	2.37306	-15.106	0.100699	2.27381	-28.5582	0.116818
Tmem80	0.919601	2.71186	0.36874	2.89073	10.981	0.0608597	2.27129	-6.03153	0.1171
Neurl1a	-1.44069	-7.88186	0.165146	0.861623	-0.185632	0.477122	2.26464	-15.7352	0.117847
Dct	1.7595	0.175645	0.0937817	2.16989	0.0359709	0.123338	2.25988	0.44752	0.118385
Chmp5	1.92285	9.85677	0.0688558	14.4738	-22.2757	3.03899e-05	2.25615	30.1831	0.118809
Sparcl1	1.97576	146.89	0.0621422	0.64397	51.9828	0.595757	2.25123	229.438	0.119371
Vash1	-0.548072	-0.596936	0.589708	0.803072	0.784128	0.506802	2.24913	-0.84531	0.119611
Pim2	-1.25134	-2.55868	0.225249	3.35353	-9.07502	0.0394415	2.24697	-5.72945	0.11986
Nos1	-1.14596	-1.69704	0.26534	1.22492	0.76954	0.326646	2.23755	-5.87648	0.120947
Stt3a	0.172056	0.453469	0.865122	8.85211	13.9183	0.000618053	2.22084	11.5833	0.122903
Fam189a1	-1.19368	-4.12589	0.24657	1.30538	-0.320375	0.300267	2.20185	-16.3986	0.125168
Snd1	-0.187285	-0.742977	0.853324	2.17701	7.50719	0.122459	2.20063	-16.6589	0.125315
Rab33a	-0.630182	-1.06637	0.53571	5.03106	-9.36151	0.00927424	2.19945	-7.04562	0.125458
Slc15a4	0.0864626	0.146913	0.931958	2.05945	6.04992	0.137871	2.19179	-1.54609	0.126386
Madd	-1.43014	-10.0424	0.168114	1.07313	1.10201	0.382877	2.175	-35.9552	0.128447
Ss18	0.272858	0.313013	0.78776	3.43523	2.17265	0.0365929	2.16743	2.58006	0.129389
Sarm1	-2.24833	-3.16441	0.0359872	1.54212	1.07957	0.234544	2.16096	-7.67222	0.1302
Klhl34	-1.42763	-7.61276	0.168828	0.60347	5.87828	0.620339	2.15944	-20.625	0.130391
Xirp1	1.64071	0.0540136	0.116491	1.0657	0.0736936	0.385861	2.15778	0.164617	0.1306
Slc20a1	1.29188	10.3361	0.21113	1.14755	21.3679	0.354205	2.15465	28.1741	0.130996
Syn2	-1.08225	-23.5025	0.292019	0.99072	-39.7864	0.417269	2.14667	-22.969	0.13201
Cpt1c	-0.954168	-4.3784	0.35139	0.265861	-5.62933	0.849185	2.1388	-11.3159	0.133018
E2f1	-0.495427	-0.32949	0.625698	1.05219	-0.505926	0.391346	2.13653	-0.0879443	0.13331
Dlgap1	-2.00192	-32.8527	0.0590428	1.12398	-10.9284	0.363047	2.13409	-41.0918	0.133624
Inhbb	-0.20005	-0.0463414	0.843462	0.286814	-0.0755676	0.834345	2.12226	-0.346144	0.135163
Smpdl3b	-1.16386	-0.151081	0.258178	16.3624	1.1439	1.3127e-05	2.11232	0.828397	0.136472
Palm	-1.50789	-10.7659	0.147218	1.29044	3.95361	0.304999	2.11014	-36.9414	0.13676
Dbp	-0.649499	-2.04269	0.523406	6.41293	-10.5843	0.00320539	2.10797	-11.9869	0.137049
Mbd2	1.68374	2.18644	0.107776	2.18475	2.1485	0.12151	2.10621	7.75706	0.137282
Sorcs3	-1.5669	-1.24007	0.132823	2.8221	-2.06725	0.0649895	2.09951	-2.73072	0.138178
Paox	2.53345	1.25341	0.0197665	6.61852	2.35375	0.00276088	2.09766	1.71805	0.138425
Dlgap4	-0.218373	-1.23832	0.829351	0.514511	-6.989	0.67696	2.09743	-14.3746	0.138457
Idua	4.19033	2.64315	0.000450796	4.98375	2.91527	0.00963652	2.09475	0.561445	0.138818
Ptprn	-1.83944	-30.5721	0.0807432	2.6802	-19.0618	0.0745176	2.09453	-94.0443	0.138847
Rnf220	-0.0107503	-0.047681	0.991529	2.52559	-3.50317	0.0866401	2.08269	-23.517	0.140452
Celsr2	-0.289299	-0.863831	0.77533	2.61173	2.36648	0.0796453	2.08191	-12.8834	0.140559
Tesk1	0.824597	1.32451	0.419327	1.11489	-1.9101	0.366518	2.06489	-4.51084	0.142904
Extl1	-2.13711	-4.07281	0.0451276	3.21161	0.96051	0.0449785	2.06434	-12.5911	0.142981
4931428F04Rik	-0.865293	-1.70263	0.397139	1.17518	1.66336	0.344107	2.06319	-12.2564	0.143141
Kcnq2	-1.17868	-13.604	0.252358	1.41275	-8.10483	0.26839	2.06193	-41.9617	0.143316
Lin7b	-3.13478	-26.5739	0.00521628	3.22338	-36.5781	0.0444884	2.06088	-37.4604	0.143463
Shank1	-0.776292	-9.3297	0.44666	3.19886	17.0298	0.0455156	2.06076	-54.8265	0.143479
Kalrn	-2.06783	-40.8447	0.051838	0.844602	-5.89874	0.485583	2.05987	-54.7821	0.143604
St3gal2	-1.50009	-2.39201	0.149213	4.46383	-2.13236	0.0148183	2.05832	-2.19356	0.14382
Ddx21	-0.264971	-0.12989	0.793743	3.46633	2.09627	0.0355677	2.05765	2.74019	0.143915
Strn4	-1.0814	-14.3902	0.292388	1.35477	2.43789	0.285152	2.05526	-63.7304	0.14425
Apbb1	-0.750797	-10.7631	0.461518	2.83049	-58.5635	0.0644685	2.05511	-32.3132	0.144271
Fkbp8	0.233374	2.19721	0.817843	1.19343	-23.3521	0.337594	2.05057	-49.9309	0.14491
Tmem40	-0.193506	-0.078171	0.848514	0.313714	-0.165248	0.815256	2.04776	0.579392	0.145308
Nup153	-0.236977	-0.454627	0.815085	3.86225	7.57223	0.0249216	2.03438	-2.01025	0.147215
Golga7b	-0.491106	-2.32471	0.628697	2.10793	-11.3288	0.13128	2.03392	-8.04661	0.147281
Celf5	-1.65052	-23.694	0.114453	1.04002	-4.2761	0.396352	2.03066	-55.1526	0.147749
Dscr3	2.298	6.59214	0.0324818	1.6612	7.45865	0.207291	2.02731	12.0665	0.148233
4930523C07Rik	0.511275	0.124998	0.614757	0.525695	0.342079	0.669651	2.02689	1.40607	0.148293
Myadm	-0.258879	-0.573029	0.798374	2.74139	-8.25423	0.0702358	2.02357	-1.13212	0.148775
Ppfia3	-0.631953	-1.66761	0.534575	2.10761	-7.0816	0.131321	2.02213	-13.7512	0.148985
Slc25a17	0.688943	1.17714	0.498774	7.61305	-8.11554	0.00138015	2.0209	11.1151	0.149164
Fam46a	3.01924	0.765074	0.00677578	1.33601	0.524654	0.290798	2.02089	1.44292	0.149165
Scd4	-0.234385	-0.0159303	0.817069	0.160916	0.0548913	0.921373	2.01615	0.374493	0.149857
Nhlh1	-1.59466	-0.382933	0.12647	0.328284	-0.203285	0.804925	2.01573	-0.991013	0.149919
Ccdc50	1.15653	0.712821	0.261093	1.87559	1.69905	0.166247	2.00931	2.87703	0.150861
Cbln2	0.743966	3.76606	0.465549	0.949748	-6.70056	0.435453	2.00688	-12.6965	0.15122
Cbx8	0.467693	0.263009	0.64506	2.17003	-1.58719	0.123321	1.99687	-1.61477	0.152707
Tbata	-0.71717	-2.47894	0.481562	0.553274	-3.0315	0.651858	1.98827	-4.48612	0.153998
Tjp1	-0.11024	-0.253634	0.913318	5.0939	12.3651	0.00881585	1.98207	6.09004	0.154935
Pld1	2.12552	1.43386	0.0461924	2.02364	0.215377	0.142967	1.97952	2.69222	0.155322
Nampt	-1.31356	-1.63074	0.203866	5.30728	-3.26745	0.00743502	1.97913	2.49413	0.155381
Enoph1	-0.308764	-0.419656	0.760694	5.56368	-7.95674	0.00608024	1.97846	-6.85046	0.155484
Zdhhc22	0.72347	2.69016	0.477768	0.995545	-8.32737	0.415176	1.97565	-11.2735	0.155912
Mgp	1.48464	19.5555	0.153231	0.925793	24.7857	0.44643	1.97158	70.1885	0.156535
Imp4	-1.32617	-1.17135	0.199729	2.07712	1.50534	0.135429	1.97055	3.92796	0.156694
Mthfd1l	0.310465	0.122446	0.759419	2.66415	-0.261753	0.0756869	1.96798	-0.404588	0.157089
Lims1	0.30341	0.272742	0.764711	0.612947	-0.305448	0.614517	1.96751	4.52403	0.15716
Vps25	-1.31038	-7.11145	0.204917	9.08456	-26.0267	0.000535191	1.96213	33.2503	0.157992
Oscp1	-1.90292	-2.57133	0.0715467	2.43141	-4.58386	0.0950515	1.96108	-2.12861	0.158154
Lhfp	2.44885	6.66586	0.023675	1.04045	3.05882	0.396172	1.95384	9.36153	0.159281
Aplp1	2.14028	38.053	0.0448399	2.4531	-60.7431	0.0930393	1.95313	-81.5654	0.159393
Pars2	1.09578	0.637087	0.286197	0.862183	0.696454	0.476846	1.95067	1.65394	0.159777
Slc38a2	1.86167	6.97048	0.0774114	0.77203	-4.84037	0.5232	1.94973	-4.26413	0.159925
Tbc1d9	1.15174	4.77342	0.263011	1.33931	9.27265	0.289796	1.94716	24.7798	0.160329
Asf1b	0.364061	0.0380648	0.719633	3.53701	0.148097	0.0333523	1.94512	-0.110971	0.160651
Lrrc7	-0.778601	-1.57377	0.44533	1.58757	-0.213016	0.223728	1.94174	-5.2426	0.161185
Ptov1	-1.15595	-12.8664	0.261325	2.19572	-25.7741	0.12018	1.93112	-48.2007	0.162876
Rnd3	1.81771	1.96007	0.0841212	0.816632	0.0738427	0.499784	1.92632	1.02891	0.163646
Sun2	2.75271	4.61114	0.0122731	3.46355	7.12366	0.0356581	1.92476	5.96754	0.163897
Igdcc4	2.35701	2.10548	0.0287269	3.34548	4.05881	0.0397351	1.92083	4.60365	0.164532
R3hcc1	1.98112	2.23313	0.061496	0.350498	-1.37198	0.78921	1.92063	-3.96331	0.164564
Dmwd	-1.64116	-3.64903	0.116397	3.04686	-6.8456	0.0524839	1.91606	-8.86592	0.165305
Slc39a3	-0.43085	-0.589483	0.671185	6.49576	-8.59164	0.00301752	1.91218	-4.71193	0.165938
Pex11a	-0.269332	-0.335884	0.790433	0.893508	1.71577	0.461635	1.91019	5.67658	0.166263
Gas7	-1.6228	-29.7987	0.120289	2.78097	17.6733	0.067608	1.90948	-37.9932	0.16638
Ikbkap	-1.62325	-4.15924	0.120194	3.9598	-9.79768	0.0228687	1.909	-10.3028	0.166459
Lztr1	-1.65852	-14.3988	0.112814	1.44016	-12.4014	0.260823	1.90726	-25.4598	0.166743
Gsta2	-0.638156	-0.261646	0.530612	0.423784	-0.562413	0.73803	1.90722	-0.182908	0.16675
Htr1a	-1.84158	-2.19863	0.080418	2.36464	-4.56316	0.101543	1.89971	-4.08836	0.167988
Cacnb1	-0.937007	-3.92591	0.359933	0.965557	-5.56642	0.42835	1.8973	-17.1413	0.168387
Zfp618	1.09835	1.1162	0.285099	0.404773	1.1119	0.75118	1.89643	-4.89044	0.168532
Clybl	2.73313	4.07197	0.0128127	6.2301	-2.26941	0.00366713	1.89138	8.3932	0.169373
Col12a1	-0.0390745	-0.0114036	0.969218	0.402295	0.067103	0.752901	1.87998	0.056159	0.171288
Chchd4	-0.976084	-0.462792	0.340682	15.6866	-4.55911	1.75855e-05	1.87573	2.14552	0.172008
Mpp2	-1.01937	-4.90222	0.320199	1.83555	-5.30497	0.173207	1.87159	-17.4597	0.172711
Gpr17	4.48739	3.12859	0.000225292	28.2768	-6.36247	2.14915e-07	1.87021	2.90582	0.172946
Doc2a	-1.16264	-2.91101	0.258662	1.81358	-5.49086	0.177157	1.86995	-5.80487	0.172992
Porcn	-2.10942	-10.3773	0.0477089	1.02157	-11.927	0.40406	1.86159	-9.74765	0.174425
Slc25a34	0.663749	0.231224	0.51443	3.05834	0.702076	0.051919	1.86012	-1.20368	0.174679
Reep6	0.925942	0.358832	0.365515	1.20351	-0.1305	0.334051	1.85548	-1.20545	0.175482
Shf	-0.81827	-1.92102	0.422846	1.92293	-7.12431	0.158394	1.85152	-4.08737	0.17617
Nfatc3	2.75797	0.734785	0.0121316	2.3418	0.799304	0.103871	1.84995	0.999785	0.176443
Lsm14a	0.507479	0.770032	0.61737	1.23076	0.36324	0.324656	1.84969	7.58336	0.176488
Car13	1.52999	0.607849	0.141684	1.52305	1.09655	0.239243	1.84694	2.17331	0.17697
A330070K13Rik	1.86	1.16177	0.0776573	1.62136	0.997983	0.216023	1.82912	0.88394	0.180118
Chga	1.2273	15.1522	0.23396	1.88981	-31.8493	0.163846	1.8213	-47.2503	0.181518
Impdh1	-0.843069	-1.69207	0.40916	2.51736	-5.5655	0.0873424	1.80596	-9.53207	0.1843
Cnrip1	-1.89611	-9.759	0.0724866	3.01261	-19.7854	0.0542083	1.805	6.99618	0.184476
Clspn	-2.2352	-0.388644	0.0369708	0.407038	-0.193503	0.749608	1.80263	0.517196	0.184908
Mdk	1.9094	5.47823	0.0706623	2.4307	1.98003	0.095118	1.80105	18.1024	0.1852
Scara3	-0.389928	-0.335854	0.700711	1.59579	0.693261	0.221826	1.80063	4.29986	0.185277
Ttc7b	-0.967416	-6.0968	0.34489	2.00047	-2.18297	0.146369	1.79848	-35.3356	0.185672
Prkar2b	-0.865871	-1.93844	0.396829	2.50775	-7.95085	0.0881705	1.79752	-3.58844	0.185849
Arhgef26	1.15338	2.79093	0.262353	3.43966	11.0907	0.036445	1.79097	6.97916	0.187061
Atl1	-2.55404	-21.0382	0.0189118	5.74992	-27.0001	0.00526603	1.78634	-39.1189	0.187923
Lamc2	-1.01284	-0.695461	0.323236	0.901497	-1.08037	0.457828	1.7852	-0.102492	0.188136
Myh1	-1.04288	-0.241628	0.309447	2.25755	0.45326	0.112966	1.77022	0.832679	0.190957
Acap3	-0.800983	-5.8838	0.432555	3.76143	9.99299	0.0272559	1.76589	-34.3082	0.191782
Zcchc24	3.49616	7.36964	0.00227528	4.50997	9.14506	0.0142531	1.76551	9.40016	0.191854
Mgat5b	-0.561347	-1.22691	0.580797	4.13657	-1.9811	0.0196025	1.76415	-11.3605	0.192113
Neurl4	0.325805	1.37327	0.747956	1.04778	5.06847	0.39315	1.75784	-24.0473	0.193324
Rnase1	1.23828	0.418191	0.229952	3.12971	-0.600722	0.0485528	1.75716	2.11375	0.193455
Bex2	-1.84066	-39.7009	0.0805578	12.4695	-185.925	8.05313e-05	1.75661	-115.669	0.193559
Fbxl16	-1.93511	-44.9494	0.067245	0.800731	-34.5003	0.508023	1.75581	-54.1255	0.193714
Zfp316	-0.0357328	-0.0231846	0.97185	1.59939	0.29537	0.221	1.75006	-3.68783	0.194826
Msrb3	1.3792	0.535532	0.183063	0.534121	0.573592	0.66418	1.74818	1.40298	0.19519
2610524H06Rik	-1.86921	-2.75637	0.0763095	6.0995	-6.90074	0.00404144	1.74644	3.6351	0.195529
Pcdhb5	-1.28542	-0.35407	0.213333	1.86636	0.80389	0.167825	1.74253	-0.864452	0.196292
Tmem38a	-1.41623	-7.05051	0.172094	2.23425	-16.0203	0.115628	1.73214	-7.36721	0.198335
Car11	-1.41968	-18.3655	0.171101	5.41358	-73.7835	0.00683695	1.73014	-53.5082	0.198731
B4galt2	-1.33709	-3.15964	0.196203	3.16939	-9.86582	0.046784	1.72118	-1.53476	0.200515
Cbln4	0.5746	1.76503	0.571969	1.71112	-8.28117	0.196868	1.71399	1.46943	0.201959
Arf5	-2.31155	-14.2066	0.0315818	10.5118	-47.3458	0.000230601	1.71385	2.55674	0.201986
Kcnn2	-1.28369	-3.31381	0.213924	2.02453	-8.55477	0.142837	1.71069	-6.5882	0.202625
Atp1b3	1.91274	20.2898	0.0702097	2.68735	-3.23149	0.0740037	1.70045	18.2294	0.204708
Tubb2a	-1.47375	-48.2168	0.156116	6.47266	-206.844	0.00306867	1.69784	-56.7834	0.205242
Grm7	-2.12495	-9.61965	0.046245	6.69784	7.99349	0.00260784	1.69592	-13.816	0.205635
Arfip1	2.16645	2.68917	0.0425306	2.66767	1.73333	0.0754286	1.69156	5.45695	0.206533
Ids	-0.856842	-9.29563	0.401683	4.23082	-5.79967	0.0180717	1.69028	-10.1091	0.206797
Tbc1d9b	0.401133	0.696745	0.692575	4.61371	0.193967	0.0130666	1.68763	-4.33035	0.207347
Tnnc1	-0.148205	-0.284327	0.883665	0.728916	-2.49383	0.546744	1.67763	-1.49168	0.20943
Syt1	-1.45869	-57.1226	0.160178	3.32087	-65.5223	0.0406466	1.67628	-167.772	0.209712
Cpt2	1.8042	1.66172	0.0862827	1.51986	2.02979	0.240038	1.67598	3.93935	0.209777
Gm9866	0.0503063	0.123691	0.960377	2.62734	-9.73489	0.0784435	1.6754	-7.40994	0.209898
Slc26a7	1.28429	0.248556	0.21372	0.478222	0.270917	0.701022	1.67435	0.973159	0.210119
Chrm4	-0.7831	-1.5642	0.442743	2.29578	-2.59112	0.108738	1.66464	-4.7815	0.212169
Kirrel2	-1.06441	-0.430037	0.299825	0.777276	-0.358423	0.520396	1.66348	-1.83635	0.212417
Srd5a1	0.922426	0.563431	0.367301	2.28739	-0.704842	0.109651	1.65838	1.20799	0.213505
Pmp22	2.57446	12.1533	0.018098	3.70271	20.787	0.0287244	1.65588	11.3703	0.214038
Mtmr11	2.86831	3.87385	0.00950199	1.57313	2.2703	0.227107	1.65341	5.22882	0.214569
Bcl9	-1.29915	-3.94244	0.208671	5.47003	7.57055	0.00654091	1.65173	-7.66581	0.21493
Hk2	1.55353	1.04557	0.135979	10.8836	5.45237	0.000187221	1.64943	2.62817	0.215426
Smox	3.42584	11.2793	0.00267693	1.71562	3.50356	0.195955	1.64762	12.0392	0.215818
Bsn	-0.416772	-1.94929	0.681285	1.29335	0.983169	0.304069	1.64584	-9.73417	0.216203
Itpka	-1.76436	-31.5937	0.0929397	0.918411	-38.5404	0.449865	1.64554	-27.0673	0.216267
Epn1	-1.52737	-25.9203	0.14233	1.17571	-1.08403	0.343915	1.64151	-18.6703	0.217143
Cdsn	0.805494	0.169886	0.430008	0.2985	0.223045	0.826054	1.63981	0.916802	0.217514
Basp1	-2.4042	-39.4751	0.0260178	5.91665	-77.6686	0.00463767	1.63223	-30.1195	0.219174
Abcg2	0.333417	0.523178	0.74229	0.50317	1.7786	0.684423	1.63115	7.5524	0.219411
Marcksl1	-0.400041	-1.45316	0.693367	10.7595	-23.7795	0.000200611	1.62818	9.33844	0.220065
Bnip2	-0.643349	-1.54255	0.527306	5.96419	14.1258	0.00447392	1.62812	8.4514	0.220078
Slc25a22	-0.857212	-13.4419	0.401483	1.20752	-17.5638	0.332653	1.62669	-25.291	0.220395
Mycn	-0.447397	-0.180161	0.659397	4.76729	-2.17343	0.0115034	1.62176	0.763495	0.221489
1700017B05Rik	0.679687	0.725605	0.504494	0.28468	0.963582	0.835858	1.61947	3.24445	0.221999
Il34	-1.19391	-8.55469	0.246484	0.775633	-14.5612	0.521273	1.6178	0.907672	0.22237
Shank2	-1.15345	-3.68409	0.262324	1.15365	-0.752709	0.351949	1.61715	-9.60787	0.222517
Sypl	1.58446	9.28868	0.128774	2.8766	-1.26838	0.0616861	1.6156	23.4571	0.222863
Cyb561	0.437583	2.1602	0.666377	1.35079	-11.8839	0.28634	1.61463	-0.347804	0.22308
Slc6a7	0.336819	1.11794	0.739762	1.40454	-5.2224	0.270702	1.61196	-11.3425	0.223679
Adra2c	-1.93534	-1.48393	0.0672161	1.3693	-2.22717	0.280852	1.60483	-0.977626	0.225285
Rcan2	1.22969	19.2397	0.233083	0.911283	-15.2819	0.453205	1.59936	-28.8977	0.226528
Lin52	0.973064	0.972165	0.342144	1.04761	-0.393344	0.39322	1.58497	-0.758798	0.22983
Bcl11a	-2.29422	-9.31563	0.032737	1.30809	-9.1026	0.299416	1.58496	-8.83332	0.229833
Hk1	0.437666	2.43083	0.666318	3.13782	7.37386	0.0481855	1.58117	-9.41257	0.23071
Acot7	1.06498	11.0023	0.299573	7.95193	-70.603	0.00110094	1.58045	-40.214	0.230877
Slc7a4	-1.35727	-4.77922	0.189816	0.648334	-4.06415	0.593154	1.57876	-1.25418	0.231271
Etv1	-0.401814	-1.35459	0.692083	1.91241	-3.86198	0.160105	1.57368	-16.9574	0.232456
Sigmar1	0.106541	0.262126	0.916215	1.18014	-5.65283	0.342326	1.57344	-5.06634	0.232511
Slc7a11	0.498139	0.572453	0.62382	1.4037	3.29783	0.270939	1.56608	4.85573	0.234241
Grik5	-0.917166	-6.48197	0.369984	0.508663	-4.25699	0.680801	1.56441	-18.5895	0.234635
Ddx24	-1.15276	-3.55774	0.262603	3.44554	-12.4815	0.0362495	1.56383	-5.52824	0.234773
Jakmip1	-2.85599	-12.032	0.009766	6.97983	-5.85869	0.00213457	1.56281	-14.3127	0.235014
Htra1	0.728579	3.4922	0.474705	4.21557	-9.16485	0.0183103	1.55563	25.0503	0.236718
Fam124a	-0.188939	-0.134491	0.852045	0.85867	-1.02754	0.478581	1.55146	-3.05449	0.237715
Car14	2.43186	15.4005	0.024542	1.3514	7.40942	0.286158	1.55082	21.5751	0.23787
Akr1e1	1.29266	2.29889	0.210863	1.58893	4.95593	0.223411	1.54827	0.135015	0.238481
Trim9	-1.36954	-11.0303	0.186012	1.49636	-20.7361	0.245983	1.54527	-27.1882	0.239203
Arhgap33	-0.118854	-0.68127	0.906576	2.0458	-6.60707	0.139791	1.54379	-20.9859	0.239562
Camk2d	0.814126	5.88406	0.425161	0.374935	-6.75423	0.77201	1.54105	-11.3121	0.240223
Picalm	1.17223	4.04842	0.254878	4.17355	6.48669	0.0189856	1.53966	4.09191	0.240562
Cd38	0.859955	0.831929	0.400005	2.38644	-0.734451	0.0993731	1.53833	4.38822	0.240884
Tuba1a	1.17427	36.2837	0.254079	17.0452	-298.463	9.85156e-06	1.53727	-7.22203	0.241141
Rab21	1.19815	1.9584	0.244864	1.81635	-3.53578	0.176654	1.53638	9.36008	0.241358
Hivep2	-1.79538	-8.13811	0.0877195	1.66918	-4.23399	0.205587	1.5198	-13.1202	0.24543
Aacs	-1.81796	-2.21986	0.0840817	3.98432	-5.65556	0.0223822	1.51966	-3.57379	0.245464
Gfra4	-3.26879	-9.46637	0.00384169	3.32571	-13.0712	0.0404655	1.51622	-7.66703	0.246318
Syngr1	1.84983	12.5917	0.0791706	9.43999	12.6579	0.000431109	1.50765	14.5615	0.248459
Spint2	0.991057	5.11335	0.333497	0.375794	4.17765	0.771407	1.5064	26.5044	0.248773
Cyp51	-0.38014	-0.845775	0.707849	8.29477	-15.4968	0.00088024	1.50625	-9.18749	0.24881
Ctnnd2	-0.578374	-1.35064	0.569468	2.87242	-5.24457	0.0619331	1.50017	-5.73093	0.250345
Dlgap2	-2.37843	-4.00662	0.0274661	3.52814	-0.505005	0.0336218	1.49912	-2.8561	0.25061
Zmat2	-2.43475	-15.5491	0.0243926	13.2844	-51.3291	5.35721e-05	1.49499	10.2043	0.251659
Sstr3	0.110886	0.150375	0.912812	1.02073	1.02505	0.404414	1.49475	-3.31778	0.25172
Prpf38b	-1.28922	-4.0112	0.212034	6.38776	16.0838	0.00326499	1.49405	14.425	0.251898
Prrc2a	0.373341	1.92335	0.712823	2.49051	-9.16971	0.0896759	1.48952	-19.7937	0.253054
Lrig1	1.95247	6.809	0.0650224	0.978233	4.73062	0.422733	1.48899	14.4897	0.25319
Vezf1	2.1331	1.86059	0.0454932	0.889595	1.78759	0.463511	1.48496	2.12641	0.254223
Baiap2	-1.80833	-20.4561	0.0856164	0.330386	-11.5261	0.803435	1.48312	-27.6219	0.254698
Dusp10	2.16625	0.786176	0.0425478	3.06268	-0.727951	0.0517075	1.47666	1.01155	0.256369
Dusp8	-2.44585	-4.50072	0.0238261	6.27142	-6.38183	0.00355673	1.4741	-7.59379	0.257033
Phc3	-0.580608	-0.492789	0.56799	3.4755	2.19093	0.0352715	1.47331	-2.82201	0.257239
Tead1	0.147557	0.12835	0.88417	2.56695	3.27655	0.0832025	1.47216	2.35894	0.257537
Cxcl11	-0.72218	-0.02833	0.478544	0.507289	-0.0210242	0.681706	1.44797	-0.187147	0.263924
Farp1	0.578542	1.5115	0.569356	3.16575	9.22883	0.0469432	1.43802	13.2697	0.266597
Add1	-0.51904	-4.82843	0.609429	1.54119	2.72438	0.234771	1.43489	-20.4362	0.267446
Dpp9	0.911566	0.860083	0.372854	5.17789	-5.03287	0.00824142	1.4244	-3.63119	0.270305
Creb3l2	2.76802	1.41954	0.0118659	8.60943	3.16307	0.000719858	1.40602	2.58384	0.275394
Ncoa3	0.636936	0.848384	0.53139	5.86362	6.74597	0.00482815	1.40081	-3.62965	0.276854
Heatr5a	2.4573	1.27068	0.0232545	1.69218	1.54046	0.200756	1.39486	2.4927	0.278534
Dcaf12l1	-0.215288	-0.40357	0.831723	2.75472	-5.01739	0.0693393	1.39259	-5.38191	0.279176
Prkg2	0.481266	0.256997	0.635551	0.538298	-0.60838	0.661479	1.39129	-0.724358	0.279543
Rbfox3	-1.57043	-16.4512	0.132002	1.56155	-8.76182	0.229855	1.38773	-44.3353	0.280557
Etv4	-0.419724	-0.519149	0.679161	1.48076	0.747826	0.250012	1.38448	-2.55063	0.281484
Hpcal4	-1.63742	-44.1526	0.117181	1.20094	-21.6906	0.334952	1.37665	-15.7863	0.283733
Pex6	0.517474	0.924994	0.610502	2.31448	-5.61406	0.106732	1.37612	-1.98798	0.283887
Frmpd1	1.21537	0.775792	0.238377	1.09502	1.57705	0.374212	1.37233	2.54114	0.284981
Iqcc	-1.03047	-1.69767	0.315089	1.29485	-2.75587	0.303593	1.37013	1.26957	0.285619
Rap1gap2	-1.76292	-9.48604	0.0931892	3.09739	-8.59228	0.050047	1.36981	-9.76136	0.285713
Katnb1	-0.803228	-0.782364	0.431286	1.55579	1.63823	0.231235	1.36824	-2.05257	0.286171
Hal	-0.229726	-0.0058683	0.820638	2.47491	0.0733734	0.0910629	1.36601	-0.0553638	0.28682
Mcat	0.778433	0.349914	0.445427	5.05138	-2.24547	0.0091232	1.35919	-0.306332	0.288815
Chpf2	0.415704	0.795305	0.682053	0.484648	-1.70537	0.696723	1.35659	-3.7617	0.28958
P2ry14	1.08682	0.257724	0.29004	1.55994	-0.370616	0.230239	1.35217	0.879305	0.290886
Lats1	0.617858	0.258871	0.543641	2.31427	1.49493	0.106754	1.35027	0.394134	0.291448
Tmem158	-1.99587	-6.74504	0.0597471	2.39774	-11.3666	0.0982677	1.34752	-9.40293	0.292265
Med16	-0.261187	-0.443335	0.796619	1.92476	-1.89901	0.158099	1.34159	-3.24082	0.294034
Scn11a	0.539822	0.00301668	0.59528	0.00843203	1.47444e-05	0.9989	1.33604	0.0194944	0.2957
Adcy8	0.222882	0.219897	0.825888	3.01245	-3.89292	0.0542165	1.33502	-1.11589	0.296005
Pipox	2.02376	1.12133	0.0565616	1.21482	0.889025	0.33012	1.33428	2.2403	0.29623
Slc6a17	0.191805	1.6595	0.849829	3.83172	-11.7312	0.0256046	1.32494	-33.4686	0.299061
Homer2	-3.04409	-5.04621	0.00640636	3.2985	-2.73257	0.0414954	1.32412	-6.01022	0.299309
Foxg1	-1.38318	-11.0339	0.181858	0.430488	-0.308039	0.733419	1.32181	-12.4399	0.300014
Bcl2l1	1.03672	2.60142	0.31224	1.0664	-5.81456	0.385577	1.31958	1.47073	0.300695
Sdf2l1	0.998035	2.12107	0.330185	2.30773	2.14579	0.107451	1.31814	10.1267	0.301138
Celf4	-1.47893	-17.5906	0.154736	4.52394	-5.93346	0.0140867	1.31759	-26.9375	0.301306
Tnpo1	0.106624	0.0960855	0.916149	17.5803	8.36602	7.91086e-06	1.31622	2.73684	0.301726
Tbc1d7	0.654172	0.995225	0.520453	3.58169	-7.02663	0.0320295	1.31359	-8.05982	0.302538
Susd5	1.42499	0.294594	0.16958	0.252499	-0.161768	0.858614	1.30498	-0.00694642	0.305203
Gap43	0.393367	12.2884	0.69821	1.98959	-107.863	0.147996	1.30077	-26.7212	0.306515
Elovl5	2.62774	10.4051	0.0161279	1.78951	6.18114	0.181594	1.2914	15.9144	0.309455
Unc13c	0.925381	2.31845	0.3658	0.96283	-3.21552	0.429567	1.28841	-6.7795	0.3104
Slc17a7	-1.47093	-74.6519	0.156871	0.69972	-69.2274	0.563197	1.276	-1.14604	0.314354
Tln1	-1.04791	-1.92887	0.307178	1.92772	-5.41286	0.157621	1.26028	9.64951	0.319436
Syt5	-2.75459	-30.0834	0.0122223	4.78378	-53.1859	0.011348	1.25116	-15.1754	0.322421
Nisch	-1.19429	-15.5935	0.246336	0.336208	13.6117	0.799313	1.24594	-24.6587	0.324144
Crebl2	0.135884	0.318434	0.893272	2.61377	2.86875	0.0794867	1.24572	-10.5116	0.324217
Mtmr10	1.53316	1.31362	0.140903	1.15395	1.96044	0.351841	1.24194	3.78926	0.325472
Rassf10	1.17833	0.0774894	0.252497	6.53185	-0.193727	0.00293945	1.23491	0.213431	0.327813
Hdac9	-1.66474	-1.77115	0.111554	1.95482	-3.16464	0.153327	1.23302	-3.37459	0.328447
Rab3c	0.091872	0.841125	0.927714	3.39134	-21.1038	0.0380942	1.23231	-34.2743	0.328686
Cyp46a1	-0.472563	-3.59548	0.641641	1.70739	-18.5314	0.197627	1.22717	-17.2373	0.330416
Cdc42bpb	1.2476	4.27605	0.226588	1.24698	4.20172	0.319191	1.22164	-6.33271	0.332288
Cdk9	-1.75578	-7.98404	0.0944315	0.287668	-1.63372	0.833739	1.21762	-14.1296	0.333654
Gmpr	-2.2879	-6.48783	0.033168	3.24313	-11.4749	0.0436796	1.21499	0.644942	0.334552
Fndc3b	1.42396	0.537078	0.169872	4.09151	1.78548	0.0203838	1.21384	1.91535	0.334943
Tspan11	1.1186	0.33841	0.276566	1.24519	-0.159067	0.319789	1.21368	-0.214818	0.335
Lrrc4	-1.61453	-5.5464	0.122079	0.775595	-2.66079	0.521293	1.21203	-9.60612	0.335565
Mpzl1	2.43689	3.53372	0.0242825	3.6629	5.11169	0.0297686	1.21187	0.594981	0.335621
Rac3	-0.0263949	-0.10719	0.979204	1.96338	-13.227	0.151995	1.2085	-7.891	0.336777
Map3k6	-0.15052	-0.078534	0.881862	1.19343	-1.35335	0.337594	1.20355	1.60911	0.338485
B4galnt3	-0.483932	-0.0420455	0.633691	0.944957	0.0795564	0.437628	1.20293	-0.461471	0.338698
Mvk	0.420191	0.382722	0.678826	3.33738	-4.01169	0.0400324	1.20171	-2.48545	0.339122
Usp2	-0.83688	-2.25262	0.412549	1.36687	5.63788	0.281568	1.19114	5.0851	0.342802
Trpm2	2.01086	2.34608	0.0580159	1.62638	0.964281	0.214902	1.1847	-3.90784	0.345068
Gpr88	0.0932838	0.677428	0.926606	0.752729	-4.5959	0.533629	1.18401	-0.733999	0.345312
Ikbip	1.72809	2.3715	0.0993819	1.69434	2.83226	0.200309	1.17845	6.43862	0.347279
Maz	-1.30688	-7.29321	0.206082	0.936281	-9.9075	0.441593	1.17443	-21.6184	0.348707
Tcp11l2	-0.862884	-0.762797	0.398431	4.02565	-0.430152	0.0215875	1.1701	3.55931	0.350256
Insig1	0.029382	0.12408	0.976851	1.6591	-12.7208	0.207743	1.17009	-18.9106	0.350258
Cog2	1.72638	1.4427	0.0996957	0.862575	-0.646526	0.476653	1.16268	2.14445	0.352923
Kif1a	0.95705	14.1451	0.349969	8.8248	33.4771	0.000628681	1.16207	-60.5899	0.353142
Kdm3a	-0.308568	-0.480025	0.760841	4.86005	6.85006	0.0106589	1.16098	-1.94649	0.353537
Krt77	-0.992812	-0.612096	0.332662	1.0845	0.615773	0.37835	1.16062	-1.52697	0.353666
Dhdds	0.0816957	0.086147	0.935701	2.20213	0.837101	0.119409	1.15623	-1.88467	0.355258
Rapgef4	-0.63934	-11.075	0.529858	1.30559	4.20718	0.300201	1.15093	-70.0542	0.357186
Zfp410	1.53085	1.70081	0.141471	3.22404	-1.5988	0.0444611	1.14635	5.3255	0.358864
Rgs9	-0.101316	-0.272918	0.920309	0.817866	0.0843768	0.49915	1.13877	-1.39491	0.361655
Dtna	0.109849	0.471178	0.913624	2.38351	15.8886	0.0996617	1.13634	3.60348	0.362553
Rem2	-0.757258	-1.2532	0.457725	0.948481	-3.47109	0.436027	1.13518	-0.258491	0.362986
Crtac1	-0.215454	-0.835867	0.831596	0.84787	-6.44671	0.483949	1.12866	-1.98981	0.365415
Pknox2	-1.3227	-3.49834	0.200861	1.4272	-1.01398	0.264375	1.1256	-8.23444	0.366557
Cbs	-0.20267	-0.437348	0.84144	2.17864	-2.86325	0.122259	1.12362	2.42822	0.367301
Cpxm1	-0.249901	-0.13819	0.805213	0.503203	0.441104	0.684402	1.11594	-2.68181	0.370197
Larp6	0.203098	0.136436	0.84111	5.5083	-3.61138	0.0063482	1.11283	-3.07575	0.371379
Mast2	-1.0315	-3.59133	0.314621	2.84574	-0.0431818	0.0635338	1.10501	-4.30593	0.374358
Fjx1	-1.76637	-1.83813	0.0925934	1.67324	-3.29377	0.204724	1.1043	3.32119	0.374631
Ntng2	-1.30967	-4.76291	0.205152	0.450337	3.17533	0.719852	1.0975	-14.7834	0.377247
Hif3a	-1.20366	-0.220828	0.242775	0.760721	-0.341549	0.529289	1.09437	0.11541	0.378453
Rbp4	-0.715944	-1.78923	0.482302	1.41577	-6.25658	0.267547	1.09193	2.69605	0.379399
Aarsd1	0.0535657	0.0979574	0.957813	3.66823	-7.96649	0.0296265	1.08564	-9.17286	0.381849
Cpe	0.816067	81.6915	0.424075	1.29672	-137.388	0.302999	1.0835	397.02	0.382687
Ldha	-1.00558	-15.1568	0.326629	4.91532	-76.3727	0.0101881	1.08212	50.7412	0.383225
Ttc9b	-0.999173	-2.91238	0.329647	1.67228	-9.01565	0.204927	1.0821	1.06974	0.383234
Fgd5	1.20339	0.474274	0.242876	0.725362	0.616459	0.548725	1.08094	0.529578	0.383689
Itfg2	1.71103	2.33948	0.102541	3.19814	2.56689	0.0455461	1.06855	-6.65139	0.388579
Zhx2	-0.958599	-0.584558	0.349207	1.07711	-0.258678	0.381288	1.0684	2.17311	0.388642
Rprml	-2.67258	-27.3086	0.0146285	2.54276	-38.0048	0.0851952	1.0603	16.9464	0.391873
Slc22a3	-1.14894	-0.102282	0.264135	0.699339	-0.142408	0.563415	1.04936	-0.161288	0.396281
Psd2	2.29279	7.38767	0.0328339	0.812483	3.74805	0.501922	1.04673	8.56842	0.39735
B430306N03Rik	0.116916	0.0173081	0.908093	12.2674	1.06315	8.93314e-05	1.04333	0.401081	0.398733
Smarcd1	-0.322638	-0.961314	0.750318	1.70804	-8.37157	0.197494	1.03806	-9.9555	0.400886
Dkkl1	-0.151349	-0.579285	0.881216	0.607957	-3.06785	0.617577	1.02743	1.57582	0.405267
Foxp4	-0.149343	-0.212701	0.882779	1.73142	-4.63057	0.192787	1.02099	-0.709079	0.407942
Vav2	1.71779	1.03448	0.101281	1.23646	1.36487	0.322724	1.01766	2.44784	0.409332
Tmub2	-1.83673	-3.82858	0.0811578	4.39814	-7.96061	0.0156654	1.01442	-2.37966	0.410689
Ly6g6e	0.207361	0.154259	0.837825	0.919509	-1.40808	0.449353	1.00895	1.79696	0.412992
Mpped1	-1.42753	-15.6919	0.168855	2.05328	-32.7652	0.138735	1.0073	-28.7379	0.413688
Grm2	-1.94165	-4.30365	0.0663995	0.174023	-2.28193	0.912706	1.00681	-2.36913	0.413897
Usp54	2.20965	4.45493	0.0389547	0.0980365	0.70837	0.960196	1.00561	-9.15784	0.414406
Pggt1b	-0.0318854	-0.0154391	0.97488	3.83721	1.0223	0.0254802	0.998609	1.29017	0.41738
Atp2b4	-1.22096	-6.46641	0.2363	3.41246	-1.0176	0.0373637	0.998267	-6.88085	0.417525
Zfp385b	-1.10623	-1.44492	0.281755	2.2921	-4.07507	0.109137	0.993816	-4.87574	0.419428
Cdk18	1.23436	3.28619	0.231376	0.208988	-1.68936	0.888973	0.992192	-1.43501	0.420125
Bmp3	-0.588475	-0.397038	0.562801	1.26771	-0.966904	0.312339	0.988693	1.25226	0.421629
Cst6	-1.1899	-0.182578	0.24802	1.32578	-0.405131	0.293926	0.987734	-0.0455496	0.422042
Acat2	0.45633	1.21207	0.653069	1.26089	-7.16904	0.314576	0.987616	-8.11587	0.422093
Ccl22	1.46426	0.229741	0.158666	1.58839	0.294598	0.223537	0.983829	0.455264	0.423729
Tmem151a	-0.0338257	-0.124836	0.973351	3.75973	-15.36	0.0272974	0.983456	4.30431	0.42389
Sel1l3	0.930599	1.59978	0.363159	0.11899	1.26211	0.94788	0.980413	6.00865	0.42521
Ptprk	-2.0613	-7.04479	0.0525153	0.286531	-2.37652	0.834546	0.979389	-4.66954	0.425654
Gnb2	0.807337	12.8527	0.42897	0.78959	-32.9933	0.513867	0.973056	-31.9211	0.428416
Slc4a11	1.49119	0.193963	0.151517	1.18188	0.263493	0.341703	0.97078	0.0284277	0.429413
Serpine2	2.72725	44.7504	0.0129793	1.70197	41.8025	0.198736	0.969152	59.2257	0.430127
Amn	0.541223	0.505903	0.594332	3.16401	-4.09299	0.0470199	0.968896	-3.25366	0.430239
L1td1	1.34118	0.0702004	0.194894	0.555246	-0.0298792	0.650598	0.967744	-0.157244	0.430746
Tinagl1	1.40607	0.948417	0.175051	0.979418	0.974204	0.422211	0.962449	2.76931	0.43308
Dusp27	2.46692	0.134186	0.0227841	1.16389	0.119403	0.348198	0.960863	0.126957	0.433781
Vcl	0.847242	1.08592	0.406885	0.930864	0.8937	0.444085	0.955917	4.1875	0.435976
Prkcb	-0.940943	-43.6852	0.357961	1.6604	-96.9652	0.207463	0.954939	-102.272	0.436412
Qrfpr	0.607492	0.360941	0.55036	0.909728	-1.17109	0.453937	0.954928	-0.0715732	0.436416
Cyth2	0.129097	0.713806	0.89857	1.53522	-16.7085	0.236232	0.943779	-8.38365	0.441409
Gbp11	2.31348	0.232409	0.031455	4.58422	0.522458	0.0133926	0.939839	0.149342	0.443186
Cd276	0.0737331	0.0505113	0.941955	0.155234	0.185985	0.925081	0.938424	-1.39259	0.443826
Lrrc8a	1.67347	1.58004	0.109804	1.23454	-1.50209	0.323374	0.936042	-0.987242	0.444905
Sos2	-0.177725	-0.138148	0.860727	3.58431	-0.348036	0.0319536	0.935964	-2.95691	0.444941
Cntn3	-2.16551	-1.28685	0.0426121	3.78192	-2.83789	0.0267628	0.934328	-2.15182	0.445684
Frmd4a	1.25214	1.74658	0.224964	1.10737	0.865751	0.369413	0.933265	2.92548	0.446167
Rab15	-0.991232	-8.7187	0.333414	1.42609	-21.7075	0.264681	0.929483	8.12597	0.447891
Pde1b	-0.274525	-1.50755	0.786497	1.63386	-8.52996	0.213242	0.924512	-17.6908	0.450166
Ccdc141	3.26068	3.16734	0.00391378	1.93338	2.51349	0.156714	0.924147	2.43845	0.450333
Atp11c	1.74683	1.20338	0.0960065	1.62932	2.03872	0.214248	0.921172	1.11076	0.451701
Mtfr1	2.89201	2.44556	0.00901336	1.22838	1.95003	0.325467	0.907992	2.73487	0.457807
Eftud2	-0.0350078	-0.151023	0.972421	0.247717	1.58584	0.86198	0.902011	-4.07333	0.460604
Kcnip1	1.04227	3.10598	0.309724	1.74776	-7.792	0.189568	0.897922	-7.78984	0.462525
Sfxn5	2.18439	7.77579	0.0410105	1.32347	9.43245	0.294638	0.896469	11.5988	0.463209
Flcn	2.11111	3.0268	0.0475482	1.1668	-0.413673	0.347138	0.894771	4.12914	0.46401
Gatm	2.30603	32.5798	0.0319452	1.58835	29.7999	0.223547	0.890966	-19.4842	0.465811
Cry1	0.887385	0.795233	0.385419	0.149793	0.143125	0.928603	0.890786	-0.421817	0.465896
2008-03-01	2.55779	7.79884	0.0187595	1.14535	2.03185	0.35502	0.883115	-4.89898	0.469546
Itih2	0.357973	0.140677	0.724114	0.473666	0.0479407	0.704079	0.88089	0.879101	0.47061
Zfp575	-0.868713	-0.278633	0.39531	2.02595	-0.259002	0.142632	0.880228	-0.149735	0.470927
Kcnn1	1.14925	1.21384	0.264012	0.577701	-1.89614	0.636377	0.877829	-2.74243	0.472077
Mapt	5.59197	476.976	1.79115e-05	0.853268	-85.801	0.481259	0.875334	-294.301	0.473276
6530402F18Rik	-1.82008	-1.93196	0.083747	0.992191	2.02799	0.41663	0.871024	-1.45952	0.475354
Kcnk4	-0.811344	-1.21095	0.426719	0.762958	-2.09017	0.528079	0.867088	0.0463095	0.47726
Gnpda2	1.73624	1.92502	0.0979021	3.19374	-1.71813	0.0457333	0.856326	0.917569	0.482506
Neurl1b	-1.44132	-1.93922	0.164968	2.62214	-1.51478	0.0788416	0.856127	-2.0837	0.482603
Ldlr	1.70977	1.18305	0.10278	0.876023	-0.715882	0.470069	0.847803	-3.08504	0.486699
Scamp2	1.4689	2.61142	0.157414	2.62824	5.0019	0.0783752	0.840836	3.98302	0.490151
Srcin1	0.0590136	0.343729	0.953527	3.98698	5.54436	0.0223302	0.836216	-21.5711	0.492453
Prph	0.875632	0.412979	0.391625	0.563023	-0.877862	0.645647	0.835643	-1.11357	0.492739
Akap5	-1.85863	-4.09512	0.0778604	1.39775	-3.48642	0.272629	0.834074	-3.64145	0.493524
Prss12	-1.20263	-1.26192	0.243163	1.68246	-2.19284	0.202783	0.82979	-4.7614	0.495672
Fads3	1.55228	1.27331	0.136276	0.44542	-1.26789	0.723201	0.822153	3.43408	0.499522
B4galnt1	-1.40765	-5.9806	0.174589	1.80827	-13.9225	0.178126	0.811279	-5.89501	0.505052
Rnft2	-0.929561	-1.93999	0.363683	7.2215	-3.24832	0.00180339	0.810163	-7.63278	0.505623
Cbx4	0.172915	0.122579	0.864456	2.30453	-0.792957	0.107794	0.806981	-3.2133	0.507253
Ctxn1	-2.50567	-95.3011	0.020978	0.908558	-71.0716	0.454488	0.80552	-68.8361	0.508003
Rasal1	-1.16358	-6.31145	0.258288	1.26585	-8.18311	0.312948	0.803671	2.88581	0.508954
Dcstamp	2.76702	0.0729013	0.0118921	1.69487	0.0416895	0.200199	0.800518	-0.0214926	0.51058
Exd1	1.21002	0.137002	0.240378	0.399185	0.13564	0.755064	0.79924	0.330172	0.51124
Gng4	0.528385	1.42483	0.603047	2.08813	-7.42959	0.13393	0.79881	-1.27854	0.511462
Pln	0.955744	0.201552	0.350612	1.44841	-0.312658	0.258587	0.796175	0.0806756	0.512826
Mnt	0.36527	0.307176	0.718744	5.09879	0.559873	0.00878119	0.795464	-3.5836	0.513195
Nkx3-1	-0.234446	-0.0188325	0.817022	0.373979	-0.0638035	0.77268	0.795054	-0.191229	0.513407
D430041D05Rik	-1.19068	-2.80653	0.247721	3.18644	-3.38976	0.0460457	0.784861	-5.31399	0.51872
Sult2b1	-1.5073	-2.60161	0.147366	0.753793	-1.70704	0.533049	0.775022	-4.701	0.523896
Rfk	1.42267	3.96942	0.170242	1.02587	5.53122	0.402247	0.767453	1.82416	0.527909
Rims1	-1.66237	-13.4956	0.112033	4.80028	-4.92617	0.0111949	0.765706	-18.4061	0.52884
Hcrtr1	1.0014	0.790539	0.328594	1.0345	-0.898706	0.398643	0.757786	-0.720965	0.533075
Ogdhl	2.03637	4.52386	0.0551728	1.26083	-3.26888	0.314596	0.756805	-1.51112	0.533602
Lyve1	-0.222387	-0.0304744	0.826268	1.05771	-0.305858	0.389095	0.754679	0.357144	0.534745
Tyro3	-0.381282	-2.43085	0.707014	2.83221	-12.0797	0.0643621	0.753822	-11.6701	0.535206
Ntsr2	1.72678	11.8722	0.0996226	4.57706	-13.9841	0.013473	0.751076	16.7656	0.536687
Ppp2r1b	1.28875	1.18443	0.212195	0.755533	0.220832	0.532103	0.750644	3.71916	0.536921
Ache	1.0761	8.45672	0.294693	1.31293	-15.3233	0.297903	0.749914	-29.405	0.537315
Zfp365	-1.8071	-24.7992	0.0858152	1.48876	-34.91	0.247939	0.747283	-14.4517	0.538739
Sqle	-0.170954	-0.273084	0.865978	5.96457	-9.47253	0.00447261	0.744961	-4.5695	0.539998
Cdc37l1	1.53407	4.71283	0.14068	1.03283	0.245901	0.399337	0.738151	-5.90583	0.543706
Pnpo	1.71104	3.8052	0.102541	2.60238	-8.3898	0.0803742	0.726181	-5.71308	0.550278
Mfsd1	1.19801	2.41348	0.244919	7.06836	12.3906	0.00200608	0.72238	7.0312	0.55238
Sele	1.3169	0.0214826	0.202764	0.944089	-0.035575	0.438024	0.718526	-0.0407438	0.554517
Pomgnt1	0.516756	1.10644	0.610994	0.44171	-0.945351	0.725732	0.718399	5.10485	0.554588
Necab2	0.117373	0.681983	0.907735	0.249433	-3.96926	0.860773	0.716101	-2.41134	0.555866
Ssh2	-0.353061	-0.201352	0.727737	2.49923	1.98668	0.0889111	0.715554	-0.452788	0.556171
Adipor2	1.7175	3.94233	0.101333	1.74899	-2.29078	0.189326	0.714136	4.35423	0.556961
Prkch	1.8673	0.887773	0.0765869	0.557107	0.325333	0.649411	0.708849	-0.0573995	0.559917
Pde2a	-1.49759	-20.6997	0.149858	0.98613	-15.1766	0.41927	0.707661	-20.1077	0.560583
Ncald	-2.90477	-63.5404	0.00876029	1.44731	-45.9423	0.258885	0.706341	-31.7797	0.561323
Hpcal1	0.531257	2.45904	0.601092	0.639193	-6.65	0.598616	0.702634	-3.78835	0.563409
Lrrc1	1.48325	1.57651	0.153595	0.546563	-0.32721	0.656157	0.699665	-1.12138	0.565083
Dpy19l3	-0.812001	-1.66866	0.426351	4.99591	5.5584	0.00954195	0.697295	-7.17116	0.566423
Hmgn1	-1.40299	-2.69251	0.175954	2.46553	-6.2642	0.0919068	0.696645	7.41217	0.566791
Coq3	-0.581994	-0.478357	0.567074	0.980216	-1.98167	0.42186	0.695545	-1.55319	0.567414
Kcnk2	-1.74298	-2.29743	0.0966929	2.48576	-4.70753	0.0900961	0.681047	-1.65249	0.575681
Sult1a1	1.7682	2.17765	0.0922791	2.15827	4.02741	0.124787	0.680691	4.11626	0.575886
Slc7a8	-0.227097	-0.366926	0.822653	0.794751	-0.113543	0.511152	0.67782	4.31768	0.577536
Kcns1	0.445714	1.22763	0.660591	0.543928	2.84018	0.657851	0.675856	4.06044	0.578667
Fbxw7	-1.29522	-9.50827	0.209998	1.62826	-10.4508	0.214483	0.673496	-22.2847	0.580028
Hdac1	-0.0672869	-0.222988	0.947021	0.429157	2.79339	0.734334	0.670552	0.341681	0.58173
Agpat1	-0.0972102	-0.315676	0.923527	2.02543	-4.67561	0.142707	0.668427	-8.23666	0.582961
Chpt1	1.93207	4.8936	0.0676419	3.51483	10.5296	0.0340309	0.668117	9.28719	0.583141
Atp10a	0.977323	0.306017	0.340083	0.337077	-0.360695	0.798698	0.667779	0.561284	0.583336
Radil	0.236974	0.265864	0.815087	1.05663	-1.62231	0.389534	0.663696	-4.14888	0.58571
Trip10	1.97384	2.1818	0.0623756	1.60095	3.14463	0.220642	0.661023	2.68004	0.587267
Dbt	-0.0697526	-0.0700074	0.945083	0.604485	0.0919259	0.619713	0.660157	1.45492	0.587773
Kctd15	0.334409	0.949964	0.741552	0.968083	4.93955	0.427225	0.64718	9.37473	0.595389
E2f6	2.21107	3.83843	0.0388412	0.279267	-1.27342	0.839695	0.64555	-2.09796	0.596351
Lgals8	1.89137	5.28468	0.0731474	2.69987	11.0316	0.0731119	0.642872	0.450118	0.597935
Tmem91	1.07795	9.20817	0.293885	0.822314	-16.1292	0.496869	0.641936	-18.4801	0.59849
Snx6	1.95167	3.86999	0.0651227	1.10935	1.90227	0.368646	0.640805	5.92847	0.59916
Arntl	-0.184393	-0.269427	0.855562	2.76284	-3.99977	0.0687988	0.640526	-2.22895	0.599326
Med22	-1.47179	-1.40691	0.156638	3.0351	-2.81035	0.053069	0.631633	-1.47477	0.60462
Abhd3	1.6942	6.84253	0.105744	1.38812	-4.73613	0.275383	0.631335	0.666768	0.604798
Cdk1	1.38246	0.469145	0.182076	0.386645	-0.396323	0.763809	0.630959	1.10336	0.605023
Sergef	-2.08032	-3.63161	0.0505661	1.40161	-3.15587	0.271533	0.63088	-3.09988	0.60507
Syt16	-2.21995	-6.80372	0.0381432	2.93435	-12.0481	0.0583833	0.628141	-4.12395	0.606709
Arhgap42	0.0953268	0.0441764	0.925004	1.15048	1.02021	0.353121	0.627744	0.511543	0.606947
Dlgap3	-0.647827	-5.10645	0.524465	1.56965	-4.60552	0.227928	0.627533	-22.8064	0.607074
Pif1	-0.220121	-0.00612666	0.828008	2.50789	-0.0561477	0.0881584	0.626387	0.0712645	0.607761
Snap23	0.108789	0.203712	0.914454	6.58637	9.92211	0.0028257	0.622657	3.934	0.610002
Fndc3a	-0.260994	-0.277791	0.796766	2.32808	3.46049	0.105298	0.620191	-2.75796	0.611487
Irs1	2.00488	0.3776	0.0587012	1.14237	0.390115	0.356129	0.619977	0.366777	0.611616
Kcnj11	-0.62157	-1.12738	0.541246	1.43913	-4.73299	0.261104	0.619831	-7.06155	0.611704
Crem	-1.11292	-3.45007	0.27894	1.77446	-9.55768	0.184427	0.611798	9.44053	0.616564
Spred3	-0.444416	-0.874445	0.661514	0.845059	-0.23673	0.485355	0.611085	-5.21773	0.616997
4930444P10Rik	-0.133037	-0.0230349	0.895494	0.433686	0.0498458	0.731225	0.605985	0.645746	0.6201
Trpm6	1.64339	0.130462	0.115932	0.699319	-0.039129	0.563426	0.603527	-0.0636228	0.621599
Pld3	-1.27754	-41.5321	0.216044	5.71155	51.5609	0.00542346	0.599645	-97.9985	0.623974
Dbndd1	0.963874	2.29565	0.34662	0.917295	-5.11293	0.450387	0.599001	-9.23435	0.624368
Lhx2	-1.215	-3.83634	0.238515	0.664532	-1.10176	0.583575	0.595318	0.697211	0.626628
Myo6	2.15777	11.4399	0.0432849	5.23908	30.1211	0.00784872	0.575679	9.58752	0.638787
Cacng3	-1.19505	-6.47436	0.246047	1.91141	-9.48931	0.160269	0.574262	-13.333	0.639671
Postn	0.32761	0.180343	0.746611	1.11751	0.918978	0.365512	0.569469	0.829946	0.642669
Iqgap1	0.793122	0.696467	0.437015	3.85785	4.02591	0.0250188	0.568459	1.72687	0.643302
Ppp2r5a	-0.137544	-0.510482	0.891976	0.705565	2.51617	0.55987	0.564853	7.85721	0.645565
Smarcd2	-0.418151	-0.688941	0.680292	2.1824	3.55725	0.121797	0.55825	-3.78182	0.649725
Sparc	1.99841	153.622	0.0594501	0.667585	52.4009	0.581783	0.54637	152.795	0.657259
Acsl3	-0.455958	-4.03412	0.653332	0.131519	7.44782	0.940187	0.543596	-3.71213	0.659027
Eid2	-2.02817	-3.66828	0.0560723	4.7119	-9.48315	0.0120423	0.543389	-2.03363	0.65916
Golim4	2.75698	2.08662	0.0121582	2.40628	1.9814	0.0974407	0.534014	2.49046	0.665162
Fnta	2.241	13.7855	0.0365335	1.6768	-5.23522	0.203973	0.533672	4.38723	0.665381
Wfs1	-2.41203	-9.5847	0.0255918	2.92557	-16.4224	0.0588727	0.533068	-6.76042	0.665769
Ighmbp2	-0.50469	-0.101186	0.619292	1.95791	-0.68952	0.152845	0.532174	-0.726072	0.666344
Tmpo	0.60697	1.15206	0.5507	0.253642	1.77646	0.857809	0.527334	-0.291864	0.669461
Pigk	-0.519146	-0.856423	0.609357	0.479657	-1.84637	0.700061	0.518048	-4.26159	0.67547
Pard6b	0.111002	0.0123498	0.912721	0.346583	-0.0682402	0.791975	0.503427	0.404683	0.685005
Plekhf1	2.21775	0.307343	0.0383151	4.19064	-0.217524	0.0187077	0.502157	0.21378	0.685837
Smyd2	-0.842046	-1.92997	0.409719	6.22379	-12.8962	0.00368432	0.490238	-1.79463	0.693681
Tcf7l2	1.2664	8.62949	0.21992	0.700739	-5.54373	0.562616	0.487883	-14.3556	0.695238
Capn1	1.44908	0.498477	0.162815	0.881582	-0.483178	0.467373	0.487453	-0.466848	0.695522
Capza1	1.42774	5.81095	0.168796	0.300838	-3.91165	0.824394	0.485314	3.5451	0.696939
Peg10	1.02783	2.1636	0.316301	0.392169	-0.274504	0.759952	0.478994	-4.11445	0.701133
Acadsb	0.937404	2.59834	0.359733	3.1463	11.1623	0.0478046	0.469352	3.88535	0.707563
Pik3c2a	-0.0125311	-0.007624	0.990126	1.35809	-0.389939	0.284162	0.468177	1.99538	0.708349
Itih3	1.70255	8.43861	0.104145	0.593281	0.134634	0.626644	0.46354	3.92546	0.711456
Aldh1a1	2.02739	58.1312	0.0561591	1.20921	8.1937	0.332065	0.450489	30.5087	0.720241
Ubtf	-1.3411	-4.9943	0.194921	0.190828	-1.2154	0.901396	0.445955	-4.18178	0.723308
Ppp1r17	0.965101	0.111184	0.34602	0.661827	0.117817	0.585166	0.436353	-0.118439	0.729826
Cops7b	-0.397346	-0.39955	0.695321	1.903	-2.97356	0.16165	0.431256	0.917939	0.733298
8430408G22Rik	-0.400522	-0.129429	0.693018	0.325178	-0.174297	0.807126	0.424086	0.502755	0.738197
Klhl1	1.12404	1.70434	0.274307	0.662033	-1.64974	0.585044	0.419909	-3.1623	0.741059
P2ry1	1.34201	0.92087	0.19463	0.627437	0.704369	0.605698	0.419885	1.23273	0.741075
Tbc1d4	1.76694	1.03596	0.0924966	1.31174	-0.596758	0.298275	0.4177	1.4028	0.742574
Cecr6	-1.23357	-2.85339	0.231663	1.69258	-4.11931	0.200672	0.416592	-2.01931	0.743335
Phactr1	-1.38895	-15.2454	0.180123	2.44549	-3.60055	0.0937398	0.416367	-30.2766	0.74349
Fam81a	-1.20265	-9.39658	0.243156	1.0692	-13.4138	0.384453	0.416361	6.21445	0.743494
Hapln3	-0.686521	-0.14374	0.500267	0.14708	-0.152515	0.930347	0.416292	0.57388	0.743541
Amotl1	1.84713	3.11192	0.079577	0.408265	0.577108	0.748756	0.414115	-0.541708	0.745037
Fhdc1	1.51472	0.834874	0.145488	0.565265	0.405566	0.644225	0.410147	-1.23224	0.747768
Arhgap32	-1.34942	-5.30865	0.19228	3.96005	-2.77467	0.0228637	0.407902	-4.11596	0.749314
2900052N01Rik	-1.03034	-2.65917	0.315149	1.97247	4.4532	0.150596	0.391599	0.332816	0.76059
C130026L21Rik	-0.358816	-0.258344	0.723493	2.26881	0.145684	0.111703	0.390382	1.12525	0.761434
Chrna6	1.07707	1.74286	0.294271	0.535556	-1.41568	0.663252	0.384127	-3.23793	0.765781
Ngb	0.929062	1.57614	0.363935	0.469622	-2.29808	0.706799	0.384106	-3.00701	0.765795
Fmo2	-0.166299	-0.0343441	0.869591	5.46309	1.1054	0.00657654	0.382031	0.268808	0.767239
Kcne4	1.02938	0.200403	0.315591	0.145286	-0.0574713	0.931496	0.378703	0.0366209	0.769558
Slc47a1	0.076626	0.0409008	0.939682	0.70176	0.271392	0.562034	0.375071	-0.0876986	0.772091
Fgf15	0.556898	0.0210135	0.583776	1.39728	-0.0492738	0.272762	0.366943	-0.0488394	0.77777
Barhl2	0.929875	0.375623	0.363525	0.468407	-0.189859	0.707617	0.346353	-0.516658	0.792215
Shisa3	0.458976	0.0580122	0.6512	1.66314	0.16263	0.206875	0.343566	-0.315368	0.794175
Fhod1	1.92741	1.65349	0.0682528	0.537348	0.964437	0.662093	0.34228	-1.1947	0.79508
Prkcd	1.32256	20.402	0.200908	0.517601	7.05335	0.674935	0.321098	-4.12376	0.810018
C2cd4c	-0.409877	-0.224398	0.686253	1.21954	0.201317	0.328493	0.320147	-1.39215	0.81069
Synpo2	1.1232	2.07536	0.274657	0.260544	-0.211006	0.852941	0.32003	-1.83383	0.810772
Dpysl3	1.06661	2.10903	0.298853	2.17369	-7.0737	0.122867	0.31725	2.06323	0.812737
Rbm43	1.29165	1.31953	0.211206	4.93993	-3.77132	0.00998585	0.313261	0.252858	0.815556
Kcnmb4	-1.70859	-14.0259	0.103002	1.13182	-17.2133	0.360082	0.310555	-9.22726	0.817468
Syne2	1.00679	1.39017	0.32606	1.52672	1.96997	0.238331	0.309936	1.75084	0.817906
Cd83	1.54153	7.10893	0.138863	0.61198	2.43937	0.61511	0.308431	5.55143	0.81897
Phactr4	2.64334	1.4504	0.0155907	4.387	2.80746	0.0158143	0.294227	0.210425	0.829014
Pnma1	-0.965744	-0.167627	0.345706	4.41729	-0.615828	0.0154131	0.28925	-0.372514	0.832534
Ccdc87	-1.58923	-0.144707	0.127692	0.474288	-0.10083	0.703661	0.286211	-0.0559963	0.834683
Ocel1	0.657776	0.566963	0.518182	0.87062	-1.57166	0.472704	0.284373	0.125839	0.835982
Coq4	-0.903682	-1.39085	0.37692	0.136389	0.736712	0.937139	0.282073	2.04624	0.837607
Slc7a5	-1.83781	-2.265	0.080993	1.32599	-1.33308	0.293862	0.264489	0.581977	0.85002
1700030J22Rik	-0.893634	-0.260348	0.382145	2.05284	-0.27706	0.138798	0.259408	-0.182419	0.8536
1700048M11Rik	-0.364213	-0.198248	0.719521	1.47005	-0.690199	0.252818	0.256778	-0.0550313	0.855451
Ebf3	0.973527	1.56795	0.34192	0.58651	-0.049328	0.63086	0.232087	-1.62898	0.872755
Gp9	0.38455	0.087651	0.70463	1.52692	-0.468822	0.238282	0.230387	-0.223119	0.873941
Ext1	-0.864137	-1.07053	0.397758	1.60658	-1.2204	0.219358	0.220257	-2.00542	0.880982
Myo18b	0.912161	0.0622265	0.372548	0.564415	-0.10889	0.644764	0.212085	-0.105327	0.886634
Zfp428	-0.422596	-0.69803	0.677099	3.66308	-7.81025	0.0297638	0.200979	-0.929798	0.894265
Fgf5	-1.73383	-0.521128	0.0983369	2.07618	-0.775234	0.135558	0.197538	-0.267977	0.896617
Kirrel	1.21482	0.269567	0.238584	1.25271	0.0713292	0.317283	0.187094	0.322588	0.903711
Dio2	-0.837535	-1.31864	0.412189	0.112996	0.746012	0.951479	0.17272	3.3469	0.913358
Bank1	0.250713	0.0302913	0.804594	1.94609	0.235483	0.154697	0.165334	-0.0325086	0.918252
Psmc3	0.14827	0.289461	0.883614	23.7234	-16.7218	8.54397e-07	0.165108	-0.0921957	0.918401
Slc36a2	1.31883	0.189867	0.202129	0.286402	0.145452	0.834637	0.164994	0.0781136	0.918477
Ptms	-1.46179	-50.5973	0.159334	1.06024	-63.887	0.388068	0.161718	-29.6457	0.920632
Lrch3	0.592011	0.6196	0.560477	0.893813	1.71094	0.461489	0.153722	-1.12363	0.925851
Sfrp4	0.878015	0.169939	0.390362	1.39284	-0.29881	0.27403	0.151963	0.179257	0.926991
Acer2	-0.226489	-0.132564	0.82312	0.483967	-0.265055	0.697178	0.13875	0.952884	0.935448
Lzts1	-0.843309	-2.13858	0.409029	1.34024	-0.330738	0.289517	0.13794	3.65864	0.935959
Pdp2	1.83097	0.189954	0.0820456	0.390593	-0.00840439	0.761051	0.136259	0.004338	0.937019
Crlf3	0.734097	0.67977	0.471409	3.52282	4.18705	0.0337848	0.10107	-1.52536	0.958298
Nsdhl	2.02035	1.94935	0.0569434	6.50238	-5.64268	0.00300303	0.0943	-1.30576	0.962155
Paqr8	1.66906	4.35831	0.110685	0.382651	-1.75058	0.766602	0.0724294	-0.506104	0.973945
Dse	-0.705435	-0.321364	0.488675	4.10734	2.18295	0.0201056	0.0573312	0.288452	0.981362
Map3k1	1.40467	0.914318	0.17546	1.85235	0.800859	0.17025	0.0456591	-0.208647	0.986591
Manba	2.05398	1.26955	0.053283	6.77194	3.66718	0.00247323	0.0320553	0.58538	0.991999
Mvd	0.612583	0.415919	0.547055	8.66004	-4.93818	0.000697196	0.028011	0.403289	0.993437
Xkrx	-0.14868	-0.0217943	0.883295	0.537444	0.216283	0.662031	0.0252761	-0.119484	0.994358

## Sheet: Genotype x Age in mouseac TAS10
	Genotype t	Genotype coef	Genotype p	Age F	Age coef	Age p	Interaction F	Interaction coef	Interaction p
Cst7	2.84946	3.83475	0.0102544	6.78729	6.45485	0.00267853	43.4219	11.5766	6.50347e-08
Dcstamp	-0.452145	-0.00831654	0.656284	1.40292	0.0355684	0.272694	14.5247	0.0451968	7.88415e-05
Ifit3	1.99054	1.18144	0.0611132	13.888	4.77432	4.96333e-05	13.9541	2.85121	9.90859e-05
C1qc	1.65589	4.46729	0.114167	7.91932	12.3854	0.00125748	13.0922	16.8188	0.000141745
Clec7a	2.50278	0.885371	0.0216135	14.2404	2.57586	4.22632e-05	10.5989	2.46358	0.00044107
Atp13a4	-1.44118	-1.14125	0.165813	0.911357	-0.596065	0.454093	8.21318	-4.48651	0.00155309
Znrf2	-1.11082	-0.541529	0.280506	4.8513	0.372611	0.0113509	7.83615	0.0189198	0.00193143
Ly86	1.59438	1.85909	0.127351	10.0669	6.08792	0.000345797	7.78157	8.88258	0.00199433
Cxcl10	-0.456829	-0.206817	0.652974	3.60959	1.67701	0.0323356	7.60733	1.54367	0.00221102
Tyrobp	2.37643	16.1315	0.0281497	12.2181	49.4666	0.000110529	7.29397	48.8962	0.00267059
Gfap	1.03064	11.1269	0.315653	21.0734	93.1992	2.90258e-06	7.27084	71.7013	0.00270853
Ighmbp2	2.00805	0.372537	0.0590704	2.44912	-0.404856	0.0950502	7.24891	-0.982769	0.00274508
C3ar1	1.37806	0.115132	0.184198	5.42625	0.368085	0.00723075	7.14874	0.39309	0.00291921
Mpeg1	1.70635	1.57124	0.104235	21.8774	7.93208	2.21373e-06	6.7992	5.52243	0.00363125
Cd180	1.34123	0.403599	0.195661	9.2643	1.46759	0.000549215	6.66041	1.98145	0.00396647
Fcrls	2.88535	4.25562	0.00947885	12.1134	4.67243	0.00011649	6.37511	10.4665	0.00477024
Fgd5	1.32035	0.475573	0.202404	1.85803	-0.822427	0.170997	6.31806	-0.58754	0.004952
Itgax	1.62648	0.274038	0.120319	3.65355	0.635863	0.0311023	6.03444	0.92883	0.00597894
Irf8	-0.300533	-0.101469	0.767035	2.15351	1.04826	0.12711	5.85274	0.495622	0.00676162
Tcirg1	-0.850719	-0.719698	0.40552	3.46216	0.833328	0.0368775	5.83044	4.32697	0.00686532
B4galt6	-0.317255	-0.432614	0.75451	2.16772	-0.216915	0.12533	5.81558	-5.74748	0.00693546
Ccl3	2.47233	1.26343	0.0230439	6.2412	2.34468	0.00394282	5.62633	3.25884	0.00790212
Mfn2	-1.06341	-1.88983	0.300926	11.6193	6.48798	0.000149822	5.5166	-3.2191	0.00853124
Gusb	0.367527	0.311093	0.717288	1.60521	1.50822	0.221333	5.47534	6.4804	0.0087821
Pom121	0.00777756	0.00440961	0.993876	1.64373	-1.56989	0.212752	5.42726	-1.50835	0.00908497
Cd14	0.441808	0.105036	0.663615	3.51997	0.351998	0.0350184	5.38149	1.39121	0.00938417
Acadsb	-0.564133	-1.80579	0.579262	2.94904	8.63686	0.0590012	5.2805	-21.2323	0.0100841
Parp14	1.31402	0.109264	0.204483	5.14751	0.367382	0.00897527	5.1813	0.0636069	0.010829
Dlg4	-1.41026	-15.7405	0.174626	1.35967	-18.5267	0.285191	4.96516	-9.37393	0.0126749
Grn	1.81216	2.28262	0.0857972	2.64775	1.60367	0.0784687	4.9443	4.2063	0.0128709
Cd68	2.91381	3.10576	0.00890421	6.84427	3.62509	0.00257482	4.908	6.43702	0.0132201
Tecpr2	-1.33876	-0.785441	0.196447	3.1498	0.229132	0.0489769	4.6273	-3.64795	0.0163081
Lyz2	1.90924	7.56438	0.0714502	8.01584	22.0662	0.00118206	4.60373	21.4896	0.0166019
C1qb	2.20794	7.81641	0.0397396	6.30101	13.6128	0.00377654	4.57702	23.9434	0.0169422
Csf1r	0.0179383	0.0160933	0.985875	8.17528	-0.0874837	0.00106816	4.55794	2.06884	0.0171901
C4b	0.974473	3.97636	0.342066	38.6658	51.1437	2.74387e-08	4.50521	19.5702	0.0178964
Xk	-1.06121	-0.32209	0.301899	1.01783	-0.249664	0.406729	4.49311	-1.34526	0.018063
Imp4	1.84646	1.52252	0.0804624	0.791542	0.84412	0.513558	4.41983	-1.35624	0.0191097
Ctss	2.65542	14.3242	0.0156181	29.2544	58.7188	2.49973e-07	4.39799	31.7981	0.0194346
Dscr3	1.17048	1.80272	0.256281	7.87209	2.738	0.0012963	4.23424	11.1726	0.0220769
Dnm1	0.0800245	0.9726	0.937055	1.08518	-26.0684	0.37927	4.22013	-13.8952	0.0223228
C1qa	3.34691	10.356	0.00338736	8.57914	13.8107	0.0008302	4.20822	20.3598	0.0225325
Fhod1	-2.07682	-1.79593	0.0516256	1.66653	-0.614666	0.20784	4.19186	-0.701932	0.0228245
Irf9	-0.256278	-0.180348	0.800491	4.6464	-1.8934	0.0133961	4.15044	3.52104	0.0235824
Idua	-0.915152	-0.614443	0.371581	1.0113	-1.12844	0.40949	4.1379	-4.24251	0.0238176
Lat2	-0.109003	-0.0738242	0.914343	3.58106	2.63567	0.0331645	4.04052	3.52291	0.0257337
Ccl6	2.54049	0.976068	0.0199572	8.58781	1.92922	0.000825779	3.97828	2.1192	0.0270483
Plcg2	-2.24496	-0.209604	0.0368694	3.25538	0.341404	0.0444617	3.96332	0.220462	0.0273754
Btk	-0.55093	-0.0606194	0.588102	5.72447	0.458973	0.0057669	3.91772	0.73061	0.0283997
Fzr1	-0.498676	-0.371286	0.623731	2.00165	-1.96695	0.147934	3.90956	-1.37536	0.0285874
Zfp3	-0.31094	-0.133902	0.759232	1.12897	0.198631	0.3624	3.85153	-2.68176	0.0299635
Ccl2	0.854952	0.0855551	0.40323	3.86707	0.415585	0.0258001	3.78636	0.335794	0.0315972
Plau	0.588559	0.101642	0.563089	5.13182	0.677346	0.00908635	3.74681	1.13846	0.032637
Olfml3	2.03473	0.48541	0.0560743	2.8487	0.567797	0.0648299	3.73977	0.821461	0.032826
Cyp4v3	0.348162	0.0361586	0.731546	1.93638	0.273742	0.157977	3.71898	-0.386421	0.0333912
Cecr2	-2.81564	-0.787797	0.0110407	2.08305	0.0944999	0.136355	3.67508	-0.258148	0.0346212
Kremen1	-2.14296	-0.652181	0.0452769	1.15501	-0.0840229	0.352727	3.66831	-0.602391	0.0348153
Tln2	0.915771	0.601698	0.371265	6.177	-1.44063	0.00413033	3.66714	1.72909	0.0348489
Cnr2	1.57598	0.0531852	0.131535	1.80262	0.0847544	0.18089	3.6654	0.194433	0.0348991
Apbb1ip	1.54098	0.391559	0.139812	14.4797	1.56773	3.79498e-05	3.64857	1.41	0.0353883
Gsdmd	1.18607	0.219791	0.250214	1.645	0.177384	0.212476	3.63637	0.767281	0.0357475
Arf5	-0.277134	-1.07633	0.78467	15.9568	-31.8102	2.00326e-05	3.6253	11.5252	0.036077
Csf2rb	-0.604729	-0.0245806	0.552514	1.93982	0.0719513	0.157429	3.61601	-0.190839	0.0363564
Tmem119	1.2113	0.833106	0.240632	1.70271	0.872821	0.200285	3.61371	4.11643	0.0364256
Pdp2	0.944469	0.111398	0.356786	2.08279	0.0801837	0.136389	3.59306	-0.33515	0.0370564
Plce1	-0.516921	-0.107728	0.611176	6.73218	0.691226	0.00278321	3.5664	-1.02365	0.0378883
Limd1	-1.55831	-0.528786	0.135662	0.679029	0.144538	0.575627	3.55743	-1.46929	0.0381731
Mdk	-1.95003	-3.92879	0.0660849	1.04829	1.66874	0.394077	3.55043	1.53268	0.0383967
Shank2	-1.24976	-1.39619	0.226564	5.94709	-5.4886	0.0048868	3.5463	-2.88632	0.0385295
Prrc2b	-0.502367	-1.12821	0.621182	4.96828	6.67795	0.0103389	3.47849	-10.1177	0.0407828
Ms4a6d	2.61889	0.467791	0.0168896	2.05474	0.178849	0.140268	3.45503	0.374148	0.0415963
Mfsd7a	-0.00698619	-0.00063781	0.994499	0.751177	0.101639	0.535123	3.44247	0.404874	0.042039
Dse	-0.869138	-0.561827	0.395619	2.04432	-0.0416882	0.141739	3.42919	3.54191	0.0425131
Cxcl11	1.05344	0.0449557	0.305352	0.139576	-0.0164138	0.935067	3.40329	-0.0257566	0.0434547
Arpc1b	-0.897546	-1.5633	0.38066	0.674011	3.0556	0.578537	3.38723	8.72229	0.0440499
Usp5	0.941565	1.70712	0.358234	2.64464	-5.53255	0.0787026	3.3812	-11.1923	0.0442757
Sh3pxd2b	-1.31245	-0.202492	0.205004	3.35287	-0.5805	0.0406929	3.36086	-0.764146	0.0450477
Tifab	3.10551	0.375047	0.00582317	7.89738	0.407256	0.00127535	3.33838	0.404073	0.0459177
Zfp575	1.86484	0.381707	0.0777259	2.23973	-0.351706	0.116703	3.3305	0.225746	0.0462272
Lag3	1.28349	0.392429	0.214754	25.2888	2.77769	7.58633e-07	3.32961	1.70545	0.0462623
Trim30a	0.00603934	0.0026968	0.995244	1.32607	0.970279	0.295305	3.32882	1.42143	0.0462933
Vim	0.124893	0.469268	0.90192	3.59263	15.135	0.0328256	3.31751	3.86434	0.0467423
Sema3c	-0.110848	-0.0494029	0.912899	1.65072	-0.104194	0.211233	3.29744	2.04936	0.0475508
B2m	1.67886	23.9929	0.10955	8.39054	84.9092	0.000933134	3.25961	67.5736	0.0491169
Gbp7	0.470672	0.0597196	0.643233	5.72389	0.630727	0.00576942	3.25928	-0.565142	0.0491312
Il4ra	1.21912	0.193474	0.237718	3.09199	0.0373199	0.0516589	3.22986	1.06591	0.0503891
Capg	0.316517	0.105723	0.755062	12.757	2.5263	8.47386e-05	3.22932	1.35228	0.0504127
Dock8	1.093	0.0430476	0.288059	16.9499	0.213919	1.33378e-05	3.19255	0.0527191	0.0520366
Ccl4	1.16179	0.423907	0.259707	0.953958	0.737454	0.434542	3.15992	-0.234525	0.0535261
Fmnl3	-0.427022	-0.161845	0.674163	1.24413	0.537173	0.321527	3.13704	-0.903538	0.0545988
Usp53	-0.0226222	-0.0096074	0.982188	2.18809	0.759569	0.122822	3.10029	1.22649	0.0563721
Slc5a3	0.212101	0.0892934	0.834287	4.57386	-0.590536	0.0142144	3.09015	-1.20605	0.0568726
Prss23	-0.174274	-0.278999	0.863494	2.2378	5.10647	0.116927	3.07751	4.63724	0.0575035
Atf3	-1.10799	-0.0959855	0.281696	1.78328	0.124534	0.184483	3.05982	-0.0690459	0.058399
Pdcd1	1.59957	0.0589164	0.12619	5.79689	0.137945	0.00546281	3.0539	0.208997	0.0587025
Pnkd	-1.27374	-5.50323	0.218119	1.55356	1.38892	0.233408	3.02873	27.0115	0.0600113
Ifitm3	0.670636	2.4558	0.510523	1.65334	9.9773	0.210666	3.01972	11.0174	0.0604873
Dmwd	1.01226	1.62381	0.324131	4.52069	-5.69698	0.0148491	3.00001	-5.51976	0.0615439
Oscp1	0.390265	0.323351	0.700681	0.594652	-1.03688	0.626165	2.99809	-1.10836	0.0616479
Cpne3	-0.379979	-0.157488	0.708175	4.94248	1.87286	0.0105532	2.98927	-0.80382	0.0621285
Slc39a3	0.750284	0.766524	0.462275	11.1997	-7.401	0.000186508	2.98582	-5.35151	0.0623178
Abca1	-0.786846	-0.478585	0.441077	4.13093	2.09596	0.0205704	2.94723	-2.83264	0.0644756
Serpina3n	0.241853	0.652383	0.811485	1.9114	6.23279	0.16201	2.92208	15.3839	0.0659269
Apc2	0.669453	0.811942	0.51126	14.5549	1.44979	3.66972e-05	2.898	-6.31497	0.06735
Plk5	-3.07778	-10.3501	0.00619427	2.71006	-0.247417	0.0739338	2.88595	-14.3685	0.0680746
Tmem106a	1.83264	0.34182	0.0825766	0.290521	0.163342	0.831691	2.86714	0.184814	0.0692233
Oasl2	1.1247	0.610418	0.274724	2.13411	1.67202	0.129587	2.86565	1.77272	0.0693153
Bag3	-1.42723	-0.434139	0.169743	1.67699	0.71395	0.205625	2.83122	1.06464	0.0714771
Ccl12	0.411837	0.22799	0.685068	4.33417	2.28838	0.0173333	2.82598	1.5068	0.0718126
Hapln3	0.177829	0.0276631	0.86074	2.04509	-0.326244	0.141629	2.81233	0.454912	0.0726952
Slc7a7	0.252691	0.0528471	0.80322	1.12971	-0.295552	0.362123	2.81108	-0.912902	0.0727763
Cyba	-1.25365	-1.48668	0.225177	7.07564	6.31924	0.00219693	2.80367	2.6946	0.0732609
Gbp2	1.7769	0.54629	0.0915994	10.4514	1.85555	0.00027918	2.77957	1.3717	0.0748616
Hexb	2.64943	13.8962	0.0158203	18.2658	46.0309	7.9803e-06	2.73147	19.9166	0.0781727
Isg15	-0.919049	-0.653934	0.369591	0.472914	0.0951562	0.704763	2.72235	4.3136	0.0788184
Phactr4	-0.328389	-0.144118	0.746209	3.99014	1.4209	0.0231991	2.71586	1.92237	0.0792817
Extl1	0.649803	0.761581	0.523599	0.935641	-1.20511	0.442848	2.70344	1.08775	0.080177
Zfp36	1.37226	0.162275	0.185967	2.85678	0.323198	0.0643377	2.69557	0.00798025	0.0807498
Fgr	0.288771	0.00649779	0.775884	1.78542	0.0601002	0.184081	2.6897	0.137171	0.0811798
Ifit1	0.381921	0.0730539	0.706758	3.35074	0.73118	0.0407716	2.68656	0.556587	0.0814109
Lrrc8a	-0.476746	-0.200339	0.63898	1.0747	-0.666661	0.38342	2.67182	-1.19571	0.0825055
Irgm1	1.83864	0.626327	0.0816527	10.4178	2.31469	0.000284392	2.6663	1.50007	0.0829198
Rnf165	-2.3076	-2.91108	0.032443	2.2877	-2.57717	0.111312	2.66494	7.38327	0.0830225
Fam167b	0.120364	0.029099	0.905458	1.59307	0.631634	0.224111	2.65468	0.933067	0.0837988
Bhlha9	0.259075	0.0997746	0.798364	2.00034	-1.13923	0.148129	2.64227	0.220995	0.0847497
Capza1	1.81516	4.0035	0.0853184	0.901273	2.22242	0.45884	2.64062	10.7241	0.0848768
Snx18	-1.89078	-0.822858	0.0740028	0.141512	0.153437	0.93384	2.63975	-0.816503	0.0849437
Prkcb	-2.00641	-27.0248	0.0592592	4.08533	-30.1721	0.0213843	2.6351	21.286	0.085304
Trem2	2.92633	4.50731	0.00866214	10.2984	8.42991	0.000303819	2.62323	8.82026	0.0862306
Sun2	-2.08648	-2.03476	0.0506514	1.60252	-1.28319	0.221945	2.61788	4.71216	0.086652
Lyn	0.265879	0.0659589	0.793196	5.18895	-0.126257	0.00868887	2.6106	-0.747392	0.0872297
Rrad	0.740895	0.105186	0.467816	0.718555	-0.208608	0.553125	2.61029	-0.610835	0.0872538
Ctse	2.32888	0.0982245	0.0310548	3.69976	0.102432	0.0298612	2.60223	0.124876	0.0878979
Pcyt1b	1.72587	0.759802	0.100597	12.951	-2.42644	7.71407e-05	2.59133	-2.70458	0.0887772
Tmem176a	-0.647232	-1.98944	0.525225	6.79923	14.5184	0.00265642	2.58146	-0.0444925	0.0895815
Pipox	1.0656	0.260409	0.299958	2.65972	0.641668	0.0775746	2.57942	-0.5032	0.0897493
Sult2b1	2.10846	2.51776	0.0484947	1.2911	1.74945	0.30622	2.57724	3.57695	0.0899283
Fhdc1	-0.468465	-0.110078	0.644782	1.57392	0.21719	0.228567	2.57129	0.977677	0.0904195
Ncf4	-1.17015	-0.29124	0.256411	0.842823	0.401253	0.487283	2.57126	0.596189	0.0904214
Ch25h	1.61597	0.289083	0.122584	3.74153	0.664171	0.0287855	2.55271	0.902965	0.0919711
Gpr84	0.796575	0.121382	0.435539	6.94966	0.673196	0.00239447	2.53824	0.780784	0.0932004
Ctso	-1.74811	-1.46209	0.0965861	5.48324	3.82986	0.00692211	2.53202	-4.19261	0.0937346
Soat1	-0.61491	-0.405047	0.545909	3.83461	0.349365	0.0265382	2.52387	4.00693	0.0944388
Ctsz	1.57799	3.11656	0.131072	7.00814	11.047	0.00230044	2.52179	10.0201	0.0946199
1700017B05Rik	-3.04642	-1.82173	0.00664161	1.70911	0.999352	0.198979	2.48476	-0.155396	0.0979028
Smoc1	0.926965	0.498009	0.365571	2.56942	-0.829893	0.0846016	2.48135	-3.17499	0.0982115
Ntrk2	1.12366	4.16477	0.275153	17.7244	9.96013	9.82542e-06	2.45024	-14.768	0.101076
H2-D1	0.331143	0.71413	0.744161	9.61598	13.3598	0.000447224	2.44972	6.2448	0.101125
Fndc3b	-0.744308	-0.305269	0.465797	2.82804	-0.480311	0.0661055	2.44845	-0.744824	0.101244
Renbp	-0.256998	-0.170913	0.799943	5.70518	3.34073	0.00585102	2.44064	1.02455	0.101978
Cd84	1.35477	0.534797	0.191384	5.7221	1.53031	0.00577717	2.43702	2.06216	0.102321
Rassf4	-0.378334	-0.0868759	0.709376	1.50935	0.518086	0.244289	2.42176	-0.116233	0.103779
Nfkb2	0.8186	0.0832896	0.423164	1.25815	0.108119	0.31688	2.41234	0.00828883	0.104691
Neurl1a	-0.844879	-2.13576	0.408692	3.048	-8.56629	0.0538065	2.40397	-7.13842	0.105508
Parp12	-0.153697	-0.0812779	0.87947	5.05496	2.58085	0.00965297	2.36969	-0.43606	0.108929
Ppp1r7	0.0110767	0.0220471	0.991278	1.23809	3.53268	0.323552	2.3621	11.0744	0.109703
Gem	1.19183	0.170827	0.248004	3.47804	-0.141777	0.0363562	2.3581	0.439431	0.110113
8430408G22Rik	-0.658487	-0.165091	0.518126	3.55871	0.0439269	0.0338299	2.35525	1.17547	0.110406
Abi3	0.229711	0.106088	0.820771	0.90498	-0.328243	0.45709	2.35106	0.740559	0.11084
Naip5	0.0442994	0.00176255	0.965128	19.6905	0.343091	4.71327e-06	2.34268	0.233744	0.11171
Gng4	1.50308	3.00144	0.149258	4.87609	-8.09343	0.0111278	2.33378	-10.1977	0.112643
Cbx4	1.26295	0.890853	0.221887	5.59963	-2.58201	0.00633575	2.33159	-3.14614	0.112874
Gdpd3	0.923752	0.511311	0.367199	7.50871	2.21968	0.00164328	2.32659	2.56566	0.113404
Maz	-1.51012	-5.97428	0.147466	5.81632	-14.4435	0.00538423	2.3223	-6.14055	0.11386
Kctd15	-0.665735	-1.67864	0.513583	0.296862	0.859564	0.827196	2.3135	14.7595	0.114802
Cebpa	-0.821759	-0.328679	0.421407	0.792968	0.18248	0.51281	2.30842	-0.0878593	0.11535
Nprl3	-2.90318	-4.57765	0.00911475	2.14712	3.59482	0.127921	2.29912	-8.05012	0.116361
Chpf2	-0.731828	-0.921886	0.473205	6.44663	-6.87523	0.00340305	2.29689	1.31326	0.116605
Cd52	0.803716	1.49284	0.431502	3.34878	6.39622	0.0408441	2.29615	6.22996	0.116685
Samsn1	1.07417	0.207445	0.296199	2.729	0.439401	0.0726122	2.28918	0.611762	0.117452
Gp9	0.776497	0.139862	0.447015	0.68489	-0.102481	0.572243	2.26945	-0.263552	0.119649
Dcaf12l1	2.19723	2.19792	0.0406071	5.38667	-3.69682	0.00745402	2.25767	-5.41968	0.120984
Gbgt1	2.64798	0.61871	0.0158696	0.871445	0.32353	0.473157	2.25672	-0.0986751	0.121092
Fcgr4	1.40424	0.195016	0.176385	3.63988	0.501061	0.0314801	2.24465	0.772357	0.122477
Epn1	-1.94525	-16.8364	0.0666944	1.2065	9.35004	0.334347	2.24131	-5.1191	0.122864
Gpnmb	-0.755691	-0.160897	0.459101	11.6603	1.44055	0.00014669	2.23827	1.17948	0.123216
Ctsd	1.33452	17.827	0.197806	4.08125	52.434	0.0214588	2.23531	56.2014	0.123561
Dusp27	1.19149	0.0292181	0.248133	0.423882	0.0310433	0.738075	2.23246	0.0712614	0.123894
Tax1bp3	0.398979	0.309811	0.694357	0.668269	1.34176	0.581883	2.23212	2.33321	0.123933
Rapgef4	-3.09415	-18.4366	0.00597245	9.5346	30.5725	0.000468816	2.20463	-14.5089	0.127194
Irf5	1.08462	0.267641	0.29166	7.11777	0.798354	0.00213493	2.19464	-0.0392844	0.128403
Actl6a	-0.846735	-1.03538	0.407682	0.181858	0.897877	0.907393	2.18083	-5.05825	0.130094
Plin2	-1.02761	-0.293553	0.317041	4.60545	-0.907868	0.0138515	2.18005	0.318961	0.13019
Lats1	-1.12728	-0.513997	0.273661	1.82465	0.737892	0.176886	2.17567	-0.924427	0.130732
Cdk1	-1.08137	-0.332543	0.293068	1.25798	-0.284436	0.316934	2.17275	-0.43236	0.131094
Nfkb1	-1.85115	-1.08763	0.0797569	0.706884	-0.938213	0.559691	2.17256	0.27198	0.131119
Klhl6	0.218243	0.0478749	0.829567	2.16482	0.65186	0.125691	2.16607	0.821816	0.131928
Liph	0.185683	0.00540577	0.854661	5.77821	0.124849	0.0055395	2.16011	0.114111	0.132678
Irak4	-1.07032	-0.113289	0.297886	3.8689	0.36808	0.0257593	2.15768	0.138355	0.132983
Cpe	-3.73937	-195.777	0.00138925	3.28551	-206.389	0.043258	2.15496	-168.336	0.133327
Smap2	0.75525	1.17469	0.45936	10.8222	-10.24	0.00022812	2.15445	-7.83349	0.133392
Shank3	-1.01954	-2.52098	0.320752	5.32419	8.50215	0.007822	2.15066	2.91602	0.133874
D430041D05Rik	1.75225	1.76538	0.0958546	4.32866	-3.21787	0.0174133	2.14979	-2.97465	0.133984
Frmd4a	0.163079	0.166104	0.872178	3.8111	-0.703274	0.0270872	2.1358	3.4465	0.13578
Zmynd15	-0.238099	-0.017523	0.814353	0.676052	-0.0508563	0.577352	2.12948	0.084438	0.136599
Rbm43	1.18093	0.897944	0.252204	1.18583	0.130974	0.341607	2.12575	1.15274	0.137084
Plekhf1	-1.5521	-0.0764129	0.137137	0.535759	-0.0779494	0.663396	2.11755	0.273326	0.13816
Tbc1d4	1.09482	0.145535	0.287281	3.56262	-0.2525	0.0337125	2.11657	0.70043	0.138289
Tmco4	-1.33071	-0.219135	0.199035	4.94172	0.715719	0.0105597	2.11433	-0.646195	0.138585
H2-Ob	1.40971	0.43619	0.174785	3.93571	1.09257	0.0243123	2.10788	1.43203	0.139439
Itih5	0.702523	0.236869	0.490871	6.85479	0.950945	0.00255616	2.1071	-1.07238	0.139544
Ncf1	0.387207	0.144736	0.702906	8.94795	2.05988	0.000663204	2.10575	1.49188	0.139724
Fbxo41	-1.12026	-0.848626	0.276566	5.0942	-3.55748	0.00935898	2.10278	-1.58699	0.14012
Psd2	-1.46155	-1.69668	0.160208	1.5421	1.12277	0.236179	2.0878	-3.87993	0.142139
Sdf2l1	-1.16361	-1.34146	0.258988	4.28059	-2.83079	0.0181288	2.08671	2.65184	0.142287
Psd4	-0.720416	-0.150417	0.480039	0.307796	0.229358	0.819445	2.08138	0.909872	0.143014
Chd3	1.1495	9.27988	0.264616	3.30116	-5.53844	0.0426467	2.06949	-16.9397	0.144651
Tmem80	0.903663	1.98054	0.377489	3.89537	1.81066	0.025175	2.05921	-0.116063	0.146081
Dock1	-1.98304	-0.498124	0.0620079	15.2583	1.68274	2.69552e-05	2.05356	-1.40078	0.146875
Lztr1	-0.0543372	-0.240658	0.957234	2.31657	-5.24199	0.108197	2.04898	9.43093	0.14752
Inppl1	-1.01839	-1.03026	0.321286	0.293208	0.357567	0.829786	2.0488	2.76789	0.147545
Ddx21	-0.317184	-0.234638	0.754563	0.630259	0.83703	0.604427	2.04726	-2.80301	0.147764
Msrb3	-1.94695	-0.587504	0.0664776	2.06944	0.3815	0.13822	2.03397	0.236667	0.14966
G6pdx	0.592225	0.570766	0.560682	1.00998	1.55303	0.410051	2.0303	5.33011	0.150188
Ctla2a	0.537834	0.399298	0.596936	0.173666	-0.185753	0.912879	2.02947	4.25516	0.150307
Slc25a34	-0.654496	-0.181801	0.520637	5.14072	-0.0114773	0.00902314	2.02897	-1.58621	0.15038
Serpine1	2.27452	0.192529	0.0347157	0.596043	-0.00614156	0.625305	2.0268	0.375119	0.150693
Plek	1.43945	0.479171	0.166296	14.9795	2.37041	3.04256e-05	2.02528	1.17644	0.150914
Cd53	1.34392	0.730207	0.194803	11.863	2.3185	0.000132228	2.01843	2.34095	0.15191
Rnf130	0.0531791	0.077581	0.958144	2.35105	0.430064	0.104599	2.00913	-2.44254	0.153275
D430019H16Rik	0.0670164	0.122032	0.947269	9.22819	-6.11664	0.000561065	2.00897	-6.44934	0.153299
Tubg2	1.78038	1.60798	0.0910106	8.11591	-4.2409	0.00110909	2.00871	-2.52806	0.153337
Gbp6	-0.0890114	-0.0222231	0.930004	3.03101	0.936096	0.0546617	2.00044	0.370514	0.154562
Irs1	-1.54615	-0.325035	0.138563	0.773775	0.0100738	0.522953	1.9957	0.45975	0.15527
Prkce	-2.77395	-10.9633	0.01209	0.797035	-0.526844	0.510683	1.98623	-12.3497	0.156692
Vcl	-0.977358	-1.32707	0.340673	1.73737	-2.00228	0.193319	1.98278	7.57514	0.157215
Sema4f	1.70987	1.1178	0.103571	1.05509	-1.12903	0.391306	1.97708	0.0365543	0.158081
Nova2	-1.55364	-0.985553	0.136768	3.45376	1.03644	0.0371566	1.96904	-1.47009	0.159312
Tlr1	-0.911617	-0.442897	0.373392	2.08151	-1.37499	0.136564	1.96624	2.4394	0.159743
Kif1a	0.691621	5.00452	0.49754	15.8505	31.4129	2.09457e-05	1.96483	0.641546	0.159961
Plin4	0.551544	0.060126	0.587689	7.36016	0.55693	0.00181362	1.9645	0.140341	0.160011
Fgf5	-0.52205	-0.0840464	0.607669	2.19321	0.393072	0.122201	1.96226	0.89614	0.160359
Cd48	2.77569	0.647644	0.0120442	8.77668	1.29389	0.000735629	1.96055	0.9754	0.160623
6530402F18Rik	-0.28748	-0.187562	0.776857	1.64233	0.769926	0.213058	1.9597	-1.81825	0.160755
Mycn	0.0154546	0.00402512	0.987831	10.1855	-1.65808	0.000323552	1.94758	-1.45519	0.162649
Peg10	2.06035	2.65984	0.053327	2.93255	-3.61105	0.0599187	1.94597	-5.63188	0.162903
Dlgap4	-0.945144	-2.38878	0.35645	3.897	-9.44435	0.0251395	1.93615	1.13219	0.164457
Trim25	-0.429286	-0.0790211	0.672543	4.74651	0.722958	0.0123504	1.93206	-0.0376778	0.16511
Patl1	-0.437738	-0.150693	0.666512	0.648991	0.101069	0.59323	1.92551	0.480266	0.16616
Ptpn6	-0.889076	-0.65359	0.385081	0.437386	0.852805	0.728819	1.92012	3.39093	0.16703
Lhfpl2	-0.6587	-0.657404	0.517992	1.42133	0.463847	0.267546	1.91959	2.25493	0.167117
Tbata	0.921431	1.80891	0.368378	1.77295	-4.97252	0.186433	1.91706	9.96298	0.167527
Wars	1.2473	1.62244	0.227444	7.65761	-7.06417	0.00149005	1.9162	-2.44018	0.167666
Lcn2	1.33441	0.437279	0.197843	2.52104	0.935119	0.0886459	1.91215	1.75271	0.168325
Gbp10	0.808292	0.0488774	0.428928	0.0993227	-0.010964	0.959414	1.91107	-0.13395	0.168501
Itpripl2	0.975034	0.142142	0.341795	21.1843	1.19724	2.7948e-06	1.91048	0.0458056	0.168598
Rhoc	-0.303759	-0.286775	0.764613	1.66461	-2.01449	0.208248	1.91024	-4.17263	0.168637
Frmpd1	-1.68716	-0.895792	0.107921	3.34787	2.04946	0.0408778	1.90667	-0.831208	0.169223
Traf2	1.04146	0.2406	0.310733	0.889584	-0.0240815	0.464402	1.90435	0.405332	0.169604
Trrap	-2.15715	-5.71089	0.0440111	3.22442	-9.98384	0.0457372	1.9014	-13.0689	0.17009
Pttg1ip	0.448433	1.50995	0.658913	3.24602	-8.1782	0.0448434	1.89047	5.79909	0.171905
Fyb	1.86601	0.899675	0.0775544	2.24292	0.98605	0.116336	1.88263	0.316591	0.173218
Clip3	0.607084	7.95829	0.550982	3.6785	33.0938	0.0304253	1.87852	-13.2887	0.173912
Neurl4	-0.782267	-2.21861	0.443698	1.5332	-2.14903	0.238354	1.87477	12.8508	0.174548
Rbp4	1.4079	2.25318	0.175312	1.71973	-2.6979	0.196832	1.86744	3.1283	0.175798
Itgb2	1.58018	0.774517	0.13057	3.68902	1.46894	0.0301447	1.86441	2.18836	0.176315
Nos1	1.52497	1.15851	0.143739	7.03747	-1.5935	0.00225482	1.86377	-3.17342	0.176426
Apoe	-1.36735	-129.61	0.187474	4.33023	385.057	0.0173905	1.85978	-138.822	0.177113
Ahnak	-0.590756	-0.138744	0.561646	6.03033	1.17664	0.00459662	1.85941	-0.162811	0.177176
Tlr7	0.569348	0.243724	0.57579	0.643903	0.301789	0.596255	1.85813	-1.6177	0.177397
Pik3ap1	2.85355	0.306007	0.010163	4.43939	0.270987	0.0158803	1.85803	0.130018	0.177415
Laptm5	0.646763	0.915068	0.525522	12.727	10.2968	8.59834e-05	1.85167	3.74762	0.178518
Zhx2	-2.17007	-1.30955	0.042886	1.67733	-0.907737	0.205553	1.85027	-0.456661	0.178761
Bsn	-0.718206	-1.29807	0.48137	5.07594	-8.75431	0.00949449	1.84455	-6.09532	0.17976
Phyhip	-1.1654	-7.5711	0.25828	1.04976	-5.80255	0.393478	1.84172	-16.8485	0.180256
Gnpda2	1.04662	0.887964	0.308408	1.78171	-0.559486	0.184778	1.83216	2.00995	0.181944
Dpp9	-1.14759	-0.606971	0.265383	22.7177	-5.20389	1.68118e-06	1.83182	-0.358312	0.182006
Kcnmb4	-0.483572	-1.81912	0.634215	3.90827	-9.65544	0.0248955	1.8225	11.8121	0.183669
Bank1	-0.97254	-0.0972389	0.343002	1.86008	0.226021	0.170642	1.81673	0.351505	0.184707
Ubtf	-0.260465	-0.697245	0.797307	3.98144	-8.81745	0.0233732	1.81671	12.004	0.18471
Il10ra	0.0567765	0.00728545	0.955316	5.06124	0.0934694	0.00960519	1.81206	-0.624203	0.185552
Mnt	-0.127108	-0.0969013	0.900191	0.439127	0.930537	0.72763	1.81103	1.19765	0.185738
Rcsd1	0.885993	0.14581	0.386698	1.07561	0.0235944	0.383056	1.80939	-0.0109053	0.186037
Serpine2	-1.15555	-4.96422	0.26219	2.62687	5.16389	0.0800552	1.8061	-11.8821	0.186636
C2cd2l	-1.08245	-5.48281	0.292601	0.670845	-3.20768	0.58038	1.80582	-1.02022	0.186686
Abca9	1.78448	0.280938	0.0903243	7.1624	0.403094	0.00207135	1.80281	-0.176196	0.187237
Itga4	-0.909941	-0.337671	0.374253	5.27434	0.381937	0.00812998	1.79963	-0.136538	0.187821
Fmo2	1.03	0.191744	0.315946	6.36283	1.00758	0.00361275	1.79722	0.22653	0.188263
Il13ra1	1.4725	0.320657	0.157258	4.28387	0.593196	0.0180788	1.79681	-0.487645	0.188339
C2cd4c	1.90325	0.906099	0.0722706	3.61257	-1.8823	0.0322501	1.79475	-1.8711	0.188718
Bcl7a	-0.141451	-0.0955235	0.889003	2.97626	-1.84537	0.05752	1.79354	-0.069579	0.188943
Rhbdf1	-0.299262	-0.202691	0.767989	0.693314	0.268775	0.567407	1.78932	-1.25058	0.189724
Itgb1	0.211857	0.215028	0.834474	2.15029	-0.658338	0.127518	1.77289	-1.53373	0.192802
Slc38a7	-1.48657	-1.16161	0.153535	2.36677	-2.49386	0.103001	1.75675	2.6312	0.19588
Ampd3	-1.25507	-0.923408	0.224673	1.61526	1.0357	0.219059	1.74413	-0.238912	0.198321
E130114P18Rik	0.395092	0.370493	0.697176	0.798285	-1.71235	0.510031	1.7382	0.56895	0.199479
Fgf15	0.788636	0.0296833	0.440055	0.50981	-0.0107332	0.680282	1.73435	0.143955	0.200236
Igtp	0.333339	0.0764946	0.742529	4.59654	0.788395	0.0139528	1.73032	0.0810197	0.201031
Inhbb	-1.18737	-0.240457	0.249714	3.96664	-0.61627	0.0236729	1.72843	0.372502	0.201404
Slc16a3	0.779195	0.393655	0.445462	3.85038	1.62556	0.0261768	1.72496	1.54076	0.202093
Aplp1	-2.15628	-24.1717	0.0440876	11.7455	-80.0832	0.000140409	1.70281	-23.124	0.206548
Ids	1.22862	8.15792	0.234217	7.07689	-13.7332	0.00219507	1.70098	-26.4787	0.206921
Ap3d1	-1.77906	-5.98766	0.091234	1.34177	-5.61222	0.290534	1.69883	5.86108	0.207359
Syn1	0.955317	6.77473	0.351415	3.58012	-24.5008	0.0331922	1.69553	-27.6807	0.208036
Ngb	1.86231	1.98396	0.0780984	2.82368	-3.53671	0.0663787	1.69336	-5.24699	0.20848
Smpd3	-0.899455	-0.620153	0.379669	1.4213	-1.76591	0.267557	1.6795	-1.30091	0.211351
Celf4	1.67007	13.2407	0.111298	6.97105	-16.9948	0.0023596	1.67501	-38.3496	0.212289
Grid1	-0.265269	-0.157875	0.793659	1.71515	-1.35256	0.197755	1.67392	-2.37514	0.212517
Ywhaz	0.873573	15.1346	0.393258	3.81863	-41.6084	0.0269099	1.67023	-74.4361	0.213293
Hpcal4	1.15491	14.7116	0.262445	13.8078	-82.0253	5.15004e-05	1.66725	-60.1749	0.213921
Ptgr1	1.08619	0.181223	0.290982	3.40574	-0.0683801	0.0387962	1.66303	-0.292191	0.214815
Chmp5	0.980856	3.58965	0.338989	3.95174	-15.7022	0.0239785	1.66276	2.16434	0.214873
Cacnb1	-1.41555	-1.56606	0.17309	11.5333	-8.05212	0.000156638	1.66121	0.612279	0.215201
Ednrb	-1.68748	-1.41462	0.107859	5.68702	-0.393927	0.0059314	1.65509	-2.71871	0.216507
Tmem158	-0.319452	-0.614233	0.75287	2.15648	-5.09661	0.126736	1.6419	-7.9725	0.219351
Pim2	0.689964	1.49934	0.498559	4.9532	-10.3647	0.0104636	1.64095	0.233465	0.219557
Susd5	1.01565	0.0814979	0.322556	8.91117	-0.411011	0.000678066	1.63978	-0.178817	0.219811
Dlgap1	-0.912165	-4.55215	0.373111	2.6518	11.8096	0.0781651	1.63577	-9.53441	0.220685
H2-K1	0.555071	1.0642	0.585323	9.05309	11.2353	0.000622657	1.6352	4.67901	0.220809
Ticam1	0.339957	0.049295	0.737618	0.173228	0.0464721	0.913171	1.63302	0.497519	0.221287
Aacs	1.93747	2.56161	0.067698	3.98254	-5.53096	0.0233511	1.63275	-4.55421	0.221345
Basp1	3.31047	27.3846	0.00367754	9.43674	-53.4657	0.000496319	1.62861	3.64838	0.222255
Prkcd	-0.601134	-3.78129	0.554856	0.489167	8.34916	0.693913	1.6209	19.7299	0.223958
Ggta1	0.534145	0.160409	0.599436	7.80856	1.27347	0.00135063	1.62041	1.57882	0.224068
Vav2	1.8247	0.654515	0.0838114	3.83758	-1.1647	0.0264696	1.61638	-1.78932	0.224964
Anxa2	2.91124	2.82505	0.00895459	3.13478	2.50423	0.049659	1.61341	1.71311	0.225627
Slc25a17	1.1938	1.46987	0.247249	3.82258	-5.09045	0.0268174	1.61195	4.67155	0.225953
Gabbr2	0.276749	0.504206	0.784961	2.53471	-6.13763	0.0874828	1.61137	-3.01288	0.226084
Slc4a11	-0.51541	-0.0575942	0.612212	1.90823	0.109281	0.16253	1.61028	-0.246903	0.226328
Shisa7	-1.5894	-6.22726	0.128472	6.91253	-19.5209	0.00245637	1.60845	3.20609	0.226738
Dnajc3	-1.66561	-1.79739	0.112194	1.3699	1.67481	0.282183	1.6069	-2.66029	0.227088
Fcgr3	3.98363	2.82993	0.000795388	5.81908	2.40616	0.00537318	1.59024	2.81185	0.230872
Cxcl14	-1.37089	-2.28536	0.186388	2.83089	4.36081	0.0659278	1.58663	-6.33436	0.231702
Dbndd1	0.866294	0.548017	0.397137	3.54933	-1.94514	0.0341136	1.58641	3.228	0.231752
Pdia4	-2.38254	-3.20292	0.0277954	3.42163	-3.16461	0.0382449	1.58602	-1.39832	0.231843
Fam155a	-0.591089	-0.634162	0.561427	2.10343	-2.52339	0.13361	1.58324	-1.81956	0.232484
Rasal3	-1.34489	-0.588309	0.194495	0.404589	0.208871	0.751394	1.58167	1.38753	0.232845
Rpe65	1.69293	0.311897	0.106803	4.68471	0.261627	0.0129849	1.57231	-0.508075	0.235022
Srebf2	3.8532	4.84265	0.00107142	2.45508	-1.48182	0.0945009	1.55111	-3.3979	0.240029
Pag1	0.204877	0.0482399	0.839847	2.31149	0.0785359	0.108738	1.54798	-0.650698	0.240778
Havcr2	2.02958	0.278457	0.0566416	18.8859	1.16043	6.32294e-06	1.54682	0.6548	0.241056
Mob1a	0.910702	0.608357	0.373862	1.788	1.52345	0.1836	1.54196	-1.2846	0.242226
Arhgef26	0.86711	1.22581	0.396701	3.90411	2.05217	0.0249853	1.54064	2.62243	0.242544
Tnnc1	1.78167	1.34726	0.0907942	4.24238	-3.29147	0.0187204	1.53818	-3.7862	0.243139
Csf3r	0.791751	0.469448	0.43828	2.88269	1.88246	0.062788	1.53807	1.5965	0.243166
Yap1	-0.616167	-0.470391	0.545097	1.05923	0.472073	0.389626	1.53256	-0.327825	0.244505
Baiap2	-1.61703	-5.949	0.122353	9.3291	-22.3948	0.000528641	1.52877	-0.973905	0.245429
Zfp365	0.417241	2.19358	0.681179	4.74644	-13.9595	0.0123511	1.52508	-16.8116	0.246335
Zfp142	-0.214856	-0.0945325	0.832169	1.02754	0.330719	0.40265	1.5236	-0.964724	0.246697
Xaf1	-0.950708	-1.02021	0.353691	11.3268	7.82013	0.000174445	1.52278	2.31483	0.2469
Steap4	-0.975893	-0.0832991	0.34138	1.28296	0.176025	0.308818	1.51575	0.0864802	0.248638
Begain	-1.72045	-3.44181	0.101597	6.26158	-9.46953	0.00388525	1.50468	-7.26379	0.251399
Fgfrl1	-4.32168	-1.93902	0.000367765	2.57455	1.37708	0.0841838	1.49631	0.894145	0.253507
Pomgnt1	-0.637722	-0.969894	0.531266	0.769669	-1.80099	0.525146	1.49587	3.70559	0.253619
Fcer1g	0.30235	0.538936	0.765671	5.05418	8.41573	0.00965889	1.49366	3.37138	0.25418
Acadl	-0.762539	-0.747154	0.455102	2.54399	2.84547	0.086702	1.49317	-0.933588	0.254303
Irgq	0.0784699	0.0559585	0.938275	12.1965	-4.79157	0.000111734	1.48991	-1.57098	0.255133
Pigk	0.311864	0.491661	0.75854	2.79887	3.67452	0.0679536	1.48129	-6.69033	0.257341
Lpcat2	-0.979769	-0.711011	0.339512	1.67845	0.585306	0.205318	1.47948	-3.25995	0.257807
Scn8a	-2.02642	-3.86123	0.056993	1.99481	3.1852	0.148954	1.47576	-3.57758	0.258766
Sema6b	-0.793787	-1.1153	0.437122	4.03974	-5.80807	0.0222334	1.47401	0.0102567	0.259221
Gngt2	0.111681	0.0965153	0.912248	1.2665	1.5806	0.314142	1.47326	2.39817	0.259415
Ptgs1	-0.156091	-0.097884	0.877608	6.31459	2.65368	0.00373987	1.47023	2.2681	0.260201
Parp9	-0.137779	-0.0854359	0.891865	2.83108	2.19619	0.0659161	1.46754	2.08288	0.260903
S1pr3	0.905736	0.121405	0.376419	3.77603	0.147403	0.0279293	1.46615	-0.160665	0.261265
Prss12	0.504739	0.250543	0.619546	1.32396	-0.0180746	0.295951	1.45814	-0.0555405	0.263368
Zc3hav1	-0.220644	-0.0333894	0.827724	51.0906	2.33363	2.749e-09	1.45316	0.0453588	0.264684
Lpxn	-0.383167	-0.0592333	0.705849	1.77206	0.281918	0.186603	1.45137	0.721976	0.265158
Tmem150c	0.456901	0.910854	0.652923	1.30004	-1.74741	0.303391	1.44851	4.61678	0.265919
Cxcl13	0.655099	0.108207	0.520257	1.16895	0.361763	0.347654	1.44792	0.534978	0.266076
Prkch	-0.0724642	-0.0119245	0.94299	1.76591	0.34215	0.187775	1.4477	-0.0683595	0.266135
Nfil3	-0.0381309	-0.015306	0.969981	7.83601	-1.8361	0.00132685	1.44564	-0.385795	0.266683
Srgap3	-0.210457	-0.549665	0.835552	7.89132	4.19475	0.00128033	1.44076	-5.51896	0.267992
Ostf1	-0.0101069	-0.00537143	0.992041	1.02762	0.286987	0.40262	1.44072	1.60959	0.268001
Tfcp2l1	-1.33466	-0.0831662	0.197763	28.1735	0.646163	3.34074e-07	1.4381	-0.127004	0.268705
Kif1b	-0.543693	-2.01367	0.592976	8.75932	-1.88936	0.000743446	1.43792	-18.2501	0.268754
Wwc2	-0.665186	-0.11569	0.513926	3.47918	-0.207411	0.0363192	1.4317	-0.0326141	0.270435
Slc17a7	-0.0472502	-0.683265	0.962807	5.12836	-66.3643	0.00911104	1.42895	15.4897	0.271179
Plxnb2	-2.31113	-3.09566	0.032209	2.05025	-0.481479	0.140899	1.42696	-0.988603	0.271722
Itih2	1.01934	0.179954	0.320848	1.78258	0.196637	0.184615	1.42355	-0.0098755	0.272651
Lsp1	1.15167	0.612653	0.263742	6.40887	2.74615	0.00349584	1.41749	1.10266	0.274315
Syk	0.939247	0.0962923	0.359392	0.0520757	0.00178474	0.983833	1.40751	0.150452	0.277073
Fam46a	-1.77078	-0.311885	0.0926402	0.947695	-0.308	0.437365	1.40084	-0.117954	0.278935
Slc15a4	-0.561814	-0.733724	0.580811	2.21163	-0.523706	0.119991	1.40072	-0.547914	0.278968
Gmpr	-1.44755	-2.21953	0.164043	0.0627275	0.149863	0.978858	1.39903	3.98993	0.279442
2610524H06Rik	0.630015	0.814779	0.536189	3.94019	-4.94557	0.0242186	1.39796	-0.964582	0.279744
Itpkb	-0.656969	-0.388803	0.51908	4.02104	2.11099	0.0225922	1.39755	-1.23364	0.279859
Hpse	0.318106	0.0165977	0.753874	4.34347	-0.0284833	0.0171992	1.39149	0.0884474	0.281567
Pm20d1	0.426628	0.132667	0.674445	2.86797	0.49553	0.0636637	1.39144	0.203496	0.28158
Slc41a1	-1.919	-1.82798	0.0701332	1.18533	0.366587	0.341784	1.38893	-0.567129	0.28229
Strn4	-2.41665	-11.7347	0.0258918	4.60939	-17.994	0.013807	1.38706	21.0623	0.282822
Dusp10	-0.123894	-0.0237913	0.902701	1.41018	-0.401486	0.270652	1.38556	0.224887	0.283248
Asap3	-1.10165	-0.103659	0.284375	0.80869	0.0815634	0.504632	1.38297	0.270245	0.283985
Bcr	-1.34337	-3.74733	0.194977	2.32157	-6.38513	0.107667	1.38264	-4.71942	0.284081
Atp7a	-0.91873	-0.416779	0.369753	3.78886	1.48598	0.0276179	1.3759	-0.986117	0.286011
Crem	-0.00561877	-0.00805982	0.995575	6.15519	-6.46847	0.00419623	1.37099	-1.18016	0.287426
Ssh2	0.549582	0.262634	0.589008	2.67106	0.424691	0.0767381	1.36743	-0.887155	0.288455
Gimap3	-0.94938	-0.0579069	0.354348	1.40325	0.0579534	0.272603	1.36733	-0.00453558	0.288484
Cntnap1	-2.17125	-3.57888	0.0427852	1.94082	-3.35407	0.157272	1.36507	1.60472	0.289141
Capn5	1.92754	0.905108	0.0689971	10.0062	-2.1174	0.000357854	1.36283	0.504787	0.289794
Zmat2	2.07127	10.3271	0.0521942	7.45643	-28.157	0.00170112	1.35772	0.92506	0.291286
Nup153	-0.477495	-0.617762	0.638456	0.715152	2.0865	0.555033	1.35669	-4.34993	0.291589
Palld	0.283044	0.097992	0.780204	1.19382	0.498706	0.338781	1.3541	-1.16781	0.292347
Ctxn1	2.48896	33.9477	0.0222519	6.38375	-61.3082	0.0035591	1.35169	-37.8342	0.293057
Pacs1	1.05458	0.720271	0.304844	8.04337	-2.57375	0.00116147	1.35075	-1.61093	0.293335
Cyth4	-0.0856511	-0.0325722	0.93264	1.01838	0.83226	0.406494	1.34849	1.32097	0.294003
Naip2	2.76251	0.127403	0.0123939	24.564	0.429109	9.43141e-07	1.33985	-0.0369384	0.296571
Cops7b	0.713561	0.59929	0.484172	2.39611	-1.8489	0.100089	1.33823	-0.420393	0.297054
Cog2	1.01318	1.03115	0.323706	2.31135	2.72607	0.108754	1.33718	4.7074	0.297368
Prickle3	-0.997199	-0.194798	0.331199	2.5524	0.617983	0.0860011	1.32995	0.309436	0.299543
Galm	-1.51411	-0.795283	0.146456	5.24187	2.21399	0.00833771	1.32627	-0.358685	0.300654
2900026A02Rik	-1.08174	-1.25808	0.292909	1.35144	2.09749	0.287636	1.32617	2.72392	0.300685
Fam189a1	-1.18651	-1.64159	0.250047	1.01829	0.541867	0.406532	1.32591	-2.54623	0.300764
Lcp1	0.390359	0.2343	0.700613	4.54801	1.53987	0.0145191	1.31861	-1.05165	0.302984
Tmem179	2.84185	6.38563	0.0104264	7.13865	-12.7667	0.00210492	1.31822	-4.65959	0.303101
Eno2	1.70203	29.7735	0.105057	3.61626	-48.8872	0.0321451	1.31606	62.5135	0.303761
Itga7	-1.59536	-4.29731	0.12713	0.543016	0.548996	0.658725	1.31451	9.74108	0.304238
Bmpr1a	0.369368	0.255824	0.715938	19.3339	4.53582	5.36272e-06	1.31233	-1.86029	0.304907
Trp53bp2	-1.34905	-0.591068	0.19318	0.761536	0.0590396	0.529513	1.31019	-1.53314	0.305565
Cxcl16	0.672006	0.110774	0.509669	0.597491	0.249057	0.62441	1.30412	0.0802093	0.307439
Arhgap30	0.818943	0.0899409	0.422972	4.88696	0.39226	0.0110313	1.30381	0.515623	0.307537
Mfap3l	-2.06189	-1.07696	0.0531665	13.8719	3.20143	5.00024e-05	1.30307	-1.31797	0.307765
Dpy19l3	1.38472	1.18867	0.182186	7.67987	3.43887	0.00146852	1.29752	-0.415872	0.309491
Gbp3	0.109588	0.0653022	0.913885	2.04192	1.37409	0.14208	1.29607	0.501588	0.309944
Tnfrsf12a	-1.676	-1.23935	0.110116	1.2498	-1.45841	0.319638	1.2957	3.27952	0.310061
Grm2	-0.278912	-0.521545	0.783325	0.306537	1.51453	0.820337	1.29482	5.61622	0.310337
Nfatc3	-1.69487	-0.312311	0.106427	0.629423	0.0199233	0.60493	1.29286	-0.502933	0.310952
Hist1h4i	0.903547	0.603447	0.377549	1.24228	-0.604036	0.322147	1.29164	-0.66515	0.311332
Ctsa	0.220193	0.96738	0.828069	0.83505	3.03587	0.491185	1.28855	16.0506	0.312306
Shisa3	-0.280054	-0.0380059	0.782463	0.0310076	-0.0242884	0.992409	1.28775	-0.624728	0.312557
Coq4	0.210555	0.280672	0.835476	3.12591	-2.85486	0.0500666	1.28046	1.21286	0.314866
Ugdh	-0.211358	-0.228385	0.834858	0.173147	-0.13605	0.913224	1.27903	-2.94495	0.315319
Flot2	1.28092	1.85982	0.215637	9.15982	-7.84863	0.000584274	1.27853	-4.72037	0.315478
Mcat	1.12045	0.545988	0.276484	3.67845	-1.81846	0.0304265	1.27752	-1.35713	0.315802
Synpo2	0.0398308	0.0303146	0.968644	0.432606	0.51212	0.732089	1.27723	1.28053	0.315893
Pcdh19	0.17386	0.233361	0.863815	3.5132	-2.13232	0.0352306	1.2765	-4.28028	0.316126
Derl2	-0.831593	-0.661405	0.415968	0.950435	-0.614795	0.436128	1.27223	-3.12242	0.317492
Il6ra	-0.379097	-0.0337118	0.708819	7.73663	0.389411	0.00141518	1.26849	-0.253287	0.318692
Arntl	0.536089	0.536071	0.598118	4.07005	-3.64303	0.0216649	1.26677	-3.06856	0.319244
Adk	1.86219	3.48154	0.0781164	2.80721	-6.25309	0.0674197	1.26588	4.62547	0.319531
Wnk1	-3.19439	-11.8134	0.00477382	0.597065	3.93137	0.624674	1.26496	-8.63951	0.319828
Skap2	-0.25592	-0.26808	0.800763	4.64563	4.19457	0.0134045	1.26451	1.23171	0.319975
Bex2	2.6626	53.4261	0.0153791	8.9829	-128.136	0.00064941	1.26154	-68.0232	0.320935
Enoph1	-0.336702	-0.446433	0.740032	4.66804	-6.22512	0.0131621	1.26078	-4.7893	0.321183
Fads3	1.22007	0.707187	0.237366	0.890482	-0.843312	0.463972	1.26067	-1.94747	0.321216
Stom	2.04322	0.854751	0.0551506	8.37647	1.60389	0.000941357	1.25733	-0.437878	0.322303
Macrod2	0.894975	1.37895	0.381998	1.99615	-2.42275	0.148754	1.25691	-0.68839	0.322441
Tmem176b	0.301939	0.756832	0.765979	1.45256	4.19156	0.259043	1.25609	3.5817	0.322707
Padi2	-1.09693	-1.02247	0.28638	0.676979	0.971173	0.576814	1.25429	1.06782	0.323295
Cbx6	-0.279144	-1.54001	0.78315	6.85404	-6.90533	0.00255748	1.2531	-23.4689	0.323683
Cst6	1.28495	0.115243	0.214254	5.1609	-0.0391637	0.00888159	1.24939	0.188403	0.324897
Tnpo1	-1.19264	-1.35929	0.247691	7.75714	5.52935	0.00139643	1.24852	-2.04268	0.325184
Prkaca	1.5602	3.03639	0.135215	1.96047	-5.29192	0.154188	1.24843	3.11707	0.325214
Cacna2d1	-0.0733614	-0.248916	0.942285	2.77051	1.30926	0.0698042	1.24189	-6.85573	0.327369
Adcy5	2.05593	2.61352	0.0537927	5.7033	-4.11504	0.00585927	1.24171	-4.92307	0.327429
Dlgap3	-1.72799	-5.50004	0.100208	1.66237	-8.23243	0.208727	1.24143	-8.44003	0.32752
Sorbs1	-0.472375	-2.90572	0.64204	4.09737	7.78387	0.021166	1.23221	8.02767	0.330585
Gfpt2	-0.263443	-0.041505	0.795045	2.35462	0.190507	0.104234	1.2321	0.133342	0.330622
Tmem151a	-1.00634	-4.74566	0.326898	4.58772	-18.0251	0.0140538	1.23033	5.22991	0.331215
Tmem47	0.228195	0.668007	0.821933	3.2329	4.45067	0.0453838	1.23028	-5.29496	0.331233
Fjx1	-0.349202	-0.294021	0.730778	7.14505	-3.81269	0.00209581	1.22839	-3.67578	0.331867
Chst2	-3.52544	-2.4143	0.00226093	0.866539	-0.538921	0.475552	1.22282	-1.32012	0.33374
Ppp2r5a	0.0613304	0.211815	0.951737	1.88948	-3.74143	0.165639	1.22275	7.26248	0.333762
Ston1	-1.20387	-0.511104	0.243426	1.084	0.03399	0.379736	1.22104	-0.708728	0.334341
Elf4	0.746874	0.0453854	0.464283	2.96649	0.168337	0.0580471	1.21841	0.190531	0.33523
Celsr2	-1.98999	-3.44817	0.0611793	2.97941	-1.62476	0.0573511	1.21769	-3.87916	0.335475
Gpam	-1.02065	-0.623973	0.320243	19.9388	2.71346	4.31238e-06	1.21456	-2.65182	0.336539
Cd74	-0.804179	-2.0418	0.431241	1.21345	2.53266	0.331943	1.21342	0.049919	0.336926
Blnk	0.500067	0.101148	0.62277	3.60341	0.230464	0.0325131	1.21238	-0.0131267	0.33728
Igf1	0.285504	0.0710387	0.778347	1.02096	-0.0724022	0.405408	1.21003	0.236455	0.338083
Usp18	-0.688781	-0.221026	0.499286	2.50506	0.825414	0.0900276	1.20551	0.413549	0.339632
Ebf3	0.827909	0.11343	0.418001	3.21263	0.478497	0.0462331	1.20508	0.0458492	0.339779
Coro7	-1.39295	-3.02877	0.179722	1.9762	-4.29094	0.151766	1.20346	4.21887	0.340338
Alox5ap	1.06493	0.743416	0.300254	1.94831	-0.160369	0.156088	1.20276	2.9314	0.34058
St3gal2	0.891693	0.83234	0.383711	3.97793	-0.628448	0.0234439	1.20062	3.21876	0.341318
Porcn	-0.2865	-0.489239	0.777596	5.76087	-8.36393	0.00561177	1.19885	-6.16846	0.341927
Kctd13	-0.43436	-1.99045	0.668919	2.5344	14.568	0.0875089	1.19694	15.2983	0.342588
Orm2	0.0176358	0.00119676	0.986113	0.454581	0.0862032	0.717121	1.19685	-0.229561	0.342623
Evi2b	-0.654085	-0.0505213	0.520896	3.81273	0.327359	0.0270485	1.19578	0.117115	0.342993
Slc14a1	-1.45553	-0.456001	0.161848	12.0081	1.75724	0.000122838	1.19462	0.697461	0.343395
Rnase1	1.3936	0.288085	0.179527	0.9833	-0.43474	0.421544	1.19378	0.295651	0.343688
Stt3a	1.24939	2.80058	0.226695	7.84957	7.37564	0.00131528	1.19283	0.859687	0.344016
Plcb2	1.31844	0.221079	0.203028	2.0162	0.166559	0.145789	1.19125	-0.0706033	0.344569
Egfr	0.860314	0.192784	0.400342	2.92199	-0.229559	0.0605145	1.19077	-1.04022	0.344736
Tgif1	0.999101	0.304545	0.330301	1.49014	0.530243	0.249179	1.18704	0.328091	0.346039
Crispld2	-0.147235	-0.0165579	0.884497	1.75698	0.0159165	0.189492	1.18658	0.286845	0.3462
Grin1	-3.322	-16.2812	0.00358322	0.729734	-7.49577	0.546898	1.18648	-7.8648	0.346234
Kirrel	0.48369	0.051303	0.634134	0.877164	-0.00508305	0.47038	1.1861	-0.00470733	0.346367
Arhgap42	0.0157457	0.00752906	0.987601	3.39876	1.24291	0.0390408	1.18589	-1.41347	0.346441
Rorc	-0.0725158	-0.0115529	0.942949	3.95298	0.464016	0.023953	1.18527	-0.00496142	0.346661
Tlr4	0.556004	0.0502794	0.584697	3.32152	0.117627	0.0418657	1.18259	-0.361925	0.347602
1700048M11Rik	0.00597589	0.00342817	0.995294	1.4504	0.173075	0.259622	1.18152	-0.739461	0.347978
Rnh1	-0.503292	-0.616018	0.620544	2.16389	2.01038	0.125807	1.17331	5.08366	0.350879
Gns	-0.147957	-0.153716	0.883936	0.725981	1.46887	0.548982	1.16931	-2.19068	0.352303
Itih3	2.07691	1.20958	0.0516166	0.604878	-0.514665	0.619862	1.16839	1.52009	0.352632
Mvd	4.68446	4.1966	0.00016149	6.75493	-2.90241	0.00273945	1.16673	-2.86135	0.353227
Sgms1	0.826588	0.653101	0.418731	3.14468	2.29327	0.0492084	1.16669	-1.21495	0.353241
Rnf145	-2.70832	-2.72255	0.0139366	0.70697	-1.46252	0.559642	1.16644	-2.95457	0.353331
Cotl1	-0.810771	-2.95327	0.427537	1.18059	8.14604	0.343472	1.16414	6.34334	0.354153
Ly9	0.898345	0.078623	0.380245	9.01703	0.489502	0.000636245	1.16405	0.203905	0.354184
Lbh	-0.318397	-0.200081	0.753657	5.52786	0.59555	0.00669053	1.16107	-2.35897	0.355257
Herc6	0.895378	0.292404	0.381789	10.6268	0.822309	0.000253608	1.15403	-0.779161	0.357796
Nol6	-1.70809	-1.80938	0.103907	4.60104	-4.40329	0.0139015	1.1532	-0.857356	0.358098
Parp4	-0.778661	-0.174816	0.445769	2.73471	0.588758	0.0722189	1.15308	-0.416932	0.35814
Rin2	-1.1806	-0.680567	0.252332	0.447054	0.348195	0.722229	1.15065	2.14169	0.359022
Gsk3a	0.806917	1.87931	0.4297	4.68711	-8.77301	0.0129596	1.14875	1.37778	0.359716
Tesk1	-1.32219	-1.53047	0.201801	1.36012	-2.57179	0.285058	1.14813	1.74043	0.359943
Asf1b	1.32781	0.22879	0.199974	0.831183	0.164219	0.493138	1.14474	0.360765	0.36118
Fam124a	1.75596	1.75268	0.0952039	2.16158	-0.0942712	0.126096	1.14346	-4.4393	0.361647
As3mt	0.937567	0.363612	0.360233	3.48383	1.35436	0.0361682	1.14171	0.0263592	0.362288
Fgf13	-1.51623	-6.54898	0.145922	3.90967	-14.9477	0.0248655	1.13782	1.53069	0.363719
Tpp1	0.109545	0.207735	0.913919	5.61685	1.93661	0.00625376	1.13469	6.46992	0.364876
Ms4a6b	0.778091	0.188368	0.446097	0.865708	-0.171835	0.475958	1.13454	-0.78502	0.364931
Htr5b	0.567152	0.266637	0.577251	0.819039	-0.828596	0.499314	1.13223	1.35239	0.365786
Arfgap1	1.92652	3.9875	0.0691315	5.13541	-4.86402	0.00906077	1.13179	-3.39684	0.365949
Sez6l2	-2.5794	-15.1251	0.0183745	0.988352	4.5762	0.419345	1.12717	-8.29526	0.367665
Eefsec	0.241847	0.212905	0.81149	0.588772	-0.758699	0.629812	1.12234	0.229389	0.369468
Cdk14	0.698114	1.65918	0.493562	14.0045	12.903	4.70506e-05	1.12199	1.02084	0.369599
2810459M11Rik	-1.6966	-1.07743	0.106095	0.546218	1.02025	0.656671	1.12094	0.382508	0.369994
Slc38a2	-0.961582	-1.92083	0.348338	1.10638	1.18301	0.371008	1.12064	5.78108	0.370105
Slc7a5	0.962893	1.28282	0.347697	3.25257	-4.53949	0.0445759	1.12043	0.845109	0.370186
Lgals3bp	-0.471551	-0.959951	0.642617	2.8446	6.0276	0.0650805	1.11998	6.40063	0.370352
Necap2	-0.0521474	-0.0782976	0.958956	1.99073	-3.69529	0.149565	1.11917	6.17585	0.370657
Cdkl1	1.31111	1.63402	0.205447	2.14032	3.54513	0.128789	1.11642	-5.09292	0.371692
Ankrd52	0.175681	0.127665	0.862403	5.14645	0.42927	0.00898267	1.11297	0.525507	0.372993
Cfh	1.93005	1.92315	0.0686662	4.95202	3.55056	0.0104735	1.11125	0.787842	0.373642
Mpped2	-1.62928	-0.961919	0.119722	2.48739	0.0474115	0.0915829	1.11121	1.7492	0.373657
Cry1	-0.949288	-0.383038	0.354394	2.30843	0.0362764	0.109066	1.11114	-1.4464	0.373685
Eif2ak2	-0.410679	-0.155672	0.685903	6.57401	1.76949	0.00310953	1.10331	0.843542	0.376663
Fam107b	-0.897004	-0.561001	0.380943	2.29438	0.692814	0.110583	1.10249	-1.08742	0.376976
Nfam1	0.949764	0.104045	0.354158	1.04083	-0.00117975	0.397139	1.09923	0.26127	0.378224
Prrx2	-1.17787	-0.280432	0.253393	0.923529	-0.0543875	0.448423	1.09363	0.394126	0.380375
Cd81	-0.735845	-9.85275	0.470812	0.966164	24.3558	0.429089	1.09283	2.02132	0.380684
Pdpn	-0.041939	-0.0523933	0.966985	1.54504	1.87946	0.235464	1.09247	-0.710199	0.380821
Slc15a3	1.18131	0.347114	0.252055	7.1792	1.49467	0.00204795	1.0899	0.910967	0.381814
Pcdhb5	-0.53472	-0.142287	0.599046	2.38722	0.829684	0.100962	1.08863	-0.805435	0.382309
St8sia2	1.68259	0.170067	0.108816	1.59452	0.049305	0.223778	1.08781	0.152644	0.382625
Eftud2	-2.41079	-7.46195	0.0262096	1.67228	-4.26501	0.20662	1.08689	-3.4045	0.382982
Nmnat2	0.958404	1.91688	0.349897	2.05654	-3.1734	0.140016	1.08487	-1.62043	0.383766
Gm9866	0.852826	1.46688	0.404379	2.27938	-3.52239	0.112227	1.08282	-7.26854	0.384564
Abhd4	-0.857715	-2.5536	0.40174	6.10259	11.797	0.00436003	1.08	6.75423	0.385666
Tagln2	-0.112599	-0.0933717	0.91153	0.915333	1.53211	0.452233	1.07938	1.93845	0.385906
Zfp618	-1.05838	-1.17532	0.303152	0.964475	-0.672199	0.42984	1.07799	-0.00596025	0.386452
Hpcal1	1.88017	10.9777	0.0755069	7.91271	-28.3612	0.00126283	1.07561	-22.036	0.387386
Ifi30	-2.21879	-1.16867	0.0388778	0.285208	0.273679	0.835456	1.07261	1.45104	0.388567
Ppp1r9b	-2.29315	-20.1768	0.0334184	0.348251	10.4705	0.790821	1.07045	0.389005	0.389416
Ypel1	0.646907	0.926607	0.525431	2.17507	-3.79771	0.124418	1.06997	-1.78526	0.389606
Plat	1.57319	1.18923	0.132178	23.9654	-7.36143	1.1332e-06	1.0689	-1.14024	0.390028
Srgn	1.95248	1.81965	0.0657736	3.46496	2.7864	0.0367849	1.0662	3.1737	0.391098
Rab3a	-0.244755	-3.31119	0.80927	2.55542	-34.1795	0.0857506	1.06614	8.20258	0.391123
Serpinb9	0.611383	0.109157	0.548192	0.900804	0.159358	0.459063	1.06499	-0.0890739	0.391577
Prkg2	1.99476	0.590217	0.0606153	9.49557	-1.39425	0.000479579	1.06312	-0.90339	0.392321
Gpt2	-2.64499	-3.91878	0.0159717	2.49149	-4.94082	0.0912192	1.06272	5.13586	0.392481
Bcl2a1d	0.150466	0.0121529	0.881983	5.35067	0.324151	0.00766367	1.06185	0.167436	0.392825
Fgl2	1.41476	0.233237	0.173319	1.96574	-0.060517	0.153373	1.06112	-0.0290993	0.393118
Snap91	2.47376	12.6883	0.0229749	11.028	10.039	0.000204294	1.06105	2.01276	0.393145
Ip6k3	-0.0102662	-0.000586628	0.991916	4.97486	0.22652	0.010285	1.06023	-0.0183322	0.393472
Chaf1a	0.456947	0.0610687	0.65289	0.271201	-0.032262	0.84537	1.05974	-0.587473	0.393667
Cst3	0.854912	132.254	0.403252	0.941547	-12.7939	0.440154	1.05839	374.424	0.394207
Rfk	0.157618	0.32482	0.876421	3.49869	7.6284	0.0356905	1.05495	-2.26959	0.395583
Agap2	-2.35809	-28.7816	0.029239	0.673948	7.95266	0.578574	1.04751	-21.0404	0.398577
Snx5	-1.68644	-4.26439	0.108062	2.70144	3.62606	0.0745443	1.04608	-8.75965	0.399157
Gpi1	0.439319	8.79718	0.665386	1.1391	-18.5796	0.358608	1.04335	64.7168	0.400261
Krt77	2.14653	1.12806	0.0449555	4.38877	-1.3372	0.016562	1.04237	-1.71267	0.40066
Mvp	-0.801381	-0.226593	0.432819	3.39401	1.10085	0.0392084	1.0417	0.339931	0.40093
Smpdl3b	1.0777	0.196875	0.294661	2.63295	-0.155306	0.0795898	1.04043	-0.726433	0.401449
Slc7a4	0.463232	1.02642	0.64846	6.87135	-10.4311	0.0025271	1.03754	1.57436	0.402624
Kirrel2	-0.744674	-0.243638	0.465581	3.36196	-1.09189	0.04036	1.03505	-1.43658	0.403643
E2f1	1.63442	0.440226	0.118632	3.71694	-0.744756	0.0294135	1.03443	0.641812	0.403898
Slc7a11	1.40041	1.23381	0.177509	3.74811	0.969763	0.02862	1.03105	-1.88427	0.405281
Tcf7l2	-0.301647	-0.354062	0.766198	0.145552	0.527006	0.931264	1.03063	3.26496	0.405454
Hexa	4.07621	3.9704	0.000643788	5.50242	-4.46623	0.00682148	1.03058	1.67911	0.405477
Slc25a22	2.17833	12.3927	0.0421815	12.0435	-31.7705	0.00012066	1.02899	12.3176	0.406132
Akna	-0.909068	-0.0795115	0.374702	1.97791	0.265161	0.151506	1.02762	0.0481031	0.406695
Mgp	-0.0184898	-0.144549	0.985441	1.31908	18.4916	0.297454	1.02704	7.72751	0.406934
Fuca1	-2.01473	-3.03044	0.0583072	2.49524	3.34449	0.0908883	1.02263	2.26406	0.408754
Hdac1	-1.12192	-2.8583	0.275875	2.16502	-5.44157	0.125666	1.01936	10.1758	0.410113
Snx7	1.58595	1.03722	0.129254	2.18272	-2.04647	0.123478	1.01631	-2.76789	0.411383
Trp53	-1.11986	-0.693273	0.276731	0.899009	-1.21407	0.459913	1.01449	-0.148839	0.412142
Trip10	-0.186043	-0.196405	0.854383	1.60022	1.8534	0.22247	1.01315	2.79995	0.412701
Rtp4	1.82162	0.948005	0.0842952	0.33888	0.619871	0.797437	1.01305	2.18424	0.412743
Slc8a2	-2.58333	-14.6832	0.0182214	0.969603	6.21764	0.427565	1.01164	1.54492	0.413334
Ywhag	1.61069	16.5598	0.123735	13.2263	-67.6361	6.76253e-05	1.01158	-2.0596	0.413359
Ube2o	1.23119	1.50406	0.233275	4.19231	-4.5272	0.0195279	1.01066	-4.2659	0.413744
Cyp4f14	-0.0271464	-0.0072223	0.978626	1.62106	0.20556	0.217758	1.00968	-0.687416	0.414156
Pacsin1	0.686716	3.38939	0.500558	1.05982	-6.27786	0.389387	1.00847	-9.0376	0.414663
Acap3	-1.55873	-6.57498	0.135561	0.547581	-0.376745	0.655798	1.00684	-13.6269	0.41535
Ccl9	1.14027	0.150551	0.268346	1.95835	0.147624	0.154517	1.00674	0.231991	0.415389
Gbp11	-0.261415	-0.0266803	0.796586	4.56075	0.394474	0.0143681	1.00579	-0.304113	0.415791
Creg1	0.690797	0.901884	0.498047	1.8045	3.8057	0.180543	1.00298	-0.0454995	0.416975
Ankrd34a	0.988756	0.888941	0.335208	4.01439	-1.82144	0.0227213	1.00114	-2.02445	0.417756
Hpgds	1.85588	0.830176	0.0790496	5.03715	1.54053	0.00978965	1.00112	0.227531	0.417764
Tctn1	-0.759769	-0.724053	0.456717	0.270077	0.821378	0.846166	1.0011	-2.84091	0.41777
Gbp5	0.314206	0.0377658	0.756789	1.54774	0.287493	0.234811	0.998646	0.374613	0.418812
2900097C17Rik	0.0803286	1.53559	0.936816	2.61757	20.8129	0.0807729	0.997724	-42.0561	0.419203
Fgfr1	-3.0789	-5.95777	0.00617874	2.34532	-2.44859	0.105187	0.996023	-0.484159	0.419926
Ppp2r2b	3.27175	9.58128	0.00401256	8.9629	-14.0584	0.000657261	0.994873	-9.25719	0.420416
Cln3	0.810838	0.967665	0.427499	2.29597	2.20861	0.11041	0.99391	2.03704	0.420826
Nfe2l2	-0.263654	-0.183055	0.794885	2.37195	2.28649	0.10248	0.993804	0.759698	0.420871
Gnb5	0.731347	2.07668	0.473491	7.28268	-16.2779	0.00191013	0.992153	-9.26734	0.421576
Capn2	-0.220387	-0.327223	0.82792	0.951671	-2.61518	0.43557	0.990226	-2.34373	0.4224
Axl	-0.0677629	-0.060462	0.946682	5.85603	3.47749	0.00522756	0.98885	0.406217	0.422989
Gprin1	-0.191545	-0.350046	0.85013	1.87159	-4.87881	0.168665	0.984695	-5.3149	0.424773
Ptprc	0.581554	0.121712	0.567703	3.34978	0.497554	0.0408072	0.983964	0.0827916	0.425088
Kcnc3	-2.8068	-7.86762	0.0112557	4.02416	3.6295	0.0225319	0.98331	0.466287	0.425369
Kcne4	1.03018	0.0551363	0.315864	2.19438	0.118447	0.122058	0.982585	0.163512	0.425682
Eci2	0.0157506	0.0300955	0.987598	0.854805	1.4939	0.481323	0.98189	5.81282	0.425982
Nipal3	1.7764	2.2924	0.0916831	11.3717	-5.25359	0.000170389	0.981367	-5.12591	0.426208
Aldh1l2	0.939905	0.327972	0.359063	0.7753	0.41934	0.52214	0.980438	-0.47537	0.426609
Fam81a	1.26035	4.07362	0.222802	5.5963	-10.9305	0.00635175	0.980174	-8.28311	0.426723
Sigmar1	0.170157	0.276909	0.866686	3.01399	-5.61321	0.0555334	0.976511	5.84752	0.428309
Bcl2a1b	1.98967	0.756757	0.0612168	3.29528	1.37188	0.0428754	0.97423	1.2855	0.429299
Rnf220	-1.74359	-3.92735	0.0973899	4.44364	8.68802	0.0158244	0.973559	-8.36652	0.429591
R3hcc1	1.86688	1.37908	0.077428	1.04301	-1.35631	0.39624	0.973266	3.10769	0.429719
Pik3c2a	-0.830668	-0.658036	0.416478	0.281419	-0.323477	0.838139	0.971665	0.534013	0.430416
Hdac9	1.29696	0.77067	0.210175	7.1227	-0.139551	0.00212779	0.970911	-1.61126	0.430745
Rasal1	0.495952	1.83377	0.625616	3.09936	-10.1932	0.0513083	0.96978	-7.31074	0.431239
Nisch	-2.11807	-13.7536	0.0475775	5.76298	-22.5767	0.00560294	0.967044	-19.5662	0.432435
Usp20	-0.467924	-0.438757	0.645162	2.34307	1.01854	0.10542	0.965245	-0.999843	0.433223
Tspan11	-1.80908	-0.17632	0.0862901	0.2482	0.00318116	0.861592	0.964285	-0.0431901	0.433645
Pabpc1	-1.42559	-5.41161	0.170208	0.673926	3.99328	0.578587	0.963236	-5.16203	0.434106
Matk	-0.239974	-1.13012	0.81292	10.8058	-31.2142	0.000230139	0.962041	11.8964	0.434631
Psmb8	0.809979	0.539536	0.427981	4.95984	2.91957	0.0104085	0.958615	2.27431	0.436141
Cpt1c	-0.85231	-1.67141	0.404658	1.87376	-5.23228	0.168294	0.956592	5.48122	0.437036
Clybl	1.56419	1.68032	0.134276	0.975604	1.40931	0.424917	0.956584	2.76778	0.437039
Tbc1d9b	0.2508	0.453847	0.804661	1.80691	-1.68114	0.180102	0.953813	-6.64242	0.438267
Sobp	-1.12259	-0.994342	0.275599	0.593756	0.896527	0.62672	0.951	-2.03889	0.439517
Nln	1.21143	1.07121	0.240584	4.66924	0.813655	0.0131492	0.949136	-1.07815	0.440347
Sult1a1	0.677097	0.559676	0.506506	2.05212	0.305887	0.140637	0.948086	0.397321	0.440815
Palm	-0.816649	-3.01785	0.42425	1.84133	-10.482	0.173917	0.945585	-13.743	0.441932
Fes	0.598185	0.19149	0.556781	0.193789	0.128842	0.89932	0.945486	0.336226	0.441976
Eid2	1.76361	2.64524	0.0938731	5.29077	-5.1069	0.008027	0.945396	-1.61547	0.442017
Zer1	-1.42821	-2.86166	0.169465	5.98189	-10.1805	0.00476308	0.943463	-7.95714	0.442882
Dhcr24	4.39807	4.80752	0.000309071	3.47855	-2.32158	0.0363398	0.942962	-3.69616	0.443107
Akap5	1.67442	1.62485	0.110431	6.68903	-4.30411	0.00286831	0.941396	-3.3456	0.443809
Scn11a	1.311	0.0202614	0.205481	6.2857	-0.0587084	0.00381834	0.94098	-0.0530142	0.443997
Itfg2	-1.04457	-1.33687	0.30933	3.83156	2.96631	0.0266087	0.940875	1.83618	0.444044
Icam5	-0.588154	-2.93677	0.563356	5.92481	-24.8924	0.00496786	0.940045	-13.8846	0.444417
Chpt1	-1.42546	-1.9127	0.170247	11.615	6.78008	0.000150153	0.937189	-3.71443	0.445703
Rapgef3	0.158219	0.317435	0.875954	0.374604	2.06196	0.772293	0.936056	2.71473	0.446214
Sall1	-0.0948317	-0.012711	0.925441	15.8871	1.02229	2.06265e-05	0.93579	0.311795	0.446334
Tjp1	-3.33337	-4.91677	0.00349249	2.55154	1.40692	0.0860725	0.935618	-2.80131	0.446412
Gal3st3	-1.72166	-2.10411	0.101372	2.83411	-2.54244	0.0657278	0.933791	1.5051	0.447238
B4galnt1	-0.194136	-0.332502	0.84813	4.91763	-5.61494	0.0107644	0.932418	5.20819	0.44786
Pycard	-2.54923	-0.697408	0.0195911	1.42785	0.664222	0.265747	0.932283	0.465119	0.447921
Dct	1.018	0.0623121	0.321466	1.46603	0.1547	0.255463	0.928947	0.242017	0.449435
Stat1	0.616207	0.593123	0.54507	3.27172	3.70065	0.0438045	0.927691	-0.0512598	0.450006
Cybrd1	1.00203	0.0949389	0.32892	9.49488	-0.256715	0.000479771	0.92653	-0.16637	0.450535
Kcnq2	-1.05098	-3.2721	0.306452	5.96713	-10.6549	0.00481513	0.924935	-0.497786	0.451263
Postn	-0.187557	-0.0705499	0.853212	1.17014	0.781028	0.347223	0.924131	-0.834883	0.451629
Snapin	-1.21893	-1.56786	0.23779	2.54927	3.72764	0.0862616	0.923831	1.26864	0.451767
Tmem8b	-1.37888	-1.48795	0.18395	1.45933	-1.6534	0.257238	0.923619	-3.56189	0.451863
Ctnnd2	-0.548249	-0.662628	0.589905	7.60942	-4.71258	0.00153784	0.922413	-1.84579	0.452415
Ap1b1	0.759673	1.98328	0.456773	2.29447	0.126427	0.110573	0.92165	-3.92159	0.452764
Lrrn1	-0.976498	-1.14186	0.341088	1.57142	-2.25733	0.229155	0.920924	-3.01467	0.453097
Iqsec2	-3.34084	-6.02734	0.00343415	0.762579	2.85182	0.528952	0.9198	-4.26398	0.453612
Atp6v1g2	2.54709	25.8059	0.0196802	7.48558	-57.3648	0.0016686	0.919096	-5.88369	0.453935
Nomo1	-1.46135	-1.46454	0.160261	6.67392	-4.75901	0.0028988	0.918139	-3.38471	0.454375
Snx6	1.0204	1.9931	0.320357	2.62528	2.01151	0.0801773	0.917924	-0.414226	0.454473
Sorcs3	0.558738	0.201745	0.582867	5.38585	-1.47448	0.00745871	0.914611	-1.4356	0.455999
Hif3a	-0.383559	-0.106377	0.705563	1.27036	0.209663	0.312884	0.913685	0.167284	0.456426
Serpinh1	-0.739814	-0.828713	0.468456	3.07589	-2.78533	0.0524339	0.912396	0.533368	0.457021
Tom1l1	2.00451	3.0589	0.0594784	4.21795	5.56596	0.0191097	0.912288	-6.02327	0.457071
Tgfbr1	-1.02905	-0.569445	0.316381	7.36387	2.46826	0.00180915	0.912086	0.583007	0.457164
Hal	0.23973	0.00722169	0.813106	1.63525	0.0151337	0.214612	0.905311	0.0799592	0.460306
Vwa1	-0.124129	-0.052855	0.902517	0.632306	-0.228253	0.603195	0.904359	1.47885	0.460749
Aldh1a1	-1.67353	-9.83838	0.110607	0.492538	1.76859	0.691675	0.904339	20.3173	0.460758
Ank3	-2.27662	-11.7019	0.0345671	2.25284	1.28595	0.115202	0.903861	-13.7267	0.460981
Tead1	-2.34517	-0.996456	0.0300293	8.49187	1.35042	0.000876182	0.901757	-0.293345	0.461962
Rims1	1.76282	10.2857	0.0940085	5.17701	-9.52404	0.00877031	0.90132	-16.1082	0.462166
Sos2	-0.351012	-0.364481	0.729441	1.69444	2.04341	0.201987	0.900673	0.95519	0.462469
Lsm14a	0.473999	0.676575	0.640902	0.680319	-0.618238	0.57488	0.898799	0.265567	0.463345
Kcnn1	0.91636	0.743054	0.370963	0.760922	-0.360012	0.529845	0.897043	1.19555	0.464168
Crmp1	-0.380903	-1.28174	0.707501	8.31267	-20.1459	0.000979675	0.891681	5.50787	0.466689
Sipa1	-0.333045	-0.0772479	0.742747	0.474666	-0.324991	0.703588	0.891119	0.640603	0.466954
Edem2	-1.39991	-1.30301	0.177658	2.00558	0.593465	0.147352	0.890434	0.0410286	0.467277
Cpt2	-1.54721	-0.78197	0.138307	0.659566	0.816183	0.586984	0.889052	1.95697	0.46793
Tinagl1	-0.631061	-0.435187	0.535519	0.941873	0.985865	0.440005	0.88678	0.439383	0.469005
Atg2a	-1.35387	-0.516656	0.191665	4.58009	-1.68702	0.014142	0.886773	-1.03502	0.469008
Ceacam1	0.248869	0.0444554	0.806132	1.54358	-0.420009	0.235818	0.885404	0.0964027	0.469657
Fas	2.25525	0.591738	0.0361056	1.78686	0.630614	0.183813	0.884728	0.894334	0.469978
Tor3a	0.314745	0.24355	0.756385	1.49182	1.81123	0.248746	0.884193	-0.616779	0.470231
Marcksl1	0.25355	1.12921	0.802566	12.6961	-31.0613	8.72886e-05	0.88153	-17.1391	0.471497
Tmcc2	-1.04761	-2.29227	0.307962	2.00691	-5.12811	0.147156	0.879996	-0.464364	0.472229
Susd4	-0.839989	-1.58316	0.41136	0.351314	-2.1326	0.788661	0.879503	0.0447447	0.472463
Il3ra	0.838142	0.462624	0.412371	0.607556	-0.0151131	0.618219	0.87897	-1.04498	0.472718
Kcnk4	1.36262	0.889461	0.188937	3.19328	-1.78887	0.0470596	0.877458	2.24042	0.47344
Tgm1	0.504556	0.0290335	0.619672	1.30675	0.0266093	0.301285	0.875919	-0.00137317	0.474176
Zfp428	0.820636	1.29017	0.422031	8.411	-3.64231	0.000921313	0.875708	-2.16379	0.474277
Hk1	0.229639	0.613062	0.820826	6.78864	-5.87145	0.00267601	0.871725	-1.76636	0.476187
Kcnj2	-0.213968	-0.0878523	0.832852	1.80377	0.945852	0.180678	0.868857	-1.59267	0.477567
Arsk	-0.30855	-0.309564	0.761021	1.73246	1.59748	0.19429	0.865839	-4.04798	0.479024
Klc1	0.0882544	0.757829	0.930598	5.64782	-42.9768	0.00610916	0.865812	-19.2563	0.479037
Tnfaip8l2	0.179225	0.0621276	0.859658	1.04733	0.56572	0.394468	0.865391	0.834661	0.47924
Smarcd1	0.621025	0.880359	0.541962	8.16475	-6.79196	0.0010753	0.864102	-4.16497	0.479864
Fry	-1.4697	-3.29696	0.158008	0.841029	1.71936	0.488181	0.858277	-6.60586	0.482691
Timp1	0.0835805	0.0449487	0.934264	0.994986	0.0708285	0.416473	0.857883	1.52733	0.482883
Fam46c	-0.225242	-0.0566355	0.824196	2.35583	0.772595	0.10411	0.857056	0.452574	0.483286
Fbxl16	-1.55855	-19.0045	0.135604	2.63968	-31.0613	0.0790775	0.854824	-22.9278	0.484375
Fermt3	0.968498	0.144644	0.344963	1.64704	0.266413	0.212033	0.852892	0.0734695	0.485319
Tap1	-0.379269	-0.111295	0.708693	2.41558	0.86491	0.0982056	0.852329	-0.3674	0.485595
Aspg	2.34023	2.02826	0.0303373	11.5282	5.10744	0.000157054	0.851751	2.80625	0.485878
Cdk18	0.802962	1.2128	0.431927	2.94814	-3.53047	0.0590513	0.846421	-3.30516	0.488495
Ppp1r12b	-0.349181	-0.29626	0.730793	3.09028	-0.699671	0.0517403	0.844088	-2.75018	0.489645
Thbs2	0.620872	0.0744612	0.542061	2.60214	0.326315	0.0819789	0.843135	0.0317743	0.490115
Hhatl	-2.23798	-1.98282	0.0373951	1.45669	2.2734	0.25794	0.840587	2.0808	0.491375
Entpd1	3.62874	3.50533	0.00178762	3.20851	0.193588	0.0464075	0.83988	1.98998	0.491725
Pex11a	-1.16299	-0.993929	0.259232	0.825495	1.13845	0.496022	0.838124	-0.503509	0.492595
P2ry1	-0.0906399	-0.015889	0.928727	1.4167	0.186113	0.268833	0.838014	0.382565	0.49265
Dlgap2	0.468545	0.459122	0.644726	1.64873	-0.190282	0.211665	0.837813	-2.54333	0.492749
Tbc1d22b	0.891551	0.459997	0.383786	6.85721	-2.87339	0.00255189	0.835938	-1.86343	0.493681
Grik5	-1.15448	-3.60182	0.26262	3.46294	-9.45882	0.0368517	0.83438	-3.70767	0.494456
Gldn	0.324266	0.019716	0.749279	2.48261	-0.0523778	0.0920081	0.832698	-0.0731588	0.495294
Tmem200a	-0.362856	-0.286551	0.720718	0.687889	-0.464677	0.570517	0.832333	0.381028	0.495476
6430548M08Rik	1.3591	2.92703	0.190029	6.03954	-7.84255	0.00456568	0.830893	-5.07153	0.496195
Rnf157	-2.26136	-5.31149	0.0356596	0.934261	-1.63606	0.44348	0.830574	-2.88221	0.496355
Gjb6	1.21975	6.88295	0.237486	1.72158	0.744376	0.196462	0.828428	8.73771	0.497428
Nampt	-1.19315	-1.36948	0.247498	0.104226	0.732533	0.956587	0.827677	-0.284848	0.497804
Lhx2	0.0975737	0.168991	0.923293	1.47408	-4.20798	0.253347	0.826952	-1.74667	0.498167
St14	0.505905	0.0669907	0.618742	3.48187	0.324081	0.0362319	0.825328	0.28603	0.498982
Kif5c	-0.190424	-0.909844	0.850997	4.18818	-1.96425	0.0195961	0.825162	-16.9094	0.499065
Pspc1	0.157193	0.216979	0.876751	3.43625	4.20582	0.0377454	0.82067	-4.95183	0.501326
Iqcc	0.430495	0.459531	0.671679	3.63658	-3.79712	0.0315721	0.819143	2.48323	0.502097
Lims1	-0.393988	-0.334979	0.697977	2.20115	-1.50239	0.121243	0.817501	2.69052	0.502927
Il1b	-0.628606	-0.0704171	0.537091	2.11968	0.342728	0.131462	0.816175	-0.363618	0.503598
Pde1b	0.522533	1.5522	0.607339	2.08967	-8.13201	0.135456	0.81534	-4.74749	0.504021
Col12a1	1.23116	0.277598	0.233285	1.19847	-0.38237	0.337149	0.814658	-0.17584	0.504366
Ncald	0.812155	7.1422	0.426762	3.81135	-18.3233	0.0270811	0.814649	-16.3731	0.504371
Mpzl1	-1.04802	-1.26619	0.307778	2.78325	-2.90589	0.0689662	0.813572	-1.91109	0.504918
Slc27a4	0.126872	0.153634	0.900375	5.01361	-5.64434	0.00997374	0.813426	4.34237	0.504992
Asb10	-0.522871	-0.0332782	0.607108	1.29943	0.0975388	0.303582	0.813401	0.226914	0.505004
Gpr183	2.32707	0.174754	0.0311707	1.18294	0.0438575	0.342636	0.808503	0.214495	0.507497
Mt1	0.0324651	1.00261	0.97444	0.773885	41.5323	0.522894	0.808419	81.9814	0.50754
Cdc37l1	-0.978406	-2.21489	0.340168	2.63432	7.95169	0.0794848	0.807649	-3.55244	0.507933
Plaur	-0.368119	-0.0484017	0.716854	2.0268	0.240876	0.144248	0.807228	-0.171353	0.508148
Neu4	-1.94597	-0.492148	0.0666021	14.2947	-1.75571	4.1238e-05	0.802553	0.423065	0.510541
Lgals9	1.09287	0.336587	0.288114	9.16385	1.39642	0.000582878	0.802367	0.129546	0.510636
Hmox1	0.867712	0.299254	0.396379	0.122247	0.251134	0.945845	0.80181	0.652605	0.510922
Mtfr1	-2.33293	-0.604915	0.0307971	1.04369	0.330947	0.395963	0.801764	-0.265125	0.510945
Coq3	1.90018	0.970356	0.0726937	1.21802	0.117427	0.33037	0.801386	-1.50065	0.511139
Ss18	-2.75387	-1.80238	0.0126285	3.06993	-0.260826	0.0527239	0.800819	-0.629236	0.511431
Neurl1b	-0.213974	-0.148377	0.832847	4.58357	-3.18112	0.0141017	0.800751	-0.346901	0.511465
Uap1l1	-0.687769	-0.570817	0.499909	2.05052	2.28861	0.140861	0.799918	1.03036	0.511894
Hsd3b7	0.925212	0.719058	0.366459	0.801138	1.00241	0.508546	0.799562	3.01251	0.512077
Radil	1.14778	0.905064	0.265306	1.6466	-1.89083	0.212128	0.799387	-1.22785	0.512167
Zfp697	1.44823	0.916443	0.163856	1.54858	0.018274	0.234608	0.79276	-1.43139	0.515586
Spock2	1.41005	9.8093	0.174685	9.39477	-29.6024	0.000508655	0.791764	-17.8476	0.516102
Tmem63b	-0.51629	-1.32037	0.611609	7.2468	-8.51283	0.00195672	0.791221	1.61598	0.516383
2900052N01Rik	0.00593889	0.0198398	0.995323	5.51076	5.12835	0.00677826	0.789288	-10.5117	0.517386
Gm13293	-0.674283	-0.275515	0.508253	0.904316	0.832565	0.457403	0.789253	0.0748389	0.517404
Gpr34	2.5104	1.81509	0.0212685	7.4869	3.06839	0.00166715	0.787625	1.63616	0.51825
Dact3	-0.246505	-0.522839	0.807935	4.53095	-7.97212	0.0147242	0.78733	-7.42475	0.518403
Sat1	0.315267	1.37354	0.755996	0.400569	2.12848	0.754183	0.786634	4.06209	0.518765
Car11	1.45538	10.7748	0.161889	13.7242	-54.8235	5.3533e-05	0.786389	20.0845	0.518893
Rab6b	1.00152	4.96366	0.329162	6.64079	-21.3029	0.00296689	0.784447	-8.43305	0.519905
Apobec3	-0.213441	-0.101801	0.833257	0.387917	0.425506	0.762987	0.784147	0.131742	0.520062
Foxp4	1.73145	2.15933	0.0995775	0.155004	0.289344	0.925167	0.781699	-4.24357	0.52134
Arhgap32	1.05791	2.51875	0.303362	4.0036	-4.13691	0.0229327	0.77995	-8.69825	0.522255
Gnpda1	1.02146	1.82737	0.319868	0.201066	-1.46053	0.894352	0.779442	5.14679	0.522521
Tmc6	-0.0513556	-0.0352909	0.959578	1.11306	1.05887	0.368444	0.77691	-1.83595	0.523849
Tmem154	-0.657833	-0.125162	0.518537	1.26178	-0.0271054	0.315685	0.776231	0.0929254	0.524206
Ncoa3	-2.7672	-3.66062	0.0122683	2.65284	4.10084	0.0780873	0.776101	0.619352	0.524274
Btbd7	0.0138547	0.00494465	0.98909	0.979143	0.502	0.423363	0.775528	-1.15458	0.524576
Clec5a	0.634613	0.209986	0.533249	4.17738	1.28128	0.019776	0.774151	0.616396	0.5253
Hadha	-0.660734	-1.42826	0.516715	1.45723	3.87808	0.257796	0.773557	3.70391	0.525612
Aarsd1	-0.635116	-0.921751	0.532927	5.32824	-4.84335	0.00779756	0.773516	2.96748	0.525634
Hgf	2.5553	0.752009	0.0193404	4.46035	0.102229	0.0156071	0.771704	-1.04272	0.526589
Fam129b	-1.37357	-1.1379	0.185567	1.59931	1.71915	0.222677	0.771401	-2.11934	0.526749
Aff1	-2.09314	-0.605048	0.0499881	2.08179	0.750554	0.136526	0.76989	-0.692908	0.527547
Crebl2	0.263399	0.294227	0.795079	4.15241	3.64195	0.0201987	0.769586	3.43767	0.527708
Pex6	-3.15482	-3.1784	0.00521605	10.8681	-5.53624	0.000222552	0.769029	-2.62493	0.528003
Shank1	-1.97008	-9.06523	0.0635816	2.30848	-3.62306	0.10906	0.76898	-0.0498385	0.528028
Camk2d	2.07054	15.5173	0.0522688	3.69836	-15.4453	0.0298977	0.768891	-24.9213	0.528075
Pard6b	-0.294677	-0.033718	0.771436	1.52393	-0.265827	0.240644	0.768034	0.207661	0.528529
Hspb8	0.490678	0.521032	0.629273	1.36316	2.18837	0.284162	0.768026	-0.167198	0.528533
Cpxm1	-1.18314	-0.692477	0.251348	1.56002	1.43763	0.231861	0.767024	-1.29922	0.529064
Fam19a1	-1.08661	-1.47669	0.290805	2.14496	-3.06725	0.128196	0.766947	-2.38637	0.529105
Ptges	-0.650893	-0.186025	0.52291	1.93618	0.422966	0.158008	0.766446	-1.09141	0.52937
Gpr160	-0.254974	-0.0586479	0.801482	0.543254	0.185472	0.658572	0.763071	-0.726977	0.531162
Tmem91	2.88805	7.26051	0.00942279	6.53435	-12.4938	0.00319783	0.76086	-8.12925	0.532339
Sms	0.134318	0.309723	0.894563	0.574152	-1.8704	0.638948	0.760756	-0.288268	0.532394
Elk3	0.000102967	3.97085e-05	0.999919	2.87064	1.4147	0.0635041	0.759199	-0.414062	0.533225
Ddit3	-0.284813	-0.624179	0.778868	2.96504	-6.60038	0.0581256	0.754616	-0.966781	0.535675
Prrx1	-1.01276	-0.170829	0.323899	4.29374	0.269842	0.0179299	0.753902	-0.254007	0.536058
Fam111a	-0.806692	-0.217467	0.429827	1.38985	-0.267166	0.27641	0.753412	0.592948	0.536321
Parp3	-0.92768	-0.573992	0.365209	2.15734	1.84052	0.126628	0.753078	-1.42133	0.5365
Myadm	4.50694	4.37439	0.000241355	28.7852	-10.2223	2.83199e-07	0.752859	-0.207429	0.536617
Pmp22	-0.574412	-1.15923	0.572428	10.6688	13.9525	0.00024787	0.751957	5.5203	0.537102
Chrnb2	0.691172	0.25475	0.497816	4.51536	-0.820586	0.0149144	0.751956	0.521168	0.537103
Slc47a1	0.362163	0.131098	0.721227	0.421274	-0.0208182	0.739869	0.750856	-0.277896	0.537693
Gal3st4	1.36574	0.257465	0.187971	1.66781	0.422856	0.207566	0.749444	0.223481	0.538453
Cadm3	1.14296	7.55573	0.267255	2.40855	-10.0087	0.0988815	0.749235	-8.32058	0.538565
Slc43a3	2.31722	0.487891	0.0318085	1.36171	0.29136	0.284589	0.749072	0.763113	0.538653
Slco2b1	0.415764	0.18108	0.682241	0.274221	0.36375	0.843234	0.74723	-0.203383	0.539646
Ephx1	-1.14958	-3.43545	0.264583	1.22581	6.30343	0.327704	0.744585	-4.08317	0.541074
Cd9	-0.257319	-2.12512	0.799699	2.7608	28.3794	0.0704508	0.743668	19.8285	0.541571
Mr1	-0.928805	-0.387273	0.364641	9.00361	2.72343	0.000641387	0.743417	-1.01265	0.541706
Prkcz	-0.921327	-2.20387	0.368431	10.155	-13.2016	0.000329128	0.742053	5.22576	0.542445
Lrig1	1.52606	1.19955	0.14347	3.53734	-1.18622	0.0344799	0.741733	-1.6368	0.542618
Tnfrsf1a	1.24445	0.605636	0.228465	7.8826	2.6265	0.00128755	0.740759	0.301156	0.543147
Fbxo34	0.190176	0.195706	0.851188	0.148216	-0.164873	0.929555	0.739812	-2.94085	0.54366
Mapt	0.367565	2.15503	0.71726	4.44795	2.95869	0.0157681	0.739373	-12.1736	0.543899
Xkrx	0.392055	0.0877807	0.699381	0.308575	-0.147967	0.818892	0.738636	0.0697332	0.544299
Apobec1	0.000419696	0.000279696	0.99967	0.326905	0.539231	0.805906	0.737845	1.70688	0.544729
Acadvl	-1.71026	-2.29927	0.103498	3.8795	-5.4814	0.0255235	0.737813	5.00671	0.544746
Vasp	0.165627	0.0838121	0.8702	0.863229	0.345958	0.477173	0.736972	0.218823	0.545204
Vezf1	-1.37568	-0.470782	0.184924	2.63342	0.879655	0.079554	0.736459	0.0873597	0.545483
Pdzd4	0.374719	0.626356	0.712019	5.105	-7.0217	0.00927978	0.735618	-4.47627	0.545942
Prdm1	0.337497	0.0133997	0.739442	0.31211	0.0276832	0.816387	0.732736	-0.0901524	0.547514
H2-Q4	0.495305	0.436204	0.626065	3.55287	3.11373	0.0340062	0.73214	2.01328	0.54784
Shf	-0.136287	-0.200485	0.893028	5.15124	-4.38136	0.00894906	0.72557	-2.44172	0.551442
Rab13	1.38567	0.96853	0.181899	0.257996	0.0136472	0.854695	0.724356	1.85463	0.55211
Sgpl1	0.343903	0.601193	0.734696	2.03437	3.20724	0.143158	0.723499	-6.49638	0.552581
Kcnk6	0.448138	0.0578479	0.659122	3.01642	0.331132	0.0554082	0.722385	0.413464	0.553195
Cmtm3	1.38878	1.29562	0.180966	0.63794	0.738086	0.599816	0.721056	2.09397	0.553929
Rgs14	-0.618588	-1.98039	0.543533	0.42472	-1.50209	0.737498	0.719352	4.5616	0.55487
Rad23a	-1.89313	-2.99685	0.0736732	0.25623	-0.66703	0.85594	0.719118	2.67244	0.554999
Acer2	0.788919	0.332492	0.439893	1.4799	0.984104	0.251828	0.718277	1.02323	0.555465
Rsu1	1.01948	1.71996	0.32078	0.902456	-0.220318	0.458281	0.717088	6.37121	0.556123
Was	0.862623	0.206286	0.399103	1.0351	0.0961849	0.399506	0.716533	-0.266106	0.55643
Cecr6	0.331263	0.219459	0.744072	11.7427	-4.5232	0.000140613	0.715791	-1.35036	0.556842
Gsta2	0.213657	0.0959647	0.83309	0.375327	0.258125	0.771787	0.713327	0.239173	0.55821
Sparc	1.31032	9.78339	0.205707	9.62552	-19.7455	0.000444766	0.710091	6.09686	0.560011
Tbc1d9	0.00551069	0.0225282	0.995661	2.47957	11.5827	0.09228	0.708217	-0.814949	0.561056
Gfra4	1.12303	2.66777	0.275414	5.89157	-10.0021	0.00509153	0.706525	-5.51026	0.562001
Diras1	0.229564	0.468552	0.820884	7.89998	-11.0131	0.00127321	0.70521	4.99261	0.562737
Mapk8ip3	-0.551914	-3.79058	0.587441	2.07934	-14.1308	0.136861	0.704768	12.7901	0.562984
Sez6	0.712534	1.53006	0.484793	9.49226	-12.7576	0.000480504	0.704634	-0.167569	0.563059
Wasf1	-1.60166	-10.8683	0.125725	1.21994	9.93775	0.329711	0.702207	-5.7851	0.564419
Camkv	-0.672209	-6.10403	0.509543	3.96031	-38.7458	0.0238021	0.701994	-11.7173	0.564539
Zfp46	0.377747	1.03653	0.709805	3.85326	6.19217	0.0261114	0.701545	-9.42734	0.564791
Slamf8	0.283228	0.0220327	0.780065	3.28558	0.258201	0.0432554	0.70072	0.124562	0.565254
Stx1b	0.789141	3.04253	0.439767	1.65538	-5.13427	0.210227	0.699199	-8.18807	0.56611
Kcnk2	1.69788	1.70168	0.105849	2.18106	-1.88022	0.123681	0.698586	-2.71161	0.566454
S100a6	1.37536	3.16494	0.185021	2.71499	5.09914	0.0735873	0.697826	7.58321	0.566882
Gm13446	-0.341899	-0.177256	0.73618	5.25375	2.47778	0.008261	0.697359	0.140672	0.567146
Sbf1	-2.99804	-18.5784	0.00739373	2.73706	2.18983	0.0720577	0.697275	11.0829	0.567193
Madd	-2.06018	-6.35005	0.0533447	4.1298	-11.6594	0.0205902	0.696265	-3.51013	0.567762
Hcls1	0.279229	0.0788349	0.783086	1.06632	0.280073	0.386769	0.695495	0.443559	0.568197
Mthfd1l	0.845129	0.224701	0.408556	0.992158	0.307208	0.417694	0.694793	0.430839	0.568593
Syn2	1.94372	18.7248	0.0668906	6.12395	-46.2044	0.00429269	0.69463	-22.7206	0.568685
Fblim1	1.12215	0.282861	0.275781	0.818079	0.138741	0.499805	0.694485	-0.00884508	0.568767
Retsat	0.440988	0.443732	0.664198	1.69292	2.45541	0.202301	0.693813	1.9976	0.569146
Csf1	-2.07652	-1.37419	0.0516568	6.00646	3.4294	0.00467784	0.693473	0.383768	0.569339
Ptafr	0.213562	0.0110211	0.833164	7.37012	0.217693	0.00180162	0.692991	-0.12576	0.569611
Mmp19	0.362999	0.0806923	0.720613	0.799221	0.328429	0.509544	0.692598	0.265124	0.569833
Pfkfb3	-0.401745	-0.307159	0.692355	2.28022	-1.56993	0.112135	0.691891	1.72818	0.570234
Mt2	1.25198	36.3176	0.225771	0.770538	-54.5535	0.524681	0.691548	86.1597	0.570428
Add3	-1.36004	-1.86915	0.189736	1.41134	2.64678	0.270329	0.689716	-3.00219	0.571466
Uba7	-1.06803	-0.517073	0.298888	1.21893	0.708632	0.330056	0.689632	-1.14459	0.571514
Cnksr2	-1.53376	-5.29117	0.141572	4.22872	12.5147	0.018937	0.688462	-0.166213	0.572178
C130026L21Rik	2.26694	1.92605	0.0352565	6.16268	-2.73467	0.00417346	0.686878	-2.51782	0.573077
Rasgef1a	-0.0337165	-0.176607	0.973455	1.23674	-5.03071	0.324005	0.680662	-11.8297	0.576621
Hmgn1	-0.157843	-0.275693	0.876246	1.30152	-1.57319	0.302924	0.680433	-4.7537	0.576752
Pbxip1	-0.813116	-1.71031	0.426224	4.30761	5.72038	0.0177228	0.679839	-4.49641	0.577091
Lrrc7	0.0670517	0.069734	0.947241	3.03663	1.69406	0.0543774	0.676224	-1.67677	0.579162
Cd101	-0.500462	-0.00852808	0.622498	3.81623	0.0585534	0.0269664	0.675644	0.0257842	0.579495
Stxbp1	1.04173	7.10637	0.31061	4.48648	-22.4375	0.0152737	0.675015	-16.9778	0.579856
Gpr137	0.904105	2.32766	0.377261	0.414747	-2.89386	0.744368	0.673955	6.16157	0.580465
Anxa3	0.798917	0.63027	0.434213	12.4551	4.58625	9.82491e-05	0.673703	2.31296	0.58061
Snph	-2.18983	-6.8089	0.0412172	2.94068	-10.3774	0.0594645	0.671384	3.73873	0.581945
Gna14	-2.7887	-0.105836	0.0117082	1.19087	0.0103424	0.339824	0.6704	-0.121996	0.582511
Gpr17	-0.833814	-0.470147	0.414746	76.1337	-10.281	8.97606e-11	0.669635	-0.656072	0.582953
Pdlim5	-0.594005	-0.509198	0.559515	4.33431	3.25694	0.0173313	0.668753	-0.289751	0.583462
Ptprr	1.22874	0.600074	0.234171	3.42574	-1.66919	0.0381036	0.666595	-1.54898	0.584709
Efemp1	-0.340083	-0.268781	0.737525	8.83348	5.07194	0.000710685	0.664193	1.49553	0.586099
Thbs1	-1.20992	-0.25984	0.24115	0.502445	0.292201	0.685125	0.663641	-0.213497	0.586419
Igfbp5	-1.02295	-2.54205	0.319179	2.05922	6.91191	0.13964	0.662043	2.91921	0.587346
Pcdhb20	1.2796	0.322736	0.216092	1.13828	0.0349858	0.358911	0.6619	-0.63377	0.587429
Rab15	0.679772	2.91689	0.504848	10.1052	-27.8437	0.00033844	0.660866	-5.74182	0.58803
2008-03-01	0.685805	0.757769	0.501119	5.36437	3.39691	0.00758313	0.660753	-2.81646	0.588095
Hck	-0.839113	-0.0757585	0.411839	1.14549	-0.0657571	0.356233	0.660435	-0.151643	0.58828
Flcn	-0.760349	-0.790564	0.456379	2.85817	-2.89821	0.0642539	0.657123	2.40979	0.590208
Slc44a2	-0.554889	-0.810611	0.585444	1.11851	-1.17129	0.366363	0.655975	1.94045	0.590877
Phc3	-0.530652	-0.431229	0.601808	2.17776	1.23909	0.124087	0.655005	-1.01419	0.591444
Nsdhl	7.15734	5.33578	8.40051e-07	5.36828	-2.63265	0.00756031	0.654631	-1.27596	0.591662
Bap1	-0.609048	-1.16601	0.549706	0.0679925	-0.957938	0.976269	0.652951	0.555197	0.592644
Nell2	-0.627256	-6.57441	0.537957	1.08983	-17.2474	0.377444	0.652305	9.45168	0.593022
Klhl1	1.0224	0.115815	0.319436	4.20854	-0.361536	0.0192621	0.649672	-0.382106	0.594564
Kcnj11	-0.994286	-0.934429	0.332579	0.525174	0.578721	0.670249	0.649619	2.38611	0.594596
Sdc4	-1.41356	-2.18582	0.173665	2.81635	0.563029	0.0668398	0.648982	-0.23823	0.594969
Arhgap33	1.13012	4.70483	0.272492	8.74983	-23.1774	0.000747756	0.648853	-12.8421	0.595045
Lair1	-0.197022	-0.107037	0.845902	1.35537	1.08667	0.286465	0.646059	1.52445	0.596686
Dis3l2	0.741497	0.229831	0.467459	1.75933	-0.194466	0.189039	0.645942	0.246674	0.596755
Pde5a	0.00499009	0.00424366	0.996071	0.415439	0.507602	0.74389	0.645715	-2.20241	0.596889
Cyp1b1	0.756944	0.123043	0.458368	3.12168	0.458937	0.0502619	0.643075	0.276756	0.598444
Kcna4	0.220779	0.297569	0.82762	2.48049	1.12909	0.0921973	0.642702	1.03687	0.598664
Gng5	-1.00895	-5.1639	0.325675	2.39409	10.7522	0.100286	0.642497	0.568086	0.598785
Slc16a9	-0.60617	-0.2718	0.551576	0.818951	0.821716	0.499359	0.642285	-0.61766	0.59891
Chrna6	0.14835	0.00508823	0.88363	2.0298	-0.0169436	0.143815	0.639209	0.120882	0.600727
Paox	-0.342108	-0.146096	0.736025	1.06667	0.808146	0.386631	0.639122	1.42056	0.600779
Fmo5	-0.376802	-0.0975802	0.710496	1.48648	0.571605	0.250122	0.638849	0.692081	0.60094
Stat3	-0.752281	-1.04163	0.461101	4.7113	4.56844	0.0127076	0.635564	-0.0368487	0.602886
Ikbip	-0.238384	-0.202315	0.814135	0.251376	0.608425	0.859358	0.633128	0.335576	0.604332
Bcl2l1	1.70969	3.07314	0.103605	4.72563	-0.991251	0.0125609	0.633099	-3.03205	0.60435
Birc7	-0.655085	-0.0847407	0.520266	1.93098	0.358734	0.158839	0.630868	0.0885936	0.605677
Sgk1	1.18125	7.32694	0.25208	1.7422	13.5766	0.192369	0.630713	15.2627	0.605769
Clu	-0.497118	-15.3144	0.624809	3.70485	39.5566	0.0297277	0.629172	-28.4175	0.606688
Rrbp1	0.437498	1.25606	0.666683	4.48232	11.3163	0.0153263	0.627224	-3.3825	0.60785
B4galnt3	0.0856887	0.00511102	0.93261	1.74012	0.0768899	0.192778	0.626428	0.0842668	0.608325
Stmn3	3.24707	79.6302	0.00424155	12.1575	-179.183	0.000113938	0.62406	43.0921	0.609742
Xlr	2.76284	0.718544	0.0123852	3.19507	0.793479	0.0469826	0.623294	0.319672	0.6102
Sarm1	0.762454	0.711772	0.455151	2.47308	0.132735	0.0928629	0.622689	1.92045	0.610563
Sowahc	-0.908761	-0.923764	0.37486	1.93361	2.91978	0.158418	0.622596	-0.94086	0.610619
Igsf8	-0.524712	-2.11057	0.605852	6.46043	-21.9649	0.00336982	0.619707	-6.95998	0.612352
Mgat5b	0.686226	1.33751	0.50086	1.06791	-3.51715	0.386134	0.618845	-1.13802	0.61287
Prkar2b	1.6115	2.66265	0.123559	5.38909	-7.20375	0.00744016	0.616886	-5.66244	0.614049
Gpr12	0.597373	0.631407	0.557312	3.86335	2.55312	0.0258836	0.616144	1.40468	0.614496
Zfp316	0.315777	0.183759	0.755614	2.70151	-0.392792	0.0745391	0.615811	-0.326561	0.614697
Plxdc2	0.352177	0.153471	0.728582	10.9654	1.77123	0.000211235	0.614121	0.310277	0.615716
Fabp7	1.68544	14.0877	0.108258	14.809	-59.4962	3.27894e-05	0.613908	-17.6706	0.615844
4930444P10Rik	1.59544	0.353548	0.127113	1.01117	0.475115	0.409543	0.613151	0.735384	0.616301
Caly	3.71722	17.4413	0.00146125	16.7845	-40.7093	1.42557e-05	0.612921	-5.04426	0.61644
Tsku	0.952853	0.167635	0.35263	0.582559	0.137855	0.633682	0.611856	-0.619053	0.617083
Naga	-1.36444	-0.987445	0.188373	0.0822758	0.244178	0.968868	0.611367	0.0473455	0.617379
Atp9a	-0.221321	-0.747023	0.827203	6.79742	-17.3793	0.00265975	0.611239	-2.41313	0.617457
Vnn1	0.15538	0.0051486	0.878161	0.124895	0.0194702	0.944225	0.610533	0.0333825	0.617884
Csrnp2	0.0859317	0.0300387	0.93242	7.265	-1.88855	0.00193293	0.60965	-0.511412	0.618418
Tmem221	-0.958716	-0.0588732	0.349744	3.35302	0.239548	0.0406875	0.608813	-0.185978	0.618925
Chrm4	1.40882	1.70013	0.175045	2.70421	-3.27389	0.074347	0.608689	-1.55281	0.619001
Flnc	-0.130836	-0.00770989	0.89728	12.7664	0.422239	8.4351e-05	0.607219	0.0402721	0.619892
Erap1	-0.623382	-0.385	0.540445	6.633	2.56881	0.00298315	0.606681	0.500769	0.620218
Prelid1	2.5778	6.14566	0.0184371	13.6269	-14.8213	5.60097e-05	0.605863	-4.83283	0.620714
Sfxn3	0.813292	1.34314	0.426125	13.3663	-12.2741	6.32861e-05	0.605638	-1.14488	0.620851
Unc93b1	0.771835	0.927699	0.449706	3.30937	3.87854	0.0423298	0.60422	2.43212	0.621713
Barhl2	0.776873	0.0722225	0.446798	3.01178	-0.330229	0.055648	0.602892	-0.251007	0.622521
Fcgr2b	1.89844	0.721454	0.0729337	6.27675	0.920815	0.00384304	0.600976	1.03722	0.623688
Cbx8	0.319787	0.195459	0.75262	3.21839	-1.97021	0.0459899	0.600545	-0.41544	0.623951
Trim56	0.730472	0.263714	0.474013	5.65857	1.3816	0.00605985	0.598532	-0.0974326	0.62518
Nr1h3	-0.250699	-0.123325	0.804738	2.59558	0.691307	0.0824978	0.596713	0.253958	0.626291
Atp11a	-1.23244	-3.66091	0.23282	1.21088	4.521	0.332831	0.596218	-9.15049	0.626594
Usp2	-1.43894	-2.51645	0.166438	2.85259	5.5769	0.0645925	0.593011	-0.855271	0.628559
Creb3l2	-1.32047	-0.4512	0.202363	2.11005	1.04701	0.13273	0.592912	-0.334547	0.628619
1700071M16Rik	0.481033	0.331202	0.635986	1.89118	-1.19478	0.165355	0.592393	0.32157	0.628938
Map3k6	0.940853	0.332747	0.358589	2.66719	-0.440783	0.0770225	0.590053	0.696201	0.630375
Rtn1	3.78945	123.675	0.00123924	7.23366	-186.7	0.0019741	0.588275	-72.4557	0.631468
Slc1a4	1.64088	1.3155	0.117274	10.9641	-4.94911	0.000211378	0.586869	-1.92317	0.632334
Rab21	-1.07734	-1.04679	0.294818	0.711385	-0.777945	0.557151	0.58681	-3.17894	0.632371
B4galt2	0.15724	0.230277	0.876715	8.86653	-8.68213	0.000696602	0.585787	2.73534	0.633001
Golim4	-1.53562	-1.00224	0.141118	0.752813	0.624396	0.534234	0.585418	-0.194034	0.633229
Sult4a1	0.838627	4.06344	0.412106	9.72837	-25.3293	0.000419188	0.585281	-0.0403478	0.633313
Sstr3	-0.894599	-0.540306	0.382195	0.420163	-0.0994802	0.740633	0.583592	-0.287123	0.634356
Naalad2	0.0542121	0.00518996	0.957332	13.9837	0.741046	4.75001e-05	0.581598	-0.0541938	0.635588
Sp100	-1.19796	-0.517001	0.245664	4.98145	1.07379	0.0102313	0.580159	0.593128	0.636479
Fli1	-0.918608	-0.120206	0.369816	0.562536	0.136904	0.646275	0.579476	0.225336	0.636902
Trim46	0.288663	0.460226	0.775965	9.67687	-10.4209	0.000431786	0.579446	-4.24505	0.636921
Aspn	-0.574053	-0.0815284	0.572666	5.39855	-0.506568	0.00738622	0.577108	0.385259	0.638371
Dpp6	-1.22244	-3.16991	0.23649	7.05762	-8.99959	0.00222406	0.576848	-3.60568	0.638532
Larp6	0.801046	0.3976	0.433009	2.24386	-0.437021	0.116229	0.576633	-0.0584589	0.638665
Sel1l3	0.603548	0.475105	0.553282	1.46279	-1.9402	0.256319	0.575117	1.98359	0.639607
Tifa	-0.807102	-0.343323	0.429596	3.60215	1.47769	0.0325495	0.573384	0.440024	0.640686
Rem2	-1.18053	-0.858664	0.252357	1.07203	-0.735995	0.384482	0.572775	1.89293	0.641064
Pex14	1.44128	1.23795	0.165785	6.01797	-3.85336	0.00463848	0.572192	1.25228	0.641428
Ddx58	0.123393	0.127054	0.903092	0.601801	0.147498	0.621753	0.57081	0.619734	0.642289
Trim12c	-0.386005	-0.0626314	0.703781	6.62594	0.828781	0.00299797	0.570097	0.0951098	0.642733
Pcdhb8	0.783582	0.304259	0.442944	2.05699	0.836024	0.139953	0.57003	-0.555974	0.642776
Syngr1	2.42087	14.3799	0.0256647	3.74527	-2.57655	0.0286913	0.568979	9.99444	0.643431
Ifngr1	0.748694	0.475545	0.46321	5.54532	2.32928	0.00660227	0.568972	-1.31307	0.643436
Wipi2	-1.42073	-1.39488	0.171599	3.94908	-3.07005	0.0240335	0.568787	-3.26367	0.643551
App	9.25369	1117.7	1.80832e-08	0.566885	-65.6053	0.643525	0.568071	-68.5296	0.643998
Kcnip1	2.58319	1.67952	0.0182268	5.57078	-2.82509	0.00647581	0.567376	-0.0333763	0.644433
Lgals3	-0.235587	-0.136309	0.816273	3.36116	2.26021	0.0403889	0.566459	0.962957	0.645006
Cxcl5	0.499961	0.21684	0.622844	7.18931	2.23267	0.00203402	0.566149	-0.24196	0.6452
Mavs	-1.13211	-0.284883	0.271675	1.6768	0.651491	0.205666	0.564288	-0.797323	0.646365
Kif5a	-0.203172	-3.86804	0.841161	4.65959	12.8434	0.0132529	0.559553	-20.4416	0.649337
Dio2	-2.34845	-1.86252	0.029827	0.362671	-0.219763	0.780667	0.558334	-1.86609	0.650104
Drosha	0.31678	0.463686	0.754865	2.94529	-4.87542	0.0592088	0.55767	2.19131	0.650522
F3	0.27975	0.33971	0.782692	1.31063	0.330003	0.300075	0.557293	1.0421	0.650759
Tmem38a	1.28463	4.2612	0.214365	3.55535	-13.4307	0.0339312	0.556822	1.05218	0.651056
Picalm	-1.7046	-7.62785	0.104568	1.80815	8.4337	0.179875	0.555163	-8.855	0.652101
Gap43	2.96163	55.8147	0.00801354	11.2919	-111.447	0.000177666	0.554316	-59.504	0.652636
Ppfia3	-0.358041	-0.425754	0.72426	5.52028	-5.33476	0.00672927	0.55211	-0.553695	0.654029
Pars2	-0.389801	-0.248506	0.701018	1.46164	0.450222	0.256624	0.551532	-0.420773	0.654394
Aqp4	-0.0303728	-0.0511277	0.976086	10.786	2.38049	0.000232616	0.549723	0.680679	0.655539
Antxr1	-1.1177	-0.616576	0.277629	0.937007	1.15458	0.442224	0.548808	-1.66247	0.656118
Nxn	-0.249565	-0.159216	0.805602	0.737233	1.09746	0.542755	0.548075	0.086405	0.656583
Nckap1l	1.80403	0.267286	0.0871053	7.90835	0.540108	0.00126638	0.544702	0.136559	0.658723
Adamts1	-1.54318	-1.04685	0.139278	2.22133	2.19541	0.118846	0.543904	-1.08111	0.65923
Tcf12	-0.690282	-0.793726	0.498363	4.35872	4.90784	0.0169817	0.543895	-1.65273	0.659236
Camta2	-1.69899	-12.1187	0.105637	2.47609	15.0415	0.0925919	0.542578	19.1865	0.660074
Bmpr1b	0.266889	0.112373	0.79243	7.52155	0.860417	0.0016294	0.539787	-1.07417	0.661851
Kcnn2	-0.686247	-1.61639	0.500847	0.814453	2.98116	0.501664	0.539444	5.01707	0.66207
Ctsl	1.72346	10.4518	0.10104	1.04035	9.64262	0.397336	0.539007	16.7351	0.662348
Farp1	0.941825	2.26136	0.358104	3.22476	-0.563452	0.0457228	0.536804	-5.03437	0.663755
Rapgefl1	-2.42598	-9.1701	0.0253927	2.11788	-3.57999	0.131699	0.535975	5.425	0.664285
Amotl1	0.814947	0.489074	0.4252	0.674962	-0.15454	0.577985	0.53489	-0.402634	0.664978
Mapk8ip2	1.22951	2.05894	0.23389	10.562	-2.36032	0.000262743	0.53445	1.35657	0.66526
Tor1aip1	0.483016	0.505367	0.634603	9.03668	5.8572	0.000628799	0.534252	-1.74299	0.665387
Sele	0.00197767	5.6081e-05	0.998443	0.301312	0.0187252	0.824041	0.533454	0.0492003	0.665897
Ikzf1	-2.25669	-0.393821	0.0360001	6.14397	0.699446	0.00423059	0.532958	-0.545098	0.666215
Tubb6	1.0329	0.272407	0.314621	1.00835	-0.106267	0.410743	0.532511	-0.011089	0.666502
Lhfp	0.130379	0.14209	0.897637	0.403915	0.6971	0.751861	0.528986	1.26317	0.668763
Atat1	0.277432	0.616124	0.784445	3.62807	-8.09801	0.0318108	0.528839	-6.66762	0.668857
Gas7	1.46213	11.4908	0.160051	9.25349	7.88191	0.000552734	0.526613	4.64912	0.670288
B4galnt4	0.2878	0.794399	0.776616	3.9132	-7.97802	0.0247897	0.524826	-6.36067	0.671438
Rnd3	1.75659	1.20378	0.0950926	1.04688	0.763293	0.394653	0.524079	2.0338	0.671919
Hvcn1	0.120499	0.0185199	0.905353	9.27596	0.331296	0.000545449	0.523812	-0.487527	0.672091
Scn2b	0.747716	2.48223	0.463786	0.652111	-3.19574	0.591382	0.52351	2.87436	0.672286
Col8a2	-1.16617	-1.42772	0.257976	1.84593	2.96432	0.173108	0.523142	-1.51766	0.672523
Gps1	0.377341	0.94957	0.710102	5.09913	-11.2433	0.00932272	0.522158	6.63658	0.673158
Tlr2	1.4921	0.163464	0.152092	4.60589	0.484858	0.0138465	0.522024	0.329957	0.673244
Itpka	-1.91451	-12.574	0.0707361	3.09393	-6.53645	0.051566	0.521245	2.03726	0.673747
Rap1gap2	2.1083	5.40322	0.0485102	4.3878	-9.09491	0.0165753	0.519884	-3.38366	0.674626
Mtus2	0.489559	0.287932	0.63005	0.40862	0.36917	0.748603	0.519003	-0.150526	0.675195
Kank1	-1.90612	-1.07672	0.0718769	1.66417	-1.00892	0.208343	0.518662	1.84762	0.675416
Lpl	-1.13043	-1.26313	0.272364	2.18366	1.57527	0.123363	0.516297	1.65703	0.676946
1700030J22Rik	1.53479	0.385733	0.14132	3.57915	-0.798893	0.0332207	0.515607	-0.772945	0.677393
A2m	-0.316186	-0.18398	0.755308	2.68312	1.962	0.0758588	0.514295	0.340338	0.678244
Apcdd1	-1.37019	-0.768786	0.186603	3.85395	-1.65718	0.0260957	0.512746	0.0917468	0.679249
Acot7	2.78151	14.8747	0.0118927	16.1717	-44.0241	1.83175e-05	0.512371	9.79951	0.679492
Nebl	-1.09023	-2.48586	0.289245	4.49635	7.40227	0.0151499	0.511969	-0.847609	0.679754
Serpinf2	1.01821	0.147023	0.321371	1.70543	0.377033	0.199728	0.510627	0.414527	0.680625
Hnrnpf	-0.466723	-1.47215	0.646006	0.770664	1.67675	0.524614	0.509832	-2.81175	0.681142
Arl5c	0.231782	0.113657	0.819186	1.38915	1.15576	0.276611	0.506821	-0.29964	0.683103
Palm3	-0.29055	-0.156713	0.774543	0.616295	0.586822	0.612881	0.504188	-0.0403568	0.68482
Lmo2	-1.28501	-1.47997	0.214233	3.6243	4.26465	0.0319171	0.503244	2.31266	0.685436
Slc22a17	1.03567	14.4377	0.313357	6.54258	-67.9451	0.00317929	0.503057	-7.17775	0.685558
Cxcr4	0.91039	0.349955	0.374022	1.93133	-0.67074	0.158783	0.502844	0.88333	0.685698
Msn	-0.355968	-0.183645	0.725786	8.45063	2.74542	0.000898885	0.501548	0.195496	0.686545
Pik3cg	-0.276444	-0.0195612	0.785192	7.33633	0.258177	0.00184272	0.500684	0.107915	0.68711
Cx3cr1	1.27115	1.12774	0.219017	12.2451	4.23964	0.000109051	0.499929	-0.114619	0.687604
Dkkl1	2.21804	2.55955	0.0389367	7.48055	-4.22039	0.00167416	0.499261	-2.86143	0.688041
Dusp8	0.478676	0.581738	0.637631	1.05846	-1.18028	0.389938	0.498614	-0.803543	0.688465
Ctsc	-0.327905	-0.348687	0.74657	2.76022	3.51392	0.0704891	0.498314	1.49762	0.688662
Lzts1	0.94706	2.43252	0.355499	3.24537	-5.77097	0.0448698	0.49768	-7.46276	0.689077
Srd5a1	-0.643214	-0.349255	0.527772	0.580685	0.255751	0.634853	0.496004	0.577083	0.690176
Rnft2	1.18031	2.25391	0.252442	4.60865	2.59518	0.0138153	0.494601	-4.28603	0.691097
Hmgcr	3.91851	11.3878	0.000922956	4.3551	-6.76096	0.0170331	0.493397	7.36552	0.691888
Ppp1r17	-0.864325	-0.171992	0.39819	0.680014	0.0163185	0.575057	0.492634	-0.594112	0.692389
Rnase4	1.62462	1.64897	0.120718	2.07593	2.98071	0.137327	0.492619	2.76886	0.692399
Lrrc51	1.83188	1.42542	0.0826932	0.553415	0.908901	0.652072	0.49164	-1.57483	0.693043
Syt5	1.96707	13.9222	0.063951	5.31983	-35.2929	0.0078484	0.489822	-8.06201	0.69424
Mbd2	-1.61964	-2.99116	0.121789	0.472745	2.4247	0.704876	0.488126	-5.30601	0.695358
Bmp2k	-1.12833	-0.330354	0.273228	7.50072	1.58285	0.00165198	0.487201	-0.246916	0.695967
Cflar	0.48802	0.836796	0.63112	3.34558	6.40289	0.0409624	0.487181	-3.49156	0.695981
Zfp385b	0.525214	0.390752	0.60551	0.279171	-0.270184	0.839731	0.486698	-1.92778	0.6963
P2ry6	0.401878	0.0859769	0.692259	1.45943	0.319944	0.257211	0.486427	0.359869	0.696479
Cd276	0.535026	0.420041	0.598839	1.23989	-1.73213	0.322947	0.486362	-0.442788	0.696521
Atp6v0e	-0.280399	-0.990395	0.782202	1.92274	-4.09294	0.160165	0.48614	6.21026	0.696667
Vwa5a	-0.455926	-0.202364	0.653611	17.1781	3.61597	1.21765e-05	0.486038	1.01617	0.696735
Rab33a	2.22487	2.77975	0.038402	3.86667	-4.84862	0.025809	0.483584	1.15229	0.698356
Svop	0.494477	1.0331	0.626638	3.88985	-8.79535	0.0252955	0.482294	-3.14584	0.699209
Fam171a2	-1.87248	-2.47945	0.0766132	4.62221	-6.17044	0.0136631	0.48214	-2.508	0.699311
Serp1	-0.934666	-0.724297	0.361688	0.221776	0.471584	0.880065	0.481714	-0.801689	0.699593
Dbp	2.2355	3.19125	0.0375837	23.8392	8.49414	1.17848e-06	0.481694	4.39131	0.699606
Slc4a3	2.35794	5.67654	0.0292478	1.79228	-4.29847	0.182802	0.479386	-5.37554	0.701135
Tpi1	4.79802	66.8119	0.000125021	10.4712	-91.8591	0.000276154	0.479107	29.2718	0.70132
Lmo7	-0.21978	-0.815785	0.828386	3.53548	4.42857	0.0345373	0.478684	-10.8693	0.7016
Lmo1	-1.77857	-6.37257	0.0913158	3.73731	-3.22619	0.0288922	0.478147	-5.41856	0.701957
Scg3	1.093	6.33626	0.28806	0.776525	2.27601	0.521489	0.477769	9.69952	0.702208
Mtmr11	1.15657	0.54712	0.261783	1.44194	0.212919	0.261904	0.477545	-0.721164	0.702356
Jph4	-0.844446	-5.32773	0.408928	7.20818	-33.1074	0.00200828	0.477195	-5.21117	0.702588
Arhgap18	0.029268	0.0145165	0.976956	5.53286	0.647828	0.00666515	0.477084	0.321097	0.702662
Nde1	-1.57589	-1.66271	0.131556	0.250958	-1.05195	0.859653	0.476931	3.29176	0.702763
Cyth2	-0.279014	-1.11092	0.783248	4.76113	-9.32797	0.0122053	0.476905	-9.11751	0.702781
Med16	2.34632	2.22826	0.0299584	3.31779	-2.58825	0.0420077	0.47576	0.665971	0.703541
Slc11a1	0.579255	0.298397	0.569222	4.87342	1.8704	0.0111516	0.475518	-1.24188	0.703701
Cyb561	2.3797	6.09971	0.0279593	2.58686	0.841986	0.0831922	0.474499	-0.939849	0.704379
Plcd4	0.859403	0.934095	0.400831	0.563391	-1.50218	0.645734	0.473756	-0.481682	0.704873
Matn2	-1.06215	-1.4865	0.301484	1.09485	2.56752	0.375478	0.47322	1.6871	0.705229
Atl1	2.60649	14.4753	0.0173431	2.70836	-2.43381	0.0740535	0.472035	-2.09601	0.706018
Pln	1.60561	0.264512	0.124853	0.964123	0.170935	0.429996	0.471581	0.392874	0.70632
B4galt1	-1.26742	-0.535584	0.22032	2.08311	1.14775	0.136346	0.47128	0.744167	0.70652
Glyr1	2.09521	3.48984	0.0497847	7.71357	-6.57646	0.00143659	0.470612	2.69747	0.706965
Vav1	2.25807	0.275513	0.0358992	5.67586	0.596515	0.00598145	0.467159	0.309633	0.709268
Aim2	-1.20693	-0.915254	0.242271	5.29511	3.09812	0.00800007	0.466511	0.19458	0.7097
Zfp410	-0.25094	-0.345633	0.804555	0.368049	-1.33865	0.77689	0.465781	4.24613	0.710188
Stk10	-1.39368	-0.226025	0.179502	3.35308	0.428707	0.0406853	0.465495	-0.318621	0.710379
Bcl9	-0.963385	-1.69697	0.347456	2.48074	-0.201979	0.0921755	0.464973	-5.4203	0.710728
Pnpo	0.966835	0.922799	0.345773	2.74258	-0.348488	0.0716801	0.464312	-0.583149	0.71117
Ldoc1l	1.45991	0.770589	0.160654	16.2658	-4.26472	1.76179e-05	0.463681	-1.23559	0.711592
Sesn2	-0.313849	-0.0835596	0.757055	1.33286	-0.373255	0.293232	0.462807	-0.505608	0.712176
Csmd1	-0.381497	-0.274284	0.707067	0.380626	-0.885342	0.768079	0.462536	-2.04039	0.712358
Insig1	3.76564	10.223	0.00130846	4.83241	1.60214	0.0115243	0.461652	2.14822	0.71295
Ccdc87	2.14444	0.139439	0.0451434	10.3539	-0.240017	0.000294623	0.461285	-0.200858	0.713195
Tmem40	1.84324	0.496355	0.0809502	2.62752	-0.338609	0.0800051	0.460531	-0.715957	0.7137
Kdm3a	-0.945255	-1.33833	0.356395	7.58595	7.20804	0.00156173	0.459844	-3.01949	0.71416
Ntsr2	-0.2724	-1.16144	0.788252	2.12102	-8.38599	0.131287	0.458523	11.9613	0.715046
Tnfrsf1b	-1.04047	-0.245895	0.31118	0.827423	-0.101175	0.495042	0.458056	0.647165	0.715359
Cyp51	3.31556	4.05255	0.00363565	5.15856	-4.29718	0.00889785	0.457562	-0.692645	0.715691
Cdsn	3.06611	0.199482	0.00635712	0.899511	0.0909108	0.459675	0.457047	-0.0841179	0.716036
Abcg2	0.553766	0.549416	0.586197	2.32134	-0.0261518	0.107692	0.455566	-0.187487	0.717031
Gnl1	-0.322874	-0.673326	0.750317	7.96482	-9.7207	0.00122128	0.454677	-5.56972	0.717628
Camk2b	-2.69492	-42.0434	0.0143457	1.81804	-7.61357	0.178077	0.454218	-0.208524	0.717937
Actl6b	-0.644064	-2.96969	0.527233	6.02223	8.1711	0.00462398	0.454194	-4.6136	0.717953
Unc13c	0.844695	0.660389	0.408792	3.31357	-0.940274	0.0421689	0.453822	-2.31786	0.718203
Trpm6	0.992705	0.0196634	0.333329	3.35051	-0.0480506	0.04078	0.452757	-0.029755	0.71892
Agpat1	-1.71154	-4.06374	0.103257	2.18486	-7.57001	0.123216	0.452551	0.377761	0.719059
Ly6g6e	0.683675	0.559199	0.502434	0.538272	0.656015	0.661776	0.450772	2.14529	0.720256
Slc39a14	1.28494	1.34862	0.214258	1.47367	-2.0427	0.253452	0.450229	-3.17474	0.720621
Tm7sf2	2.94005	5.07614	0.00840424	5.65805	-8.3838	0.00606224	0.448732	1.73779	0.721631
Fxyd5	1.15589	3.73831	0.262056	3.68239	-10.1978	0.0303212	0.44873	4.67852	0.721632
Sh3bp2	0.264214	0.0621822	0.79446	0.512007	-0.304242	0.678841	0.447851	0.535097	0.722225
Atg9a	-0.923254	-1.44868	0.367452	3.77411	-5.80014	0.027976	0.447425	4.30842	0.722512
Ext1	0.383424	0.330471	0.705662	5.07454	-1.81977	0.00950503	0.446712	2.41551	0.722993
Thy1	9.64266	2098.15	9.42724e-09	0.473533	28.1987	0.704348	0.44464	208.824	0.724393
Cdc42bpb	-1.89383	-5.67574	0.0735754	1.58015	-0.379731	0.227108	0.442174	0.828977	0.72606
Ptprn	-0.0354474	-0.313182	0.972093	7.1617	-50.0692	0.00207233	0.44187	-24.6095	0.726266
Ocel1	2.17517	1.5818	0.0424498	1.23381	-0.904447	0.324994	0.436105	1.39197	0.730173
Ppt1	1.14807	2.81565	0.265191	1.23924	4.36747	0.323165	0.435497	7.2713	0.730586
Dbt	0.282996	0.22659	0.78024	5.14497	2.03121	0.00899311	0.434975	0.677338	0.73094
Clspn	-0.943652	-0.16473	0.357193	0.946288	0.160913	0.438002	0.434521	-0.163095	0.731248
Ddhd1	0.477065	2.55565	0.638757	0.726023	-1.79524	0.548958	0.434089	6.48231	0.731541
Ptms	-0.855873	-19.6687	0.402733	5.55554	-95.4445	0.0065512	0.432476	6.47056	0.732638
Lox	0.538712	0.0317117	0.596342	0.668344	-0.0628275	0.581839	0.432107	-0.0162918	0.732889
Lrrc4	-1.37717	-1.55098	0.18447	0.814682	1.7903	0.501547	0.431681	-1.90374	0.733178
Eri3	1.57326	4.61204	0.132164	6.39276	-14.9293	0.00353625	0.431298	-5.26872	0.733439
Gabra3	2.53395	12.1435	0.0202356	5.47237	-12.1783	0.00697983	0.431078	-13.9407	0.733588
Klhl34	-1.53026	-3.22996	0.142431	0.911291	1.56775	0.454124	0.429126	1.1184	0.734917
S100a13	-1.57035	-5.02093	0.132837	2.15217	8.34782	0.12728	0.429083	6.3601	0.734947
Chrm1	0.0577151	0.168263	0.954578	0.463867	-0.0938898	0.710846	0.428927	4.19784	0.735053
Tbxas1	0.369677	0.25779	0.715712	2.18942	1.03868	0.12266	0.4269	-0.716424	0.736434
Klc2	-2.04873	-8.78001	0.0545576	1.48162	-9.8818	0.25138	0.426766	-0.505097	0.736525
Dhrs1	0.745429	1.87575	0.465135	2.66798	-6.79123	0.0769643	0.426393	5.71331	0.736779
Ndrg4	2.08627	88.0007	0.0506723	4.18231	-118.981	0.0196938	0.425588	25.3802	0.737328
Sowaha	-1.12259	-3.45485	0.275599	2.80954	-8.6821	0.0672716	0.4236	-1.9972	0.738685
Gpr88	1.75945	5.32927	0.0945943	3.30719	-10.4894	0.0424136	0.423325	-8.09894	0.738874
Mta3	0.788475	1.22984	0.440147	10.4508	4.45342	0.000279277	0.421675	-2.26099	0.74
Il6st	-0.379237	-0.194142	0.708717	10.7668	0.895101	0.000235039	0.421213	-0.139564	0.740316
Elf1	-0.494346	-0.0995065	0.626729	1.66069	0.56259	0.209087	0.419449	0.362454	0.741522
Man2b1	0.503787	0.313921	0.620203	13.0193	3.14367	7.46515e-05	0.418947	-1.47527	0.741866
Npc2	0.314971	0.769092	0.756217	2.49982	8.14029	0.0904861	0.418704	2.98876	0.742032
Akt3	-0.18533	-0.531365	0.854934	4.91112	5.31467	0.0108205	0.417793	-2.26768	0.742656
Acsl3	0.165076	1.56525	0.870628	4.24143	25.5972	0.0187354	0.412032	-25.4288	0.746605
Ctsh	0.83402	1.27398	0.414633	5.03679	6.92343	0.00979249	0.411522	1.14387	0.746955
Lgmn	1.37685	3.19236	0.184567	2.17337	-0.969165	0.124628	0.410997	5.47855	0.747315
Msr1	0.228315	0.0188549	0.821841	0.780669	0.0884938	0.519289	0.410698	0.175083	0.747521
Eml2	-2.50509	-4.84914	0.0215084	5.66071	7.79524	0.00605008	0.410381	0.684206	0.747739
Cald1	-0.439317	-0.934325	0.665388	4.88463	8.57523	0.0110519	0.409931	1.9312	0.748048
Fndc3a	-0.0521937	-0.0557231	0.958919	1.973	0.572873	0.152257	0.408262	-1.19679	0.749195
Adam17	-0.707253	-0.40673	0.487994	0.75557	-0.433577	0.532737	0.407752	0.966637	0.749546
Fbxo31	-2.7318	-3.54381	0.0132471	4.75816	-4.78531	0.0122347	0.40606	3.07167	0.75071
Loxl3	0.463499	0.250661	0.648272	1.44207	1.40517	0.261868	0.405821	0.570041	0.750874
Prrc2a	-2.09541	-17.3432	0.0497646	2.0394	-10.1382	0.142439	0.404342	8.21238	0.751892
Notch2	-1.67079	-0.766533	0.111154	2.31154	1.3863	0.108733	0.404186	-0.342522	0.752
Ak3	-0.405053	-0.644459	0.689963	0.35928	-2.04729	0.783052	0.403913	-3.47226	0.752187
Pde2a	2.17706	10.1839	0.0422884	6.92433	-20.5612	0.00243651	0.403692	-9.20294	0.75234
Prnp	1.7992	31.2092	0.0878914	7.38156	-64.2408	0.00178793	0.403638	34.7806	0.752377
Trp53inp1	0.646277	0.425516	0.52583	1.30327	0.852986	0.302374	0.40192	-1.74007	0.753561
Gpr65	0.379717	0.015095	0.708367	1.88451	0.110571	0.166474	0.401297	0.0115402	0.75399
Kcnk10	-0.300049	-0.0983995	0.767398	2.33662	-0.37614	0.106088	0.401275	-0.82947	0.754006
Map3k1	-0.870271	-0.484609	0.395015	1.89216	1.44213	0.16519	0.401151	-0.28688	0.754091
Lonrf3	-0.30566	-0.209245	0.763187	2.18715	1.62451	0.122937	0.398399	-1.17606	0.75599
Xdh	0.452279	0.0411612	0.656189	18.8907	0.860128	6.31177e-06	0.397377	0.174467	0.756696
Exd1	0.158512	0.0148912	0.875726	2.03436	0.109041	0.14316	0.397277	-0.198084	0.756765
Pde3b	-0.86675	-0.447311	0.396893	2.8612	-0.942891	0.0640705	0.396509	1.21806	0.757295
Ptprn2	2.69988	7.3173	0.0141931	8.09858	-8.87744	0.00112136	0.39639	-3.81215	0.757378
Prph	0.972537	0.375244	0.343003	0.823645	-0.0671957	0.496963	0.395169	0.0682642	0.758221
Rangap1	2.94524	6.94661	0.00830862	13.4103	-17.4095	6.19885e-05	0.394965	-5.90792	0.758362
Apbb1	2.46654	16.6451	0.0233256	9.79255	-38.3028	0.000404051	0.394157	2.13219	0.758921
Pdgfd	-0.663256	-0.363865	0.515134	2.19543	1.47757	0.121932	0.393212	-0.698198	0.759575
Ydjc	1.92675	1.67632	0.0691017	12.9047	-6.79157	7.88836e-05	0.391259	-0.11473	0.760926
Ppp1r3b	-0.617923	-0.137976	0.543962	2.14183	0.698046	0.128595	0.39124	-0.231664	0.760939
B3gat1	-1.6141	-5.76201	0.122992	3.16444	-10.7553	0.0483221	0.391169	-2.02256	0.760988
Nkx3-1	1.19208	0.0560933	0.247907	1.79294	0.0628483	0.182679	0.390288	-0.0853254	0.761599
Eif4h	1.80199	11.7395	0.0874357	5.11996	-26.7356	0.00917136	0.389826	-6.10654	0.761918
Trpc6	-2.22712	-1.93526	0.0382274	11.7567	-2.08036	0.000139603	0.387743	-0.748335	0.763362
Rgs9	0.870484	1.30711	0.394901	1.76114	-3.81588	0.188689	0.387388	-3.63722	0.763608
Bean1	1.15028	0.364136	0.264299	2.59964	0.0310391	0.0821758	0.386891	-0.46839	0.763953
Reep6	1.70078	0.68816	0.105295	0.493106	-0.581	0.691298	0.386408	-0.00500017	0.764287
Osmr	-0.446366	-0.209808	0.660379	4.73976	1.57217	0.012418	0.383596	-0.0589729	0.766239
Bach1	0.457965	0.106879	0.652172	6.23174	0.646207	0.00396985	0.383458	-0.418539	0.766335
Ifi35	0.24129	0.0772361	0.811915	3.30222	-0.126535	0.0426056	0.380996	0.5394	0.768045
Rtn3	3.08066	56.1518	0.00615465	3.55402	-53.8835	0.0339715	0.380986	-27.2078	0.768052
Cend1	1.84866	17.4924	0.0801308	2.71086	-18.1241	0.0738777	0.379644	21.3279	0.768984
Pnpla7	-0.870831	-0.822861	0.394717	1.18586	1.43302	0.341597	0.379583	-2.60664	0.769026
Qrfpr	1.76809	1.09852	0.0930998	1.6752	-0.657737	0.206002	0.379518	-1.52873	0.769072
Hadhb	0.77916	3.0385	0.445482	21.0558	29.7028	2.92001e-06	0.377765	-7.51346	0.770291
Mast2	-1.10808	-3.16082	0.281656	3.26743	-4.5902	0.0439761	0.376756	-3.87588	0.770993
Anxa4	0.85984	0.382135	0.400597	10.444	2.97628	0.000280325	0.37561	-0.609259	0.771791
Col16a1	0.920681	0.927289	0.36876	2.79188	-1.93078	0.0684048	0.375234	-2.2132	0.772053
Mgst1	0.394951	0.757969	0.697278	3.05362	6.4827	0.0535267	0.374807	3.92106	0.77235
Rasgrp3	-2.44738	-0.50479	0.0242816	14.5255	1.6405	3.71801e-05	0.374315	-0.386338	0.772693
Slc6a17	0.883348	3.85456	0.388089	3.74202	-4.42685	0.0287732	0.37371	-3.38668	0.773114
Epha3	0.312993	0.0379601	0.757695	3.32145	-0.242209	0.0418684	0.37297	-0.185866	0.773629
BC026585	-0.259804	-0.197353	0.797809	3.36512	2.81706	0.0402447	0.371641	0.351932	0.774556
Afap1l2	0.789224	1.58459	0.439719	3.05268	5.18576	0.0535737	0.370848	2.90805	0.775109
Snap23	-1.07229	-2.35743	0.297021	1.01508	1.90963	0.407887	0.370298	0.360491	0.775492
Ogfod1	2.18178	7.30913	0.0418897	5.38667	8.75259	0.00745403	0.369998	4.22801	0.775702
Mpped1	0.887889	4.43278	0.385703	3.30428	-10.5766	0.0425262	0.367078	1.14711	0.777739
Ms4a6c	1.11773	0.399764	0.277617	2.99267	0.814083	0.0566466	0.366165	0.724335	0.778376
Ptpn5	2.06208	7.50513	0.0531463	3.88838	-13.4359	0.0253278	0.365699	-6.69083	0.778701
Fnta	-1.22352	-2.32584	0.236092	3.47373	-6.3273	0.036497	0.364729	-4.25474	0.779379
S100a4	0.0872702	0.126804	0.93137	5.27351	6.60285	0.00813518	0.364501	0.39643	0.779538
Smyd2	1.33872	1.92798	0.19646	7.35471	-7.19156	0.00182023	0.364177	-3.83013	0.779765
Crtc1	-1.6821	-6.12956	0.108912	1.35812	3.28657	0.285649	0.361804	-3.08876	0.781423
Lpar6	-1.17283	-0.155566	0.255357	0.48011	0.198501	0.699947	0.359844	-0.00212358	0.782794
Slc36a2	1.20055	0.105314	0.244681	1.81621	0.0428291	0.178408	0.357874	0.190134	0.784173
Otub1	0.880832	4.70062	0.389415	1.53808	-12.8818	0.237158	0.356934	8.42413	0.78483
Gng3	1.97972	8.65054	0.0624078	8.17013	-24.9093	0.00107164	0.35599	11.4798	0.785491
Slc7a2	-0.488808	-0.147038	0.630572	12.0923	0.787695	0.000117731	0.354566	0.106892	0.786489
Celf5	-0.218769	-1.2388	0.829163	5.44582	-20.9631	0.00712308	0.354548	-3.29812	0.786501
Capn1	-1.00339	-0.372967	0.328279	2.36682	0.175384	0.102996	0.352788	0.980108	0.787735
Lrfn5	2.54016	2.45099	0.0199712	7.48631	-1.19417	0.0016678	0.352442	-0.97445	0.787977
Pitpnm1	-1.15029	-4.29416	0.264299	0.078364	1.70287	0.970946	0.352332	-6.38916	0.788054
Icam1	0.587574	0.150627	0.563737	4.20426	0.602013	0.0193317	0.350357	0.374166	0.789439
Vdac1	2.71764	21.5329	0.013659	7.95928	-44.0856	0.00122562	0.350111	-9.64531	0.789611
Ptgr2	-1.59967	-1.34405	0.126168	15.6914	6.99379	2.23998e-05	0.349972	-1.85387	0.789709
Trim9	-0.487735	-2.43105	0.631318	5.66899	-23.9124	0.00601246	0.349107	-9.60045	0.790315
Slc22a4	-0.728534	-0.342923	0.475171	1.12372	-0.0528645	0.364386	0.348929	-0.891648	0.790441
Oat	2.12049	3.4492	0.0473496	3.09872	-5.97194	0.0513387	0.347473	1.22336	0.791462
Ttc7b	0.0968509	0.489211	0.923859	1.91511	-7.15584	0.161403	0.345966	-7.98808	0.79252
Pknox2	1.3212	2.29237	0.202126	2.50508	-3.91333	0.0900263	0.34482	-4.2396	0.793324
Aga	0.523135	0.428594	0.606928	2.40825	2.11998	0.09891	0.343583	0.938784	0.794194
Irgm2	0.491417	0.0863397	0.62876	2.73684	0.54745	0.0720725	0.343312	-0.0754775	0.794384
Mospd2	0.429172	0.424311	0.672625	2.59337	-0.260394	0.0826728	0.343273	0.408022	0.794411
Mpp2	0.0285485	0.0572766	0.977522	1.52457	-5.03783	0.240483	0.3429	-4.75909	0.794673
Rnf208	-0.621253	-3.27121	0.541816	1.97884	1.46032	0.151364	0.342836	0.328023	0.794718
Scn3b	-2.10904	-10.6284	0.0484388	1.16967	-6.24534	0.347395	0.34267	3.5391	0.794835
Ccdc90b	0.0927895	0.0676776	0.927042	1.07359	1.63933	0.38386	0.341898	-0.854912	0.795377
Ap2m1	1.82785	16.0477	0.0833199	16.6328	-77.2434	1.5159e-05	0.34182	-11.8041	0.795432
Chchd4	3.3137	1.1691	0.00365089	4.41547	-1.50738	0.0161985	0.341766	-0.770136	0.79547
Ankrd13a	-3.2328	-2.44255	0.00437974	0.391928	-0.480464	0.760192	0.341214	1.59222	0.795858
Myh1	0.933959	0.18666	0.362043	1.1381	-0.284933	0.358982	0.33917	0.531769	0.797295
St6gal1	0.563435	0.389392	0.579728	4.09235	1.28485	0.0212567	0.339045	-0.937268	0.797382
Itgb5	-2.19419	-1.66941	0.0408566	3.73961	3.15729	0.028834	0.337786	-0.307794	0.798267
Ltbr	-0.41233	-0.125048	0.684713	0.788781	0.391525	0.515007	0.33736	-0.222856	0.798567
Syngr3	3.27697	14.2018	0.00396578	14.7601	-33.7488	3.35039e-05	0.336113	-2.8818	0.799444
Atoh8	-0.771344	-0.14178	0.44999	2.32921	0.144777	0.106863	0.335628	-0.407232	0.799785
Txlnb	2.18134	0.199202	0.0419269	9.41577	0.564402	0.000502441	0.335131	-0.0200953	0.800135
C3	-0.855935	-0.169685	0.402699	5.97485	1.01769	0.00478785	0.333848	-0.366023	0.801038
Atxn7l3	0.585096	1.02743	0.565368	8.37262	-9.00545	0.000943627	0.332924	-2.53585	0.801688
Inpp5d	2.29025	1.4023	0.0336169	2.56336	1.01881	0.0850964	0.332848	-0.162903	0.801742
Scara3	-1.28662	-0.702588	0.213684	1.66858	-0.0308064	0.207403	0.332345	-0.541271	0.802096
Actr3b	-1.36747	-3.1349	0.187436	1.37454	0.798022	0.280831	0.33227	3.82603	0.802148
Gcnt1	1.15276	0.183253	0.263305	9.61404	1.05293	0.000447725	0.330884	0.228278	0.803124
Gabpa	-0.32383	-0.617659	0.749604	0.821218	-2.82976	0.498201	0.3306	1.55388	0.803324
Runx1	1.06988	0.0967371	0.298076	0.570478	0.114389	0.641259	0.329283	0.116052	0.804252
Dpy19l4	1.10446	0.847885	0.283186	3.50587	2.29508	0.0354621	0.329227	0.792618	0.804291
Tubb2a	4.22529	68.0026	0.000458116	39.233	-194.024	2.43823e-08	0.328366	37.7753	0.804898
Neurl3	-0.886064	-0.201785	0.386661	1.7219	0.309286	0.196397	0.328092	-0.299863	0.805091
Sypl	0.117462	0.286886	0.907727	1.35959	5.58256	0.285214	0.325023	-0.527761	0.807253
Pnma1	2.95773	0.514835	0.00808288	2.35461	-0.484872	0.104234	0.324861	-0.159684	0.807367
Igdcc4	-1.06753	-0.532675	0.299109	2.08842	0.394246	0.135625	0.323744	-0.498907	0.808155
Car5b	-1.99918	-0.413104	0.0600971	4.2148	0.753218	0.0191606	0.32332	-0.510909	0.808453
Reep2	1.32421	2.9862	0.201142	4.12118	-8.28529	0.0207415	0.32303	0.394133	0.808658
Tmem86a	-0.405675	-0.343892	0.689514	1.13584	1.20516	0.359823	0.32287	0.100709	0.808771
Etv1	0.667469	1.19767	0.512499	9.54811	-0.723999	0.000465153	0.321833	-3.66966	0.809501
Rhof	1.21765	1.43034	0.238263	7.46826	-6.35384	0.00168784	0.320267	1.93334	0.810606
Sla	2.4916	1.13172	0.0221287	9.65828	-2.23762	0.000436435	0.319916	-1.02404	0.810853
2310030G06Rik	0.949349	0.305841	0.354363	1.05066	-0.706601	0.393107	0.318785	-0.162041	0.811651
Dbndd2	-1.90212	-9.07285	0.0724257	1.6388	10.485	0.213831	0.317782	9.83482	0.812358
Ripk1	0.831011	0.122581	0.416289	2.70551	0.166121	0.0742549	0.31767	-0.17943	0.812437
Tlr13	2.44826	0.155048	0.024237	18.1992	0.492528	8.18527e-06	0.317591	0.0626001	0.812493
Mxra8	-0.059851	-0.0535315	0.952899	0.6558	1.35508	0.589202	0.316947	-1.7957	0.812947
Pqlc3	0.376752	0.128127	0.710533	0.188281	0.18645	0.903059	0.316622	0.000458333	0.813177
Atp2b4	2.00977	9.41121	0.0588734	5.9027	-17.2429	0.00504976	0.315827	-11.7793	0.813737
Fdps	9.63827	29.8766	9.49584e-09	3.22395	-7.37808	0.0457565	0.315561	7.74505	0.813925
Il2rg	-0.879315	-0.178784	0.390216	0.611456	-0.279895	0.615832	0.314818	-0.0666674	0.814449
Igsf10	1.52973	0.16222	0.142562	1.87567	0.169463	0.167969	0.313275	0.199332	0.815538
S100a1	-1.08677	-10.6721	0.290735	1.31724	22.9003	0.298023	0.312461	21.2456	0.816112
Lrrc1	0.0177076	0.00914418	0.986057	0.891498	1.03793	0.463487	0.311929	0.467129	0.816488
Anks1b	0.557526	4.86779	0.583678	1.88866	0.117612	0.165776	0.310234	-2.59771	0.817684
Pde4d	2.98305	2.26839	0.00764301	4.89364	0.627018	0.0109726	0.309647	-1.952	0.818099
Cybb	-0.544799	-0.10021	0.592229	1.08209	0.409827	0.380487	0.309467	-0.113324	0.818226
Doc2a	3.01785	5.14449	0.00707621	3.92127	-4.80373	0.0246173	0.308484	-2.98046	0.81892
Impdh1	0.310358	0.404301	0.759667	9.79289	-8.52407	0.000403972	0.308048	-2.89431	0.819227
Add2	-0.711199	-2.32754	0.485601	3.34995	4.57088	0.0408007	0.307675	-0.191755	0.81949
Ntng2	-1.31156	-3.57015	0.205296	1.56092	-1.21748	0.231646	0.307618	-3.30919	0.819531
Dbi	0.00608581	0.188289	0.995208	3.21489	91.2495	0.0461375	0.307326	8.47674	0.819737
Olfm2	1.39217	5.67484	0.179954	3.63188	-11.4544	0.0317036	0.307289	-3.88285	0.819763
Ppp2r1b	-0.660496	-0.647437	0.516864	1.50835	0.221524	0.244542	0.306646	0.382368	0.820218
Cbs	-0.976157	-1.63427	0.341252	2.2725	-4.2592	0.112992	0.305591	3.92591	0.820962
Faim2	1.68951	5.03059	0.107465	7.75976	-16.6443	0.00139406	0.304649	0.592987	0.821627
Chd5	1.37514	2.68781	0.185089	3.75834	-5.20883	0.0283647	0.304504	-4.52637	0.82173
Man1c1	1.37014	0.659016	0.186617	1.66039	-1.2002	0.20915	0.30322	-1.10349	0.822636
Pla2g7	-0.351582	-1.63869	0.729021	0.553431	-6.14983	0.652062	0.301648	-7.77227	0.823746
Aif1	1.68565	1.79614	0.108216	5.44586	4.04645	0.00712289	0.300609	2.04027	0.82448
Kctd3	-1.71278	-1.95063	0.103025	0.817295	-1.99441	0.500207	0.299988	-2.69694	0.824919
Morn4	3.70303	4.959	0.00150927	16.7888	-10.9231	1.4231e-05	0.299783	-2.95601	0.825063
Slitrk3	-0.138801	-0.194782	0.891068	5.49708	1.36499	0.00684936	0.299781	-0.166128	0.825065
Mvk	3.73562	3.45049	0.00140119	6.25057	-1.05958	0.00391624	0.299055	-1.54437	0.825578
Syne2	-0.538304	-0.682699	0.596618	3.94446	3.92769	0.0241295	0.298404	1.76402	0.826037
Slc39a1	-0.671452	-0.411609	0.510015	0.65177	-0.719881	0.591584	0.298194	-0.130138	0.826185
Kcns1	-0.482737	-0.280083	0.634798	0.683384	0.434656	0.57311	0.296635	-0.640367	0.827286
Cnn3	-0.924106	-2.13533	0.367019	1.57618	5.80522	0.228036	0.295492	0.541894	0.828093
Arfip1	-0.269868	-0.186277	0.790171	0.73238	0.681573	0.545433	0.294697	-1.32383	0.828655
Fth1	0.0827239	19.615	0.934936	13.2478	1037.1	6.69388e-05	0.293168	-290.264	0.829735
Tmem123	-1.807	-0.941834	0.0866259	0.47016	0.671594	0.706612	0.29236	0.892598	0.830305
Hivep2	-1.3472	-2.2706	0.193763	3.97454	-0.275834	0.0235124	0.292154	-1.07472	0.830451
Manba	-1.81197	-1.43842	0.0858269	1.44139	1.14037	0.262053	0.288516	0.670392	0.83302
4931428F04Rik	-0.289653	-0.432202	0.775219	4.03582	-3.10294	0.0223081	0.288498	3.61655	0.833032
Idh2	1.46994	1.79395	0.157944	2.59459	3.03231	0.0825759	0.287803	-1.37421	0.833523
Bcl3	0.921881	0.143444	0.368149	0.305426	-0.0499263	0.821125	0.287658	0.0892814	0.833626
Npl	1.41465	0.369855	0.173351	0.443343	-0.366106	0.724755	0.287646	0.0438362	0.833634
Cdh8	-0.567723	-0.707839	0.576871	2.49473	2.58589	0.0909331	0.286498	2.36467	0.834444
Hrh3	3.00876	6.06608	0.00722034	8.61336	-4.12161	0.000812901	0.286449	2.12603	0.834479
Akr1e1	-1.49922	-1.68353	0.150249	9.35299	3.40637	0.000521274	0.286318	-1.54721	0.834571
Dock2	1.96852	0.244855	0.0637733	1.32558	0.231151	0.295455	0.286053	0.17183	0.834759
Cnrip1	2.2754	6.03808	0.0346528	9.42328	-16.558	0.000500237	0.285966	-0.229974	0.83482
Nnt	-2.23375	-0.659321	0.0377178	1.00311	0.159946	0.412979	0.285235	0.726704	0.835336
Fcgr1	0.42205	0.090467	0.677726	3.1246	0.811523	0.0501268	0.283871	0.401847	0.836299
H2-T23	1.87694	1.57435	0.0759692	5.43436	2.08044	0.00718593	0.283393	2.03419	0.836636
Rab32	-1.24461	-0.283464	0.228409	1.54548	0.159792	0.235359	0.283131	-0.260666	0.836821
Siglech	2.67295	4.53394	0.0150407	5.52534	6.04703	0.00670338	0.282813	4.18767	0.837046
Plcb3	-1.5376	-0.298075	0.140634	0.688154	-0.00416429	0.570365	0.281578	0.208008	0.837918
Ctsb	-0.270432	-1.2689	0.789743	4.8691	-0.166754	0.0111902	0.281196	7.73182	0.838187
Adcy8	1.1925	0.756773	0.247746	3.55792	-1.46554	0.0338536	0.28071	0.0445032	0.838531
Gatm	-1.87802	-11.5858	0.0758144	10.8993	42.473	0.000218849	0.278183	-5.59095	0.840313
Adcy7	0.510222	0.0920716	0.615772	1.7196	-0.0838747	0.196858	0.27729	0.0690067	0.840944
Dnase2a	-0.879339	-0.580865	0.390204	0.975561	1.21027	0.424936	0.274469	0.56565	0.842933
Ddn	-1.63075	-55.8229	0.119408	0.21167	-10.5865	0.887062	0.274337	-11.9506	0.843026
Tyro3	-0.29851	-1.01933	0.768554	2.72219	-3.80923	0.0730842	0.273156	-0.271668	0.843859
Col22a1	-0.126164	-0.011028	0.900928	0.471728	-0.017986	0.705559	0.273091	-0.127558	0.843905
Tgfbr2	-0.0849927	-0.0283857	0.933156	3.48549	1.22213	0.0361145	0.272983	0.276173	0.843981
Naglu	-0.690833	-0.474898	0.498024	0.429394	0.496636	0.734289	0.272877	-1.65117	0.844056
Rgs10	1.34475	4.41636	0.194539	2.08266	-10.0695	0.136407	0.272657	-6.7477	0.844211
Pld4	-0.388456	-0.325459	0.701997	3.55311	3.14137	0.0339989	0.271763	0.331451	0.844841
Atp11c	-0.723472	-0.652999	0.478203	1.66048	1.93467	0.209131	0.271569	-1.1258	0.844978
Car13	-0.895373	-0.188104	0.381791	2.31378	0.665762	0.108494	0.271291	-0.261714	0.845174
Kif3c	-0.262394	-0.440038	0.795842	14.4731	-10.1778	3.80622e-05	0.270628	-1.57869	0.845642
Tbc1d7	2.03373	2.22017	0.0561844	4.95612	-4.94243	0.0104393	0.270593	-1.26037	0.845666
Rab31	-1.66346	-1.76035	0.112627	1.83141	1.71482	0.175677	0.270143	-1.56983	0.845983
Ctla2b	0.0819332	0.0222217	0.935557	1.30846	0.501924	0.30075	0.268342	0.330106	0.847252
Scamp5	2.0642	10.0927	0.0529254	4.42935	-9.95213	0.016013	0.267947	3.67904	0.847531
Etv4	-1.95208	-2.08673	0.065825	2.1651	-3.28507	0.125656	0.267197	2.27083	0.84806
Prkd3	-2.35207	-0.585655	0.0296047	6.27162	1.2827	0.00385725	0.266965	-0.36099	0.848223
Lhfpl4	1.30662	2.53126	0.206937	3.93495	-4.38378	0.0243283	0.266556	-3.62681	0.848511
Pggt1b	0.839739	0.265882	0.411497	13.2365	0.955967	6.72977e-05	0.266488	-0.33182	0.848559
Vps25	1.23071	4.5422	0.23345	2.55054	-12.534	0.0861556	0.265174	-1.37696	0.849484
Scd4	0.777952	0.040707	0.446177	1.27115	0.123424	0.312628	0.265082	-0.0194647	0.849549
Lmtk3	-1.11774	-4.87593	0.277615	3.37826	-9.09086	0.0397698	0.264565	-2.05621	0.849913
Laptm4a	0.287053	2.17625	0.777179	0.0816327	1.90097	0.969212	0.263966	17.3418	0.850335
Col9a3	-1.43901	-16.6053	0.166419	0.977108	21.0759	0.424256	0.262226	-15.9764	0.85156
Lap3	0.367662	1.06336	0.717189	1.44288	6.97181	0.261649	0.261246	6.77325	0.852249
1700025G04Rik	0.295377	0.355983	0.77091	11.8432	4.38432	0.000133564	0.261125	-2.74441	0.852335
Cstb	0.525815	1.46377	0.6051	2.92815	3.66062	0.0601663	0.25708	-4.87691	0.855179
Tpm4	0.135014	0.130612	0.894021	1.4816	1.7848	0.251386	0.256898	0.900388	0.855307
Lamp2	-0.403114	-1.38855	0.691365	3.7971	13.7769	0.02742	0.256441	-1.62904	0.855629
Tnpo2	1.19032	3.74196	0.248581	2.42861	-4.31769	0.0969667	0.255936	-1.14616	0.855983
Alg14	-0.202416	-0.124154	0.841743	0.894432	-1.02566	0.462088	0.255018	-0.387353	0.856628
Pnrc2	-0.151693	-0.308141	0.881028	1.7473	-4.03608	0.191371	0.254929	2.68311	0.856691
Pif1	-0.489286	-0.0200899	0.63024	3.56273	-0.142926	0.033709	0.252939	0.0411117	0.858089
Dbx2	0.834109	0.298299	0.414584	2.50452	-1.07351	0.0900746	0.252701	-0.137637	0.858256
Eda2r	-0.782401	-0.0362183	0.443621	2.20293	0.136315	0.121029	0.252452	-0.0800938	0.858431
Bcl11a	-0.831594	-1.28952	0.415968	2.13068	-0.665155	0.13003	0.251344	0.0808503	0.859209
Ccl22	-0.761119	-0.101329	0.455929	1.67095	-0.342803	0.2069	0.251191	0.216306	0.859316
Bbs9	3.56018	1.97375	0.00208934	0.296321	-0.277483	0.82758	0.250272	0.687055	0.859961
Dhps	2.23346	3.16053	0.0377394	8.04128	3.27698	0.00116302	0.250086	-2.75994	0.860091
Vash1	-1.5799	-1.07973	0.130634	0.759614	-0.219451	0.530551	0.249796	0.0773528	0.860295
Ldlr	4.51689	2.07733	0.000235968	7.5416	-1.05812	0.001608	0.249452	-0.212794	0.860536
Golga7b	0.591571	1.01973	0.561111	6.9903	-8.26712	0.00232869	0.249223	-3.23612	0.860697
Gpr85	2.76468	3.01219	0.0123358	2.72802	-2.01417	0.0726801	0.248919	-1.28799	0.86091
Tppp	0.248181	1.12442	0.806657	1.88683	-5.9264	0.166084	0.24889	-4.36496	0.86093
Ucp2	-0.757752	-3.73929	0.457895	1.83583	14.1634	0.17489	0.247683	-4.21555	0.861777
Smarcd2	-2.91687	-3.37294	0.00884438	1.70364	-3.09043	0.200096	0.247472	1.60391	0.861925
Syt1	1.36739	24.3752	0.187463	2.1879	13.4101	0.122845	0.246947	19.6273	0.862293
Baz1a	-0.985294	-0.278125	0.336862	0.506231	-0.342762	0.682633	0.246737	0.380773	0.86244
Ftl1	1.51983	25.4474	0.145021	2.62471	-19.8333	0.0802208	0.246279	16.4989	0.862761
Gnb2	-1.43231	-29.3479	0.168302	1.82096	-33.8712	0.17755	0.246183	-17.0356	0.862829
Nhlh1	-4.19834	-0.703762	0.000487154	0.349737	-0.0462072	0.789773	0.245753	-0.315627	0.863129
Myt1l	2.99966	5.83604	0.00736733	15.4667	0.491526	2.46474e-05	0.242773	-3.88208	0.865217
Mrps6	1.89982	4.86114	0.0727437	3.94856	-4.77461	0.0240444	0.242107	1.95788	0.865683
Aen	1.35438	0.645179	0.191504	1.70764	-1.33031	0.199279	0.242023	1.07286	0.865742
Ncf2	0.5256	0.183054	0.605246	2.25431	0.599313	0.115036	0.24034	0.658674	0.866919
Cntn3	1.87195	0.804456	0.0766901	4.66186	-1.03913	0.0132284	0.238379	-0.662297	0.86829
Cd33	-0.135	-0.0674121	0.894031	7.44526	1.8357	0.00171378	0.236853	0.322794	0.869356
S100b	-1.55161	-5.79608	0.137253	9.3578	20.6118	0.000519803	0.236367	-4.9176	0.869695
Siae	1.67734	0.812264	0.109851	1.56387	0.680649	0.230944	0.235516	0.16078	0.870289
Dusp26	-0.221601	-0.908101	0.826989	2.54826	-8.69594	0.0863454	0.234935	-5.14166	0.870695
Hist1h1c	0.143163	0.225914	0.887669	0.684546	-2.09912	0.572441	0.234773	0.752554	0.870808
Slc37a2	-0.767026	-0.428173	0.452493	1.808	1.49925	0.179902	0.234377	-0.69781	0.871084
Ptprk	0.451108	1.57799	0.657018	1.92904	-2.21512	0.15915	0.233805	-4.67555	0.871483
Rimbp2	-2.35569	-3.18403	0.029384	3.97743	-4.03904	0.023454	0.233489	-0.656664	0.871703
Chga	2.16357	5.46869	0.0434485	26.781	-26.5153	4.91993e-07	0.232675	2.35263	0.872271
Tecr	1.97259	22.1283	0.0632733	11.0337	-77.0687	0.000203676	0.231874	8.46069	0.872829
Sft2d2	-1.08126	-0.654592	0.293116	5.57584	2.89734	0.006451	0.230838	-0.731123	0.873552
Tuba1a	5.05982	160.337	6.95702e-05	27.4165	-333.731	4.11517e-07	0.229344	-53.202	0.874592
Dhdds	2.49633	2.3487	0.021909	1.33023	1.97316	0.294033	0.229199	0.998737	0.874693
Gna13	-0.986747	-0.639846	0.336167	6.22026	2.33157	0.00400293	0.226779	-1.42927	0.876376
Sqle	6.79565	10.5746	1.72799e-06	4.64886	-2.78745	0.0133692	0.226259	-1.68868	0.876738
Adamtsl3	0.488815	0.0590199	0.630567	3.26918	0.340652	0.043906	0.226115	0.178439	0.876838
Cd63	0.260078	3.4139	0.797601	3.65442	51.2643	0.0310783	0.223066	12.991	0.878955
Ptx3	-1.11213	-0.136841	0.279955	1.27572	-0.23173	0.311147	0.222745	-0.152087	0.879178
Atp6v0e2	2.94188	25.2384	0.00837041	12.2395	-64.3568	0.000109355	0.222161	1.99775	0.879583
Tgfbi	0.118509	0.10215	0.906908	1.31181	-1.40887	0.299706	0.221939	0.463827	0.879737
Anks1	-0.863114	-0.303032	0.398839	1.57795	-0.869572	0.227621	0.221741	-0.256724	0.879874
Rusc1	1.10226	3.51363	0.284115	4.45044	-12.3213	0.0157357	0.221265	-1.94762	0.880205
4930523C07Rik	-0.773708	-0.282316	0.448624	1.38477	0.911592	0.277868	0.220761	-0.513976	0.880553
E2f6	0.784846	1.11944	0.442221	1.82489	-4.00481	0.176843	0.220338	-1.30826	0.880847
Slc20a1	0.622158	3.60814	0.541233	1.1751	-11.5967	0.345437	0.219388	-4.85965	0.881505
Kalrn	-2.47469	-14.9717	0.02293	2.88779	22.0028	0.0624879	0.216716	9.28086	0.883354
Mast1	1.35569	2.18335	0.191093	2.81748	-5.2858	0.0667681	0.216017	1.50369	0.883837
Slfn5	-0.822918	-0.270767	0.420763	0.802748	0.031133	0.507709	0.21535	-0.268725	0.884298
Ctnna2	1.9806	2.60414	0.062302	5.87705	-5.16106	0.00514662	0.214378	-0.994554	0.884969
Fxyd1	-1.51068	-18.5578	0.147323	2.63911	36.0187	0.079121	0.211311	-5.75302	0.887085
Aox1	-1.21374	-0.518866	0.23972	4.76999	2.02873	0.0121183	0.211208	-0.823739	0.887156
Phactr3	1.11233	2.18605	0.279872	6.01422	-7.28039	0.00465126	0.211201	-1.45597	0.887161
Dpysl3	1.4263	1.79842	0.170008	9.80756	-6.87746	0.000400597	0.210876	-1.99219	0.887385
Tspo	-0.487059	-0.944034	0.631788	2.31035	5.41944	0.10886	0.209227	-2.13231	0.88852
Crtap	-0.859422	-0.705639	0.400822	0.25198	-0.30339	0.858933	0.209175	0.259952	0.888556
Slc22a3	1.45631	0.109449	0.161635	4.21242	-0.272792	0.0191991	0.208437	0.0108829	0.889064
Vcam1	-0.333197	-0.598039	0.742634	2.00119	4.61067	0.148003	0.207774	-2.15918	0.88952
Pros1	0.723988	0.416744	0.477894	8.26179	3.05558	0.00101146	0.207559	-0.101311	0.889667
Wfs1	-0.0865673	-0.221111	0.931921	3.07531	-8.86004	0.052462	0.207123	-3.16819	0.889967
Adra2c	1.23964	0.605358	0.230201	2.80613	-1.63083	0.0674886	0.20668	0.252716	0.890271
Tns3	-0.473162	-0.796458	0.641488	11.0078	6.64824	0.000206501	0.206622	-1.78452	0.890311
Nlgn2	-0.483928	-1.51326	0.633968	0.533323	-4.42776	0.664969	0.205646	-1.43069	0.890981
Arhgap44	-0.430019	-0.626035	0.67202	2.55385	-2.64883	0.0858806	0.205611	0.626919	0.891005
Icosl	-0.712316	-0.408308	0.484925	1.07052	0.832507	0.385086	0.204674	0.0525947	0.891648
Slc45a1	1.0715	0.659749	0.297368	3.31232	-2.24397	0.0422167	0.204299	1.00617	0.891905
Slc7a8	0.655371	0.374406	0.520086	8.57345	-3.23462	0.000833113	0.20413	0.507563	0.892021
Ache	1.92814	3.56372	0.0689184	4.01262	-5.66555	0.0227558	0.203717	-1.64353	0.892304
Bscl2	0.458994	0.720624	0.651446	1.68951	-4.11965	0.203007	0.203311	-0.663738	0.892582
A330070K13Rik	-0.572337	-0.302759	0.573804	1.82814	-0.648772	0.17626	0.202835	0.110963	0.892909
Elovl5	-1.3353	-1.96283	0.197556	1.74394	-0.705876	0.192028	0.202338	-2.18257	0.893249
Pcnp	0.766668	4.96806	0.4527	2.39163	15.2549	0.100528	0.201582	3.22019	0.893767
Usp54	-1.62016	-2.08496	0.121678	2.35291	3.36885	0.104408	0.200615	-0.843237	0.894428
Tef	-0.337747	-10.5872	0.739257	1.03848	-39.4338	0.398108	0.199952	29.0447	0.894882
Slc2a5	-0.367188	-0.139513	0.717537	0.474398	-0.258285	0.703768	0.199552	0.239639	0.895155
Kifc2	-0.251263	-1.94816	0.804308	5.47016	-24.6233	0.00699164	0.199149	-3.37344	0.89543
Frrs1	-0.489768	-0.339833	0.629905	1.12205	1.40648	0.365018	0.198569	-1.21812	0.895826
L1td1	1.3866	0.0480825	0.181618	1.54439	0.0663811	0.235622	0.198197	0.0565193	0.89608
Ttc9b	0.810447	1.13128	0.427719	11.3203	-7.14324	0.00017504	0.19703	1.60074	0.896877
Timm50	1.7643	1.47768	0.0937536	25.8279	-6.22567	6.47285e-07	0.196882	-0.507152	0.896977
Trpm2	1.71883	1.34292	0.101897	10.0506	-2.74468	0.000348993	0.196853	-1.039	0.896997
Gba	-0.699328	-0.931524	0.49282	3.35233	-3.40941	0.0407129	0.195953	0.730024	0.897611
Ctnna1	-1.04367	-1.21896	0.309736	0.770581	2.0231	0.524658	0.194985	-1.44238	0.89827
Sprn	0.257109	0.563469	0.799859	4.70278	-10.0213	0.0127958	0.19453	-0.29296	0.898579
Tcn2	-0.855058	-2.00196	0.403173	1.87622	6.78316	0.167877	0.194146	-0.771034	0.898841
Fbxw7	1.66707	5.27959	0.111899	2.53656	2.66905	0.0873265	0.193211	-0.722591	0.899476
Ccdc50	0.182087	0.167179	0.857443	5.21508	3.02723	0.00851348	0.193101	-0.343853	0.899552
Grm7	-0.648929	-3.63314	0.524151	0.994593	0.830365	0.416642	0.19296	-8.04903	0.899647
Mfsd1	0.942178	2.0666	0.357928	4.82232	8.32781	0.0116182	0.192491	-0.351132	0.899966
Tubb4a	-0.0365602	-0.269441	0.971217	12.0866	-40.968	0.000118069	0.191943	7.16564	0.900338
Tmpo	0.169601	0.228526	0.867117	1.42526	2.82394	0.26646	0.191215	2.14489	0.900832
Ccdc141	-0.190928	-0.185434	0.850607	0.812358	1.8263	0.502742	0.190373	-1.49963	0.901404
Plekha2	-1.30675	-1.36454	0.206894	2.75763	2.46812	0.070663	0.190371	1.08963	0.901405
Paqr8	-1.58163	-2.05898	0.130238	3.49607	-2.32078	0.0357744	0.190232	-0.000431583	0.901499
Sv2a	1.02628	4.30637	0.317651	5.91158	-17.7821	0.00501668	0.18961	-3.7928	0.90192
Htr1a	2.0137	1.31762	0.0584237	2.82281	-1.90963	0.0664332	0.189141	0.984247	0.902238
Rcan2	1.11278	3.4348	0.279683	3.59903	3.80568	0.0326395	0.188601	-0.172567	0.902603
Abcc4	-1.40388	-0.284018	0.176489	3.66034	0.830766	0.0309164	0.188103	-0.149215	0.90294
Prpf38b	-0.156218	-0.721899	0.877509	0.539382	6.09263	0.661061	0.188027	-8.91075	0.902992
Creld1	0.136295	0.296079	0.893022	5.19719	-10.6479	0.00863317	0.187634	0.508793	0.903258
Lgi4	-0.300118	-1.13996	0.767346	3.4901	12.4112	0.0359658	0.187266	-6.71341	0.903507
Ddx24	0.645362	1.57207	0.52641	2.80207	1.2235	0.0677484	0.185584	-0.60081	0.904643
Ldha	2.81359	21.8043	0.0110902	18.7517	-69.8144	6.64652e-06	0.184732	-5.28066	0.905218
Tmem97	3.51214	2.24647	0.00233025	4.13285	-0.497372	0.0205368	0.184696	0.0960722	0.905242
Cd151	1.06444	1.58473	0.300471	1.44829	1.06525	0.26019	0.184055	1.05532	0.905675
Man1a	-1.56299	-2.47802	0.134558	3.6629	5.60993	0.0308467	0.183924	2.94797	0.905763
Phkb	0.787755	1.06648	0.440557	3.1007	3.03962	0.0512449	0.183851	0.256952	0.905812
Bnip2	0.658622	1.97502	0.518041	1.56566	7.54054	0.230519	0.183354	-4.587	0.906146
Srcin1	-0.493255	-1.58475	0.627485	2.26187	-3.85593	0.114182	0.182815	-3.65674	0.90651
Slc26a7	-0.153853	-0.0155184	0.879348	3.43082	0.344942	0.03793	0.181727	-0.154325	0.907241
Gpr162	1.4529	7.24345	0.162567	3.27772	-17.8782	0.0435657	0.180976	8.18958	0.907746
Smox	0.139577	0.281532	0.890463	1.83981	-5.82522	0.174185	0.180613	0.651128	0.90799
Clic1	-0.360315	-0.295464	0.722586	1.02365	-1.16273	0.404279	0.180054	-0.935719	0.908366
Atp10a	0.636009	0.153713	0.532358	2.41364	-0.332561	0.098392	0.179816	0.158414	0.908525
Pcdhb7	0.0611653	0.0155801	0.951866	0.381852	0.0657853	0.767222	0.178643	0.428842	0.909312
Net1	-1.90114	-1.42717	0.0725614	4.16278	0.675048	0.0200221	0.176139	-0.54911	0.910988
Rcbtb2	-0.806949	-1.3374	0.429682	7.14742	8.72815	0.00209245	0.176104	-2.07296	0.911011
Rbfox3	-2.0569	-6.09736	0.0536904	3.4489	-7.8499	0.0373188	0.174952	3.68159	0.91178
Mboat7	1.8963	7.40533	0.073231	4.62006	-16.5286	0.0136871	0.174628	-3.9343	0.911997
Coil	3.55813	1.80814	0.0020991	3.90924	-2.0731	0.0248747	0.172937	0.107158	0.913124
Slc2a4	-0.924347	-0.185019	0.366897	2.24559	0.369639	0.11603	0.172628	0.209574	0.913329
Zcchc24	-1.69431	-1.70421	0.106536	1.9943	2.2818	0.149031	0.171122	-1.24409	0.914331
Pcca	0.0143951	0.0220134	0.988665	1.09999	2.89034	0.37348	0.170751	-1.78725	0.914578
Slc12a5	0.161057	1.14062	0.873749	0.154225	-0.0511466	0.925673	0.169949	-5.0819	0.91511
Cpt1a	-1.23267	-1.0467	0.232736	2.55424	2.64516	0.0858482	0.169277	-0.958327	0.915556
Coro1b	-1.36999	-6.79836	0.186663	1.25479	10.8616	0.317985	0.167359	-5.59321	0.916826
Pld3	-0.229774	-6.11178	0.820723	1.11769	-13.0894	0.366674	0.167066	-8.42694	0.91702
Rhobtb2	0.189482	0.202477	0.851724	4.93332	-4.59869	0.0106305	0.167039	-1.42881	0.917037
Crlf3	-0.52339	-0.408477	0.606754	4.40191	1.99274	0.016382	0.166442	-0.16814	0.917432
Gja1	-0.479297	-1.94123	0.637198	5.49951	-13.1348	0.00683668	0.165874	-4.57043	0.917807
Twf1	-1.31897	-1.20221	0.202856	0.408166	-0.111732	0.748916	0.165575	-0.380174	0.918004
Ogdhl	-0.143355	-0.154799	0.887519	0.803976	-1.32792	0.507072	0.165089	-0.193664	0.918325
Ppp2r1a	1.9456	11.2634	0.0666494	11.7213	-39.51	0.000142159	0.16436	-3.47917	0.918806
Ggh	-0.139909	-0.190355	0.890204	0.635488	1.57817	0.601284	0.163992	-1.06675	0.919048
Zbtb7b	-1.7465	-3.50224	0.0968712	4.46627	8.65301	0.0155309	0.163784	-1.32712	0.919186
Htra1	-2.62489	-9.42154	0.0166743	2.91735	-7.67544	0.0607783	0.161394	-3.28667	0.920757
Mtmr10	-0.383081	-0.227318	0.705912	6.02281	2.72056	0.00462201	0.160079	-0.167494	0.921619
Syp	1.88324	98.0911	0.0750683	3.43398	-156.818	0.0378225	0.160002	57.5519	0.921669
Scamp2	-0.239558	-0.466776	0.813238	0.140332	0.417325	0.934588	0.159179	1.08037	0.922208
Amn	-0.0213582	-0.0178384	0.983183	2.41429	0.661433	0.0983292	0.157838	1.02518	0.923084
Asah1	1.4646	5.21464	0.15938	0.86206	-0.772847	0.477747	0.157753	-3.54778	0.923139
Dhrs3	0.124345	0.0967228	0.902348	1.57701	1.34899	0.227841	0.157633	-0.779641	0.923218
Phyhd1	0.855115	3.44427	0.403142	0.734147	-1.98948	0.544457	0.156778	4.35952	0.923776
Grm1	-0.695386	-0.591385	0.495231	3.58006	0.0549498	0.0331939	0.155375	-0.0198173	0.92469
Lrrtm1	0.361114	0.615537	0.721999	5.1538	-8.07687	0.00893112	0.15388	2.88052	0.925662
Phactr1	0.0733495	0.294158	0.942295	5.3361	-3.18321	0.00775035	0.152613	-5.76785	0.926483
Sparcl1	1.33897	44.2225	0.196381	1.83497	-21.2839	0.175043	0.151566	-8.35448	0.927161
Car14	-1.3044	-4.47961	0.207678	2.06309	9.77507	0.139101	0.150299	1.17379	0.92798
Uchl1	4.24673	107.348	0.000436255	15.0682	-200.757	2.9271e-05	0.149861	-0.90446	0.928263
Prrt2	-0.707952	-3.89211	0.48757	5.18581	-25.0265	0.00871025	0.149834	0.159774	0.92828
Rab3c	3.11628	17.256	0.00568494	9.83571	-9.39682	0.00039421	0.14944	-6.84081	0.928534
Fam131a	-1.60027	-19.4483	0.126036	0.912837	-14.1143	0.4534	0.149292	7.86463	0.928629
Fam129a	0.454832	0.0496567	0.654384	3.59649	0.359655	0.0327133	0.148156	0.02433	0.929361
Myo6	-1.21579	-7.07674	0.238956	2.25305	14.0528	0.115179	0.147959	2.18586	0.929488
Necab2	1.85053	5.86136	0.0798504	4.15242	-7.52532	0.0201986	0.14757	-4.32705	0.929738
Jakmip1	1.54054	6.08195	0.139919	1.043	4.01449	0.396245	0.146948	-6.8364	0.930137
Snap47	2.80099	24.453	0.0113991	5.68092	-39.2527	0.00595869	0.146819	7.54063	0.93022
Med22	0.209915	0.264868	0.835968	4.49636	-5.4568	0.0151497	0.146584	1.67668	0.930371
Clec4a3	2.94025	0.537781	0.00840063	1.81817	0.174735	0.178054	0.1459	0.20981	0.93081
Xirp1	-1.3326	-0.0430187	0.198426	0.923677	0.0605978	0.448355	0.145545	-0.0438878	0.931037
Tmub2	0.987565	2.26241	0.335776	3.97126	-9.92965	0.0235788	0.145309	3.93887	0.931188
Add1	-1.91455	-9.04905	0.0707306	8.31603	-8.54504	0.000977616	0.144839	-8.06217	0.931489
Faah	-2.91112	-8.87755	0.00895708	4.77958	-2.03663	0.0120249	0.144519	-1.18636	0.931694
Slc4a1ap	0.41351	0.472447	0.683863	9.22037	-0.190713	0.000563665	0.144496	0.701705	0.931708
Fibcd1	-1.01026	-2.34193	0.325064	1.26599	-2.24191	0.31431	0.14324	3.49204	0.932511
Cnih2	-2.66777	-46.35	0.0152093	2.78538	-31.8394	0.0688276	0.14275	11.0129	0.932823
Cdkn1a	1.96629	1.49082	0.0640475	6.1988	-3.20167	0.00406558	0.142025	-0.960332	0.933285
Mllt11	3.46134	39.9462	0.00261485	9.5165	-74.5541	0.000473773	0.141933	4.48642	0.933343
Il10rb	-0.508613	-0.424666	0.616879	0.111084	0.567052	0.952562	0.141866	1.25331	0.933386
Syt16	1.23789	2.62945	0.230835	7.33558	-10.7162	0.00184365	0.141178	-1.94326	0.933824
1500015O10Rik	-0.759152	-20.2573	0.457077	1.81834	66.6937	0.178023	0.14064	-18.4864	0.934165
Glis3	-2.10038	-0.801616	0.0492776	2.60516	0.590108	0.0817414	0.140449	0.020983	0.934287
Cd300a	1.2027	0.188427	0.243866	1.54953	0.100638	0.234377	0.13995	0.0698157	0.934604
P4ha3	2.23285	0.439871	0.0377866	7.58212	-0.911872	0.00156567	0.139643	-0.243031	0.934798
Fkbp8	1.11759	7.89075	0.277676	2.63621	-24.6705	0.0793413	0.138715	10.0896	0.935385
Snd1	-0.521233	-1.28129	0.608227	1.2803	-1.44899	0.309672	0.138694	-4.14833	0.935399
Aldh3b1	-0.660824	-0.253888	0.516658	0.859995	0.747661	0.478762	0.137166	0.286752	0.936364
Ptov1	-1.61312	-18.3596	0.123204	2.40282	-13.4391	0.0994353	0.136103	4.17105	0.937035
F11r	-0.559391	-0.562351	0.58243	1.83157	2.41533	0.175648	0.135214	1.09249	0.937594
Tmeff1	-0.644334	-1.66566	0.527062	2.51406	-7.19835	0.0892467	0.134928	4.24278	0.937773
Nrarp	-1.57638	-0.814681	0.131444	1.80043	-0.956813	0.181293	0.134829	-0.820714	0.937836
Lrguk	0.364806	0.0632466	0.719285	1.48541	0.141001	0.250399	0.134715	0.256851	0.937907
Tubb5	3.49435	23.4633	0.00242627	16.1494	-55.4589	1.8488e-05	0.134667	-5.57147	0.937937
Lgals8	0.837575	1.80521	0.412682	4.19632	8.07738	0.0194619	0.134582	-1.33354	0.937991
Suclg2	0.377457	0.362219	0.710017	5.43603	3.69618	0.00717674	0.134255	0.234031	0.938196
Stat6	-0.601722	-0.494718	0.554472	2.04691	0.362958	0.141372	0.133067	-0.0864854	0.93894
Sncb	1.02063	15.305	0.32025	1.38693	-5.97428	0.277247	0.133054	13.0556	0.938949
Nat1	-1.3699	-0.470266	0.186691	1.00982	0.168633	0.410118	0.132902	0.217299	0.939044
Scarb2	1.22466	2.07286	0.235672	8.9453	7.40989	0.000664261	0.131461	-2.09598	0.939944
Tprkb	0.436749	4.256	0.667217	0.493064	-3.9471	0.691327	0.129536	-7.45008	0.941142
2002-09-01	-0.82451	-2.78029	0.419881	4.11495	8.94446	0.0208517	0.129306	3.78017	0.941286
Atcay	-0.199759	-0.357784	0.843791	9.09263	-10.6109	0.000608123	0.128972	-2.62042	0.941492
Crim1	-0.91952	-1.96888	0.369351	4.75424	4.29885	0.0122734	0.128812	-0.116811	0.941592
Cacng3	1.10586	4.373	0.282592	2.52571	-4.2668	0.0882467	0.128436	-4.00161	0.941825
Rac3	1.18559	2.75392	0.250402	2.63542	-7.16094	0.0794016	0.128256	0.221379	0.941937
Tsc22d4	-1.40701	-8.07746	0.175573	0.514438	-2.1315	0.677249	0.128202	-3.12735	0.94197
Ikbkap	0.265059	0.614721	0.793819	0.395944	-1.51416	0.757397	0.127958	-1.00769	0.942121
Ssfa2	-2.34644	-2.27858	0.0299507	4.80779	4.55047	0.0117548	0.127675	-0.710122	0.942296
Cmklr1	-1.5468	-0.758089	0.138406	2.06781	0.22201	0.138447	0.127213	0.174692	0.942582
Homer2	-0.456681	-0.315546	0.653078	9.62696	1.66095	0.000444397	0.127131	0.695876	0.942633
Zdhhc22	1.15334	2.20413	0.263073	2.40606	-3.50578	0.0991217	0.127026	-1.45956	0.942698
Myo1f	-0.0646293	-0.00620813	0.949144	8.04118	0.489373	0.0011631	0.126487	-0.0944617	0.943031
Bphl	-0.171719	-0.320231	0.865474	0.454577	1.35268	0.717124	0.12647	-0.235622	0.943041
Jmjd4	1.07709	0.413923	0.294925	9.87996	0.477412	0.000384395	0.12628	0.399656	0.943159
Sfrp4	-0.872105	-0.0941285	0.394039	0.833883	0.200603	0.491774	0.125634	0.173583	0.943557
Foxg1	-0.394851	-1.2048	0.69735	0.142509	-0.518094	0.933206	0.124613	-0.653487	0.944185
Mitf	-0.482924	-0.310312	0.634667	2.97883	2.26392	0.0573823	0.123718	-0.603944	0.944735
Spint2	-0.0972902	-0.460821	0.923515	0.726017	8.15743	0.548962	0.122345	-4.76811	0.945576
Crtac1	1.47167	2.90081	0.15748	7.80061	-10.918	0.0013576	0.122338	-2.98506	0.94558
Cd300lf	1.10928	0.11634	0.281153	3.17086	-0.165462	0.0480381	0.122081	0.0432014	0.945737
Sergef	1.91339	3.82056	0.0708874	1.73056	-4.8585	0.194668	0.121123	-2.84125	0.946321
Atp6v0a2	-0.960241	-1.03936	0.348996	1.01096	1.34833	0.409636	0.120513	-1.74177	0.946694
Heatr5a	-1.32439	-0.261354	0.201084	2.22896	0.297114	0.117952	0.120447	-0.298943	0.946734
Ndp	-0.977693	-0.296009	0.340511	3.80017	-0.905074	0.0273466	0.119098	0.251195	0.947553
9430021M05Rik	4.08871	2.47678	0.000625664	4.80079	-1.96228	0.0118211	0.119041	-0.949536	0.947588
Hspb6	-0.998698	-0.598409	0.330491	4.64644	2.7218	0.0133956	0.117688	-0.292033	0.948407
Atp6v0a1	0.02774	0.2733	0.978159	2.61085	3.09004	0.0812952	0.11732	-0.159429	0.94863
Rprml	-0.119313	-0.860789	0.90628	3.82721	7.04373	0.0267096	0.116745	-3.43726	0.948977
Myo18b	0.386916	0.0339146	0.703118	0.159344	-0.0532684	0.922338	0.115261	-0.0507681	0.94987
Git1	-2.7903	-14.6116	0.0116674	3.75278	20.7963	0.0285032	0.114279	1.50141	0.950459
Nod1	-0.314384	-0.231453	0.756656	1.29719	-1.51082	0.30429	0.11288	0.534034	0.951296
Vamp8	0.140833	0.683121	0.889484	2.02345	13.1272	0.144734	0.112066	-0.0378519	0.951782
Pfkl	-1.45337	-7.42831	0.16244	0.945788	7.45217	0.438228	0.111476	-6.73115	0.952133
Dnaic2	0.748953	0.320521	0.463058	1.11724	0.794309	0.366845	0.111467	0.417791	0.952138
Ttll1	2.21218	2.45187	0.0394008	8.98176	-6.59108	0.000649853	0.111378	-0.678703	0.952191
Lin7b	0.0412455	0.342311	0.967531	2.8888	-3.53144	0.0624287	0.110582	6.33318	0.952664
Psmc3	2.36806	7.78737	0.0286418	0.345588	-1.83822	0.7927	0.109631	4.11592	0.953228
Hcrtr1	-0.957714	-0.167524	0.350236	5.3341	-0.61695	0.00776231	0.106635	0.000197833	0.954993
5730409E04Rik	-0.279676	-0.747437	0.782748	1.09881	3.20167	0.373939	0.103825	2.59571	0.956634
Tgfb1	-0.229536	-0.065203	0.820905	8.06931	1.6684	0.00114243	0.103464	-0.355085	0.956845
B430306N03Rik	-1.56442	-0.354685	0.134223	2.65715	0.52013	0.0777655	0.102082	0.333487	0.957646
Mafb	0.30024	0.0793819	0.767254	4.49877	0.331435	0.0151197	0.10185	0.188632	0.95778
Abhd3	-0.838395	-1.76397	0.412232	0.627796	0.997839	0.605911	0.101763	-0.852599	0.95783
Cd38	-2.28222	-1.37022	0.0341739	0.728808	-0.986927	0.547412	0.101567	0.885108	0.957944
Rassf10	1.4365	0.0660597	0.167121	6.73124	-0.245043	0.00278503	0.101195	-0.00802625	0.958158
Tec	1.51255	0.258521	0.14685	2.14717	0.475	0.127915	0.101112	0.237257	0.958206
Il21r	0.0650358	0.0142908	0.948825	1.62533	0.359419	0.216806	0.101074	0.0516067	0.958228
Fxyd7	0.280495	2.89237	0.782129	2.6198	-15.9041	0.0806	0.0992761	12.5457	0.959262
Tln1	2.61378	3.61803	0.0170753	2.60328	-3.90767	0.081889	0.0990373	-0.659205	0.959399
Bmp3	2.30034	0.923247	0.0329295	6.33531	-1.40003	0.00368467	0.0989728	-0.487336	0.959436
Hmgcs1	5.3024	36.9089	4.06432e-05	6.38193	-23.4134	0.00356371	0.0985703	2.5331	0.959666
Dtna	-0.772817	-3.15447	0.449138	0.552738	-2.06646	0.652504	0.0970612	-0.718954	0.960528
Eef1a2	1.52064	25.2952	0.144818	1.23134	-7.62932	0.325828	0.0951317	10.7476	0.961622
Kcnc4	1.23739	1.95678	0.231018	1.44589	-4.10032	0.260834	0.0944644	-1.98551	0.961999
Zfp609	-1.24865	-1.05093	0.226958	1.98372	-0.208896	0.150624	0.0938157	-0.994087	0.962365
Gpd1l	1.37705	4.803	0.184507	2.83049	-1.32349	0.0659529	0.0923824	0.300509	0.963169
Pon3	-0.754055	-1.49415	0.46006	2.20279	6.11838	0.121046	0.0921389	-2.35004	0.963305
Mapre3	-0.83535	-3.90115	0.413902	2.2726	-11.356	0.112979	0.0921298	-5.37178	0.96331
Cln5	-0.113408	-0.0810463	0.910897	1.13497	1.62974	0.360149	0.0906934	-0.401214	0.964112
Mertk	-0.474785	-0.228291	0.640352	1.21128	0.0837984	0.33269	0.0906015	0.554134	0.964163
Iqgap1	-0.677565	-0.381213	0.506215	3.04368	1.94785	0.0540226	0.0888781	-0.571078	0.965118
Fam167a	-1.55199	-0.12211	0.137164	2.74921	0.189518	0.0712303	0.0887554	-0.103505	0.965186
Paqr5	0.192965	0.0536158	0.849034	2.79849	0.983829	0.0679784	0.0874779	0.00195217	0.96589
Cry2	0.0537519	0.081666	0.957694	2.44955	-2.45835	0.0950106	0.0835116	-0.890828	0.968052
Fam107a	0.116946	0.726844	0.90813	1.01686	-6.27306	0.407135	0.0833934	-3.462	0.968116
Itga6	0.107878	0.0576451	0.915224	1.14386	-0.124834	0.356837	0.0797018	-0.104769	0.970095
Slc6a7	1.71847	3.25025	0.101963	5.59337	-6.81651	0.00636585	0.0758307	-1.21137	0.972135
Dync1i1	2.75196	5.03028	0.012681	3.08176	-5.83389	0.05215	0.0752556	1.39297	0.972435
Itga5	0.528531	0.0305212	0.603251	1.38755	0.0808264	0.277071	0.0744049	0.00974675	0.972877
Atp1b3	-0.127983	-0.957092	0.899507	1.55342	-13.5676	0.23344	0.0738914	-6.39268	0.973143
Cd83	0.488175	0.229411	0.631012	3.2517	1.53484	0.0446114	0.0731542	-0.142454	0.973523
Cd86	1.14636	0.261551	0.265878	3.85344	0.807856	0.0261072	0.0692942	-0.0135063	0.975492
Arap1	-1.16513	-0.917737	0.258385	3.36072	2.77741	0.0404051	0.0692279	-0.094001	0.975526
Mlph	-0.119886	-0.0106956	0.905832	3.14764	0.333336	0.0490744	0.0679653	-0.0531612	0.976161
Tubb3	3.31787	27.1798	0.00361673	10.0329	-49.8534	0.0003525	0.0655106	3.54461	0.977383
P2ry14	1.69927	0.314856	0.105582	0.734158	0.118365	0.544451	0.0642927	0.0147807	0.977982
Bcl2l11	0.414156	0.0817266	0.683398	0.165067	0.153866	0.918579	0.0638074	0.203741	0.97822
Katnb1	-1.24819	-1.93389	0.227124	0.225448	0.14452	0.877511	0.0626911	-1.72025	0.978764
Tuba4a	3.13054	49.7901	0.00550683	6.89915	-79.5291	0.00247911	0.0615826	13.8024	0.979301
Fdft1	7.00797	14.9145	1.12909e-06	3.99393	-3.30583	0.0231237	0.0607333	0.0887335	0.97971
Cyp46a1	2.14475	9.48006	0.045115	6.39089	-22.4096	0.00354099	0.0590414	-4.15675	0.980517
Nsg2	2.1498	56.3113	0.0446622	6.24044	-65.2338	0.00394498	0.0585973	-21.3902	0.980728
Rhoh	0.766532	0.0932975	0.452779	0.799628	0.203415	0.509332	0.0585025	0.00228825	0.980773
Lin52	2.02084	1.69683	0.0576171	0.542418	-0.259621	0.659109	0.0582169	-0.705917	0.980907
Ttc34	0.467095	0.189297	0.645744	0.196421	0.215962	0.897526	0.0564677	0.0704751	0.981728
Cbln4	2.03391	2.79918	0.0561644	1.26826	-0.317554	0.313569	0.0562311	1.31112	0.981838
Cyp2d22	-2.49519	-1.51514	0.0219621	3.44087	2.39066	0.0375889	0.0558848	0.177619	0.981999
Cebpg	1.61145	1.159	0.123569	2.72617	2.41111	0.0728081	0.0555417	-0.176411	0.982158
Lamc2	1.0758	0.517861	0.295489	2.92399	-1.01271	0.060401	0.0546616	0.3255	0.982565
Tuba1c	-0.55816	-1.07631	0.583253	1.97166	5.13352	0.152461	0.0537884	-1.84749	0.982965
Acat2	6.00846	9.46992	8.81941e-06	3.5327	-4.44666	0.0346228	0.0522809	-0.342218	0.98365
Unc13a	-0.717144	-5.42997	0.482009	0.998692	-9.90454	0.414876	0.0517571	0.540461	0.983887
Tcf25	0.438689	2.59577	0.665835	12.3478	-41.6495	0.000103613	0.0509548	0.0833419	0.984246
Arhgdib	2.8409	1.62092	0.0104481	6.29835	0.152912	0.00378377	0.0489694	-0.316928	0.985127
Sash3	-0.175816	-0.0218934	0.862299	0.534334	0.0295999	0.664316	0.0463531	-0.0909873	0.986265
Sfxn5	-0.450829	-1.35952	0.657215	4.75283	5.07709	0.0122875	0.045413	-0.876833	0.986668
Lrch3	-0.755333	-0.547037	0.459311	2.09652	-0.23083	0.134532	0.0451062	-0.153459	0.986798
Pi4ka	-1.92789	-7.89496	0.0689509	1.11704	-0.846864	0.366923	0.0450667	2.52452	0.986815
Plcxd2	2.24408	3.60791	0.0369347	2.84295	-2.95532	0.065182	0.0443127	-1.41485	0.987135
Nipa1	0.85162	1.8504	0.405031	5.12823	4.83579	0.009112	0.0440736	-1.06014	0.987235
Trpc5	0.630775	0.259188	0.535702	4.17574	0.894099	0.0198034	0.0435905	-0.0431703	0.987438
Casp8	-0.941486	-0.245095	0.358273	0.727147	0.256767	0.548334	0.0430131	-0.107762	0.987679
Lamp1	-0.677672	-3.29649	0.506149	1.34578	-4.3402	0.289328	0.0423237	-3.39394	0.987966
Lyve1	1.26397	0.190999	0.22153	0.421762	-0.193764	0.739533	0.0414494	0.120524	0.988326
Spred3	-1.54825	-2.35231	0.138058	3.46389	-4.21542	0.0368203	0.0407088	0.404458	0.988629
Cbln2	1.25246	1.33079	0.225599	1.83558	-1.8347	0.174935	0.039847	-0.203756	0.988978
Stmn2	4.39776	41.5272	0.000309289	15.8638	-73.2512	2.08293e-05	0.0398437	-4.9029	0.988979
Mapk10	1.15568	21.083	0.262139	5.17024	68.6151	0.0088169	0.0357725	16.3372	0.990584
Prdx6	0.199982	1.65825	0.84362	1.7983	-18.9861	0.181686	0.0355786	6.92379	0.990659
Acadm	-0.385701	-0.769344	0.704003	1.54583	3.29652	0.235273	0.035576	1.51936	0.990659
Myo10	-1.13894	-1.04796	0.268886	19.2037	4.51102	5.62401e-06	0.0346366	0.213597	0.991018
L1cam	1.75839	10.9918	0.094779	7.93793	-30.6884	0.00124253	0.034013	-0.849521	0.991254
Hist1h2bc	-0.226638	-1.07658	0.823126	3.08083	-4.82953	0.0521948	0.0334602	1.19139	0.991461
Adipor2	0.112988	0.122804	0.911225	2.10958	2.18436	0.132793	0.0309831	0.239644	0.992372
Il34	1.07997	4.67789	0.293674	4.28388	-19.1423	0.0180787	0.0298341	3.44335	0.992783
Tnfaip2	0.0556	0.017501	0.956241	2.49662	0.911885	0.0907672	0.0268687	0.192543	0.993813
Exoc6b	-0.342192	-0.436825	0.735962	2.87654	0.423142	0.0631523	0.0265233	0.798876	0.993929
Tab2	-0.320463	-0.368577	0.752115	4.13272	3.15618	0.0205391	0.0260718	-0.360917	0.994081
Pld1	0.398714	0.190085	0.694549	4.31527	1.89187	0.0176094	0.0255685	0.0542423	0.994248
Mxi1	-0.0367383	-0.0291855	0.971077	1.77964	-0.854839	0.185169	0.0255131	0.491002	0.994267
Trim3	-0.0369957	-0.201626	0.970874	1.16691	-11.4589	0.348393	0.024223	0.70682	0.994689
Tcp11l2	0.735269	0.380453	0.471155	3.52385	-0.961576	0.0348974	0.0214405	-0.130624	0.995564
Apba1	0.161308	0.259093	0.873554	4.18764	0.603988	0.0196052	0.016115	-0.548815	0.997093
Scrg1	1.42749	4.59982	0.169668	7.86123	-2.40545	0.00130541	0.0118649	-1.43853	0.998155
Hk2	-1.41129	-0.823701	0.174324	1.77498	0.930154	0.186049	0.002665	0.142352	0.999802
Cdk9	-1.42497	-4.73525	0.170385	3.21966	-0.026616	0.0459367	0.00249902	-0.523323	0.99982
Rhoj	-0.147725	-0.0265612	0.884116	3.11661	0.562398	0.0504977	0.00129216	-0.03045	0.999933
Wipf1	-1.39739	-0.652617	0.178403	10.7977	3.1137	0.000231159	0.00128818	0.0454059	0.999933
