# Supplementary material for: Transcriptional Signatures of Tau and Amyloid Neuropathology
Source: Cell Rep. 2020 Feb 11;30(6):2040–2054.e5. doi: 10.1016/j.celrep.2020.01.063 (PMC7016505; doi:10.1016/j.celrep.2020.01.063)
Supplement: Table S8. Co-expression Modules Significantly Associated with rTg4510 Genotype and Tau Progression, Related to Figures 6 and 7 [file mmc9.xlsx]

## Sheet: Sheet1
Module	Number of genes	Genotype t	Genotype coef	Genotype p	Age F	Age coef	Age p	Interaction F	Interaction coef	Interaction p		Bonferroni correction
MEmagenta	346	-0.706172	-0.0247994	0.483174	0.857559	0.030511	0.46889	0.552431	0.0165023	0.648883		0.0028
MEblack	585	2.16705	0.0725062	0.0347452	1.43104	0.00820031	0.244039	3.07389	0.245266	0.0359783
MEsalmon	170	5.17481	0.141738	3.57808e-06	5.06238	0.0999682	0.00371175	0.246838	0.0451926	0.863197
MEturquoise	3091	7.72905	0.176347	3.03626e-10	8.29468	0.146493	0.000128311	12.1767	0.28211	4.23327e-06
MEgrey60	33	-2.82586	-0.0894053	0.00663498	2.73635	-0.0830569	0.0525717	0.300674	-0.0809542	0.824743
MEgreen	868	-2.15374	-0.0717176	0.0358284	1.47557	0.0118072	0.231702	2.69563	-0.179528	0.0558057
MEpurple	283	-4.15013	-0.128428	0.000120998	0.575063	-0.0115298	0.633924	2.87789	-0.18248	0.045147
MEgreenyellow	208	-1.41225	-0.0494352	0.163722	0.598831	-0.0463182	0.618596	0.0922682	0.0490898	0.963969
MEblue	2900	-1.43631	-0.0437118	0.156792	6.84531	-0.157684	0.000553801	1.91029	-0.194839	0.139907
MEyellow	1102	-3.34377	-0.101363	0.00152255	4.05831	-0.120413	0.0114042	5.79309	-0.288527	0.00176613
MElightcyan	76	-4.811	-0.129056	1.28676e-05	7.70268	-0.111559	0.000231115	3.40145	-0.211446	0.0246795
MEred	726	-7.93369	-0.182126	1.42812e-10	6.57591	-0.122466	0.000732762	5.5796	-0.213376	0.00221531
MEcyan	138	-0.595198	-0.0209419	0.554244	0.911419	-0.0700125	0.441774	0.692223	-0.130588	0.561108
MEmidnightblue	109	0.522974	0.0185757	0.603172	0.563795	0.0317983	0.641277	0.685451	-0.0249926	0.565152
MEtan	207	0.903368	0.0315472	0.370418	0.965484	-0.0616254	0.415926	0.512409	-0.0694666	0.675583
MEbrown	1858	-1.08759	-0.0378394	0.281699	0.949882	0.065253	0.423246	0.609523	0.0795992	0.611962
MEpink	480	-0.343948	-0.0116692	0.732246	2.38879	-0.0617725	0.0791176	1.11335	-0.00441442	0.352526
MEgrey	33	-0.459679	-0.0162645	0.647627	0.724698	-0.0199058	0.541752	1.26597	0.115946	0.296138
