# Supplementary material for: Transcriptional Signatures of Tau and Amyloid Neuropathology
Source: Cell Rep. 2020 Feb 11;30(6):2040–2054.e5. doi: 10.1016/j.celrep.2020.01.063 (PMC7016505; doi:10.1016/j.celrep.2020.01.063)
Supplement: Table S9. Intra-modular Connectivity for Genes in the Turquoise, Yellow, and Red rTg4510 WGCNA Modules, Related to Figures 6 and 7 [file mmc10.xlsx]

## Sheet: Turquoise 
	Intramodular connectivity (kWithin)	Module membership
Cd63	423.822	0.97308
Msn	421.085	0.967289
Npc2	412.346	0.95662
Tnfrsf1a	407.808	0.963035
Abca1	407.625	0.96499
Lgi4	407.215	0.961509
Cnn3	406.411	0.964048
Clu	404.721	0.963687
Sgpl1	404.677	0.961941
Fxyd1	404.378	0.961357
Hrsp12	400.015	0.961838
C1qb	398.065	0.936765
Unc93b1	396.407	0.944425
Vwa5a	394.794	0.965285
C4b	394.065	0.938101
Prdx6	393.426	0.963633
Emr1	393.016	0.952424
Tmem176b	390.171	0.950749
Tgfbr2	389.369	0.959483
Pbxip1	388.509	0.953568
C1qa	385.224	0.932871
Fcer1g	384.161	0.937975
Lap3	383.872	0.958859
Abhd4	383.254	0.955857
Cd9	382.95	0.942403
C1qc	380.638	0.928358
Tlr2	380.152	0.935099
B2m	376.933	0.948799
Ctse	376.254	0.924443
Ctss	374.239	0.92736
Gfap	374.071	0.921501
Ggta1	372.551	0.945016
Itgb5	371.793	0.935574
Cxcl16	371.568	0.930173
Csf1r	369.476	0.936621
Hexb	369.324	0.928357
Ctsh	368.238	0.93638
Axl	368.12	0.942659
Trem2	367.849	0.920513
Csf1	367.06	0.935042
Ucp2	367.045	0.928006
Osmr	366.876	0.92882
Ctnna1	366.38	0.949933
Cyba	366.083	0.928267
Pros1	365.68	0.940656
Pld4	364.389	0.926601
Ncf1	363.821	0.931478
Ctsz	363.341	0.915758
Fcgr3	363.113	0.92297
4632428N05Rik	362.597	0.943419
Inpp5d	359.718	0.934891
Slc37a2	359.062	0.924151
Gatm	357.233	0.944162
S100a1	357.167	0.939017
Stat3	357.012	0.924766
Ntsr2	356.298	0.93999
Ly9	355.9	0.913854
Aspg	354.968	0.913123
Nckap1l	354.525	0.927376
Ctsc	354.319	0.923591
Tmem176a	353.547	0.926335
Csf3r	353.293	0.912961
Rassf4	352.143	0.929842
Tnfrsf1b	351.68	0.938494
Cd48	351.433	0.921578
Dnase2a	351.369	0.927755
Renbp	351.074	0.929595
H2-D1	349.479	0.934595
Cd53	348.697	0.928014
Mpeg1	347.939	0.905493
Slc14a1	347.408	0.920865
Cd22	346.968	0.907917
Cx3cr1	346.934	0.928734
AF251705	346.182	0.909559
Cd14	346.065	0.909007
Tyrobp	345.584	0.904726
Lamp1	344.963	0.93252
Pla2g7	344.649	0.944674
Slc11a1	343.023	0.900658
Laptm5	342.816	0.914292
Rin2	342.477	0.93995
Gdpd3	341.169	0.938977
Cd84	340.413	0.900207
Cd86	339.373	0.92542
Cebpa	339.19	0.923246
H2-K1	339.144	0.933574
Lyn	337.943	0.923043
Fyb	337.288	0.917625
Itgb2	337.25	0.900356
Ikzf1	337.156	0.926561
Lyz2	336.883	0.910106
Psmb8	335.443	0.927017
Ctsa	335.191	0.901144
Pmp22	334.978	0.939009
Ptpn6	334.312	0.900377
C3ar1	333.999	0.896253
Apobec1	333.926	0.913434
Cd68	333.615	0.891674
Csf2rb	333.127	0.915216
Add3	332.682	0.931282
Gusb	332.272	0.903218
Nfe2l2	331.708	0.930702
Rnh1	330.693	0.919294
Tlr7	330.649	0.921806
Fam46c	330.504	0.900441
Plek	330.253	0.897028
Lag3	328.919	0.892254
Cybb	328.679	0.907619
Rgs10	327.633	0.921192
Ifi30	327.629	0.916026
Cyp4v3	326.814	0.938158
Ncf2	326.581	0.898991
Ctsd	325.786	0.889642
Itpkb	325.607	0.928487
Hmox1	325.279	0.907631
Gpam	325.244	0.929793
Padi2	324.413	0.924386
Lcp1	323.873	0.89809
Irf8	323.186	0.891534
Fermt3	321.252	0.901917
Clic1	321.061	0.915444
P2rx7	320.708	0.923323
Hexa	319.394	0.88592
Scrg1	317.647	0.912502
Myo6	316.884	0.922715
Ly86	314.944	0.891995
Hspb6	314.469	0.915516
Cd33	314.319	0.905601
Mvp	314.065	0.907191
Wipf1	313.428	0.927424
Dbi	313.294	0.915905
Fcgr2b	312.668	0.91941
Myo1f	312.136	0.882134
Suclg2	312.065	0.924753
Hvcn1	312.009	0.896631
Tor3a	311.885	0.923392
Lgals3bp	311.469	0.89876
Pdpn	311.196	0.917815
Gltp	310.633	0.918814
Sat1	308.775	0.916099
Arhgap30	308.708	0.900232
Scamp2	308.629	0.91909
Arap1	308.329	0.912289
Sdc4	306.957	0.917929
Plcg2	306.883	0.909319
S100a6	306.701	0.92187
Dock2	306.603	0.888034
D4Ertd22e	306.384	0.906046
Rac2	305.738	0.902215
Oat	305.322	0.916224
Gpr65	304.244	0.899355
Trim30a	304.011	0.918285
Cyth4	303.935	0.883219
Cst3	303.922	0.900851
Irgm1	303.732	0.906081
Hk2	303.201	0.905269
Clec7a	302.916	0.873368
Lsp1	302.896	0.884789
Slco2b1	302.752	0.916437
Arl11	302.655	0.885209
Tpp1	301.781	0.915646
Agtrap	301.731	0.917041
Vav1	300.06	0.8954
Tlr13	299.913	0.910912
Creg1	299.906	0.875726
Fmnl3	299.769	0.90881
Hck	299.689	0.892481
Tgif1	299.674	0.900962
Tlr1	299.578	0.891452
Arpc1b	299.334	0.883012
Cd37	299.13	0.88685
Capg	299.013	0.878778
Cst7	298.481	0.872082
Dock8	297.909	0.902962
Bcl2a1b	297.651	0.888677
Hist1h2bc	295.84	0.913455
Plin2	295.535	0.91656
Itga6	295.395	0.914763
2810459M11Rik	295.381	0.913635
Lair1	294.545	0.881169
Ncf4	294.483	0.885854
Sidt1	293.685	-0.915139
Irf5	292.355	0.893827
St14	292.278	0.874309
Aqp4	292.268	0.91026
Lamp2	291.571	0.903972
Galntl2	290.61	0.906104
Il21r	289.807	0.900251
Necap2	289.231	0.895475
Akap5	289.12	-0.908159
Sall1	288.508	0.90847
Abcc3	288.435	0.904638
Cd81	288.306	0.895331
Tagln2	287.935	0.912078
Pdlim4	287.241	0.892973
Tbxas1	286.92	0.876904
Serpinf2	286.793	0.887739
Havcr2	286.325	0.868181
Srgn	284.885	0.904176
Elovl5	284.154	0.90647
Apobr	282.896	0.897787
Slc25a18	282.896	0.895803
Cd300a	282.883	0.890431
Lilrb4	282.452	0.874949
Atf3	282.422	0.873537
Tcn2	281.882	0.904953
Timp1	281.4	0.892805
Pik3ap1	281.339	0.89906
Itih3	280.87	0.894621
Man2b1	280.784	0.852687
Hcls1	280.595	0.87477
Rasal3	280.271	0.867075
Asah1	280.041	0.905762
Pycard	279.52	0.894806
Hmha1	279.409	0.880816
Arhgdib	279.258	0.893744
Ctsb	278.98	0.873477
P2ry6	278.942	0.869525
Ip6k3	278.669	0.889377
Aif1	278.645	0.886219
Sepp1	277.871	0.903982
Naip2	277.608	0.865442
Entpd1	277.433	0.903154
Pttg1ip	277.345	0.898673
Lgmn	277.194	0.872494
Naalad2	276.722	0.895844
Apoe	276.691	0.883339
Tlr9	276.389	0.88547
Btk	276.314	0.872228
Siglech	276.294	0.888441
Cmtm3	275.736	0.897856
Spna2	275.569	-0.901777
Ltbr	275.33	0.899523
Lgals9	275.316	0.88641
Il10ra	275.28	0.890405
S100b	275.188	0.894232
Naprt1	274.885	0.876552
Anxa4	274.815	0.892379
Sfpi1	273.794	0.877242
Sorbs3	273.428	0.893085
Mt2	273.4	0.888553
Ms4a6d	273.188	0.887147
Rcbtb2	273.083	0.889665
Clec5a	272.701	0.866198
Lpcat2	272.442	0.890193
Tgfbr1	271.46	0.886517
Naglu	270.869	0.879525
Sparcl1	270.108	0.891655
Adcy7	269.836	0.864269
Armcx2	269.475	-0.900563
Efemp2	269.39	0.891927
Gngt2	268.859	0.888204
Snx5	268.527	0.896923
Lgals3	268.319	0.871607
BC026585	268.146	0.888149
Igsf6	267.8	0.880121
Aldh3b1	267.795	0.894648
Mr1	267.773	0.900299
Cd83	267.403	0.865892
Slc15a3	266.593	0.854822
Ptprc	265.941	0.857643
Syngr2	265.703	0.889423
Hadhb	265.557	0.898596
Ppap2b	265.24	0.883436
Nfam1	265.188	0.895155
Vim	264.877	0.888036
Tns3	264.589	0.887501
Itgax	263.809	0.839007
Grn	263.737	0.84361
Ppp1r18	263.157	0.894046
Pon3	262.527	0.883251
Slc24a6	262.29	0.891526
1700084C01Rik	261.853	0.893105
Akr1b10	261.593	0.8845
Bcl3	261.472	0.876714
Grm7	261.211	-0.894233
Gprin1	260.715	-0.893989
Zfp36	260.652	0.879758
Abi3	260.166	0.863034
Bmpr1b	260.001	0.891094
Car5b	259.521	0.889322
Fcgr1	259.203	0.879167
Cd52	259.134	0.836762
Itpripl2	258.991	0.884803
Pik3cg	258.846	0.871188
Tspo	258.34	0.889258
1700017B05Rik	258.316	0.881124
Frmd8	258.09	0.881402
3110047P20Rik	258.03	-0.874825
Cyp2d22	257.991	0.889398
Cat	257.842	0.891765
Cd300lb	257.342	0.849317
B4galt1	257.32	0.888787
P4ha3	257.125	0.878524
Gpr183	255.327	0.870037
Tmbim1	255.232	0.891319
Cd151	254.984	0.894471
Anxa3	254.743	0.874143
Ms4a6c	254.246	0.872715
Ftl1	254.154	0.86852
Fes	254.111	0.857618
Cmklr1	254.024	0.874997
Retsat	253.856	0.887447
Mt1	253.766	0.871583
Gng5	251.744	0.885522
Dcaf6	251.399	-0.88083
Gm885	251.3	0.849645
Slc7a7	251.158	0.881392
Rasgrp3	251.098	0.877462
S100a13	250.093	0.877531
Akna	249	0.865209
As3mt	248.196	0.892819
Phyhd1	247.784	0.875552
Prkcd	247.462	0.861186
Fblim1	247.434	0.867518
Was	247.183	0.869143
Rimbp2	247.121	-0.883367
5430435G22Rik	246.871	0.859328
Parp3	246.855	0.859135
Drosha	246.774	-0.887912
Jazf1	246.756	-0.883224
Lrig1	246.181	0.865431
Sun2	246.149	0.882552
Niacr1	246.074	0.845241
Mfap3l	245.997	0.883191
Ccl3	245.254	0.830324
Bmp2k	245.238	0.886979
Sh3bp2	244.78	0.84484
Npl	244.393	0.864204
Fam107a	244.171	0.885715
H2-Ob	244.152	0.855422
Gal3st4	243.063	0.867874
B430306N03Rik	242.85	0.874963
Olfml3	242.758	0.860758
Prkd3	242.714	0.876109
Vamp8	242.141	0.884182
Lrrn3	242.113	-0.873217
Klhl6	242.032	0.846896
Ccl4	241.907	0.8362
Rhoc	241.108	0.879163
Skap2	240.081	0.852906
Usp53	239.869	0.874489
Prodh	239.817	0.871355
Ptafr	239.069	0.866055
Ssfa2	238.816	0.862101
Chi3l1	238.811	0.865729
Tmem200a	238.344	-0.871567
Ptprk	238.342	-0.871481
Gna13	237.978	0.872671
Slc39a1	237.939	0.870808
Kcnk6	237.69	0.859534
Ccdc90a	237.545	0.883682
Col16a1	237.445	0.834836
Fcgr4	237.312	0.858184
Gpr114	236.938	0.849024
Itga7	236.898	0.874916
Cd82	236.821	0.875587
Sfxn5	236.223	0.868508
Tor1aip1	235.969	0.87834
Rnase4	235.71	0.8678
Ppapdc2	235.493	-0.874463
Bag3	235.297	0.870015
Decr1	235.27	0.874729
Ptges	234.893	0.881207
Rom1	234.818	0.876083
Neurl3	234.794	0.84305
Plcb3	234.121	0.85665
Cd300lf	233.962	0.84798
Pnma2	233.837	-0.869165
Tsc22d4	233.744	0.856444
Gpnmb	233.675	0.858484
Soat1	233.208	0.868867
Rab3il1	233.066	0.85304
Sprn	232.887	-0.865924
Gns	232.774	0.843116
G6pdx	232.709	0.876518
Igdcc4	231.686	0.864008
Tmco4	231.287	0.871317
Pm20d1	231.237	0.879446
Serpina3n	231.185	0.832323
Tgfb1	230.946	0.856957
Fgr	229.926	0.823786
Ttc3	229.881	-0.860255
Klhdc7a	229.758	0.871656
Ctnna2	229.727	-0.852624
Mavs	229.196	0.871587
Eif2ak2	229.116	0.85269
L1cam	228.914	-0.87539
Il10rb	228.841	0.873864
Col9a3	228.609	0.851057
Gstm1	228.452	0.858875
Il6ra	228.033	0.866998
Cdh8	226.591	-0.864075
Ctso	226.514	0.863315
Tln1	225.539	0.850497
Elf4	224.866	0.855587
Sqrdl	224.5	0.880372
Ddr1	224.339	0.852058
Ctsl	224.308	0.848304
S100a16	224.209	0.858286
H2-DMb1	223.871	0.852628
Aff1	223.575	0.866137
Zcchc24	223.397	0.84758
F11r	223.36	0.86817
Mlc1	223.18	0.838136
Tifab	222.928	0.823056
Krcc1	222.724	0.870451
Pfkfb3	222.562	0.861186
Edem1	222.377	0.865819
Atp1b2	222.264	0.859106
H2-Q4	222.166	0.86004
Parp9	222.012	0.850043
Nfkb1	221.679	0.854302
Ptprn2	221.537	-0.850595
Icosl	221.371	0.843589
Scara3	220.988	0.87421
C3	220.894	0.852424
Uap1l1	220.088	0.864524
Mfsd1	219.243	0.861133
Itga5	219.186	0.849601
Nfatc1	218.667	0.85691
Snapin	218.584	0.872346
Capn2	218.429	0.847166
Sash3	218.355	0.853768
Plcd4	218.298	0.857696
Slc22a4	217.976	0.85003
Pknox2	217.883	-0.84898
A130077B15Rik	217.644	0.835434
Kif3a	217.417	-0.857115
Tln2	216.679	-0.852465
Hist1h1c	216.662	0.858024
Hspb8	216.499	0.852114
Adk	216.243	0.861147
Fam81a	216.084	-0.850661
Slc44a2	215.926	0.854325
Samsn1	215.695	0.822857
Lgals1	215.173	0.860653
Cdc42ep4	214.881	0.86036
Pdlim5	214.712	0.850388
Bmf	214.5	0.853235
A2m	214.203	0.842304
Athl1	214.042	0.861149
Tecpr2	212.964	-0.860954
Serhl	212.616	0.86436
Limd1	212.493	0.856311
Plxnb2	212.361	0.831216
F3	212.345	0.855268
Tec	211.819	0.852638
Btrc	211.332	-0.854896
Nnt	211.295	0.853542
Atcay	211.121	-0.861368
Blnk	210.857	0.820114
Cyfip1	210.763	0.8419
Kif1c	210.314	0.842755
Sipa1	210.276	0.837615
Dok1	209.695	0.837613
Pnpla7	209.464	0.848013
Lox	209.435	0.850423
Runx1	209.416	0.853305
Mgst1	209.246	0.859114
Csf2rb2	209.046	0.83881
Scg3	209.032	0.857157
Dhrs3	208.814	0.858887
Sowahc	208.558	0.842777
Lrrc7	208.029	-0.837181
Arhgap9	207.996	0.819677
Abhd3	207.257	0.84191
Hspa12a	207.152	-0.855895
Plin3	207.057	0.839327
Tifa	206.901	0.860034
Ppt1	206.597	0.850695
Psd2	206.247	0.850935
Clic4	206	0.845539
Tpm4	205.886	0.848377
Man2b2	205.473	0.814761
Pygb	205.44	0.838589
Vasp	205.257	0.846683
Tnfaip8l2	205.161	0.828061
Pcsk6	205.136	0.847353
Mcm3	205	0.856362
Cpt1a	204.646	0.847144
Tst	204.619	0.835416
Wasf2	204.456	0.84952
Elf1	204.337	0.852424
Cd180	204.162	0.801534
Fgfrl1	203.926	0.841304
Slc2a4	203.673	0.84411
Srebf1	203.597	0.831196
Ticam1	203.441	0.856169
Lcat	202.547	0.843114
Ostf1	201.723	0.85473
Antxr1	201.602	0.85102
Cln3	201.467	0.829748
Tnfaip2	201.112	0.850765
Pnpla2	200.64	0.851919
Casp8	200.508	0.8409
Treml2	200.326	0.830902
Naip5	200.164	0.81667
Cdkl4	199.876	-0.854361
Gsn	199.84	0.851407
Gm2a	199.63	0.827453
Tjp2	199.169	0.837125
Lrp5	198.757	0.844827
Endou	198.59	0.819918
Stxbp3a	198.388	0.84957
Pdcd1	198.109	0.792143
Pon2	197.121	0.827644
Sp110	197.048	0.836493
Mdk	197.013	0.836489
Cpt2	196.971	0.858183
Cttnbp2nl	196.697	0.835439
Slc29a3	196.654	0.83052
Edem2	196.53	0.823575
Prkcdbp	196.411	0.839039
Ndrg2	195.912	0.817175
Aldoc	195.768	0.81772
Ctdsp1	195.652	0.831432
Tmem86a	195.571	0.825048
Gprc5b	195.453	0.832962
Kcnj10	195.313	0.834714
Acot11	195.058	0.831392
Aldh1l2	194.979	0.830434
Cpe	194.933	0.825714
Plcb2	194.297	0.819845
Slc43a3	194.169	0.842672
Icam1	193.943	0.83283
Txlnb	193.305	0.843333
Mtmr11	193.22	0.8318
St8sia6	192.778	0.819992
Igtp	192.592	0.848516
Dlgap1	192.289	-0.822441
Stom	192.143	0.842973
Tmem106a	192.047	0.837869
Reep3	191.962	0.833591
Atp6v0e	191.744	0.842228
Rrbp1	191.598	0.812793
Gbp2	191.594	0.838852
Lhfpl4	191.333	-0.841146
Inppl1	191.278	0.832019
Rbfox2	191.27	-0.833768
Aldh1l1	191.265	0.816826
Gria3	191.239	-0.829037
Atp1b3	190.769	0.844051
Hadh	190.601	0.836841
5930403L14Rik	190.318	0.833858
Itgad	190.143	0.794319
Parp14	189.965	0.843816
Arhgef26	189.886	0.835405
Gpsm3	189.66	0.830762
Pld2	189.262	0.832029
Ptplb	189.147	0.826493
Lat2	188.919	0.785396
Add2	188.376	-0.830454
Nfkb2	187.931	0.833316
Parp12	187.912	0.829539
Kcne1l	187.908	0.835669
Cnr2	186.902	0.807172
Tep1	186.838	0.832928
Acsf2	186.762	0.821431
Kctd3	186.731	-0.832056
Trp53bp2	186.408	0.834862
Cxcl5	185.964	0.828866
Ampd3	185.942	0.829998
Gpr146	185.931	0.834103
Rhoj	185.797	0.833931
Ifnar2	185.194	0.838541
Snx18	185.093	0.841472
Sparc	184.786	0.816677
Gpr35	184.494	0.831049
Fam63a	184.421	0.84517
Dazap2	184.154	0.81321
Rcsd1	183.717	0.822849
Gpr34	183.708	0.831313
Tcirg1	183.683	0.795069
Scarb2	183.191	0.828786
Kalrn	182.995	-0.815504
Stat5a	182.95	0.835443
Asb10	182.789	0.811322
Rhoh	182.666	0.821361
Naaa	182.598	0.819177
2002-09-01	182.587	0.827392
Zbtb7b	182.055	0.82645
Zc3hav1	181.676	0.835455
Lilrb3	181.403	0.820604
Usp27x	180.798	-0.839847
Tap2	180.57	0.817775
Naga	180.509	0.835959
Ptgs1	180.424	0.828904
Nr1h3	180.367	0.835269
Slc39a12	180.324	0.801726
Dhrs1	180.161	0.808904
Aim2	179.428	0.808756
Evi2b	179.266	0.805341
Tnfsf8	178.751	0.804047
Adora3	178.601	0.831077
Asrgl1	178.199	0.808274
Gbp3	178.012	0.83328
Acadvl	177.855	0.818581
Lrmp	177.586	0.806148
Lypd1	177.354	-0.815159
Rela	177.306	0.826465
Tapbp	177.106	0.822661
Gcnt1	176.897	0.816821
Slamf6	176.149	0.813578
Galm	176.059	0.817771
Msr1	175.511	0.795848
P2rx4	175.035	0.828069
Fkbp9	174.975	0.822403
Il13ra1	174.886	0.820521
Kremen1	174.63	0.832974
Hsd3b7	174.594	0.806878
Cyp4f13	174.514	0.82639
Ifngr1	174.294	0.830914
Dnase1l1	173.702	0.833046
Dcxr	172.882	0.815208
Aox1	172.697	0.801588
Hfe	172.63	0.833499
S100a4	171.629	0.830244
Hpgds	171.593	0.789921
Prkch	171.49	0.830587
H2-T23	171.307	0.822819
Nat6	171.239	0.809642
Siglec5	171.2	0.760987
Tex11	170.932	0.821368
Macrod2	170.729	-0.823844
2010002N04Rik	170.675	0.828657
Rab31	170.606	0.827287
Gm13293	170.472	0.822661
E030003E18Rik	170.346	0.827354
Slamf9	170.297	0.761638
Manba	170.295	0.825162
Glud1	170.232	0.794207
Rab32	170.143	0.813137
Cflar	169.682	0.824534
Lrrc33	169.637	0.800968
Fas	169.366	0.814553
Ntrk2	169.242	0.795655
Jmjd4	169.231	-0.81653
Serpine2	169.156	0.791949
Chpt1	169.094	0.818613
Dcstamp	169.044	0.771757
Bcl2a1a	169.02	0.789088
Fam111a	169.002	0.807567
Il6st	168.907	0.820741
Plau	168.784	0.794218
Dbndd2	168.759	0.806862
Tmem173	168.745	0.820545
Cpne3	168.678	0.818724
Slc25a45	168.671	0.811234
Elovl1	168.511	0.826847
Apobec3	168.438	0.801907
Tlr3	168.182	0.819784
Cyp4f14	168.179	0.807519
Unc79	168.081	-0.815527
Gldn	168.018	0.801543
Erap1	167.872	0.82681
Trim12c	167.648	0.811235
A630001G21Rik	167.302	0.796243
Sh3tc1	167.193	0.803021
Syk	167.111	0.821749
Rftn2	166.875	0.812496
Il1b	166.873	0.802741
Cxcl14	166.661	0.807352
Amotl1	166.517	0.80497
Tfcp2l1	166.146	0.821484
Ppp1r14b	165.793	0.809175
Fth1	165.761	0.805512
Chd5	165.559	-0.812457
Gnai2	165.474	0.78478
Rfx4	165.452	0.809867
Capn3	165.4	0.789425
BC013712	165.372	0.794768
Ccr5	165.04	0.821962
Adam17	164.451	0.812125
Dbx2	164.399	0.810065
Lpxn	164.259	0.799355
Tmem47	163.885	0.814629
Tmem123	163.703	0.822391
Hadha	163.676	0.8209
Cldn10	163.606	0.789375
Gpr37l1	163.467	0.775039
Pcdh19	163.369	-0.807381
Rassf2	162.965	0.805093
Atf5	162.803	0.811329
Trp53	162.726	0.79045
Peli2	162.348	0.807144
Plin4	162.29	0.798833
Igfbp5	162.252	0.814854
Tpcn1	161.711	0.795748
Ticam2	161.383	0.79291
Acsl6	161.242	0.790655
Gmfg	160.929	0.820884
Psd4	160.876	0.789883
Gm4902	160.819	0.803933
Plod1	160.727	0.801764
LOC433374	160.723	0.810838
Cd200r4	160.712	0.805704
Myo10	160.622	0.794505
A830007P12Rik	160.573	0.820042
Fbxw7	160.278	-0.775937
Myo1g	160.197	0.815761
Galnt4	160.143	0.816841
Klrb1b	160.019	0.770801
A730036I17Rik	159.929	0.807173
Gab1	159.431	0.801906
Ezr	158.976	0.791077
Fuca1	158.616	0.792762
Sod3	158.529	0.812988
Serpina3m	158.101	0.778975
Cyp20a1	157.991	0.818219
Pold4	157.857	0.81854
Hepacam	157.762	0.773354
Rpl22	157.569	0.805858
Rab13	157.549	0.810033
Id3	157.491	0.797022
Ptx3	157.171	0.807682
Scn3a	156.976	-0.805011
Heatr5a	156.935	0.802369
Rims2	156.612	-0.789747
Aldh6a1	156.519	0.79251
Dhx30	156.351	-0.814179
Col11a2	156.264	0.771667
Fkbp10	156.138	0.8017
Asap3	156.128	0.79086
2310008H04Rik	156.12	0.822745
Ypel2	156.047	-0.812044
Glycam1	156.04	0.769076
Ifi27l1	156.01	0.785608
Il4ra	156.001	0.791955
Rab3c	155.759	-0.808583
Bach1	155.568	0.809549
Lrrc4	155.448	-0.803232
X99384	155.386	0.797316
Ifitm3	155.264	0.805641
Serpine1	155.195	0.782439
Mafb	153.858	0.788981
Prrg3	153.76	-0.791038
9430021M05Rik	153.752	-0.81266
Prrx2	153.527	0.790877
Eml3	153.507	0.803573
Cds1	153.443	-0.796308
Mmp19	152.907	0.807991
Tgm1	152.72	0.792064
Slc12a4	152.495	0.787698
Itga4	152.172	-0.800737
Ptgr2	152.031	0.798244
Abcb1b	151.952	0.791848
Tppp	151.944	-0.773478
E230029C05Rik	151.821	0.798585
Slc38a3	151.821	0.776378
Ppp1r12b	151.817	-0.775128
Tmem63b	151.555	-0.811765
Stat6	151.494	0.79956
Hyal1	151.096	0.799584
Nde1	150.986	0.793977
Myd88	150.972	0.812564
Irak4	150.96	0.799841
Lrrtm1	150.829	-0.795631
Hyou1	150.551	-0.809865
Gbp1	150.501	0.801433
Sbno2	150.416	0.755738
Ralyl	150.386	-0.795431
Ch25h	150.03	0.749702
Cdk5rap2	150.022	0.784703
Pipox	149.811	0.792074
Rtf1	149.766	-0.797437
Slc2a10	149.602	0.810445
Myl12a	149.208	0.803392
Atg4b	148.948	-0.807742
Acacb	148.818	0.79409
Ttc19	148.794	-0.797391
Gsdmd	148.782	0.790151
Trim25	148.74	0.805351
Slc41a1	148.702	0.800881
Elk3	148.667	0.801407
Plce1	148.534	0.764496
Lrp10	148.268	0.782785
Plaur	146.579	0.756351
Gfpt2	146.348	0.795113
Epb4.1l2	146.278	0.791264
Tmem51	146.254	0.798829
Oplah	145.974	0.774934
Mbd2	145.768	0.798469
Ednrb	145.683	0.785645
Lrrn1	145.581	-0.786804
Hmgcr	145.552	-0.781485
Tlr6	145.47	0.811837
Trim56	145.439	0.784799
Lmo2	145.252	0.802033
Nlrc5	145.186	0.775854
Adipor2	144.723	0.803222
Scp2	144.621	0.787754
Dock1	144.614	0.777859
Fam129b	144.418	0.785209
Dap	144.377	0.792202
Adamts1	144.333	0.797068
Gna15	144.174	0.778897
Bbs1	144.032	-0.79856
Psmb9	143.93	0.794415
Chrm1	143.864	-0.781297
Ctla2b	143.855	0.794374
Ppp1r3c	143.794	0.779243
Gpr137b	143.61	0.801014
Sms	143.318	-0.779881
Rsu1	143.27	0.809112
Phkg1	143.198	0.781275
Chsy3	142.811	-0.792464
Zdhhc22	142.733	-0.798414
Gstm5	142.635	0.784736
S1pr3	142.602	0.802874
Ankrd13a	142.34	0.774893
Gja1	142.184	0.764196
Coro2a	142.098	-0.789207
Slc1a2	142.051	0.773009
Myadm	142.041	-0.775074
Lrrc8a	141.841	0.769935
Hhatl	141.706	0.792703
Il1rl2	141.518	0.753468
9930013L23Rik	140.944	-0.775589
Ldlrap1	140.713	0.802778
Hsd17b11	140.66	0.776523
Tap1	140.262	0.776734
Cnnm1	140.228	-0.803318
Efnb2	140.006	-0.783335
Hsd17b4	139.947	0.78359
1110020G09Rik	139.638	0.773263
Cd274	139.638	0.781137
Ephx1	139.596	0.797172
Slc12a9	139.565	0.769968
Plxnc1	138.46	-0.784421
Lpcat3	138.367	0.795223
Spnb2	138.345	-0.770428
Glipr2	138.272	0.801235
Krt77	138.242	-0.787866
Gp49a	138.156	0.768927
Hmgcs1	137.943	-0.759123
Nav3	137.74	-0.769658
Rps6ka1	137.691	0.786465
Ppp1r7	137.677	-0.784946
Hacl1	137.549	0.798203
Cacna2d4	137.354	0.787188
Acads	137.179	0.773092
Ptbp1	137.15	0.768518
Sgsm1	136.98	-0.796471
Ccl6	136.968	0.716939
Mob1a	136.729	0.797502
Frrs1	136.645	0.764935
Zcchc18	136.514	-0.767037
Paqr8	136.513	0.758207
Rqcd1	136.478	-0.78854
Cacna1b	136.319	-0.782474
Apbb1ip	136.282	0.748855
Sox9	135.874	0.779641
Slc1a3	135.492	0.745672
Galc	135.419	0.790135
Eci2	135.128	0.789582
Smarcc1	135.007	-0.77579
Slit3	134.964	-0.779641
Mfsd7a	134.941	0.77359
St6gal1	134.737	0.786173
Rps27l	134.484	0.784854
Ahr	134.175	-0.77546
6330439K17Rik	133.716	-0.775513
Nod1	133.578	0.768506
Glyr1	133.389	-0.76866
Notch3	133.249	0.769455
Irf1	133.243	0.77046
Clec4a3	132.547	0.785305
Ddah1	132.493	0.761746
Qpct	132.186	0.776404
Pag1	131.995	0.788227
Myh10	131.827	-0.766464
Tlr4	131.764	0.792434
Megf10	131.67	0.75618
Synpo2	131.585	0.781833
Ube2o	131.573	-0.778775
Cdk14	131.522	-0.74967
Mlph	131.384	0.786047
Acadm	131.373	0.784396
Cybrd1	131.159	0.751423
Mical1	131.139	0.758846
Cotl1	130.486	0.72727
Il1rn	130.197	0.747573
Sirt2	130.006	0.768933
Sspn	129.979	0.784324
Dtx3l	129.951	0.775795
Mro	129.64	0.771732
Il2rg	129.487	0.786078
Gna12	129.239	0.760526
Birc3	129.236	0.780917
Gabbr2	129.112	-0.762444
Rapsn	129.047	0.771466
Pcolce2	128.885	0.78899
1190005I06Rik	128.673	0.767701
Fam167b	128.385	0.784236
Cyb561	128.07	-0.755447
Cyb5r3	127.945	0.729095
Fam78b	127.686	-0.76334
Qrfpr	127.527	-0.775438
Entpd2	127.524	0.753144
Cdc42se1	126.982	0.767303
Tnfsf13b	126.896	0.751173
Acsl3	126.804	0.777692
Phkb	126.727	0.769479
C330019G07Rik	126.517	-0.75908
Trrap	126.372	-0.766384
Thrb	126.289	-0.751986
Gstk1	126.211	0.759924
Cmtm6	126.17	0.747294
Xdh	126.165	0.773459
Laptm4a	125.872	0.764853
Rhbdd1	125.822	0.784558
Ntng1	125.769	-0.775143
Htr1a	125.688	-0.75952
Ak3	125.45	0.76703
Apoc2	125.28	0.762548
Vwa1	125.201	0.768242
Loxl3	125.104	0.765319
Fam167a	124.959	0.761024
Zfp251	124.942	-0.776776
Vezt	124.9	-0.771781
Ripk1	124.547	0.752461
BC026590	124.417	-0.763973
Chrnb2	124.102	-0.767531
Inpp4a	123.744	-0.77555
Fam176a	123.545	0.779519
Tspan4	123.505	0.759499
Plscr1	123.087	0.774906
Dgkd	122.606	-0.777563
Rhoa	122.563	0.74876
Elovl6	122.197	-0.762502
Cstb	122.096	0.770884
Rps4x	121.861	0.732447
Tmem229a	121.854	0.747836
Phlpp2	121.583	-0.746185
Hist1h4i	121.227	0.763949
Dnaja4	121.15	-0.777789
Cyp2j6	121.003	0.770007
Parp10	120.921	0.743007
Slamf8	120.595	0.724678
Acadl	120.571	0.757648
Pgcp	119.901	0.769763
Bloc1s1	119.801	0.754841
Gm15800	119.644	-0.746077
Mif4gd	119.643	0.780375
Gpr84	119.284	0.730457
Sh3pxd2b	119.103	0.768192
Tom1l1	119.049	0.768726
Zmynd15	119.015	0.748231
Dapk1	118.994	-0.769305
Mapkapk3	118.717	0.770469
Lonrf3	118.694	0.763238
Abcd2	118.645	0.766607
Agpat2	117.836	0.773039
Susd5	117.811	-0.7354
Leprel4	117.616	0.764263
Fmo5	117.479	0.774332
Slc4a4	117.311	0.72484
Pgbd5	117.032	-0.762068
Xlr	116.956	0.736692
1190002H23Rik	116.669	0.73979
Rnase1	116.635	0.767754
Cd72	116.58	0.750198
Crtap	116.207	0.763987
Thnsl2	116.106	0.761072
Ss18	116.038	0.741649
Cmas	116.025	-0.750517
Ptprr	116.011	-0.752642
Crispld2	115.961	0.760801
Rasa4	115.779	0.727827
Prickle3	115.694	0.774209
Sema4f	115.524	-0.754865
0610031J06Rik	115.361	0.743964
Cxcl13	115.318	0.732438
Ttf2	115.23	0.742643
Amigo1	115.109	-0.746711
Procr	115.064	0.765008
Pion	115.057	0.727712
Ldb2	115.051	-0.746968
Gli2	114.951	0.762743
Ppm1m	114.727	0.750211
Arl5c	114.384	0.760729
Gm10790	114.248	0.770281
Ifit3	114.209	0.746492
Nlrp1b	113.981	0.758627
Sec22c	113.827	-0.738635
Acsbg1	113.681	0.71203
Rnf13	113.637	0.756692
9930111J21Rik1	113.275	0.739935
Fam40a	113.034	-0.764317
Dnaic2	112.94	0.760284
2610301G19Rik	112.912	-0.759219
Lyl1	112.863	0.749275
Adar	112.386	-0.76022
Phyh	112.371	0.760659
Tmem154	112.155	0.744458
Stk10	111.997	0.733004
Fam189a2	111.991	0.757087
Herc2	111.942	-0.743496
Metrn	111.913	0.724974
Zc3h13	111.789	-0.754569
Ngb	111.607	-0.741338
B230209E15Rik	111.528	-0.754186
Acad11	111.428	0.757308
5033411D12Rik	111.419	0.772959
Mtap6	111.368	-0.760404
Ipo9	111.141	-0.72845
Ikbip	111.141	0.755951
Itgam	110.711	0.738352
Arid5a	110.556	0.731597
Eya4	110.45	0.754147
Fgf14	110.331	-0.727303
Cd302	110.036	0.758581
Hs1bp3	109.991	0.766987
A2ld1	109.934	0.757656
Ltbp3	109.629	0.736124
Kcng1	108.949	-0.744654
Adap2	108.91	0.711455
Ncoa7	108.909	-0.73565
Exoc8	108.778	-0.757997
E030013I19Rik	108.652	-0.751371
Grid1	108.575	-0.741447
Ogdhl	108.422	0.732698
Iqgap3	108.339	0.71226
BC068157	107.985	-0.735264
Spsb2	107.895	0.752015
Trim9	107.822	-0.738867
Pde3b	107.545	0.755221
Bmpr1a	107.536	0.743387
Eif4g3	107.196	-0.72038
Uba7	107.194	0.713371
Ankrd40	107.071	0.724715
Gadl1	106.896	0.743188
Plod3	106.846	0.732213
Pax6	106.74	0.746163
Rgs1	106.655	0.721202
Slc39a14	106.387	0.729593
Ylpm1	106.336	-0.740979
Ppp1r13b	106.268	-0.759713
Dffa	106.228	-0.749757
Olr1	106.176	0.749049
Mmgt2	106.165	0.757878
Wnk1	106.009	0.7301
Spsb1	105.949	0.75048
Frmd4b	105.849	0.736025
Fam129a	105.716	0.764296
D7Ertd443e	105.691	0.749807
1190007F08Rik	105.255	0.744178
Pmaip1	105.249	0.740277
Trip6	105.164	0.733165
Bst2	104.859	0.750634
Doc2b	104.819	-0.734268
Adamts8	104.731	-0.73658
Arhgap25	104.652	0.713443
Cd74	104.643	0.717411
Slc7a5	104.553	0.734624
Slc4a2	104.502	0.73279
Ctla2a	104.371	0.76516
Ryk	104.04	0.753043
Snx20	103.773	0.742432
Flrt1	103.449	-0.746382
5031439G07Rik	103.445	0.730867
Mtus1	103.414	0.728833
Pcnxl2	103.251	-0.737127
Esyt2	103.244	-0.695127
5730469M10Rik	103.215	0.731495
Tpt1	103.099	0.72304
Pla2g16	102.703	0.719186
Rpl7	102.374	0.718368
1300002K09Rik	101.951	0.709047
Gm973	101.942	0.713036
Shisa7	101.819	-0.742766
Gm5086	101.695	0.738832
Hhex	101.638	0.755227
Htr2c	101.615	-0.740576
Pdk4	101.466	0.71762
Padi1	101.354	0.748907
Reln	101.254	-0.749794
Bcl11a	101.168	-0.725722
Slc36a1	100.878	-0.721845
Spata13	100.707	0.72906
Oasl2	100.454	0.726063
Leprel1	100.445	0.751099
Slc46a3	100.441	0.749803
Prrc2b	100.331	-0.734615
Hk3	100.306	0.733828
Gpr12	100.222	-0.734201
Sft2d2	100.208	0.691985
Magi3	100.133	-0.723099
Rras	100.021	0.741004
Gpr165	100.006	-0.703871
4930471M23Rik	99.9369	0.732883
Cenpa	99.8679	0.748852
Bcl2l11	99.8605	0.749088
Npc1	99.784	0.707822
Mdfic	99.5129	0.755473
Wipi2	99.1677	-0.729737
Trim3	98.9695	-0.725332
Sarm1	98.9202	-0.73125
Dhrs4	98.8969	0.732565
Dusp27	98.8887	0.734235
Pnpla8	98.8537	-0.685228
Itpr2	98.7391	0.720753
Rdh5	98.5924	0.756652
Fhod1	98.5865	0.711838
Pdia6	98.2593	-0.725725
Dusp16	98.1995	0.744573
Fgd3	97.9352	0.73702
Ifi202b	97.7283	0.721693
Ifi35	97.6814	0.746751
I830012O16Rik	97.5173	0.731115
Lrrtm4	97.2915	-0.735764
Lats2	97.1366	0.738557
Mpped1	97.0913	-0.70419
Mtfr1	97.0029	0.735963
Zkscan17	96.8957	0.752176
Socs3	96.8606	0.724573
Hist1h2be	96.7961	0.744319
Abhd15	96.5177	0.748472
Ndst3	96.4387	-0.735886
Smg7	96.4089	-0.726589
Hnrnpf	96.3154	0.743844
Adhfe1	96.1997	0.724109
Slc15a2	96.0866	0.693694
Mapk8ip3	95.896	-0.728933
Ppap2c	95.8826	0.752185
Tmem198b	95.7544	0.737348
Slc25a21	95.6356	0.741857
Myh15	95.5484	0.720155
Med22	95.5107	0.711032
Tssc1	95.4366	-0.724932
Cntnap5b	95.2452	-0.735782
4931406C07Rik	95.2409	0.729491
2010-09-01	95.1781	0.745184
Stat1	95.1685	0.724742
Fbxl2	95.1204	-0.732825
Armcx4	95.0556	-0.719453
Itgb8	94.7871	0.688586
Cln5	94.7357	0.739575
Ebi3	94.6775	0.746382
Ddx58	94.3807	0.725584
Gem	94.3325	0.730773
Gbp6	94.3291	0.732387
Cyp4f17	94.2684	0.715176
Ccdc102a	94.0903	0.729655
Bcl7a	94.0638	-0.707811
Prdm1	94.0199	0.739715
Lsm14b	93.8955	-0.719287
Ggt1	93.8912	0.73774
Itfg3	93.8859	0.734587
Csmd1	93.8264	-0.720894
Slc1a4	93.7367	0.685824
Snx9	93.6909	0.742538
Mknk1	93.6431	0.706336
Tacr3	93.5096	-0.727751
Rin3	93.5022	0.729482
Kcnt2	93.467	-0.717119
1700001L19Rik	93.2306	-0.723391
Cnih3	93.1517	-0.721023
Tspan15	93.1241	0.713823
Cox6b2	93.0852	0.730562
Dscr3	93.0435	0.707757
Haao	92.7613	0.710496
Tctn2	92.7331	-0.737668
Plk2	92.6836	-0.707738
Depdc5	92.5119	-0.739197
Dapp1	92.4416	0.726007
Ap3b2	92.4184	-0.698022
Magee2	92.3507	-0.717325
Cntn5	92.2807	-0.739508
Cxcl10	92.207	0.724031
Cd101	92.1153	0.715643
Rgs20	92.1103	0.733173
Lpar5	91.8955	0.706592
Nlrp3	91.8298	0.731806
Rab34	91.5926	0.697737
Anxa5	91.4111	0.716085
H2-K2	91.3389	0.711015
Myo7a	91.3239	0.705264
Slc16a10	91.2582	0.723918
Fibcd1	91.2055	-0.726032
Ech1	91.1509	0.715329
Cebpd	90.985	0.719206
Impdh1	90.9204	-0.716593
Lonrf1	90.9155	-0.732731
Agk	90.7246	-0.734603
2900026A02Rik	90.4081	-0.713037
P4hb	90.3999	0.701233
Slc6a7	90.3512	-0.7214
Mfng	90.2514	0.729858
A430084P05Rik	90.0982	0.695774
Kif21a	89.9336	-0.681936
Efcab1	89.6789	-0.732581
Palm3	89.6643	-0.728306
Hibadh	89.5011	0.685453
Spred3	89.3771	-0.717145
Pcdhgc3	89.2926	0.676136
Mcm3ap	89.2602	-0.719672
Fam54b	89.0547	0.724174
Herc6	89.0058	0.723108
Ccdc75	89.0011	-0.701405
Tmem37	88.799	0.733641
Rtp4	88.7411	0.731424
Ptpmt1	88.5699	0.723378
Rbpms2	88.5646	0.732179
Mlxipl	88.0426	0.680519
Snapc1	87.7516	-0.733081
Acss3	87.6076	0.729205
Entpd5	87.3132	0.702798
Phactr4	87.1711	0.713358
Spp1	87.1332	0.697059
Htr7	87.0988	-0.708542
Ptpn18	86.7924	0.717727
Tead3	86.656	0.70027
Grik2	86.5508	-0.714863
1810058I24Rik	86.2452	0.715034
Npas3	85.845	0.698902
Fah	85.8334	0.717247
Pcp4	85.7677	-0.695672
Atoh8	85.5556	0.714488
Bhlhe41	85.5262	0.714694
Ttc12	85.5164	0.719592
Qk	85.434	0.646731
Tax1bp3	85.34	0.720095
Rab7l1	85.2765	0.728151
Ncoa5	85.2262	-0.723171
Ugt1a7c	85.1755	0.711979
Lbh	84.8163	0.695075
Tns4	84.8162	0.701869
Dnmt1	84.7687	-0.721001
Matn2	84.5152	-0.717902
Brp44l	84.457	0.718425
Icmt	84.3884	-0.71187
Dennd1c	84.2977	0.683873
Cdkl2	84.2776	-0.687855
Kcnk2	84.0802	-0.692616
2015-09-01	84.0696	0.70012
Ltc4s	83.9589	0.718799
Erbb2	83.863	0.713795
Ppp1r10	83.7477	-0.712427
Calr	83.6586	-0.684914
Unc13c	83.3851	-0.663178
Ndp	83.3736	0.70837
Dpy19l4	83.2691	0.71334
Tubb6	83.2645	0.705446
Tro	83.2062	-0.690239
Sil1	82.9911	0.698204
Apoc1	82.9304	0.687641
Unc13a	82.7504	-0.696272
Dyrk2	82.7099	-0.705079
Akr1b8	82.6813	0.720425
Bdh2	82.253	0.711216
Hmgxb3	82.1295	-0.708995
Sgsh	82.1029	0.700247
Unc5d	82.0066	-0.698592
Macrod1	81.9826	0.695652
Gpr160	81.4909	0.715497
Lrrc25	81.2528	0.721318
Ube2e3	80.6978	-0.689148
Smad9	80.6724	0.729657
Csad	80.618	0.722072
Gpr101	80.5824	-0.690782
Sash1	80.5149	0.670765
Slc4a1ap	80.3891	-0.715094
Mmp12	80.3722	0.639883
Vmac	80.2799	0.710483
Ugt1a6a	80.2789	0.722437
Tom1	80.2515	0.69842
Alkbh3	80.2385	0.7163
Tcf7l1	80.2248	0.704586
Chd3	80.1222	-0.695388
Hist1h1e	80.1181	0.714834
Nek10	80.016	-0.710653
Tnfsf12	79.9536	0.711355
Selenbp1	79.9512	0.689969
Glra3	79.8732	-0.697179
Narf	79.8384	-0.711229
Adss	79.8377	-0.693658
Plekhf1	79.6187	0.710955
Slc44a3	79.565	0.713197
Prrt2	79.3646	-0.684952
Tmem150c	79.361	-0.704526
A730017C20Rik	79.189	-0.704157
Gria4	79.0337	-0.698679
Gbp5	79.0164	0.714552
Pcsk1	79.0084	-0.704625
Traf3ip3	78.9862	0.678117
Htra1	78.8943	0.660277
Arhgef16	78.8512	0.713462
Gstt3	78.7193	0.71476
Lphn1	78.7006	-0.683527
Fli1	78.6339	0.71582
Abcf2	78.6177	-0.704612
Ms4a6b	78.5711	0.712102
Rhbdf2	78.3826	0.702196
AI607873	78.3348	0.699592
Ambra1	78.2723	-0.724705
Arhgef10	77.7051	0.681575
Cbs	77.4545	0.683095
Tnfrsf12a	77.397	0.704557
Fam120b	77.3748	-0.689442
Gm15417	77.1723	0.702103
Postn	77.0655	0.684168
Notch2	76.9901	0.679766
Lxn	76.9647	0.674449
Cav2	76.7986	0.704321
Psat1	76.7639	0.622395
Micall2	76.5653	0.700722
Fam65b	76.4993	-0.68452
Inhbb	76.2912	-0.700216
4732418C07Rik	76.2794	0.697277
Zbtb9	76.0866	-0.70813
Tceal5	76.0214	-0.678757
2610035D17Rik	75.9701	0.698538
Pcyt1a	75.9538	0.678981
Camk1g	75.8913	-0.681959
1810011H11Rik	75.4146	0.698572
F9	75.3802	0.698095
Sstr3	75.3507	-0.69235
Tm7sf3	75.0425	0.686081
Trim34b	74.9212	0.691659
Cyp4f16	74.8558	0.714269
Plch1	74.8287	-0.69761
Cmtm5	74.8248	0.616775
Ybx1	74.5282	0.698662
Sord	74.4835	0.712236
Id2	74.4451	0.699402
Cyp27a1	74.292	0.685628
Gpr116	74.1345	0.639065
Dnajb2	74.0609	0.684535
Ccdc80	73.8733	0.697771
Celsr1	73.8331	0.679866
Cpne6	73.6329	-0.682454
Zfp217	73.6168	0.684893
Btd	73.5824	0.693985
Ptma	73.4845	0.685908
Wdr17	73.4561	-0.694595
Nfkbie	73.4123	0.6964
4930420K17Rik	73.3099	0.7067
Ebf3	73.2895	0.700328
Sypl	73.2589	0.692402
Abcg4	73.1762	-0.702042
Trhr	73.1639	-0.681171
Slco3a1	73.1236	-0.703086
Abhd6	72.8768	-0.694497
Sh3glb1	72.8113	0.682703
Ifi44	72.8097	0.695951
Ifit1	72.4602	0.678055
Nmi	72.3425	0.703939
Khdrbs3	72.2474	-0.682139
Pcdhb8	72.0642	-0.708142
Card11	71.9388	0.681171
Cadps2	71.9287	-0.69895
Slc20a1	71.879	0.684158
Vangl1	71.8568	0.700257
Epsti1	71.6521	0.697822
Steap4	71.5761	0.692074
Tmtc4	71.4693	-0.654326
Fam3c	71.2202	-0.671153
Bco2	71.2132	0.712155
Tlr12	71.2045	0.686823
Arhgap22	71.1576	0.672476
Kcnip4	71.0252	-0.659343
Rnf130	71.0015	0.672996
Rbm7	70.8005	0.69951
Cacnb1	70.7989	-0.673976
Ifih1	70.6242	0.698739
Ccdc85a	70.6221	-0.699679
Synj2	70.6091	-0.685942
Mertk	70.4842	0.68796
Tcf20	70.3694	-0.637924
Sp100	70.3519	0.689301
Spata2l	70.1809	-0.681394
Angptl7	70.175	0.698303
Dpf1	70.0449	-0.686653
Efcab6	70.0193	-0.664094
Thrsp	69.9922	0.678693
Plxnb1	69.9872	0.618927
Ugt1a6b	69.8273	0.699334
Rgs9	69.7989	0.692257
Fam115c	69.7383	0.711159
Ppip5k1	69.6864	-0.672033
Lpar6	69.4657	0.673527
Spnb1	69.4267	-0.671284
Osm	69.258	0.674689
Aph1a	69.1186	0.690275
Atp6v0a2	68.9323	0.689393
Dnahc5	68.8301	-0.685029
Sec61a2	68.8034	-0.687072
Fam107b	68.6806	0.687388
Cnih4	68.6581	0.697822
Gba	68.5999	0.67372
Ctr9	68.5173	-0.668288
Hc	68.5001	-0.686681
Lef1	68.4814	0.675663
Pik3ip1	68.154	0.654152
Map3k6	68.0357	0.682623
Wwtr1	67.953	0.621254
Galnt9	67.9176	-0.679269
Wipi1	67.902	0.691218
Cyp51	67.8567	-0.638768
Prkd1	67.6794	0.674463
Rab20	67.6703	0.688607
Ssr4	67.4676	0.692604
2008-03-01	67.4409	0.681801
Gpr176	67.4392	-0.690362
Faah	67.3908	-0.673046
Frmpd1	67.3053	0.685185
P2ry2	67.2836	0.692362
Pja1	67.258	-0.62946
Fgf1	67.118	0.663954
Imp4	66.9802	0.685653
Birc7	66.9553	0.694873
Ss18l1	66.7111	-0.695117
Tspan12	66.6187	0.677294
Dpys	66.6154	0.65098
Iqck	66.5325	0.691337
Slc16a1	66.3807	0.680878
Cops7b	66.072	-0.675321
Slc16a2	66.0589	-0.653675
Aga	66.0156	0.698481
D19Wsu162e	65.9385	0.65709
Wdr81	65.8267	0.660888
Itga2	65.8087	0.681959
Tpmt	65.6745	0.669455
Rhbdl3	65.578	-0.668358
Apcdd1	65.5489	0.683314
Zmym3	65.5431	-0.667318
Rbm47	65.4752	0.678765
Oxtr	65.3588	-0.676333
Pif1	65.3362	-0.683233
Tnf	65.3194	0.693103
Pcdhb20	65.2822	-0.673912
Ptpn7	65.1793	0.675934
Epb4.1l3	65.1405	-0.668188
AI314976	64.98	0.697835
Slc36a2	64.963	0.695942
Rnf186	64.8206	0.681743
Plxdc2	64.7877	0.624735
Tirap	64.7754	0.677782
Hibch	64.7128	0.683114
Ccl12	64.6864	0.639363
Ctf1	64.6855	0.676115
Slc35d2	64.6729	0.693313
Atp7a	64.541	0.666589
Lphn2	64.3294	-0.673944
Acss1	64.1688	0.630803
Mtus2	64.1038	-0.676141
Irgm2	64.0535	0.688826
Zdhhc23	63.954	-0.691294
Klhdc1	63.9387	-0.67664
Ganc	63.888	0.68927
Arfip1	63.8698	0.682607
Ubfd1	63.854	-0.668659
Zfp532	63.84	-0.670991
Osbpl10	63.7813	-0.671385
Tnpo1	63.7228	0.649116
Scd2	63.6835	0.571153
Lcp2	63.6759	0.644523
H2-M3	63.6634	0.680739
Vcam1	63.5496	0.654947
Nek6	63.5252	0.608229
Lrguk	63.4492	0.660848
Apba2	63.4172	-0.632809
Tmem181a	63.4043	-0.665176
Cdk4	63.3247	0.666668
Gpld1	63.2921	0.628883
Sfpq	63.2854	-0.648324
Kif27	63.2618	-0.67375
Tmbim4	63.2332	0.661968
Shf	63.1776	-0.66171
Sec14l3	63.1222	-0.664138
Dab1	63.0292	-0.667875
Arhgap6	63.0195	-0.649062
1700029G01Rik	62.9528	0.665668
Ppfia2	62.8448	-0.638168
Ugp2	62.8321	0.646126
Twf1	62.7627	0.667093
Adipor1	62.706	0.649093
Isoc2a	62.4528	0.666265
Dok4	62.3057	-0.689872
Rorc	62.11	0.663598
Dhrs7	62.0499	0.662942
Creb3l2	61.9867	0.678926
Csrnp2	61.9598	-0.686267
Fbxo8	61.9597	0.696976
Bcar3	61.8623	0.666598
E130114P18Rik	61.8304	0.673864
Ubl4	61.7857	-0.667161
4930555I21Rik	61.6046	-0.667689
Plekhg2	61.5113	0.64704
Sgk1	61.5026	0.679475
P2ry13	61.3271	0.664953
Dio3	61.2865	-0.650702
Pbx2	61.1062	-0.661887
Kctd11	60.9542	0.694753
Gm684	60.7118	0.693028
Taf13	60.7057	0.677109
Bcl2a1d	60.6687	0.651503
Bpgm	60.5556	0.649657
Tacc2	60.5163	-0.669686
Maob	60.2297	0.600128
Vkorc1	60.2221	0.683488
Dna2	60.2015	0.643323
Gpr6	60.1941	-0.672946
Suox	60.191	0.678702
Srsf12	60.1199	-0.674187
Fam13b	60.1017	-0.661679
Psph	59.9309	0.665248
Trpm2	59.8876	-0.667908
Hmgb2	59.8084	0.659776
Arhgef11	59.6491	-0.671119
Fads1	59.6	0.574104
Ccrl2	59.5313	0.693062
Anapc13	59.4999	0.649988
Nrbp1	59.4295	-0.651236
Kcnc2	59.351	-0.65157
Incenp	59.2309	-0.663501
Vsnl1	59.2063	-0.615012
Il1r1	59.1696	0.675351
Phka1	59.0487	0.638646
Golm1	58.9496	0.622195
Eef1a1	58.9355	0.615235
Mob3c	58.9352	0.654642
Sdccag8	58.8911	-0.66007
Pnkd	58.8711	-0.62786
Aif1l	58.7982	0.668479
H2-Ab1	58.7002	0.647819
Rlbp1	58.5715	0.609825
Slfn2	58.5232	0.687227
1110031I02Rik	58.499	0.674424
Slc35b2	58.3681	0.6266
Cadm1	58.3277	-0.646612
Qsox2	57.9198	-0.665592
1700112E06Rik	57.8543	0.675045
Fam59b	57.8459	0.611252
Rsad2	57.7654	0.67729
Pde4dip	57.6935	-0.615744
Wdr60	57.6498	-0.61053
Wdfy4	57.5982	0.666085
Usp18	57.5783	0.664987
Chdh	57.4606	0.662683
Echs1	57.3579	0.62403
Map1lc3b	57.1904	0.647316
Gm1568	57.1279	-0.676125
Nfkbia	56.9051	0.656486
Ddah2	56.8051	0.650462
AW112010	56.7338	0.671044
Siae	56.7277	0.654167
Igfbp7	56.6612	0.647928
C1rl	56.6249	0.665755
Csnk2a2	56.5611	-0.659883
Lif	56.466	0.654959
Gpt2	56.4629	0.664958
Nln	56.2106	0.650866
AI646023	56.2066	0.667585
Siglec1	56.202	0.647579
Oas1b	56.1993	0.642445
Cyp2j9	56.014	0.615396
6030405A18Rik	55.9379	-0.645311
Lrp1	55.9091	0.622299
Rdx	55.8983	0.660082
Pkib	55.7739	-0.668947
C1ra	55.4637	0.658906
Sgms1	55.4525	0.666659
Mpdz	55.4124	-0.637189
Adcy8	55.4096	-0.653738
Drp2	55.3409	-0.61266
Tmem169	55.2477	-0.666137
Senp2	55.2293	-0.635667
Nedd1	55.2069	0.678818
Cdkl1	55.1457	-0.668347
Slfn8	55.1087	0.623303
Stk17b	55.0592	0.620065
4932438H23Rik	55.0056	0.661968
Klhl18	54.9247	-0.658989
Fnbp1l	54.9107	-0.616044
Cmtm7	54.8992	0.672305
Ccl9	54.8614	0.595175
Ube2q1	54.821	-0.649354
Klhl5	54.8056	0.623689
Glipr1	54.7972	0.588392
F730043M19Rik	54.7633	-0.652879
Stip1	54.6041	-0.641357
Pltp	54.5668	0.592534
Gucy2e	54.5249	0.672511
Zmpste24	54.3828	0.627921
Bzw2	54.2438	-0.649533
C530008M17Rik	54.0576	-0.631131
Cd38	53.9432	0.657487
2310022B05Rik	53.7579	0.61169
Zmat3	53.7417	-0.624002
Naip6	53.5709	0.639738
Exog	53.4862	-0.654964
Lyrm5	53.4284	0.665884
Ina	53.4004	-0.654812
Vasn	53.398	0.654853
Cnksr3	53.347	0.672286
Coil	53.2278	-0.650355
Gba2	53.1835	-0.638413
Psme2	53.0117	0.655355
1810013D10Rik	52.8835	0.63176
Tcerg1l	52.8741	-0.633638
Csnk1g1	52.7655	-0.639497
Cand2	52.7611	0.638856
Cysltr1	52.7162	0.665214
Prss23	52.5938	0.641697
Ttc5	52.5512	-0.662183
Gtf3c1	52.4054	-0.632141
Pde1b	52.305	-0.644699
Gabarap	52.1773	0.581818
Chordc1	52.1749	-0.639568
2310043J07Rik	52.1628	0.670276
Rffl	51.9978	0.62668
Trim14	51.9882	0.664757
Hist1h2ac	51.8669	0.673191
Mical2	51.8652	-0.630721
Ccr1	51.5935	0.643207
Spats2l	51.5567	-0.654018
Supt5h	51.5538	-0.609386
Eif2ak3	51.473	0.617254
Fam69c	51.2835	0.59786
5430427O19Rik	51.248	0.657951
Porcn	51.1195	-0.652579
Znrf2	51.0255	0.651769
Fam176b	51.0096	0.63485
Rinl	50.8548	0.650675
Plxna1	50.7649	-0.643714
Wrnip1	50.6561	-0.649496
Otud7a	50.3649	-0.645683
Prcp	50.3578	0.643611
Odz2	50.3222	-0.623467
Slfn9	50.2797	0.607031
Kcns1	50.2172	-0.636388
Apoc4	50.0052	0.623246
Rdm1	49.9778	0.665959
6430584L05	49.9671	-0.642026
Nek7	49.8866	0.604492
Bcl9	49.8696	-0.653899
Ccdc65	49.8355	-0.651538
2011-09-01	49.778	-0.615663
AI427809	49.7421	0.648128
Gm5069	49.7023	0.65609
Evi5l	49.7005	-0.636687
Syt10	49.6882	-0.626914
Tead1	49.5957	0.624337
Maff	49.5705	0.651005
Ankrd13c	49.5649	-0.623644
Vamp3	49.4292	0.633418
Ncapg2	49.3232	-0.591842
Arsk	49.3003	0.636312
Agl	49.2274	0.572508
5730409E04Rik	49.2124	-0.635407
Pitpnc1	49.1877	0.61257
Plekhg1	49.1693	0.640883
Smad5	49.108	0.595303
Adh5	49.0621	0.651001
Eml1	49.0512	-0.65128
Ppcdc	48.9844	0.647657
Liph	48.973	0.624772
Glrp1	48.9468	0.638938
Tmem179b	48.9149	0.650355
Stac	48.9044	-0.632554
Becn1	48.8839	-0.617927
Jakmip1	48.8521	-0.606695
Rhou	48.8291	0.618768
Lcn2	48.8181	0.640462
Capsl	48.7555	-0.629682
Alox5ap	48.7144	0.651276
Usp4	48.5826	-0.632223
Ceacam1	48.5734	0.638497
Smyd2	48.5566	-0.631872
Col15a1	48.4942	0.6386
Tmem219	48.4601	0.64651
Pip5k1b	48.4422	-0.643973
Ttc23	48.3467	0.648476
Ttyh1	48.2804	0.55075
Eif4g1	48.1963	-0.581352
Fras1	48.1413	-0.634227
Atg12	48.0789	-0.643244
Nova2	48.0464	-0.611145
Flrt3	47.884	-0.637031
Klhl3	47.8383	-0.630294
1500011B03Rik	47.7341	-0.622752
Maml2	47.6633	0.622058
Sat2	47.6598	0.637486
Flt4	47.6031	0.638188
Poc1b	47.5483	0.649666
Tcf7l2	47.4414	0.643176
Tor1aip2	47.344	0.625952
Hn1l	47.2667	0.647046
Rp2h	47.2625	0.636805
Tbc1d12	47.2104	0.660522
Hopx	47.0895	0.604789
1700030J22Rik	47.0203	-0.63835
Tipin	46.9067	0.651765
Anp32e	46.8209	0.57865
Tgm4	46.7861	0.651787
Trpm6	46.7747	0.627279
Sp140	46.7585	0.656897
Eif4enif1	46.7545	-0.636134
Zfp46	46.6032	-0.633957
Fcrls	46.5455	0.614371
Zranb3	46.4649	-0.641941
Stard6	46.3585	0.639088
Kctd5	46.2799	0.615123
Gpm6b	46.2758	0.526947
Il34	46.2473	-0.606315
Klraq1	46.129	-0.631561
Casp4	46.0782	0.645296
1200009I06Rik	46.059	0.63468
Cnrip1	46.0319	-0.590967
2810422J05Rik	46.0204	0.636757
Tada1	45.9925	-0.642465
Hebp1	45.9819	0.618658
Mtmr4	45.9174	-0.637881
Leprot	45.9042	0.637329
Smpdl3a	45.8923	0.562153
Slfn5	45.8808	0.617098
Gsr	45.7659	0.624268
Pnrc2	45.7403	0.635627
Tmc7	45.704	0.615521
Ntrk3	45.6393	-0.609774
H28	45.6163	0.634035
Ndufa4l2	45.6104	0.629948
C5ar1	45.5974	0.634595
D130043K22Rik	45.5576	-0.629277
Qrsl1	45.4327	-0.637226
Pigp	45.4042	0.635452
Dhx57	45.25	-0.603912
Gm5124	45.2146	-0.63239
Thbs1	45.2068	0.622977
D14Ertd668e	45.0931	0.619718
Smtn	45.0858	0.623387
Vat1	44.9201	0.599058
Mxi1	44.8489	0.604285
Clspn	44.8154	-0.652244
Lrrk2	44.7517	-0.590494
Zmynd11	44.7406	-0.591234
Sgk3	44.7023	0.637469
Scpep1	44.7005	0.619494
Ppid	44.5052	-0.620619
Arid1b	44.4658	-0.623658
Ndst4	44.4614	-0.632181
Pabpc1	44.3265	0.601993
Ifitm6	44.2895	0.635675
6330407J23Rik	44.2869	-0.591419
Smoc1	44.237	0.615705
Tbc1d7	44.2365	-0.636627
Ggh	44.2302	0.637355
Lmcd1	44.2005	0.632524
Lhfpl2	44.1698	0.623342
Tnni1	44.05	0.630427
5330417C22Rik	43.9788	-0.646818
Ipo4	43.7286	-0.594252
Iigp1	43.6123	0.62963
Mmp28	43.5436	0.619871
Ifi27l2a	43.4012	0.617264
Tnfrsf10b	43.3905	0.628712
Pxmp3	43.34	0.640778
Crot	43.199	0.588627
Ramp2	43.1595	0.633371
Hivep3	43.1248	-0.605223
Tmem90a	43.1101	-0.604616
Kcnk9	43.1	-0.638679
Ms4a4c	43.0707	0.60487
Wdr16	43.0594	-0.623409
0610007N19Rik	43.0515	0.62601
Fam196a	43.0432	-0.638501
Med24	43.0226	-0.628144
Gstp1	42.9247	0.614471
Nkain1	42.9095	0.598691
Gnpda1	42.9052	0.601222
9830001H06Rik	42.8165	0.602245
8430410A17Rik	42.6865	-0.641157
Qsox1	42.6307	0.626955
Oscp1	42.6137	-0.621531
Enox1	42.5693	-0.564904
1700024P16Rik	42.5633	-0.609533
Trim21	42.5298	0.617936
Hap1	42.1851	-0.573124
Adam19	42.1305	-0.604985
Zfp687	42.0647	0.637475
Ankrd52	42.0611	-0.603381
Pctp	41.988	0.64535
Slc27a2	41.9799	-0.605982
Zfp341	41.9258	-0.630528
Ino80c	41.8606	0.628491
Senp3	41.4648	-0.626373
Cpne8	41.3417	-0.61194
Pvrl4	41.3103	0.59599
Dhdh	41.2481	0.598421
Rcn2	41.1589	0.551828
Hdc	41.0919	0.638854
Tnfrsf11b	40.9526	0.617504
H2afy2	40.9505	-0.631316
Ccl5	40.938	0.612851
Chst9	40.8789	-0.613366
Hlx	40.6941	0.603908
Gm16576	40.6768	0.609469
Ccdc149	40.6545	-0.626936
Il1a	40.6333	0.610487
Far2	40.5736	-0.621129
4933412O06Rik	40.5695	-0.633768
Prokr2	40.5036	-0.611623
Tiam1	40.4578	-0.594349
D5Ertd605e	40.3623	0.624126
Gm5089	40.3523	0.61354
Cdc25c	40.3513	-0.634452
Scd1	40.3416	0.50187
Pkp4	40.3229	-0.611546
Gatsl2	40.2905	-0.558062
Nt5dc2	40.1886	0.618872
Fignl2	40.1578	0.623153
Ttc26	40.0027	-0.624975
Pdcl3	39.9919	0.628347
Tmem97	39.9373	-0.565796
Afg3l2	39.8748	-0.57169
Slc2a9	39.8498	0.618386
Igsf10	39.8317	0.593643
Pilra	39.7886	0.599513
Irf6	39.7671	0.632535
Arrdc4	39.7313	0.585048
1110002B05Rik	39.6232	0.623327
Mamdc2	39.5883	0.614939
Cntnap3	39.5296	-0.596159
Gna14	39.4432	0.6105
Grm4	39.296	-0.602804
Il17ra	39.2908	0.603341
Sfrp5	39.2494	0.601132
AI854703	39.2229	-0.578726
Fam196b	39.2206	-0.626856
Fam132a	39.1003	-0.59198
Homer3	39.034	0.600118
D630037F22Rik	39.017	-0.588964
Cdkn1b	38.9855	0.611224
Syt9	38.8929	-0.592815
Ly6a	38.833	0.586387
Wdr77	38.8097	-0.599667
Igf1	38.7386	0.587489
Gcsh	38.7301	0.570665
Layn	38.7086	0.631587
Gpr137b-ps	38.7007	0.626822
Il2rb	38.6203	0.608319
Pnp	38.5965	0.54982
Aen	38.5604	0.582606
Adrbk2	38.4108	-0.576895
Bcl10	38.3864	0.606922
Zfp174	38.3782	-0.619257
Prex2	38.3343	0.526129
Hspa5	38.2105	-0.606694
Lysmd4	38.1828	-0.629145
Nacc2	38.1752	0.510673
Glrx2	38.1551	-0.600693
Rsph4a	38.1217	-0.587951
Atp2a3	37.9707	0.623165
Ccnjl	37.9478	-0.611362
Ptger3	37.9406	-0.617698
Enpep	37.8779	0.597123
Fam18b	37.7548	0.579831
Ccdc90b	37.6697	0.611501
Gpc5	37.6552	0.512921
Ntpcr	37.6263	0.593311
Cyb5	37.5919	0.570054
Lrp4	37.5497	0.504023
Fam124a	37.4438	-0.596629
R3hdm1	37.4406	-0.548036
Stk25	37.3198	-0.54335
Col23a1	37.3042	-0.570427
Mdfi	37.2942	0.608014
Socs2	37.293	-0.631371
Gm16325	37.2847	0.614751
Acer3	37.2234	0.607753
Ift172	37.1724	-0.591614
Cytip	37.1468	0.605
Ilvbl	37.1398	0.604904
Gins3	37.1193	0.612063
Oaf	37.1111	0.564513
Atp6v0d2	36.8759	0.604248
Trpc6	36.8415	-0.608952
H2afv	36.8016	0.544155
Cxcr4	36.7553	0.601511
Wdr62	36.6987	0.589352
Smarca1	36.6831	-0.561916
Rab38	36.6573	-0.60518
Ucp3	36.6469	0.62946
Lix1l	36.5126	0.610905
Cela1	36.5098	0.595495
Ccdc122	36.4964	0.620277
Garnl3	36.4844	-0.563687
S1pr2	36.4345	0.616609
Trio	36.4337	-0.559385
Mkks	36.4224	-0.578245
Galntl4	36.2914	-0.566172
Celf6	36.269	-0.569084
Actl6b	36.17	-0.589958
Nell1	36.0823	-0.587771
Senp1	36.0766	0.605198
Carm1	35.9938	-0.621962
Ppp1r26	35.9756	-0.594757
Mcl1	35.938	0.608259
Mad2l2	35.9065	0.617408
Rrp1	35.8717	-0.534375
Cdsn	35.8621	-0.604795
Sspo	35.8234	0.568518
AI467606	35.8074	0.61066
Gpr45	35.7946	-0.595593
1110032F04Rik	35.7234	-0.554068
Gpr56	35.6555	0.566556
Slc1a5	35.5971	0.618884
Orm2	35.5528	0.606672
Prkx	35.5336	0.595059
2810025M15Rik	35.4701	0.586305
Rbm38	35.4647	0.60264
Zfp521	35.4482	0.580617
Fam198a	35.203	0.585804
L3mbtl4	35.1481	-0.607346
Slc25a13	35.138	0.614446
Ralgps1	35.0638	-0.589926
Eltd1	35.0192	0.543686
6530402F18Rik	35.0085	-0.594529
1810041L15Rik	34.9243	-0.572943
Rfc5	34.8885	-0.595999
Zdbf2	34.878	-0.584019
Itk	34.7076	0.597535
Sec11c	34.7033	0.60039
Mpv17	34.6389	0.58952
Ttc28	34.6228	0.58447
Slc22a18	34.5967	0.613722
Zfp462	34.592	-0.561936
Scn9a	34.5893	-0.597811
Hcst	34.5757	0.613403
Plekhf2	34.5375	0.612292
Sepn1	34.5339	0.590144
Proca1	34.5078	0.605695
Dsn1	34.4527	0.615021
Ankrd34b	34.3991	-0.586138
C130026I21Rik	34.3841	0.581254
Pla2g2d	34.3426	0.603039
Morn2	34.2358	0.612203
Odc1	34.2345	0.546685
Mx1	34.1678	0.587518
9530026P05Rik	34.0931	0.601941
Gm12530	33.9812	0.613973
Gm16515	33.9701	0.610494
Bphl	33.9292	0.606765
Fut10	33.7818	0.615278
5031414D18Rik	33.7592	0.605153
Smad3	33.6979	-0.578471
Id4	33.6418	0.601225
Nhlrc3	33.6002	0.59757
Ptchd2	33.5728	0.598656
Bak1	33.5561	0.591884
Efcab2	33.5419	0.590537
Dnajc7	33.5277	-0.53831
Oas1a	33.506	0.590724
Dnajb1	33.4588	-0.585048
Necab2	33.4565	-0.555002
AI316807	33.4518	0.553946
Mpi	33.4424	-0.583231
Irak3	33.4327	0.606362
Gbf1	33.416	-0.568921
Nup210	33.3928	-0.595705
Gripap1	33.3644	-0.496676
Pxmp2	33.3186	0.600448
Cdkn1a	33.3026	0.580801
Eif2c2	33.2287	-0.562914
Nudt12	33.1988	0.600894
Smarca4	33.134	-0.578484
Accs	33.1036	0.599579
Cacna1h	33.0612	-0.55877
S1pr1	33.0097	0.416026
2310003L22Rik	32.9686	-0.595207
Igbp1	32.9079	0.583114
Pcdhb19	32.872	-0.581188
Foxj1	32.676	0.600085
Ptpn22	32.6722	0.594058
Elf2	32.6089	0.599987
Txnrd3	32.544	0.579773
Lamb1	32.5233	-0.572802
Ikzf4	32.4227	-0.563249
Tuba8	32.4148	0.586785
Cntn6	32.4082	-0.59802
Pogz	32.287	-0.599943
Spag6	32.2571	-0.598265
Hoga1	32.242	0.599743
Gm13476	32.1129	0.608669
Prorsd1	32.0329	0.593187
Sh3rf3	31.9979	-0.562823
H2-Q6	31.9902	0.586582
Vamp5	31.9225	0.606092
Cdc5l	31.8435	-0.526078
Kcnq4	31.807	0.575602
Tnni2	31.775	0.604784
Dhx29	31.7689	-0.575929
Trpm3	31.7485	0.574909
Pir	31.7245	0.59929
1500031L02Rik	31.7108	-0.55859
H2-DMb2	31.6713	0.595818
[truncated: 1,092 more rows]

## Sheet: Yellow
	Intramodular connectivity (kWithin)	Module membership
Atp9a	130.866	0.94298
Ywhag	127.228	0.933583
Rab3a	127.184	0.948854
Svop	126.661	0.941096
Gapdh	124.416	0.942799
Faim2	124.283	0.922088
Spryd3	124.127	0.936088
Aplp1	123.625	0.942196
Mapre3	123.578	0.944912
Tubb5	122.679	0.934899
Aldoa	121.338	0.933594
Syp	120.675	0.916608
Tpi1	118.069	0.933305
Nol6	116.204	0.925059
Ppp2r1a	115.882	0.901739
Eri3	115.842	0.940559
Hk1	114.866	0.935796
Usp5	113.278	0.915232
Rangap1	113.257	0.915063
Eno2	113.048	0.918998
Syt5	112.417	0.920835
Mapk8ip2	112.328	0.922374
Mfn2	112.179	0.900283
Otub1	110.874	0.917121
Slc17a7	110.131	0.901344
Tubb3	109.588	0.924827
Pkm2	108.775	0.915842
Nomo1	108.73	0.904846
Clptm1	107.838	0.908773
Clstn3	107.836	0.898
Snap47	107.638	0.90135
Pacs1	106.693	0.888979
Mtch1	106.658	0.918921
Eif4h	103.867	0.908415
Tbcb	102.248	0.908995
Cdipt	102.135	0.902186
Gng3	101.109	0.888951
Ap2a1	99.7779	0.911446
Eef1a2	99.2305	0.899709
Pdxp	98.7439	0.899824
Uchl1	98.7068	0.911757
Cops7a	97.9955	0.908271
Rock1	97.4752	-0.91049
Gnb5	97.2198	0.89315
Atp6v0e2	97.1749	0.874118
Scamp5	97.0774	0.876005
Fam134a	96.0559	0.87033
Neat1	95.637	-0.88364
Tmem179	94.6315	0.880352
Sult4a1	93.8876	0.878334
Trappc9	93.3153	0.896138
Atg9a	93.2081	0.875876
Thy1	93.1357	0.876086
Ube2ql1	92.7709	0.895515
Gabpb2	92.7314	-0.884547
Ldha	92.6876	0.862343
Actg1	92.2337	0.880688
Wars	92.0969	0.902232
Appl2	92.0551	-0.857083
Klhdc3	91.8828	0.884116
Apbb1	91.734	0.886875
Mboat7	91.56	0.883727
Tuba1b	91.0802	0.862874
Ankrd34a	90.9945	0.881323
Sez6l2	90.9817	0.872512
Tuba1a	89.7446	0.861765
Slc25a44	89.4802	0.884633
Sema6b	89.4764	0.881992
Trpm7	89.0119	-0.87504
Rusc1	88.9715	0.867693
Ldoc1l	88.693	0.849848
Tuba1c	88.4761	0.871708
Adprh	88.0159	0.865911
Gpi1	87.7577	0.881015
Calm3	87.0905	0.867643
Slc6a17	87.0334	0.851887
Magee1	86.3951	0.853637
B3gnt1	86.2544	0.871624
Ppp1r11	85.8741	0.868493
Tmem59l	85.7886	0.884262
Nudcd3	85.0261	0.851875
Slc12a5	84.8392	0.849488
Rnft1	84.7065	-0.878986
Ppp1ca	84.5612	0.863198
Tmem38a	84.2086	0.848965
Arf1	84.0911	0.851505
Snap91	83.9587	0.835635
Ubqln2	83.7807	0.859416
Tubb2a	83.5006	0.817485
Atp6v0d1	83.334	0.844302
Alpk1	83.3191	-0.853091
Slc25a22	83.232	0.841799
Pebp1	83.0555	0.8555
C530028O21Rik	82.8644	0.849856
Slc27a4	82.6027	0.87137
Mlf2	82.4939	0.826764
Atp11c	82.4389	-0.882172
Rnf187	81.9869	0.844551
Gabarapl1	81.536	0.847614
Smpd1	81.277	0.864289
Tusc2	81.1422	0.847972
Ap2m1	80.4971	0.827939
Cops6	80.4913	0.844111
Cc2d2a	80.2558	-0.861227
Ctnnal1	80.2496	-0.849011
5730403B10Rik	80.0049	0.856101
Rab1b	79.8395	0.830827
Nisch	79.4676	0.840194
Atp6v1g2	79.2826	0.831405
Caly	79.0826	0.855976
Cd2ap	79.0194	-0.860639
Psme4	78.8379	-0.867069
Prkcc	78.6835	0.801946
Syngr1	78.6393	0.834488
Gabbr1	78.5369	0.835625
Mdh2	78.1856	0.847896
Ubl7	77.3446	0.840259
Bnip2	77.1416	-0.841206
Tbc1d9	77.0299	0.832724
Nlgn2	76.9822	0.842995
Mtfp1	76.73	0.846956
Pgam1	76.557	0.837811
Rhbdd2	76.2207	0.869352
Wbp2	76.1068	0.82583
Mef2d	75.9774	0.842608
Jmjd1c	75.8788	-0.839861
Atp5g1	75.8514	0.845372
Dnm1	75.5405	0.817183
Sae1	75.4375	0.831569
Slc22a17	74.7992	0.854458
Ndufa8	74.7791	0.81961
Tubb4b	74.5148	0.845658
Gal3st3	74.4454	0.832602
Tuba4a	74.2491	0.820685
Dynll1	74.0886	0.84328
Clstn1	74.0043	0.820394
BC018242	73.9852	0.83557
Stxbp1	73.974	0.801971
Syn1	73.9728	0.823884
0610011L14Rik	73.9641	0.845384
Grin1	73.8211	0.837163
Syne2	73.7532	-0.858822
Cfl1	73.6431	0.83187
Crmp1	73.5405	0.79922
Bcl2l1	72.6638	0.846514
Mat2a	72.312	-0.8556
Celsr2	72.0579	0.819694
Gbp7	71.9679	-0.836525
Pcbp3	71.8523	0.835266
Ppfibp2	71.6449	-0.827076
Tecr	71.5792	0.830574
Ckmt1	71.5788	0.822856
Acot7	71.5092	0.839448
Ddhd1	71.3265	-0.830832
Ssr2	71.3182	0.836669
Vamp2	71.2243	0.815496
Hras1	70.8915	0.837648
Snap23	69.7676	-0.811003
Trim32	69.3251	0.799452
Pigt	68.9471	0.831125
Asna1	68.8085	0.80017
Uba1	68.6123	0.79847
Pef1	68.4509	0.82364
Bcas3	68.3281	0.816329
Dhcr24	68.2124	0.812942
Ube2z	68.1878	0.831134
Rpn1	67.9729	0.84028
Map1lc3a	67.9086	0.771854
Usp16	67.6883	-0.808882
Snd1	67.6783	0.814846
Mgst3	67.6761	0.840603
Sncb	67.4437	0.83954
Col27a1	66.3834	-0.813757
Rnasek	66.127	0.791103
Ndufv1	66.0032	0.818435
Sez6l	65.9464	0.765403
Pim2	65.929	0.804807
Atp11a	65.8337	-0.816892
Chmp1a	65.7408	0.790659
Ppp2r4	65.721	0.775203
Tmem158	65.5885	0.839713
App	65.4914	0.790692
Ktn1	65.4604	-0.810621
Snhg1	65.4161	-0.820428
Dgka	65.2833	-0.827766
Zc3h7a	65.1094	-0.803115
Lcmt1	65.0748	0.821453
Iqgap1	65.0304	-0.820812
Ppia	64.7624	0.806096
Clip3	64.613	0.809526
Actr1a	64.5149	0.821412
Pom121	64.1838	0.798734
4933407H18Rik	64.017	-0.799759
Arpc1a	63.7874	0.823452
Bex2	63.5799	0.810501
Cxx1c	63.5284	0.812774
Mdc1	62.7295	-0.820372
Arpc4	62.4651	0.806769
4933407C03Rik	62.1962	0.789532
Bub3	62.0076	0.787021
Pmm1	61.9763	0.780375
Sv2a	61.8926	0.78383
Ap1b1	61.7418	0.813598
Ncrna00086	61.0622	0.784698
Bysl	60.8695	0.820173
Tmem151a	60.7755	0.812685
Marcksl1	60.7265	0.781417
Cyfip2	60.6154	0.774854
Rnf41	60.6132	0.832826
C2cd2l	60.548	0.774569
Morn4	60.176	0.816494
Usp20	59.9934	0.796445
Atp5a1	59.9723	0.775663
Map3k3	59.6921	-0.810749
Chchd6	59.3859	0.825437
Dnajc30	59.2817	0.824366
Ccdc141	59.141	-0.783493
Slc8a2	59.1285	0.793956
Kat2b	59.1267	-0.78172
Pkd2	59.0399	-0.815078
Myl12b	59.0382	0.797595
Tmem50a	58.9023	0.783648
Nme1	58.3701	0.801314
Fam195b	58.097	0.753068
Ube2v1	57.9819	0.811846
Got2	57.3845	0.780616
Tcf25	57.3461	0.787962
Stx1b	57.116	0.769511
Ddost	57.1073	0.789195
Syngr3	57.0055	0.781229
Tmem132a	56.7753	0.808706
Sf3a1	56.1654	0.791633
Smpd3	56.1238	0.73755
Dgcr2	56.114	0.780473
Rhof	56.0611	0.775662
Arhgap18	55.974	-0.79994
Gsk3a	55.5032	0.768469
Hps5	55.4694	-0.793081
Psmc5	55.4277	0.778549
Cxx1b	55.3676	0.77407
Mterfd2	55.3591	-0.813887
Ccdc56	55.0081	0.782617
Rab11b	54.7051	0.763079
Rai12	54.624	0.783907
Mysm1	54.5732	-0.792471
Cdkn2d	54.197	0.798087
Mccc1	54.0675	-0.800009
Got1	53.994	0.769205
Tubb4a	53.9743	0.780595
Atp1a3	53.9545	0.787269
Wbp11	53.8439	0.77861
Trim35	53.7979	0.783817
Spata2	53.596	0.796568
Rnft2	53.5406	0.720588
Cyp46a1	53.5302	0.766358
Gdap1l1	53.2987	0.788835
Psmd8	53.0269	0.798382
Dennd4c	52.7458	-0.785822
Pqbp1	52.5351	0.815485
Ino80	52.4253	-0.764503
Csnk2b	52.2755	0.788807
Ndufa11	52.1091	0.728123
Syt13	51.829	0.771178
Scamp4	51.8115	0.794099
Prdx5	51.6028	0.729382
Sez6	51.5813	0.733676
Ncdn	51.57	0.803427
Aip	51.4695	0.73565
Pnpo	51.1633	0.780448
Camkv	51.1067	0.731587
Tsen34	50.3556	0.715237
2810432L12Rik	50.2512	0.766817
Rnf220	50.246	0.785456
Zfp397	50.1765	-0.742238
Gnb1	50.031	0.734758
Stmn1	50.0291	0.776282
Rbm41	50.0131	-0.792788
Hbp1	49.9724	-0.799477
Hpcal1	49.5183	0.73901
Rbl2	49.5061	-0.794123
Rasal1	49.5059	0.729415
Fam110b	49.1054	0.785861
Fzr1	49.0812	0.772154
Arhgap44	48.9732	0.770977
Gap43	48.8485	0.737519
Metap1d	48.7541	-0.787201
0610007P08Rik	48.723	-0.797975
D6Wsu116e	48.7165	-0.769589
Gm10560	48.6044	-0.785327
Aarsd1	48.3753	0.803944
Nipbl	48.3706	-0.721706
Hcfc1r1	48.2417	0.70258
Reep2	48.2396	0.7384
Wdr67	48.0129	-0.793579
Chst12	47.9802	0.800623
9430023L20Rik	47.9756	0.80478
Chd1	47.9699	-0.78646
Mtx3	47.8096	-0.773597
Atad2b	47.5902	-0.784892
B4galt3	47.5458	0.79805
Tom1l2	47.4388	0.746472
Ak1	47.436	0.800425
Shisa4	47.343	0.736901
Sepw1	47.2767	0.71997
Parp4	47.167	-0.73234
Ano1	47.0787	-0.778119
Pde2a	47.0308	0.731578
Tmem9	47.0194	0.78901
Cs	46.7219	0.74969
Dynlrb1	46.6951	0.726884
Grina	46.6496	0.759767
Creld1	46.1415	0.741139
Atpif1	46.0543	0.755267
Lrrc59	46.0376	0.790801
Crim1	46.0051	0.711106
Senp6	45.6843	-0.72845
Adal	45.6654	-0.769776
Polk	45.6236	-0.779525
Cisd1	45.5979	0.774251
Pcdh1	45.526	0.737308
Ndufaf3	45.5044	0.734312
Aco2	45.3994	0.756902
Pigs	45.3207	0.759082
Bscl2	45.2743	0.790485
Atp5b	45.1833	0.739877
Lrrc41	45.1661	0.767497
Ube2m	45.0468	0.732882
Mospd2	44.9188	-0.766776
4930539E08Rik	44.5166	0.73156
Rmnd5b	44.4912	0.791149
Ppfia1	44.3856	-0.726937
Fdps	44.3711	0.766575
Dock11	44.3302	-0.775708
Anapc2	44.026	0.770846
Usp8	43.7367	-0.777348
2610203C20Rik	43.6529	-0.779616
Tbc1d22b	43.6431	0.747091
Dcakd	43.4732	0.758426
Vps54	43.4572	-0.764313
Atp5g3	43.2577	0.74171
Msi2	42.9774	-0.761859
2310008H09Rik	42.7775	-0.738976
Zcchc17	42.7695	0.773722
Malt1	42.6692	-0.76824
Golga5	42.5704	-0.744335
Olfm2	42.3871	0.746682
Tab2	42.3473	-0.778757
Rrp7a	42.2742	0.767198
Atp6v0b	41.9887	0.769033
A230046K03Rik	41.8792	-0.737529
Cyc1	41.8616	0.751628
Bcl2l13	41.8406	0.739679
Rrp12	41.8146	0.743135
Osbpl9	41.7046	-0.768009
Cog3	41.6949	-0.773332
Cck	41.6055	0.741726
Tmem91	41.5987	0.706596
Lims1	41.4213	-0.704529
Tmpo	41.4015	-0.753391
Ap1s1	41.3683	0.760667
Zcchc11	41.3681	-0.717098
Fancm	41.3408	-0.753145
Metap1	41.2949	0.751733
Atp6v1f	41.2744	0.65366
BC006779	41.2626	-0.742527
Limch1	41.2327	-0.746862
Erp29	40.9231	0.731709
Bcr	40.7778	0.703215
Ndufc2	40.7391	0.65684
Cep63	40.7356	-0.749369
Slc39a3	40.7182	0.711185
Sp1	40.5834	-0.760042
Dctn3	40.3265	0.754676
Icam5	40.1018	0.675132
Clec2d	40.1013	-0.747642
Tomm6	40.0325	0.677887
Ndufs8	40.0318	0.69944
B4galt5	39.8229	0.733442
Ptprf	39.7254	0.712119
Adcy3	39.6599	0.730951
Zer1	39.6142	0.6837
Wrn	39.5875	-0.767918
Pan3	39.5274	-0.756115
Thoc2	39.2401	-0.662823
U2af2	39.1831	0.768554
Anapc11	39.1151	0.63975
Dock7	39.0043	-0.772338
Etfdh	38.9339	-0.747968
N4bp2l2	38.7969	-0.752735
Slc7a4	38.6993	0.740386
2810474O19Rik	38.6967	-0.753887
Taf1d	38.6254	-0.740644
Clcn6	38.6092	0.729498
Tmem222	38.2993	0.735319
Pnmal2	38.2571	0.690868
Susd4	38.1956	0.727232
Ccdc88a	38.1115	-0.707825
Casp8ap2	38.0035	-0.747893
Slc45a1	37.9986	0.750196
Gfod2	37.931	0.757401
Krit1	37.9218	-0.699472
Park7	37.8421	0.642755
Zcchc6	37.8198	-0.682411
Ctdnep1	37.6161	0.696697
Pfkl	37.5967	0.713975
Elmo1	37.5371	0.714381
Ncoa3	37.5165	-0.74366
Dtna	37.4983	-0.695148
Zfp664	37.4841	-0.73542
Plekhh2	37.4203	-0.741591
Nfatc3	37.3265	-0.70755
Cebpg	37.3212	-0.732504
Zswim1	37.3198	0.752533
Nhp2	37.1974	0.717907
Fntb	37.0746	0.756138
Pik3c2a	36.9974	-0.72278
Ddx46	36.7577	-0.703261
Tomm40l	36.7534	0.696087
Qser1	36.6461	-0.746145
Fxyd7	36.6067	0.72493
Pelp1	36.583	0.745037
Tmed9	36.56	0.75415
Cdk2	36.5548	-0.745423
Rnf26	36.5532	0.70987
Arl8a	36.5178	0.705034
Cxx1a	36.4808	0.6921
1700037H04Rik	36.4734	0.739973
6330503K22Rik	36.4512	-0.72913
Ppp2r5d	36.3852	0.659045
Mgrn1	36.1643	0.737029
Mul1	36.0957	0.731122
Aacs	35.9042	0.717246
Kcnmb4	35.7921	0.716538
Psmb6	35.7359	0.652607
E2f1	35.5635	0.722454
Asxl2	35.5363	-0.721553
Capn5	35.5076	0.723895
Cdh13	35.5026	0.708652
Mfsd5	35.4479	0.703229
Mchr1	35.4403	0.685485
Kcnj4	35.3466	0.739388
Pard6a	35.315	0.737265
Trpc4ap	35.1371	0.723614
2009-03-01	35.1101	0.728643
Btbd6	35.02	0.718838
Cpt1c	34.9139	0.671196
Accn1	34.8619	0.728013
Zfp783	34.8488	-0.737415
1700034H14Rik	34.8395	-0.732436
Nedd8	34.8162	0.712058
Ubac2	34.7833	0.719692
BC016423	34.718	-0.648566
Dpcd	34.6626	0.691965
Nudt13	34.5951	-0.731587
Zfp358	34.5391	0.694512
Ttll4	34.3333	-0.720076
2009-09-01	34.3052	0.703694
2810405K02Rik	34.2049	0.658296
Sclt1	34.1878	-0.702269
D3Ertd751e	34.0691	-0.733403
2610101N10Rik	34.0501	-0.633055
Ssbp3	34.0485	0.724404
Tufm	33.9651	0.730015
Zfp715	33.8688	-0.70067
1110028C15Rik	33.7871	-0.752094
D14Abb1e	33.7867	-0.665804
Cyp3a13	33.7405	-0.750903
Prmt5	33.6855	0.72018
Trp53inp1	33.4903	-0.709288
Kirrel3	33.4827	0.660147
Ints5	33.4257	0.729716
Zfp62	33.3308	-0.697968
Aspa	33.3014	-0.682179
Slc25a3	33.2333	0.703088
C630004H02Rik	33.0908	0.726699
Rbms1	33.0776	-0.678075
Zfp809	33.0275	-0.745168
Ip6k1	32.8739	0.733783
Ccdc50	32.7412	-0.72353
Urgcp	32.6476	0.734026
Sobp	32.5408	0.641164
Eid2	32.1749	0.747414
Tprkb	32.056	-0.689074
Loh12cr1	31.9682	0.698874
Ptgr1	31.9374	-0.710127
Atat1	31.9085	0.696306
Nhp2l1	31.8138	0.657603
Kctd10	31.748	0.732792
Tmem115	31.7319	0.693733
Cdc37l1	31.7198	-0.728191
Psmc3	31.6113	0.723307
Coro2b	31.5903	0.702507
Ap3d1	31.4456	0.631909
Kcnc4	31.4402	0.698214
Cep350	31.3183	-0.618963
Filip1l	31.2912	-0.734117
Acly	31.2451	0.698371
Nudt16l1	31.2282	0.738165
Smc6	31.1931	-0.688505
BC003331	31.1528	-0.682292
Zscan29	31.1236	-0.722581
Snhg5	31.1109	-0.702525
Ciapin1	31.0366	0.721165
Arfgap1	31.0108	0.681513
Dynll2	30.8748	0.697952
Esco1	30.8351	-0.689086
Fasn	30.7245	0.683195
Adck1	30.7224	0.744049
Rptor	30.6968	0.702048
Ttll1	30.5867	0.668184
Gmpr	30.4144	0.720879
Rnf167	30.1866	0.66956
Mapk3	30.1388	0.692708
Higd2a	30.0472	0.683871
Ptges2	30.0294	0.71752
Cox5b	29.9511	0.652053
Lrrn2	29.8675	0.655417
Tmem14c	29.6567	0.689363
Rhoq	29.5556	-0.660009
Reep6	29.5129	0.705451
Lrfn2	29.4968	0.700137
Extl1	29.4721	0.680722
Foxk2	29.4395	0.672363
Oaz2	29.4128	0.657757
Snhg7	29.332	-0.718411
Zfp383	29.2733	-0.723556
2610008E11Rik	29.2458	-0.648613
Myst3	29.1557	-0.711155
Csnk1d	29.1339	0.714156
Nckipsd	29.0732	0.655748
Chmp7	28.955	0.710638
Rabac1	28.8554	0.607665
Ddx21	28.717	-0.667941
Entpd6	28.5486	0.607417
Trip11	28.5431	-0.635543
Wapal	28.5399	-0.644496
Lrrc47	28.4773	0.698513
H2afx	28.314	0.725881
Ercc5	28.2419	-0.685338
Tmem101	28.1737	0.718606
4930402H24Rik	28.1355	-0.669119
Pfdn2	28.1281	0.663813
Mtif2	28.1229	-0.625527
Eif6	28.108	0.643539
Vps52	28.102	0.709077
Hnrpdl	28.0041	-0.702529
Guk1	27.9299	0.602076
Vezf1	27.888	-0.645841
Nrsn2	27.8879	0.6746
Fdft1	27.7842	0.703302
Mx2	27.758	-0.711752
Eda2r	27.672	-0.686191
Wscd2	27.5562	0.640053
AW549542	27.5112	-0.714982
Slc45a4	27.4797	0.691151
Yars	27.4435	0.679922
Adra2c	27.3533	0.705491
Pddc1	27.3502	0.71527
Hagh	27.3231	0.706154
4931428F04Rik	27.2849	0.666876
1810026B05Rik	27.2826	-0.709428
Dmd	27.2107	-0.602724
2400001E08Rik	27.2104	0.595771
Ndufb6	27.1947	0.676828
Ufc1	27.1838	0.664106
Eif4ebp3	27.1758	-0.6983
Ddx60	27.135	-0.708808
Zfp69	27.117	-0.698016
Map4k5	27.0568	-0.611508
Sh3bp4	27.0067	0.654064
Praf2	26.9737	0.718753
Rtn4rl2	26.893	0.690674
Rev3l	26.8142	-0.572515
Lsmd1	26.8017	0.598537
Tm2d3	26.6597	0.66578
Etv5	26.6256	0.669527
Eef1g	26.4981	0.616913
Wwc2	26.4037	0.696082
Gkap1	26.4036	-0.667023
Aamp	26.3374	0.693646
Bop1	26.3114	0.676698
Fads3	26.2904	0.602551
St6galnac2	26.2289	-0.694119
Aurkaip1	26.1949	0.591326
Orc4	26.1614	-0.692622
Smc3	26.0821	-0.610737
Flt3l	26.0316	-0.695578
Pcf11	25.9538	-0.653075
B230120H23Rik	25.8342	-0.699024
Fem1a	25.7371	0.667979
Nfe2l1	25.7147	0.678534
BC003266	25.3861	0.65626
Cstf1	25.3467	0.696086
Ccdc111	25.3027	-0.70889
Suds3	25.1827	0.616056
Gxylt1	25.1542	-0.680455
Hs6st1	25.1284	0.689854
Ube2s	25.0566	0.702988
Dak	24.9245	0.688151
Polr2f	24.9239	0.559998
Hdac11	24.7776	0.627525
Arhgap42	24.7066	-0.661914
Fbxw15	24.6954	-0.638426
Pnma1	24.6817	0.665032
Gtpbp1	24.6794	0.687467
Ube2e2	24.6781	0.68117
Acap2	24.6663	-0.700872
Sh3rf1	24.5729	0.649255
Slc24a3	24.4932	0.601631
Mbtd1	24.4554	-0.681594
Cox8a	24.3313	0.598734
Coq4	24.2359	0.686639
Ints3	24.2319	0.580667
Prpf19	24.2122	0.650084
Serp2	24.1377	0.659612
Ttll12	24.0268	0.700435
Sap30bp	24.0047	0.675004
Prmt2	23.9835	0.605534
Trim34a	23.8513	-0.691251
Capn7	23.7677	-0.616703
A330049N07Rik	23.7152	-0.665997
Spint2	23.6494	0.662143
Ubxn4	23.6258	-0.62581
Tcf12	23.5953	-0.660128
Utp14b	23.5771	-0.699428
Zfp607	23.5226	-0.697314
6820431F20Rik	23.416	-0.668339
Nfia	23.3949	-0.681744
2310028H24Rik	23.3188	0.634218
Trappc4	23.2925	0.686635
Snrpd2	23.2677	0.605324
Ofd1	23.2481	-0.683895
Iws1	23.2338	-0.586737
Arhgdig	23.1809	0.59143
Ghr	23.1206	-0.680028
Prmt7	23.0293	0.68472
Rttn	22.9804	-0.68733
Hmcn1	22.8523	-0.685206
Lztr1	22.8082	0.638416
Cacna1i	22.7202	0.619256
Daam1	22.5473	-0.650217
Zfp185	22.4565	-0.689831
Ptprn	22.3229	0.631858
Ipo13	22.3118	0.640491
Dbt	22.1131	-0.650271
Pkn2	22.0242	-0.685245
Rab11fip4	22.0134	0.619581
Lman2	21.7987	0.65647
Abt1	21.7836	0.671943
Tm6sf1	21.6998	-0.629323
Pwwp2a	21.6002	-0.615888
Slc46a1	21.5395	0.650052
Zfp948	21.488	-0.601545
Ctage5	21.4846	-0.653847
Ngfrap1	21.4646	0.608027
Agpat4	21.2555	0.628804
Grm2	21.1775	0.625741
Trappc2l	21.112	0.637736
Cacng8	21.0969	0.571866
Dusp26	20.9945	0.648778
Tbc1d13	20.9644	0.667166
Lpp	20.9447	-0.658924
Sfrp4	20.9069	-0.662569
Adamts9	20.8579	-0.65973
Ndufs2	20.8166	0.624823
Hdhd3	20.7925	0.674021
Rcbtb1	20.7255	-0.63818
Cox10	20.7232	0.671298
Etohi1	20.6965	-0.611959
Riok3	20.5929	-0.681563
Nebl	20.5218	-0.575425
Fcho2	20.5151	-0.680938
Plod2	20.5046	-0.690267
Fkbp2	20.4339	0.630266
Fam192a	20.4281	0.665758
Rac3	20.4069	0.626315
Kat2a	20.1376	0.617744
Specc1l	20.111	-0.671531
Fam155a	20.0859	0.577339
Fbxo21	20.0704	0.619116
Cuedc2	20.0384	0.58366
Myst4	20.0065	-0.614666
Dnttip2	19.9475	-0.612045
Epb4.1	19.7612	-0.609384
Gps1	19.7441	0.646648
Rps6kb1	19.7279	-0.596082
Nos1	19.6891	0.543498
Pcdh8	19.644	0.578096
Frem1	19.5908	-0.681008
Taf15	19.5734	-0.601863
Rabl5	19.4532	0.641116
Tmub2	19.4494	0.653657
Utp20	19.4307	-0.548838
Prpf40a	19.3555	-0.622515
1810074P20Rik	19.3495	-0.613371
Chd9	19.3377	-0.594942
Zfhx3	19.3027	-0.660118
Fkbp15	19.2894	-0.630181
Dis3l2	19.2576	0.630056
Zfp866	19.2418	-0.584311
Lrrc16a	19.2019	-0.65292
Mrpl28	19.1252	0.542473
Dap3	19.0347	0.661471
Mtf2	19.0145	-0.545896
Fxr1	18.9584	-0.595524
St3gal6	18.857	-0.603906
Tmem132e	18.7652	0.556033
St8sia5	18.6404	0.644206
Ergic3	18.548	0.582549
Mrpl10	18.4933	0.64863
Zfp658	18.4052	-0.652226
Gtf2h5	18.3995	0.623977
Sbf2	18.3936	-0.631952
Mll5	18.3674	-0.563147
Smc4	18.3648	-0.662633
Eed	18.3351	-0.64878
Mrpl11	18.3269	0.650739
Camsap3	18.1423	0.586966
Tbc1d4	18.1379	-0.630744
Mcat	18.1005	0.65876
Bbx	18.0772	-0.590502
Trmt11	18.0329	-0.661
Mogs	17.989	0.633352
Fbxl3	17.9259	-0.608791
Zfp677	17.9162	-0.655762
Noxo1	17.9068	-0.651684
Nol7	17.8803	-0.626309
Ralgapa2	17.7877	-0.540505
Tmem223	17.7453	0.602935
Mga	17.7048	-0.512121
Mir24-2	17.6945	-0.651138
Nsfl1c	17.4522	0.599272
Ivns1abp	17.4468	-0.624883
Cntnap1	17.4414	0.571157
Xpnpep1	17.3454	0.610422
Cyb561d2	17.3423	0.629067
Mdga1	17.2106	0.552279
Ripk2	17.2075	-0.638248
Pde5a	17.2039	-0.65089
Ndufs3	17.1307	0.600788
Fabp3	17.1233	0.617808
Brd4	17.0899	0.583503
Mgat1	17.0534	0.539769
Dpp3	17.0446	0.636674
Ap3m1	17.0067	-0.649272
Rxrg	16.94	0.541249
Dtnbp1	16.9304	0.575932
Zfp946	16.9232	-0.645575
Klhdc8a	16.8058	0.620132
Ttc37	16.8005	-0.564649
Zbtb22	16.7846	0.61206
Timm17b	16.6112	0.56103
Wfs1	16.5314	0.601487
Zfp28	16.4734	-0.591388
Zfp930	16.4591	-0.572848
1700071M16Rik	16.4564	-0.639729
B3gntl1	16.4349	-0.628132
BC030307	16.4139	-0.637648
Gsta3	16.3763	-0.654788
Gimap8	16.3612	-0.632485
Il15ra	16.321	-0.633332
1810030O07Rik	16.3004	-0.643007
Manbal	16.212	0.623446
Galnt2	16.1262	0.587146
Metap2	16.1069	-0.589528
Mtm1	16.0893	-0.581314
Flt3	16.0726	-0.62861
Ankrd28	16.0287	-0.634871
Wdr54	15.9061	0.648257
Ndufa12	15.8862	0.479756
Fam82b	15.7829	-0.651828
Dctpp1	15.7823	0.551179
0610012G03Rik	15.6869	0.611393
Ankrd44	15.6306	-0.605689
Samhd1	15.5139	-0.62464
Brf2	15.5098	0.61666
Ensa	15.4362	0.607265
Brd8	15.2853	-0.604146
Zfp410	15.2679	-0.641665
Gpr98	15.2322	-0.629142
Snrnp25	15.2078	0.594231
Zfp622	15.195	0.615411
Map2k5	15.1895	0.612133
Hsbp1	15.1188	0.603906
Man1b1	15.1144	0.575121
BC016495	15.0582	-0.63377
Clpx	15.0524	-0.579537
Kif16b	15.0197	-0.631318
Mta3	14.8104	0.605607
Poldip3	14.7578	0.619905
Pafah2	14.7569	-0.618597
Foxo6	14.6758	0.584631
1700066J24Rik	14.5844	0.584928
Aimp2	14.5796	0.605426
Supt4h1	14.5778	0.612291
Ap3s2	14.5617	0.605277
Os9	14.5125	0.618311
Jagn1	14.4712	0.626786
A930024E05Rik	14.4048	-0.620616
Ccdc87	14.3985	0.623545
Tubg1	14.3611	0.614708
Nat1	14.3416	-0.556853
Cuta	14.3144	0.534806
Lrrc14	14.2114	0.634951
Fam43b	14.0886	0.582884
2010107G23Rik	14.0254	0.607447
LOC622552	14.0173	-0.631074
Pigq	13.9315	0.544251
Ttc34	13.9285	0.592115
Mrpl44	13.9063	0.621754
Rad54l2	13.8346	-0.489663
Cenpj	13.6981	-0.617634
Nudt1	13.6248	0.593693
Banf1	13.5167	0.522334
BC067068	13.5033	-0.616904
Gabpa	13.4803	-0.577144
Stoml2	13.4448	0.594757
Basp1	13.4171	0.58111
Zfp935	13.3551	-0.522131
Efnb1	13.3297	0.58101
BC022687	13.2871	0.608323
Syt8	13.2332	-0.614567
Ccdc93	13.1944	-0.596706
Tspan33	13.1603	0.476734
Tmem194b	13.0201	-0.611748
Ap1m1	12.9688	0.598181
Larp6	12.8898	0.590386
Pdxdc1	12.8835	-0.574776
Gyltl1b	12.8621	-0.622643
Trim7	12.8029	-0.625462
Irs2	12.6064	0.593649
Plscr4	12.3583	-0.589857
Dok5	12.286	0.596844
Dhcr7	12.2597	0.568103
Adck3	12.2292	0.590562
Fars2	12.1955	0.581482
Clpb	12.1834	0.603518
Fam102a	12.1167	0.526827
Sirt3	12.0874	0.485767
Doc2a	12.0344	0.558318
Slc35d1	11.9882	-0.60329
Rest	11.9689	-0.605172
Slco1a4	11.9056	-0.545224
Ptpn12	11.895	-0.600642
Vps13c	11.8549	-0.466653
Lekr1	11.8252	-0.586591
Gnpda2	11.8183	-0.576821
Lyrm2	11.8082	-0.576183
Astn2	11.7965	0.540472
Nfu1	11.7076	0.586393
Mrpl46	11.6867	0.610151
2900011O08Rik	11.5999	0.551308
Socs4	11.4978	-0.591318
Mitd1	11.4588	-0.611461
4933407K13Rik	11.412	-0.606069
Eefsec	11.3983	0.567374
Fbn1	11.3589	-0.59231
Gltpd1	11.3527	0.581636
Atg13	11.3169	0.565142
Tbcd	11.2491	0.579559
Sorcs3	11.1975	0.575405
Fmn1	11.1953	-0.501841
Mrps27	11.1309	0.576938
Trmt61a	11.1062	0.591972
Zfp451	11.1028	-0.599318
Polr3h	11.097	0.475157
AU040320	11.0455	0.581791
B630019K06Rik	11.0353	0.585011
Mcc	10.9846	-0.581321
Kcnj12	10.8736	0.587473
Gm19710	10.818	-0.602898
Ppp2r3a	10.8113	-0.480305
Fzd6	10.7886	-0.563802
Tmsb10	10.7759	0.566239
Snrk	10.7508	0.568012
Polr2g	10.7096	0.568665
Tank	10.6127	-0.571296
Efha1	10.6121	-0.578764
Gnas	10.6	0.584982
Zbtb20	10.5277	-0.571554
2900008C10Rik	10.4694	0.47258
Tdrd3	10.3652	-0.583084
Rtcd1	10.3496	0.583952
Nup93	10.3113	-0.555311
Ftsj2	10.2418	0.596547
Prcc	10.1988	0.607179
Arl10	10.1917	0.571078
4930578N16Rik	10.1055	-0.575785
Pwp2	10.1035	0.577709
Dscaml1	10.0763	0.408559
Lmo1	10.0248	0.532685
Gmppb	10.0161	0.601258
Slc16a3	10.008	0.5672
Kdm4a	9.93579	0.525369
2700097O09Rik	9.92938	-0.588421
Zfp606	9.92455	-0.595902
Mettl10	9.81638	-0.577575
Gtf2a2	9.78724	-0.579465
Pram1	9.64647	-0.579407
Sigmar1	9.56589	0.574602
Zfp646	9.53405	-0.547985
Coro7	9.48971	0.525229
Fgf7	9.43888	-0.57671
Zfp808	9.34708	-0.587026
Gm14420	9.33908	-0.580447
Ptar1	9.31706	-0.555944
Arpc5	9.24698	0.502099
Timm10	9.18947	0.564843
Nexn	9.13538	-0.583617
E330013P06	9.11025	-0.576899
Rnaseh2a	9.02706	0.568242
Fen1	9.01931	0.581002
BC017647	8.96692	0.570682
Rnmtl1	8.95467	0.579996
N4bp2	8.60377	-0.530887
Mrpl37	8.59487	0.560307
Trim28	8.59236	0.493706
Gm16617	8.59186	-0.552137
Tmem18	8.5914	-0.541453
Gramd1c	8.44341	-0.583473
Zfp862	8.42982	-0.546021
Ubb	8.42911	0.556668
Ifrd1	8.40532	-0.528924
C030018K13Rik	8.3908	-0.560023
Ccdc46	8.37894	-0.558657
Snf8	8.31911	0.422844
Rad23a	8.30284	0.570293
C2cd2	8.28152	-0.554018
Plk1s1	8.22648	-0.558124
Ifi203	8.19371	-0.550534
Rnf19b	8.15357	0.534325
Gpc4	8.11465	0.415281
Pgam2	8.11375	0.450874
Spef2	8.05501	-0.557862
Zfp51	8.01034	-0.573393
Cmya5	7.96831	-0.568468
Rab33a	7.78581	0.539046
Mrto4	7.78501	0.544555
Dnahc7b	7.72179	-0.532701
Chst8	7.68661	0.468754
Pigh	7.67879	-0.550401
Ccdc114	7.64879	-0.548464
Muc1	7.63601	-0.567374
Fitm2	7.58765	0.52186
Dnajc11	7.57513	0.552427
C030034L19Rik	7.46893	-0.559432
Gm15787	7.42513	-0.558904
Eya1	7.41452	-0.52062
Snora34	7.3811	-0.55198
Foxg1	7.31813	0.498418
Zfp54	7.31079	-0.546434
4930565N06Rik	7.27707	-0.567682
Zfp229	7.20785	-0.554007
Pcdha9	7.14125	0.537167
Mon1b	7.07804	0.534164
Eif2b5	7.07727	0.551936
Hist3h2a	7.0164	0.483092
Tiparp	7.01495	-0.52765
A230051G13Rik	6.99295	0.553104
Gm9766	6.95099	-0.54525
Atg4a	6.94547	-0.556894
Ddx28	6.88466	0.55098
BC002230	6.77791	0.50931
Anxa9	6.77438	-0.550716
Fbxo30	6.76272	-0.540016
A830093I24Rik	6.76044	-0.543199
Zfp568	6.65953	-0.557366
Bbip1	6.63225	-0.525711
Bcat1	6.59362	0.436505
Tmem20	6.53129	-0.547296
Mir7-1	6.52258	-0.547098
Jak2	6.49251	-0.514598
Sstr2	6.40709	0.503502
Hddc2	6.37289	0.52763
2310061C15Rik	6.33371	0.475315
Prickle1	6.31327	0.450307
Pi4k2a	6.30755	0.516543
Zbtb8b	6.24029	0.540369
Zbtb1	6.23934	-0.528122
Anapc7	6.17173	0.489062
Rnd3	6.14382	-0.41086
Zfp882	6.07532	-0.541742
Pggt1b	6.00953	-0.54438
Cygb	5.94646	0.443991
Atad5	5.87462	-0.481898
Olfr1372-ps1	5.84937	-0.539863
Ccdc17	5.80821	-0.512027
Rit1	5.76949	0.514801
Ndufa10	5.74892	0.479212
Slc22a21	5.66901	-0.521546
Cpb1	5.65951	-0.522614
Pcbd1	5.64758	0.486156
Btbd7	5.62627	-0.491532
Hmgn5	5.61378	-0.504272
1110034B05Rik	5.58887	-0.502382
1700021K19Rik	5.57375	0.501188
Tbc1d10c	5.51628	-0.519783
Slc38a11	5.49277	-0.507811
Hcn4	5.47152	0.461243
Bach2	5.40942	-0.522224
Dnajc5b	5.32679	-0.515648
Ttc8	5.30601	-0.493326
Rbbp9	5.18371	-0.459929
Gbp11	5.10255	-0.505216
Tnni3k	5.07694	0.530329
Gne	5.05598	0.463604
Sntb2	5.04464	-0.483278
Cdkn2aipnl	5.03454	0.500084
Pcdha10	4.9813	0.50087
Asf1a	4.97306	-0.473126
Gtf2h2	4.9576	-0.490478
Eaf1	4.86458	-0.501108
Zfp868	4.81475	-0.52988
Ikzf3	4.78686	-0.499505
Slc25a35	4.76212	-0.490098
Ndufab1	4.74138	0.469092
Zfp870	4.7322	-0.47223
4931414P19Rik	4.72098	0.474256
9230114K14Rik	4.65519	-0.472997
Slmo2	4.62479	0.475316
Pcdhb14	4.61742	0.520734
Gpr180	4.6077	0.510158
Thap2	4.57746	-0.493866
2610020H08Rik	4.57235	-0.516547
Gm16023	4.56601	-0.484712
Mterf	4.54637	-0.522029
Gp2	4.54596	-0.456456
Zfp960	4.46026	-0.4836
Ccdc71	4.4344	0.476312
Hspa2	4.41568	0.402688
Dpep2	4.38605	-0.500499
2610528E23Rik	4.38478	0.506105
Spata6	4.38466	-0.511379
Slc25a25	4.38252	0.488999
Slain1	4.34307	0.453037
Eci3	4.18655	-0.48966
Wdr25	4.16403	0.504896
Snhg4	4.14656	-0.44045
Numbl	4.14115	0.412972
Gm15545	4.12665	-0.493635
Adat2	4.10123	0.490703
Rsph9	4.09813	0.473913
Haus3	4.08018	-0.494886
Ly96	4.07751	-0.503754
Zfp953	4.01217	-0.492455
Ecm2	4.00481	-0.469971
Tmem170	3.92347	-0.474692
Atf7	3.90684	-0.487643
Slc26a11	3.90639	-0.472548
Exd1	3.87037	-0.485804
4930562C15Rik	3.80225	-0.493412
Styx	3.78464	-0.497819
A830080D01Rik	3.6961	-0.46273
Alyref	3.63885	0.378805
Ccdc58	3.59378	-0.451351
Galnt3	3.58404	-0.422179
1500015L24Rik	3.58329	-0.441817
F630028O10Rik	3.55841	-0.47727
Shroom4	3.54825	-0.437959
B4galt4	3.54223	-0.439519
Fam82a1	3.53782	-0.461
Atp8b5	3.51014	-0.47823
Pus1	3.50476	0.470876
Vcan	3.43156	-0.424878
Trim43a	3.42281	-0.490975
Nup62	3.41052	0.4405
Pot1b	3.38076	-0.473092
I730030J21Rik	3.33548	-0.466127
Dnajc25	3.33116	-0.488612
Mndal	3.29718	-0.47137
Slc27a5	3.29411	-0.472076
Bambi	3.23741	-0.434512
Neil2	3.21402	-0.419955
Kdm1b	3.19963	-0.479039
C330005M16Rik	3.19814	0.297854
Rbm15	3.1845	-0.475589
6720463M24Rik	3.17767	-0.474004
Diexf	3.17461	-0.472889
Sult2b1	3.12062	0.417547
2700046A07Rik	3.10312	-0.419317
Hs3st1	3.07916	0.444548
Aldh18a1	3.04987	0.454496
Fam60a	3.02766	-0.471388
Ccdc152	3.02647	-0.432825
2210020M01Rik	2.91178	-0.459869
Slc25a41	2.89846	-0.468598
Sycp3	2.86909	-0.469013
Mocs3	2.85028	0.467175
Rad51l1	2.83158	-0.445968
Tomm34	2.80911	0.41469
Kctd7	2.79894	0.433273
Pbld2	2.75311	-0.470825
Ccdc109b	2.6805	0.424068
Ccdc125	2.66601	-0.451334
Fasl	2.57648	-0.443623
Gm14005	2.53663	-0.438975
4933411K16Rik	2.49317	-0.440407
Zfp367	2.46379	-0.295512
Disc1	2.45616	-0.420772
Znrd1as	2.35029	-0.443392
Apip	2.14924	-0.430913
Adamts7	2.14184	-0.422797

## Sheet: Red
	Intramodular connectivity (kWithin)	Module membership
Atxn7l3	94.3677	0.971763
Sept5	89.6554	0.953605
Cbx6	88.9708	0.951851
Fbxl16	88.8491	0.947776
Ctxn1	84.5608	0.940218
C030046I01Rik	80.689	0.924736
Ppp2r2c	79.591	0.943844
Camk2a	79.2474	0.938887
Prkcz	78.7023	0.939814
Agap2	77.6004	0.901044
Smarcd1	77.2073	0.921084
Iqsec2	76.6336	0.92566
Dlg4	76.6083	0.918278
Zfp365	76.405	0.926357
Fbxo41	76.3145	0.917768
Arhgap33	74.9159	0.913162
Kcnh3	74.6525	0.925679
Neurl1a	74.1816	0.901437
Ppp1r9b	73.8683	0.899807
Mgat5b	73.6468	0.919944
Adrbk1	73.0847	0.90801
Pld3	73.0523	0.896078
Ubqln4	72.9229	0.925659
Dact3	72.3381	0.894563
B4galt2	72.1635	0.921789
Stx1a	71.3729	0.908742
Cacng3	71.3095	0.89534
Snph	71.2512	0.892824
Phactr1	71.2382	0.901533
D17Wsu92e	71.2005	0.913918
Pacsin1	69.9028	0.896747
Strn4	69.6037	0.888884
Ttbk1	68.6935	0.893959
Irgq	68.2496	0.902796
Rap1gap2	68.2211	0.890993
E130012A19Rik	67.4671	0.915186
Dlgap3	67.0438	0.877459
Golga7b	66.3429	0.906348
Dgkz	66.0329	0.906294
Shank3	65.7944	0.872794
Begain	65.4858	0.872161
Maz	65.4545	0.870837
Gnl1	65.4445	0.874578
Ttc7b	65.4397	0.893396
Jph4	65.3973	0.866592
Spnb3	64.8523	0.892325
Trak1	63.9373	0.8947
Nrgn	63.646	0.885887
Camta2	63.309	0.890478
Adap1	62.7624	0.895583
Fam131b	62.5871	0.87877
Git1	62.0746	0.871224
Wsb2	61.7304	0.887234
St3gal2	61.3713	0.868809
Ttc9b	60.6257	0.876133
Palm	60.6106	0.843524
Flot2	60.2271	0.874188
Rnf10	60.1042	0.871835
Brsk1	59.4914	0.847595
Cx3cl1	58.9887	0.844444
Pdzd4	58.8317	0.856495
Crtc1	58.7854	0.866577
Epn1	58.7187	0.829203
Zc3h7b	58.7165	0.853401
Mpp2	58.5444	0.845778
Cpne5	58.3563	0.858496
Bap1	58.0449	0.867122
Ddn	58.0259	0.845841
Camk2n1	57.9207	0.878837
Rims1	57.4653	0.861278
6330527O06Rik	57.4535	0.845242
Dkkl1	57.2264	0.861145
Calm1	57.1308	0.851414
Ncs1	57.0933	0.839803
Cdk5r2	56.997	0.873411
Lasp1	56.7128	0.867481
Dlgap2	56.6411	0.857037
Cecr6	56.6409	0.848097
Epb4.9	56.0534	0.85614
Itpka	55.7607	0.850901
Neurl4	55.0801	0.863809
Myrip	54.9898	0.868652
Cckbr	54.9349	0.857623
Diap1	54.6461	0.853864
Homer2	54.5669	0.844638
Zdhhc8	54.3617	0.863176
Slc25a23	54.0631	0.827873
Tmem151b	53.717	0.86456
Wdr13	53.7032	0.85291
Sorbs1	53.6879	-0.845841
R3hdm2	53.6574	0.86398
Parp6	53.031	0.856057
Rnf157	52.712	0.838144
Mark2	52.3368	0.847118
Cdk5r1	52.3321	0.808338
Zmiz2	51.8871	0.825729
Chst1	51.7762	0.826966
Lgals8	51.6204	-0.849457
Arf3	51.5995	0.820598
Phyhip	51.5987	0.822017
Shank2	51.5656	0.840414
Klhl34	50.7723	0.846316
Olfm1	50.4499	0.822629
Fbxo31	50.3679	0.825044
Shc3	50.2087	0.839024
Lingo1	49.9506	0.827834
Pitpnm3	49.9156	0.855457
Kctd13	49.8278	0.829523
Lzts1	49.522	0.825331
Phactr3	49.1605	0.821573
Tnpo2	48.8738	0.827357
Bsn	48.6776	0.8292
Cacnb3	48.624	0.83994
Pak6	48.5627	0.810887
Sipa1l1	48.5584	0.838136
Ctnnd2	47.6162	0.829616
Nat15	47.6056	0.849409
Epb4.1l1	47.5801	0.814566
Lmo4	47.3409	0.79509
Synpo	46.9861	0.81732
Rapgefl1	46.9681	0.828113
Tmem8b	46.8478	0.81569
Map3k10	46.8383	0.797338
Tubg2	46.4632	0.832284
Klf16	46.3146	0.804982
Socs7	46.0049	0.824956
Rasl10b	45.8915	0.806235
Trim37	45.639	0.794347
Nrsn1	45.5887	0.836075
Pgs1	45.4537	0.833642
Prrc2a	45.3059	0.771993
Dab2ip	45.1588	0.826898
Tgm3	45.1444	0.83172
Dact2	45.1135	0.817463
Nrn1	45.0602	0.787811
St6galnac6	44.8471	0.809752
Rnf44	44.6287	0.810427
Fjx1	44.4614	0.819087
Vstm2l	44.3883	0.819859
Kcnv1	44.3378	0.762982
Car10	44.1898	0.773184
Slc39a10	43.7011	0.769842
Prkar1b	43.695	0.793932
Rnf165	43.6521	0.799409
Dlg2	43.5313	0.79599
Mtap1a	43.5301	0.821318
Sgsm2	43.5054	0.81706
Fgf13	43.4804	0.796123
Gm1337	43.2977	0.828991
Rhobtb2	43.2764	0.823676
Josd1	43.1615	0.831247
Prosapip1	42.9778	0.820161
Msl1	42.9701	0.812047
Nacc1	42.8867	0.805746
Rab6b	42.7371	0.785744
Srcin1	42.6834	0.780991
Rph3a	42.4236	0.822164
Rps6ka2	42.3773	0.817173
Ablim2	41.8974	0.819694
B3gat1	41.6917	0.802281
Tmcc2	41.5073	0.735012
Slc13a5	41.4675	0.810655
Baiap2	41.3948	0.783296
Mast3	41.1171	0.800478
Mark1	41.0111	0.804689
Tmem198	40.9294	0.795355
Wdtc1	40.6949	0.768738
Src	40.4696	0.777352
Mast2	40.4159	0.816695
Camkk2	40.406	0.787409
Brsk2	40.3504	0.811622
Hn1	40.2854	0.785956
Fbxw5	40.166	0.813057
Cdh22	40.0804	0.793199
Mfge8	39.7399	0.76005
Adcy5	39.7153	0.761721
Arnt2	39.6609	0.818511
Wnt9a	39.491	0.801171
Znrf1	39.4347	0.80206
Hpcal4	39.1658	0.7702
Dusp8	39.1359	0.800479
Ajap1	39.0293	0.773208
Ids	38.9829	0.757908
Cobl	38.9549	0.750561
Nudt3	38.9397	0.808387
Fscn1	38.8533	0.774922
1700025G04Rik	38.7859	0.767018
Pcdh10	38.4635	0.80244
Gfra2	38.0025	0.779029
Chn1	37.8479	0.756849
Slc30a3	37.8036	0.782012
Plxnd1	37.391	0.81104
AI464131	37.3466	0.753491
Nlk	37.3204	0.739636
Dnalc1	37.1294	0.751863
Kifc2	36.5354	0.752604
Dok6	36.4186	0.766373
Ube3b	36.265	0.762981
Gm88	36.1754	0.775648
Lsm11	35.59	0.769083
Rtn2	35.4969	0.770873
Nanos1	35.4752	0.781563
Cdk16	35.3534	0.773793
Gng13	35.259	0.796636
Ngef	34.9257	0.77718
Pygo2	34.9187	0.779587
Purb	34.9074	0.743747
Kcnb1	34.6926	0.745375
Ramp3	34.5312	0.786505
N28178	34.2868	0.737074
Neurl1b	34.2059	0.777736
Cap2	34.0885	0.710147
St6gal2	34.0296	0.734966
Pcsk2	33.7479	0.706739
Smarca2	33.6377	0.750432
Anks1b	33.55	0.731412
Cwf19l2	33.5493	-0.80733
Cry2	33.247	0.783037
Cmtm4	33.0823	0.736691
Fam84a	33.0393	0.781814
Crhr1	33.0272	0.771532
Tef	32.868	0.77513
Gabrd	32.8278	0.752491
Cux2	32.7375	0.766476
Glt8d2	32.5081	0.731472
Kirrel2	32.4188	0.761868
Adrb1	32.3514	0.788274
Psd3	32.2172	0.726964
Nat8l	32.149	0.77242
Vti1b	31.8868	0.764465
6530418L21Rik	31.4405	0.701367
Rbm15b	31.0697	0.759469
Nelf	31.0238	0.695227
Lpcat4	30.5693	0.758929
Mn1	30.4604	0.766163
Dpp9	30.2794	0.760062
Darc	30.2496	0.754539
Shank1	29.9959	0.749903
Dpy19l3	29.8047	0.759996
Fam189a1	29.4591	0.707983
Klf13	29.3732	0.73014
Pdzrn3	29.1847	0.739148
4921513D23Rik	29.1345	0.728241
Nos1ap	29.0938	0.73624
Hrh3	28.9686	0.737299
Arrb1	28.6892	0.742584
Gm1976	28.6766	0.733269
Cdk9	28.4209	0.767565
Hbegf	28.2437	0.765465
Ephb3	28.053	0.770877
Suv39h1	27.9647	0.723486
Stk32c	27.8363	0.709398
Gsg1l	27.7984	0.753058
Myo18b	27.7444	0.759
Ubtd2	27.7182	0.695885
Wiz	27.6697	0.679458
Hey1	27.5676	0.734486
Atp1a1	27.483	0.622831
Kif1a	27.3542	0.711512
Npas2	27.2596	0.751311
Sec14l1	27.1396	0.748083
Grk5	27.0602	0.752424
Asb1	27.0002	0.736234
Bcl2l2	26.6907	0.704196
Rgs4	26.6742	0.648661
Wwc1	26.6526	0.74728
Klhl29	26.3633	0.7548
Slc25a34	25.9957	0.725285
Egr3	25.935	0.730144
Mtap2	25.9097	0.675253
Vwa5b1	25.7839	0.756455
Fxyd2	25.7754	0.76004
Mmp24	25.7659	0.719842
Kcnq2	25.7124	0.728621
Zfp827	25.6036	0.72642
Kcnh1	25.5658	0.638072
Fkbp1b	25.4062	0.756042
Zfand2a	25.1476	0.733907
1600021P15Rik	24.9972	0.692551
Fam125b	24.9758	0.680447
Rbm24	24.9203	0.697964
Mitf	24.8676	-0.742909
Grm3	24.7173	0.721889
Apc	24.6094	0.723193
Cnih2	24.5973	0.66434
Itpr1	24.5565	0.713805
Gfod1	24.4753	0.748823
Otud1	24.4579	0.719387
Usp21	24.3476	0.707207
Rapgef4	24.2619	0.7192
Srf	24.2146	0.721004
1700019N12Rik	24.0419	0.745242
Cyhr1	24.0315	0.728119
Kctd17	23.8653	0.696925
Fam82a2	23.6992	0.715697
Tyro3	23.6819	0.704672
Kif5a	23.6578	0.667688
Gucy1a3	23.6409	0.673365
Homer1	23.2241	0.621798
Cyth2	23.2033	0.723241
Nbr1	23.1623	-0.719417
9430020K01Rik	22.9793	0.715234
2610507B11Rik	22.89	0.693844
Cd44	22.7185	-0.737756
Stox2	22.7057	0.67283
Pip5k1c	22.5831	0.694769
Rab15	22.567	0.708444
Rapgef1	22.3816	0.691066
Tsc22d1	22.2417	0.70834
Tbc1d9b	22.1089	0.638898
Adamtsl2	21.9962	0.73505
6430548M08Rik	21.7033	0.713809
Efna5	21.6092	0.69045
Stk11ip	21.5984	0.735985
Gp1bb	21.4764	0.715783
Mycn	21.4119	0.707621
Slc9a5	21.4094	0.712908
Luzp2	21.4034	0.714957
2003-09-01	20.9892	0.689924
Chtf8	20.8187	0.696487
Ppp2r5c	20.7497	0.699433
Dbndd1	20.7145	0.720841
Tmem14a	20.3294	0.692601
Arhgef6	20.2672	-0.685397
Tsnax	20.2583	0.59682
Trib2	20.1029	0.722747
Fam5b	20.1028	0.646409
D430019H16Rik	20.0617	0.619938
Ppp1r3f	19.962	0.712027
Evl	19.77	0.673555
Tnfaip8l1	19.6902	0.704497
Sorcs1	19.629	0.655522
Prex1	19.5896	0.684538
Rilpl1	19.4709	0.676411
Fam149a	19.3854	0.708497
Gpr153	19.3346	0.711611
Adcy1	19.2197	0.671852
Bod1	19.1914	0.687773
Nog	19.1913	0.705529
Slc22a3	19.1336	0.696788
Mex3b	19.1193	0.697415
Tmem196	18.9852	0.610471
Bean1	18.9404	0.693504
Picalm	18.8616	-0.664411
Hira	18.6947	0.702223
Agt	18.5111	-0.630845
Prune2	18.4383	-0.670638
Gpr88	18.245	0.658896
2410066E13Rik	18.2109	0.652916
Dusp7	18.196	0.684863
Chst10	18.1501	0.687536
Kctd2	18.0812	0.675906
Phlda1	18.0368	0.69013
Gdpd2	18.0357	-0.640441
Fam19a5	18.0088	0.639031
Apln	17.9239	0.683463
Adrb3	17.9116	0.692599
Fmnl1	17.8993	0.680393
B230208H17Rik	17.8756	0.647678
Ptn	17.8281	0.715079
Anapc5	17.7323	0.654584
Cacng7	17.6731	0.631912
Accn2	17.4637	0.678032
Pdyn	17.4535	0.62784
Cinp	17.426	0.648797
Pdp1	17.3815	0.549362
Dnajc27	17.319	0.630141
1700113A16Rik	17.3175	0.683146
Npm1	17.3156	-0.664753
Nop14	17.2865	-0.697685
Ccdc91	17.2003	-0.696264
Ube2i	17.1175	0.655632
Dusp14	17.0765	0.563489
Kcnk4	17.0101	0.662063
Mras	16.9484	0.690018
Nrarp	16.9374	0.662758
1700003M07Rik	16.6954	0.680477
Pitpnm2	16.4119	0.656968
Paxip1	16.2974	0.594571
Syt7	16.2648	0.635482
Ap1ar	16.2203	0.658028
Zfp180	16.0463	0.666355
Fam163b	15.889	0.6387
Pex19	15.8511	0.649061
Otof	15.8153	0.654372
Tgfb1i1	15.7467	0.684624
Snx1	15.6518	-0.651262
D18Ertd653e	15.5	0.631872
Lemd1	15.4236	0.63928
Rasd2	15.376	0.670461
Zfp106	15.3609	0.641503
Hs3st2	15.1709	0.632958
Ccl27a	15.089	0.663568
Adcy2	15.0606	0.614262
Apba1	14.8366	0.598863
Aqp11	14.8253	0.661781
Nhlh2	14.8064	-0.674214
Ece2	14.6165	-0.630796
Tacc1	14.4819	0.635405
Arhgap10	14.41	0.604513
BC018473	14.3858	-0.681019
Aldh3b2	14.3351	0.636225
Dlg1	14.3141	0.567427
Fam120a	14.3015	0.629113
C77080	14.2246	0.634516
Mms19	14.1783	-0.67507
Actr1b	13.9331	0.629981
Pamr1	13.8716	0.62452
Aldh1a3	13.8278	0.679368
Snn	13.773	0.638218
P2rx6	13.7441	-0.695196
Slc30a9	13.6861	0.618336
Bid	13.5888	-0.636038
Sowahb	13.5718	0.587267
Kif5c	13.5244	0.606213
B230217C12Rik	13.4925	0.645414
Spg7	13.4477	0.625443
Epn2	13.4209	0.640204
Tbc1d15	13.3545	-0.602325
Kcnab2	13.2857	0.607277
Trp73	13.2466	-0.648685
Pmepa1	13.183	0.623044
Mtmr2	13.0923	-0.598603
Sh3bp5l	13.0632	0.651543
Tcp11l2	12.8955	-0.588462
Myom3	12.793	0.663872
Fam101b	12.7896	0.662257
A730011L01Rik	12.7669	0.593443
Eprs	12.7488	-0.679266
Barx2	12.6602	0.651035
Jsrp1	12.652	0.63119
Gclc	12.5031	-0.633974
Mylk3	12.4897	0.551153
Sergef	12.294	0.659714
Shmt1	12.2742	-0.666086
Pomgnt1	12.2393	0.644532
Nt5c1a	12.1709	-0.631187
Zbtb4	12.165	0.60358
Rasl11b	11.9704	0.571881
Ovol2	11.8772	0.61592
Hapln3	11.805	0.589516
Cacng4	11.6245	0.651329
Rnf182	11.5425	-0.617705
Snx24	11.525	-0.641021
Stbd1	11.3748	0.645028
Fkbp5	11.2439	-0.633266
Cidea	11.2432	-0.615077
Pdxk	11.243	0.571717
Rab27a	11.1981	-0.621421
Stk35	11.1561	0.656993
Ei24	11.1237	0.555827
Mrps25	10.9887	0.633248
Cdo1	10.9538	0.599948
Ddo	10.9501	-0.634329
Satb2	10.8006	0.488346
Acta1	10.7597	0.631574
Mipol1	10.6922	-0.661623
Tubgcp5	10.6362	-0.573324
Prss35	10.591	-0.631643
Pirt	10.4542	-0.619662
Adra1d	10.4061	0.603736
Cdh7	10.3819	0.532647
Trpc3	10.3561	0.590301
Mxd4	10.3434	0.568242
Opa3	10.3067	0.622841
C030030A07Rik	10.2875	-0.6226
Def8	10.2268	0.632939
Mrps6	10.1697	-0.636298
Myom1	10.1191	-0.630575
Osbp2	10.0129	0.521189
Nfyb	9.98951	0.578582
Samd1	9.83799	0.608237
Ttll3	9.81216	0.490806
Cit	9.79684	0.571504
Pex5	9.65943	0.606796
Tmem43	9.62699	-0.561273
Mtss1l	9.5906	0.442139
5930412G12Rik	9.56585	0.604352
Rasgrf2	9.47626	0.471406
Haus5	9.4256	-0.592339
Heatr8	9.42395	0.616525
1700008O03Rik	9.35616	0.597907
Hrasls	9.32945	0.48453
Dopey2	9.31427	0.599945
Adcyap1r1	9.29122	0.511034
Rai2	9.27517	0.59876
Btbd3	9.24828	0.573069
Dennd1a	9.20452	0.566403
Ncaph2	9.13548	0.579467
1700016K19Rik	9.1011	0.612623
9130024F11Rik	9.0543	0.541742
Glyctk	9.05328	0.631077
B230216N24Rik	9.01731	0.591405
Zfp277	9.0158	-0.589798
Tmem100	8.95672	0.547493
Ankrd34c	8.95099	0.463348
Dusp6	8.89509	0.577746
Fhod3	8.79587	0.458425
Cdk10	8.74707	0.534183
Pard3	8.74479	-0.520387
Npy	8.69985	0.579393
Hrh1	8.66784	0.60306
Chrnb3	8.64628	0.544422
Vsig2	8.64528	0.597419
Myo1b	8.61777	0.475178
Cd320	8.59731	0.595979
Kcnh4	8.47101	0.54656
Sin3a	8.44752	-0.618503
Traf3	8.38329	0.506607
Akt2	8.37468	0.555971
Riok1	8.18469	-0.58876
Cmbl	8.07026	-0.565176
Pcdh18	8.0453	0.618826
Cpeb2	7.98184	0.51613
Fndc4	7.96849	0.484059
Spef1	7.95223	0.580542
Eif4b	7.94323	-0.565829
Ubap2	7.94072	0.518781
Poc1a	7.91643	0.612065
Cst6	7.90672	0.561744
Pdgfc	7.82158	0.59663
Stam2	7.79054	-0.573777
Nptx2	7.6736	0.515394
Stk3	7.66701	-0.571803
Dclk3	7.64556	0.432961
Entpd3	7.52923	-0.591305
AU022252	7.51836	0.587005
Fam65a	7.45142	0.539019
Lta4h	7.39731	-0.594061
Tmem164	7.39626	0.548213
Casz1	7.36889	0.53982
Tmem44	7.20973	0.499306
Sulf1	7.12841	-0.573895
Psmc6	7.09164	-0.473089
Letmd1	7.06962	0.578329
Coq5	7.06643	-0.533664
Rai14	7.03738	-0.555128
Ppp1r16b	7.02586	0.505921
Vps37c	7.00366	0.57193
Ccnd1	6.8664	0.521695
Pla2g6	6.83732	0.569885
Lig1	6.82359	-0.553399
Fgd1	6.82164	0.538105
Ntm	6.8032	0.555506
Lrrc1	6.78672	-0.543508
Pdgfra	6.7549	0.457294
Fkbp14	6.70028	-0.583817
Pyhin1	6.67765	-0.600258
Gstm6	6.65538	-0.508272
Ctnnbl1	6.64105	0.515754
Arhgap12	6.62184	-0.555355
4930429B21Rik	6.54504	0.489994
Rgs16	6.52094	-0.545213
Gp9	6.50392	0.598277
Frs2	6.49933	0.501342
Hps3	6.49067	-0.560989
Tesc	6.47348	0.480831
Tubb2b	6.45836	0.404134
Efr3a	6.41871	-0.510773
Galt	6.41402	0.521405
Ncan	6.41385	0.548442
Ptgs2	6.34642	0.497761
Cep57	6.31776	-0.566028
Dhx32	6.28367	-0.584043
Cyp4b1	6.23558	0.575866
Patl1	6.22324	-0.554594
C130022K22Rik	6.1709	-0.512507
Ankrd45	6.16293	-0.471054
Mpp1	6.09384	-0.450671
Spop	6.09331	0.494425
Gm15663	6.03678	0.551338
Cenpm	6.0361	0.5362
Calca	5.9917	-0.53573
Tle3	5.95402	0.531837
Mmp15	5.87426	0.461215
Emilin2	5.86331	-0.563771
Nfe2l3	5.76995	-0.566348
Gtse1	5.76378	-0.590919
Msh6	5.70558	-0.556735
H1f0	5.70354	-0.550624
Ano4	5.6409	-0.534293
Mlec	5.59557	0.535168
Odf3l2	5.45734	0.562077
2410131K14Rik	5.44381	-0.524358
Ormdl1	5.40404	-0.570394
Fam168b	5.35611	0.477821
Serpina3g	5.33387	-0.48499
Zfp110	5.25417	-0.515103
Csdc2	5.21146	0.425243
Dusp3	5.19451	0.400045
Bend6	5.17911	0.445438
Lrtm2	5.12302	0.481991
2700060E02Rik	5.03782	-0.548681
Dagla	5.00397	0.464798
Peg10	4.97312	-0.528284
Nova1	4.89483	0.412835
Twistnb	4.89434	-0.51798
Txnl4b	4.76144	0.519594
Myl6b	4.7569	0.510726
1520402A15Rik	4.73222	0.530451
Trmt6	4.72399	-0.512228
Pgap3	4.71801	0.528899
Rpe65	4.70625	0.51585
Clec2l	4.69943	0.476639
Kctd16	4.65806	0.41786
Pappa	4.56736	-0.52381
Zfp105	4.5639	-0.520832
Cpsf3	4.55176	-0.558446
Sox4	4.54609	0.51246
Mreg	4.5371	-0.506301
Dhx40	4.47651	-0.510641
Thap6	4.46857	-0.548754
Sox8	4.45747	0.459713
Tle1	4.43768	0.470263
Dysf	4.40646	0.548506
3930402G23Rik	4.33483	0.519443
2410016O06Rik	4.29536	0.478966
AI118078	4.28375	0.534664
Nup54	4.27873	-0.53233
2410022L05Rik	4.25608	0.526061
Gmeb2	4.25325	0.502068
Tpst1	4.25121	-0.529738
Snx30	4.24713	-0.48499
Samd10	4.20995	0.483321
Trap1	4.17075	-0.470861
Pwwp2b	4.10409	-0.476533
Aatf	4.04834	-0.498468
Slc6a1	4.02892	0.382264
Wdr43	4.01308	-0.530414
Krt12	3.9739	0.493724
Adarb1	3.94892	0.417879
Kazn	3.94189	0.47513
Prr24	3.93647	0.510575
Rgn	3.8943	-0.534578
B830017H08Rik	3.89311	0.544594
Pacrg	3.88914	-0.415405
Lman1l	3.87947	-0.509096
Unc119b	3.85734	0.466967
Smtnl2	3.83462	0.505207
Asb13	3.82125	-0.426655
Zfp648	3.81813	0.480678
Rps6ka5	3.80998	-0.48623
Pop5	3.79795	0.477171
Acss2	3.7965	0.45332
Dnajc9	3.77583	-0.498427
Fus	3.76436	-0.500157
Crybb1	3.76365	0.472447
1700102P08Rik	3.59457	0.505262
D8Ertd82e	3.51469	0.417094
Aldh3a2	3.48635	-0.48581
Nup62cl	3.485	-0.52465
B9d1	3.47239	0.468524
Etv4	3.45143	0.42622
Unc50	3.42653	-0.501941
Hdac4	3.39862	0.497596
Dcaf13	3.39756	-0.479749
Fam53c	3.36601	0.429013
Zfp449	3.33881	-0.511906
Wnt1	3.33263	0.505487
2900052N01Rik	3.32224	0.327024
Foxk1	3.32153	0.424106
BC049635	3.29579	0.457219
Sap30l	3.24126	0.435668
Pax3	3.22415	0.498364
Pthlh	3.21344	0.532539
Dnajb5	3.20807	0.415665
Nit1	3.19969	-0.518529
Dhx38	3.17722	0.458364
Sema5b	3.16503	0.457502
Sntb1	3.1462	-0.479997
1110012L19Rik	3.12332	-0.490456
Chrm4	3.11394	0.472793
Gm3893	3.09391	0.486335
Gabrg1	3.07478	0.368763
Pvt1	3.0575	-0.47493
Armc7	3.02897	0.500399
Scarb1	3.02835	0.48833
Expi	3.01868	0.488847
Rap2c	2.98966	0.436974
Fam163a	2.98898	0.365898
Dpm1	2.96958	-0.461283
Elac1	2.95846	-0.443176
Acot12	2.94177	-0.517073
P2rx3	2.92392	0.481287
Ddx18	2.89832	-0.494021
Cspg4	2.87509	0.277701
Ccdc104	2.87478	-0.439283
Fnip2	2.87439	-0.478219
Tex15	2.83267	-0.457169
Ppp1r3d	2.81918	0.483437
Senp8	2.78446	-0.494194
Tra2b	2.73876	-0.465269
Gas2l2	2.7176	0.484157
1110008L16Rik	2.71019	-0.453426
Ascl2	2.68064	-0.493434
Cdh6	2.63371	0.408782
Fam35a	2.5992	-0.456783
Prim1	2.5868	-0.499363
Bcor	2.57544	0.391283
Scg2	2.55635	-0.408195
Mtif3	2.53174	-0.435027
Ecscr	2.52229	0.479042
Kif4	2.51026	0.419114
Gm14492	2.50884	-0.496185
Spn	2.50394	-0.466667
Fam13a	2.48996	-0.448417
Cyp8b1	2.43129	0.485105
Rmst	2.36444	-0.433686
Stambpl1	2.34628	-0.464197
5430403N17	2.28122	0.471667
Cul4a	2.27269	-0.395246
Ripk4	2.24191	-0.370783
Polr3b	2.22101	-0.385198
Tmem108	2.21784	0.354007
Traf4	2.17287	0.369213
Rgs9bp	2.07374	-0.456132
Slc39a5	2.04648	0.426419
Prokr1	2.03591	-0.455493
Rfc3	2.01734	-0.470144
Nr2f1	1.99836	0.458336
Rp1l1	1.98742	0.397749
Serpina3k	1.9517	-0.43969
Mterfd1	1.91566	-0.452399
Thumpd2	1.48437	-0.396672
Iqcd	1.38243	0.355206
Rab40c	1.35989	0.37696
