# Supplementary material for: Transcriptional Signatures of Tau and Amyloid Neuropathology
Source: Cell Rep. 2020 Feb 11;30(6):2040–2054.e5. doi: 10.1016/j.celrep.2020.01.063 (PMC7016505; doi:10.1016/j.celrep.2020.01.063)
Supplement: Table S10. Overlaps between rTg4510 Co-expression Modules and AD-Associated Modules in the Human Dorsolateral Prefrontal Cortex (DLPFC) and in the Human Temporal Cortex (TCX), Related to Figures 6 and 7 [file mmc11.xlsx]

## Sheet: DLPFC
rTg4510 WGCNA module	Number Of Homologous Genes In Mouse Module	Human modules	Number Of Homologous Genes In Human Module	Overlap	% Mouse Module	% Human Module	Union	Universe/Background	Hypergeometric P	Genes overlapping
red	664	DLPFC-yellow	2655	230	0.346386	0.086629	3089	19409	< 2.2e-16	CACNB3,HOMER1,BRSK1,RNF44,RPH3A,STAMBPL1,RAB15,BEGAIN,TNFAIP8L1,RNF157,ADARB1,STRN4,STOX2,CDK5R1,CUX2,EFNA5,WSB2,RIMS1,TESC,FMNL1,SH3BP5L,KCNH3,ARF3,DUSP8,SEMA5B,FGD1,PRKCZ,C14orf132,ACTR1B,DENND1A,KCTD16,PLD3,RTN2,CAMKK2,FAM13A,NOS1AP,IRGQ,ZFAND2A,SLC39A10,LGALS8,DLG2,PITPNM2,GABRD,PPP1R3F,P2RX6,ADCY5,NGEF,CDK16,HRASLS,SRF,ZNF365,GPR88,RASL11B,SLC30A3,CDK5R2,LSM11,GFRA2,KLF16,SLC9A5,NPAS2,NRGN,B…
salmon	151	DLPFC-brown	777	70	0.463576	0.0900901	858	19409	< 2.2e-16	SLC44A1,SLC6A9,TMCC3,PLEKHB1,UNC5B,ERBB3,ANLN,NDRG1,GALNT6,QDPR,MCAM,MAG,PPP1R14A,TMEM63A,S1PR5,CA2,PRR18,SLC12A2,ADAMTS4,PLEKHG3,CARNS1,GJC2,NIPAL4,CPM,TPRN,PDE8A,PLEKHH1,CNTN2,CNP,SH3TC2,EVI2A,GPR37,FA2H,CDC42EP1,TRIM59,GJB1,ERMN,KIF5B,PLP1,HHIP,TMEM125,GPR62,ENPP4,EFHD1,OPALIN,TTYH2,KLK6,UGT8,PRR5L,MBP,CDC42EP2,TMEM98,MYO1D,TMEM144,MAL,MOG,TF,TMEM88B,MTMR10,BCAS1,PLLP,CLDN11,NINJ2,CTNNA3,KLHL4…
turquoise	2712	DLPFC-blue	1612	658	0.242625	0.408189	3666	19409	< 2.2e-16	FGR,FAM129A,F11R,RIN3,ALDH6A1,TOR1AIP1,TGFB1,DNASE2,PNP,MCL1,PREX2,CSF1,FAS,TTYH1,HTRA1,MAOA,ACADS,CRISPLD2,FBLIM1,AHCYL1,S1PR1,PLXNB2,WLS,PCDHGB2,GM2A,TNFRSF12A,SIPA1,LAPTM5,SUCLG2,CADM1,AXL,HSDL2,SNX9,C1orf54,C1RL,SLC15A3,NAGA,PSD2,SOCS3,CD63,MAFF,CD84,S100A6,TMEM176A,CYP4V2,RPS6KA1,LRP1,ABCA1,TAGLN2,PON2,HEPACAM,PRDX6,GMFG,CMKLR1,ALOX5AP,CLDN10,FCGR2A,CSF1R,ATF3,ERLIN2,ARHGAP30,LAT2,TGIF1,WDFY…
yellow	968	DLPFC-yellow	2655	249	0.257231	0.0937853	3374	19409	< 2.2e-16	PUS1,FAIM2,CELSR2,BEX1,CLSTN1,ACOT7,TUBB,ARHGDIG,CAMKV,CENPJ,SYN1,UBE2S,TMEM132E,AACS,NME1,SLC25A44,BTBD7,MEF2D,PRPF19,CLSTN3,ARHGAP44,PFDN2,ATP1A3,ENTPD6,MCHR1,N4BP2,GNB1,SUSD4,TRIM32,SLC17A7,SUDS3,RASAL1,THY1,TMEM38A,SVOP,CDKN2D,PCF11,GPI,RAC3,MTX3,SNAP47,ARF1,RUSC1,CYP46A1,SYNGR3,RNFT2,MAGEE1,WSCD2,SNCB,ZFP28,ATP6V0B,AP2M1,SYNGR1,UBE2QL1,CLCN6,ZNF510,PSMD8,SMPD3,EXTL1,SNRPD2,E2F1,MTA3,POM121C,…
light cyan	69	DLPFC-yellow	2655	30	0.434783	0.0112994	2694	19409	1.39e-09	MAS1,FAM131A,RASGEF1A,ZDHHC14,ACTN1,AK5,KIAA1211L,SCN3B,GRASP,RGS14,CPLX2,ANKRD6,BHLHE22,ACTN2,HRK,C1QL3,C2CD4C,CDHR1,TMEM200C,GDPD5,PTPRO,CALB1,YPEL1,TOX3,FAM19A1,ERC2,PRMT8,EPN3,RTN4RL1,LMO7
turquoise	2712	DLPFC-brown	777	168	0.0619469	0.216216	3321	19409	2e-09	SEMA4D,FKBP10,TBC1D12,MTFR1,SERINC5,CD9,PADI2,ANKRD13A,TRPM6,DBNDD2,SYPL1,SLC35D2,CD22,P2RX7,HHATL,GAMT,LDLRAP1,SLC25A13,TMC7,FAM69C,TCFL5,QKI,TESK2,FRMD4B,SIRT2,CHST14,MYO1E,SPSB1,FEZ1,SERTAD2,PHLPP1,SPP1,TMEM206,ANKRD40,NT5DC1,NPRL3,AIF1L,GLIPR2,SNX29,NACC2,SGK1,WNK1,SEMA6A,TGFA,LBR,GLTP,SYNJ2,DUSP16,CHRAC1,RHOU,FMNL3,CNKSR3,FAM124A,KCTD11,ARHGEF37,ELOVL1,BTD,RFFL,ANXA3,RBPJ,DHRS4L2,RCAN3,RAP1A…
purple	263	DLPFC-yellow	2655	58	0.220532	0.0218456	2860	19409	0.000129279	CUL9,TWF2,IQSEC3,TRIM46,ARMC6,GRK6,DNAJB14,AMPD2,PLCH2,TECPR1,YPEL5,FBXW9,SIN3B,MAST1,HCN3,FAM189B,DBN1,RAB11FIP3,PANX2,GDF7,GPSM1,SH2D5,ANKRD13B,KATNB1,CCDC74A,SGSM3,ZNF668,SLC4A3,RHBDL1,ZNF282,PPP1R37,ACD,WNK2,RAP1GAP,ARFIP2,LIN7B,ZNF821,PTPN5,CHMP3,SLC2A6,RFK,PCNT,GGT7,FBXL19,PRPS2,SPEG,LRP3,CEND1,SRRM3,ZFP64,GNAZ,REXO1,HDAC5,WDR24,KLC2,ADAM11,SLC30A5,C7orf43
yellow	968	DLPFC-turquoise	1947	129	0.133264	0.0662558	2786	19409	0.000439566	LYRM2,CORO7,NCOA3,DAP3,COG3,PCBD1,TRAPPC2L,GOLGA5,B4GALT3,TRMT61A,CKMT1B,AIP,GPS1,DDHD1,HIST3H2A,ARFGAP1,GUK1,REEP6,FP565260.1,TTC8,ZNF646,RPS6KB1,ANKRD28,ACTG1,SND1,ZBTB1,TCF25,CCDC93,FLT3,ATAT1,ZNF606,TPRKB,TRAPPC9,CCDC58,ZNF85,TBC1D10C,MRTO4,DYNLL1,GTF2H5,FBN1,PIGQ,U2AF2,HBP1,TMEM222,RHOQ,ANAPC2,EED,ASTN2,SYNE2,TMEM18,MYSM1,INO80,STYX,FAM43B,SLC35D1,COQ4,ZCCHC17,FXR1,MAN1B1,DIS3L2,TBCB,SCLT1,C…

## Sheet: TCX
rTg4510 WGCNA module	Number Of Homologous Genes In Mouse Module	Human modules	Number Of Homologous Genes In Human Module	Overlap	% Mouse Module	% Human Module	Union	Universe/Background	Hypergeometric P	Genes overlapping
red	664	TCX-green	2348	204	0.307229	0.0868825	2808	19409	< 2.2e-16	CACNB3,HOMER1,BRSK1,RNF44,RPH3A,STAMBPL1,RAB15,EVL,TNFAIP8L1,RNF157,ADARB1,NEURL4,STRN4,CDK5R1,CUX2,C19orf81,EFNA5,WSB2,RIMS1,TESC,FAM163A,FMNL1,KCNH3,ARF3,SEMA5B,CHRNB3,PRKCZ,C14orf132,DENND1A,KCTD16,PLD3,CAMKK2,NOS1AP,IRGQ,DCLK3,SLC39A10,LGALS8,GABRD,PPP1R3F,P2RX6,NGEF,CDK16,HRASLS,ZNF365,GPR88,VSIG2,RASL11B,SLC30A3,CDK5R2,LSM11,PTHLH,GFRA2,SLC9A5,NRGN,BRSK2,KCNH1,ST6GAL2,CHRM4,SORCS1,GLT8D2,OL…
salmon	151	TCX-yellow	1646	76	0.503311	0.0461725	1721	19409	< 2.2e-16	SLC44A1,SLC6A9,TMCC3,UNC5B,ERBB3,ANLN,NDRG1,GALNT6,QDPR,MCAM,OTUD7B,MAG,CENPQ,PPP1R14A,TMEM63A,S1PR5,CA2,LGI3,PRR18,SLC12A2,ADORA1,ADAMTS4,PLEKHG3,CARNS1,GJC2,NIPAL4,CPM,TPRN,PDE8A,PLEKHH1,CNTN2,CNP,SH3TC2,EVI2A,CRYAB,GPR37,FA2H,CDC42EP1,TRIM59,GJB1,TNFAIP6,ERMN,LITAF,PLP1,HHIP,TMEM125,GPR62,ENPP4,EFHD1,OPALIN,CARHSP1,TTYH2,KLK6,UGT8,PRR5L,MBP,CDC42EP2,TMEM98,MYO1D,TMEM144,MAL,MOG,TF,TMEM88B,MTMR…
turquoise	2712	TCX-blue	1459	442	0.162979	0.302947	3729	19409	< 2.2e-16	ALDH6A1,TOR1AIP1,GSTM3,DNASE2,PREX2,FAS,USP53,ICMT,TTYH1,HTRA1,MAOA,ACADS,AHCYL1,S1PR1,EZR,PLXNB2,GPR157,WLS,EMP2,SUCLG2,FKBP10,CADM1,AXL,HSDL2,C1orf54,PSD2,S100A6,TMEM176A,OAZ3,CYP4V2,LRP1,PXMP2,ABCA1,GLUL,PON2,HEPACAM,PRDX6,CLDN10,LYPD1,ERLIN2,ACSL6,RHPN2,SLC25A18,PALLD,SPARCL1,HSPB8,VCAM1,SASH1,LPAR3,PCDHGC3,ENTPD2,HFE,IL6ST,ZMPSTE24,KIF26B,ANTXR1,LOXL3,ITGA7,GPC5,DBX2,KCNN3,S100A1,TMCO4,PDE4D…
turquoise	2712	TCX-turquoise	995	389	0.143437	0.390955	3318	19409	< 2.2e-16	FGR,FAM129A,F11R,RIN3,TGFB1,PNP,MCL1,CRISPLD2,FBLIM1,KDELC2,TNFRSF12A,LAPTM5,ELF4,C1RL,SLC15A3,NAGA,SOCS3,PSME2,ZSWIM5,CD63,MAFF,CD84,RGS5,TAGLN2,GMFG,CMKLR1,ALOX5AP,FCGR2A,CSF1R,ARHGAP30,SLC37A2,LAT2,TGIF1,WDFY4,RGS10,SH3TC1,EDNRA,IL6R,TMEM106A,S100A4,HLA-DQB1,ETS1,ITGAM,C1R,CFI,KIAA0040,TAGAP,KCNK6,CTSS,PALMD,GPR4,C3AR1,FES,AFF1,EBI3,VWA5A,BTK,FCGR1A,HLA-DOA,LHFPL2,MAP3K6,HK2,FCGR3A,FCER1G,SOAT…
yellow	968	TCX-green	2348	222	0.229339	0.0945486	3094	19409	< 2.2e-16	FAIM2,BEX1,CLSTN1,ACOT7,ZNF681,TUBB,ARHGDIG,CAMKV,SYN1,UBE2S,AACS,NME1,SLC25A44,MEF2D,PRPF19,CLSTN3,ARHGAP44,ATP1A3,ENTPD6,MCHR1,SUSD4,DGKA,TRIM32,SLC17A7,SUDS3,LMAN2,THY1,TMEM38A,SVOP,CDKN2D,LMO1,GPI,TUBA1B,RAC3,SNAP47,ARF1,METAP2,BIVM,RUSC1,CYP46A1,SYNGR3,RNFT2,MAGEE1,WSCD2,SNCB,ATP6V0B,AP2M1,MYL12B,SYNGR1,UBE2QL1,CLCN6,SMPD3,PPP2R5D,EXTL1,MTA3,POM121C,MAP2K5,KCNJ4,GRIN1,FMN1,SORCS3,SEMA6B,FOXK…
light cyan	69	TCX-green	2348	31	0.449275	0.0132027	2386	19409	1.13e-11	MAS1,FAM131A,VAT1L,RASGEF1A,AK5,KIAA1211L,SCN3B,GRASP,CPLX2,KCNIP2,ANKRD6,BHLHE22,ACTN2,HRK,C1QL3,C2CD4C,NEUROD1,TMEM200C,PTPRO,OTUB2,CALB1,LIMD2,MYH7,YPEL1,FAM19A1,ERC2,PRMT8,EPN3,RTN4RL1,LMO7,DACH1
turquoise	2712	TCX-yellow	1646	306	0.112832	0.185905	4052	19409	2.89e-08	IFNGR1,PABPC1,CSF1,VASH1,ZBTB7B,SPATS2L,GM2A,SEMA4D,SNX9,TBC1D12,MTFR1,SAP30,RPS6KA1,SERINC5,EFCAB2,C1orf56,TMEM38B,SFT2D2,CDK5RAP2,FP565260.3,CD9,KIAA1147,ATF3,COL23A1,PADI2,ANKRD13A,TWF1,DAZAP2,TRPM6,DBNDD2,MAGT1,SNAPIN,SYPL1,TMEM123,SLC35D2,POLR2M,CD22,P2RX7,KDELR2,PLEKHF1,HHATL,CCDC112,LDLRAP1,ATP7A,SLC25A13,TMC7,FAM69C,SYNGR2,SGK3,CCDC90B,AOX1,TCFL5,DGKD,HEBP1,PIGM,TESK2,CDKN1B,ZNF678,DLC1,P…
purple	263	TCX-green	2348	49	0.186312	0.0208688	2562	19409	0.0013204	TWF2,IQSEC3,TRIM46,GRK6,AMPD2,PLCH2,TECPR1,YPEL5,FBXW9,C12orf43,SIN3B,SYT6,KLC1,GDF7,SH2D5,RASGRP2,KATNB1,SLC4A3,MAP3K12,JAG2,PPP1R37,ACD,TNNT2,WNK2,RAP1GAP,ARFIP2,LIN7B,ZNF821,PTPN5,CHMP3,SLC2A6,PPP5C,RFK,PCNT,LMTK3,PRPS2,RNF115,SPEG,CEND1,SRRM3,ZFP64,MATK,RBFOX3,WDR24,KLC2,IGHMBP2,ADAM11,SMARCD3,C7orf43
red	664	TCX-blue	1459	68	0.10241	0.0466073	2055	19409	0.00557166	DPY19L3,WWC1,PHLDA1,ADCY2,UNC119B,POP5,SOX4,PDGFRA,SLC25A34,PPP1R3D,VTI1B,ADCYAP1R1,PIRT,MLEC,AGT,ECE2,TLE1,SCARB1,ANKRD45,PARD3,CMBL,NCAN,CMTM4,ANKS1B,SNN,PMEPA1,MYORG,LUZP2,CD44,CYTH2,PRSS35,ARHGAP12,BTBD3,MTSS1L,PTN,SEC14L1,TUBB2B,SLC13A5,DDO,FAM120A,RNF182,RGN,ARHGAP33,ETV4,SORBS1,NANOS1,MFGE8,TRIB2,ARHGEF6,SNTB1,CSPG4,GABRG1,MYOM1,CACNG4,TEX15,DHX32,RAP2C,CHST10,GDPD2,SPOP,TMEM100,NOG,PDGFC,…
